# Supplementary material for: Identification of KasA as the cellular target of an anti-tubercular scaffold
Source: Nat Commun. 2016 Sep 1;7:12581. doi: 10.1038/ncomms12581 (PMC5025758; doi:10.1038/ncomms12581)
Supplement: Supplementary Data 1 — Competition binding of M. bovis BCG extracts to GSK3011724A-derivatised beads MS/MS data for depletion of proteins by the GSK3011724A-tagged analogue (1) probe matrix in M. bovis BCG cell extracts, and resulting correction factors for calculation of apparent dissociation constants from IC50 values (Sample volume, 0.1 mL; protein extract, 0.25 mg/sample) [file ncomms12581-s2.xlsx]

## Sheet: Table 1
Supplementary Data 1: Competition binding of M. bovis BCG extracts to GSK3011724A-derivatised beads MS/MS data for depletion of proteins by the GSK3011724A-tagged analogue (1) probe matrix in M. bovis BCG cell extracts, and resulting correction factors for calculation of apparent dissociation constants from IC50 values (Sample volume, 0.1 mL; protein extract, 0.25 mg/sample)
	Abbreviations: SSM; number of spectrum-to-sequence matches, UPM; unique peptide matches, NA; not available, NBF; nonbound fraction
						Compound conc. on beads 1mM						Compound conc. on beads 2mM
						relative abundance						relative abundance
Experiment ID	Protein Name	Mascot Score	SSM	UPM	SSM used for quantification	first binding to beads	binding of NBF to fresh beads	compound competition 40 uM GSK3011724A	compound competition 10 uM GSK3011724A	compound competition 2 uM GSK3011724A	IC50/KD (app)	first binding to beads	binding of NBF to fresh beads	compound competition 40 uM GSK3011724A	compound competition 10 uM GSK3011724A	compound competition 2 uM GSK3011724A	IC50/KD (app)
X019145	BCG_2262	1599	181	21	99	1	0.963224	0.039637	0.188008	0.074777	1.03818	1.41806	1.08237	0.081785	0.048755	0.049572	1.31014
X019145	BCG_2807C	121	9	5	5	1	0.281297	0.045326	1.24483	0.067241	3.55496	0.065361	0.069263	0.091923	0.055552	0.068257	0.943664
X019145	BCG_1704	330	12	7	8	1	1.06235	0.083194	0.422513	0.490762	0.941313	2.22649	2.2222	0.198503	0.376053	0.905876	1.00193
X019145	BCG_1699	530	26	8	16	1	1.03758	0.133167	0.43376	0.461077	0.963781	2.25052	2.06332	0.245851	0.354609	0.850246	1.09073
X019145	BCG_0154C	75	7	2	2	1	0.668081	0.248633	0.986204	0.846787	1.49682	0.771336	1.05847	0.61077	0.127993	0.459494	0.728725
X019145	BCG_2842C	64	6	2	2	1	0.494124	0.258865	1.12298	0.872052	2.02378	1.02147	0.708526	1.04521	0.579906	0.616142	1.44169
X019145	BCG_3311	59	2	2	2	1	0.470192	0.276931	0.895639	0.22396	2.12679	0.608246	0.332302	0.758395	0.197419	0.247888	1.8304
X019145	BCG_3893C	84	25	2	5	1	0.435123	0.284614	0.80503	0.290862	2.2982	0.283404	0.280393	0.706405	0.194914	0.501509	1.01074
X019145	BCG_3557C	358	14	7	10	1	0.543113	0.298684	0.783682	0.448567	1.84124	0.330646	0.475254	0.514812	0.358253	0.349172	0.695725
X019145	BCG_1830	125	8	4	4	1	0.350456	0.308382	0.5454	4.8288	2.85343	1.42243	0.353691	2.27182	0.360227	0.281581	4.02166
X019145	BCG_0514	150	12	5	5	1	0.735328	0.336807	1.1369	0.537295	1.35994	0.480498	0.504412	0.757016	0.353935	0.423778	0.95259
X019145	BCG_1473	197	7	5	5	1	0.550467	0.346639	1.95291	0.53579	1.81664	0.570456	0.523921	0.802969	0.527332	0.424203	1.08882
X019145	BCG_1816	296	20	6	6	1	0.675456	0.347348	0.914347	0.508464	1.48048	0.51568	0.593728	0.559212	0.56185	0.397115	0.868546
X019145	BCG_2769C	172	15	4	5	1	0.490561	0.348465	1.00366	0.692165	2.03848	0.872928	0.606966	1.32066	0.337801	0.528625	1.43818
X019145	BCG_1206	189	6	4	4	1	0.563217	0.349847	1.14857	0.436713	1.77551	0.599946	0.474032	0.505434	0.300738	0.405742	1.26562
X019145	BCG_2172C	144	4	2	2	1	1.10846	0.352415	0.998258	0.860919	0.902152	0.957323	0.819036	1.25134	0.791248	0.978786	1.16884
X019145	BCG_2468C	409	20	6	6	1	0.934357	0.360699	1.19365	0.822307	1.07025	0.989823	0.92206	1.12499	0.719548	0.663165	1.07349
X019145	BCG_0523	94	7	2	2	1	0.782268	0.361048	2.55496	0.633947	1.27833	0.491009	0.329265	0.629961	0.534998	0.48559	1.49123
X019145	BCG_1638	159	10	2	2	1	0.712046	0.361289	0.498072	0.543497	1.4044	0.386925	0.534575	0.371473	0.290296	0.420104	0.723799
X019145	BCG_0712	436	28	10	14	1	0.827649	0.368448	1.02626	0.710558	1.20824	0.797094	0.776747	0.983662	0.475486	0.607557	1.0262
X019145	BCG_3791	37	3	2	2	1	0.681306	0.369785	0.813006	0.678736	1.46777	0.467201	0.628783	0.726437	0.502705	0.757394	0.743024
X019145	BCG_0387	52	4	2	2	1	0.550358	0.37407	1.21494	0.592551	1.817	0.886005	0.800266	1.06448	0.360871	0.392657	1.10714
X019145	BCG_2122C	115	4	3	3	1	0.561527	0.37476	1.02691	0.548244	1.78086	0.511364	0.577507	0.532274	0.467403	0.555565	0.885468
X019145	BCG_3021	188	12	5	5	1	0.562073	0.383182	1.18765	0.443721	1.77913	0.310656	0.469894	0.498253	0.42373	0.338261	0.661119
X019145	BCG_1954	1346	65	28	38	1	0.827875	0.400295	1.14834	0.857166	1.20791	0.881669	0.889965	0.735484	0.470929	0.570535	0.990678
X019145	BCG_3131	166	7	5	5	1	0.654307	0.405581	0.897468	0.850825	1.52833	0.837409	0.661892	0.759818	0.679036	0.631841	1.26517
X019145	BCG_2251	156	5	2	2	1	0.679958	0.409501	0.835285	0.483861	1.47068	0.565587	0.719583	0.609044	0.450157	0.457271	0.785993
X019145	BCG_0453C	75	4	2	2	1	1.18204	0.413856	1.61842	0.76736	0.845992	1.26951	1.23138	1.85705	1.12989	0.548674	1.03096
X019145	BCG_1867	475	12	9	9	1	1.12223	0.41621	1.4905	0.978753	0.891083	1.09986	1.00057	1.01629	0.929557	0.80195	1.09924
X019145	BCG_1390	544	20	13	15	1	0.880907	0.434462	1.21028	0.84423	1.13519	1.08525	0.989084	0.799496	0.5302	0.581938	1.09722
X019145	BCG_2764C	117	11	2	2	1	0.97692	0.435444	1.01966	0.838356	1.02363	0.926861	0.852442	1.14714	0.788121	0.752909	1.0873
X019145	BCG_0224	121	3	3	3	1	0.668843	0.439381	1.00418	0.810212	1.49512	0.616376	0.741853	0.676724	0.563821	0.637573	0.83086
X019145	BCG_0097C	643	30	13	15	1	0.873801	0.442901	1.16322	0.755819	1.14443	0.795085	0.84097	0.794683	0.558878	0.603051	0.945438
X019145	BCG_0726C	106	8	2	3	1	0.740746	0.448886	0.951429	0.48017	1.34999	0.588465	0.583022	0.466635	0.41236	0.464535	1.00934
X019145	BCG_1761	89	4	2	2	1	0.694696	0.44911	0.694251	0.800669	1.43948	0.437125	1.01162	0.716432	0.451189	0	0.432106
X019145	BCG_1028C	292	12	5	6	1	0.769241	0.449158	1.09902	0.53963	1.29998	0.620603	0.650943	0.648544	0.419513	0.488859	0.953391
X019145	BCG_0081	153	8	4	4	1	1.1977	0.451695	1.48431	0.920292	0.834936	1.21476	1.21049	1.17123	0.9069	0.827855	1.00353
X019145	BCG_1003	71	7	2	2	1	0.816546	0.454807	1.51548	0.800509	1.22467	1.20857	0.841468	0.855931	0.75747	0.93293	1.43626
X019145	BCG_2801C	2390	199	42	125	1	0.99337	0.455699	1.34798	0.764671	1.00667	0.841682	0.815316	0.739385	0.597356	0.675333	1.03234
X019145	BCG_3174	645	35	15	18	1	0.822222	0.456665	1.35015	0.752177	1.21622	0.86321	0.866819	0.830547	0.542876	0.637309	0.995837
X019145	BCG_2578C	1201	40	23	25	1	0.983201	0.459323	1.22383	0.808472	1.01709	1.1322	0.942293	0.869711	0.661322	0.570187	1.20153
X019145	BCG_0833	116	11	5	5	1	0.811264	0.459726	1.31161	0.871755	1.23264	1.0136	0.845349	1.05375	0.674818	0.638471	1.19903
X019145	BCG_2734C	616	22	11	16	1	0.99671	0.463781	1.45815	0.799588	1.0033	1.11587	0.992862	0.939839	0.529632	0.633038	1.12389
X019145	BCG_1493	62	10	2	2	1	0.865327	0.465279	1.17772	0.58651	1.15563	0.649189	0.471995	1.31581	0.553406	0.695364	1.37541
X019145	BCG_2976C	87	4	2	2	1	0.142404	0.467437	0.870749	1.06532	7.02227	0.630915	0.365084	1.07829	0.52529	0.735414	1.72814
X019145	BCG_1689	453	14	7	7	1	0.781037	0.468399	1.25869	0.828803	1.28035	1.11073	0.89524	0.951402	0.618192	0.605848	1.2407
X019145	BCG_0733	1620	55	27	38	1	0.813822	0.471931	1.34021	0.790147	1.22877	1.04092	1.33743	0.735014	0.557833	0.666042	0.778302
X019145	BCG_2487	562	20	12	13	1	0.868058	0.473173	1.45941	0.836908	1.152	0.897544	0.952903	0.838256	0.481989	0.696094	0.941905
X019145	BCG_0622	428	21	5	13	1	0.656189	0.47346	0.82529	0.655898	1.52395	2.37156	2.60022	1.86045	1.93776	2.08162	0.912062
X019145	BCG_1600	195	13	2	2	1	0.77892	0.474064	1.28275	0.682767	1.28383	0.963595	1.17043	1.30189	0.923453	0.729736	0.823281
X019145	BCG_3783	81	9	2	2	1	1.06406	0.475789	1.69614	0.864943	0.939794	0.511024	0.300389	0.838854	0.398352	0.68854	1.70121
X019145	BCG_1467	117	4	3	3	1	0.781951	0.477059	0.920637	0.928467	1.27885	0.824424	0.754374	0.930367	0.6821	0.82807	1.09286
X019145	BCG_2315C	980	39	19	25	1	0.677747	0.477458	1.17157	0.635235	1.47548	0.571328	0.866222	0.539377	0.522965	0.446637	0.659563
X019145	BCG_2112C	1168	46	24	25	1	1.14415	0.481708	1.25954	0.872634	0.874009	1.00558	0.891031	0.945758	0.623465	0.674308	1.12855
X019145	BCG_3876C	152	8	4	4	1	0.983098	0.483518	1.14738	0.850817	1.01719	0.780784	0.699156	0.911739	0.574756	0.579391	1.11675
X019145	BCG_3792	206	8	3	3	1	0.657213	0.483778	0.803959	0.525222	1.52158	0.655189	0.716907	0.751895	0.411929	0.390419	0.913911
X019145	BCG_1233	115	5	2	3	1	0.791208	0.485756	0.942244	0.870075	1.26389	0.984377	0.688474	1.41829	0.546759	0.638372	1.4298
X019145	BCG_2639C	481	19	10	10	1	0.839381	0.48622	1.08696	0.707245	1.19135	0.761175	0.873049	0.730842	0.466807	0.504623	0.871858
X019145	BCG_3104C	723	33	13	21	1	1.15287	0.490969	1.19254	0.892475	0.867401	3.51554	3.8648	1.78048	2.35387	2.70208	0.909629
X019145	BCG_0860	208	7	4	4	1	0.853074	0.494522	0.90492	0.82012	1.17223	0.823297	1.00756	0.777629	0.460763	0.540285	0.817119
X019145	BCG_1412	66	6	2	2	1	0.541353	0.497317	0.856851	0.741846	1.84722	0.623218	0.696529	0.616483	0.32296	0.448532	0.894748
X019145	BCG_2214C	145	3	2	2	1	1.0571	0.499828	1.12633	1.07622	0.945986	0.963915	1.15039	0.940873	0.761974	0.708639	0.837901
X019145	BCG_0722	53	3	3	3	1	0.652564	0.503536	1.29138	1.0742	1.53242	0.89311	1.07736	0.973487	0.973604	0.385295	0.828979
X019145	BCG_3967	110	5	3	3	1	0.864571	0.504498	1.03545	0.965914	1.15664	0.84518	1.10566	0.714284	0.807425	0.632186	0.764416
X019145	BCG_3471	704	34	14	16	1	0.945664	0.508114	1.18948	0.783165	1.05746	0.996325	0.90114	1.08009	0.50635	0.581455	1.10563
X019145	BCG_1856	288	19	5	5	1	0.941627	0.509044	1.16236	0.856786	1.06199	1.29203	1.19465	0.823724	0.46647	0.630901	1.08151
X019145	BCG_2258	848	50	20	25	1	0.947404	0.510937	1.32787	0.75837	1.05552	1.12304	0.971114	0.782128	0.978075	0.535975	1.15644
X019145	BCG_0912	1334	47	25	31	1	0.868367	0.51328	1.20285	0.786274	1.15159	0.720195	0.899064	0.810131	0.625787	0.676086	0.80105
X019145	BCG_3741	211	10	5	5	1	0.929641	0.513703	1.34427	0.899005	1.07568	1.02473	0.969828	1.15115	0.906353	0.77514	1.05661
X019145	BCG_2354	77	5	3	3	1	0.621172	0.513908	1.74556	0.467792	1.60986	0.625418	0.811778	1.10523	0.481939	0.80258	0.77043
X019145	BCG_3912	139	10	5	5	1	0.569081	0.518318	1.39046	0.596712	1.75722	0.518545	0.61817	0.721775	0.483668	0.555449	0.838839
X019145	BCG_2559C	177	5	3	3	1	0.857062	0.524771	1.54367	0.940983	1.16678	0.933935	1.04091	0.898389	0.987192	0.705631	0.897232
X019145	BCG_0539	170	6	4	4	1	0.544838	0.527943	0.962804	0.761786	1.83541	0.580864	0.95644	0.935317	0.47452	0.44736	0.607319
X019145	BCG_3215C	924	33	14	16	1	1.1199	0.528025	1.11168	0.775023	0.892941	0.999334	0.90564	0.99306	0.919634	0.719348	1.10346
X019145	BCG_0595C	91	4	2	2	1	0.635027	0.528868	1.55198	0.691414	1.57474	0.715471	0.945399	0.739644	0.428733	0.403353	0.756793
X019145	BCG_0855	499	22	12	13	1	0.776743	0.528997	1.11012	0.813847	1.28743	0.646457	0.830074	0.742901	0.380415	0.503895	0.778794
X019145	BCG_3636	95	5	4	4	1	0.706797	0.530238	0.860721	0.682835	1.41483	0.924239	1.19657	0.775074	0.886915	0.937682	0.772406
X019145	BCG_2174C	48	5	2	2	1	0.542075	0.532734	0.600139	0.796372	1.84476	0.837282	0.689954	0.402939	0.522106	0.380071	1.21353
X019145	BCG_2553C	242	14	3	3	1	0.906045	0.536661	1.14267	0.904792	1.1037	1.08328	1.09995	1.25198	0.723271	0.624097	0.984846
X019145	BCG_2182C	101	6	2	2	1	1.00017	0.538607	1.11593	1.24099	0.999831	1.10196	0.87833	1.24697	0.481666	0.721064	1.25461
X019145	BCG_1451	113	5	2	3	1	0.890113	0.538607	0.906338	0.559466	1.12345	0.717929	0.816404	0.509922	0.323945	0.312665	0.87938
X019145	BCG_2962C	2879	116	48	62	1	0.897835	0.538676	0.988758	1.01524	1.11379	1.01171	1.50629	1.12252	1.11497	0.757974	0.671657
X019145	BCG_0929	145	16	2	5	1	0.756944	0.539598	2.37493	1.3484	1.3211	1.58001	1.40783	1.66965	1.18573	1.2274	1.1223
X019145	BCG_0422C	523	29	11	11	1	0.924879	0.54013	1.40695	0.94626	1.08122	1.19381	1.09732	0.911421	0.760147	0.749443	1.08793
X019145	BCG_0309C	340	19	9	11	1	0.786104	0.541501	0.891625	0.892475	1.2721	0.829498	0.953346	0.794179	0.53653	0.614021	0.870091
X019145	BCG_0177C	192	9	3	3	1	0.700602	0.546434	0.754452	0.807764	1.42734	0.992079	1.14825	1.11333	0.457851	0.491404	0.863991
X019145	BCG_0217C	165	7	3	3	1	0.869267	0.547487	0.867067	0.486543	1.15039	0.975104	0.978598	0.858414	0.4476	0.575236	0.99643
X019145	BCG_3399	122	5	3	3	1	1.02168	0.547568	1.11967	0.898698	0.978775	1.02615	0.905945	1.22767	0.695561	0.763049	1.13269
X019145	BCG_3817C	64	6	2	2	1	1.00297	0.555541	1.14656	0.824209	0.997044	0.803331	0.954554	1.27213	0.512945	0.50223	0.841577
X019145	BCG_3749	60	4	2	2	1	0.609102	0.55604	0.627526	0.446018	1.64176	1.62763	0.472965	7.3735	0.252918	0.332664	3.44133
X019145	BCG_3559C	133	6	3	4	1	0.655077	0.55614	0.985671	0.58205	1.52654	0.663647	0.666631	1.0234	0.865747	0.47301	0.995524
X019145	BCG_2110	145	9	2	2	1	0.484788	0.556648	0.857279	0.791125	2.06276	0.856285	0.766001	0.755579	0.543947	0.554194	1.11786
X019145	BCG_0956C	189	10	3	3	1	1.00801	0.558034	1.23202	1.21067	0.992058	1.06723	0.719479	1.38538	0.631963	0.716974	1.48334
X019145	BCG_0006	1814	85	33	39	1	1.01889	0.558427	1.62736	1.04843	0.981461	1.22471	1.15511	0.971394	0.798127	0.872313	1.06025
X019145	BCG_0907	113	8	4	4	1	0.895992	0.55885	1.31526	1.03303	1.11608	0.745384	0.994243	15.4487	0.650495	0.616348	0.7497
X019145	BCG_3674C	467	21	9	10	1	0.962994	0.560218	1.2107	0.755204	1.03843	0.874871	0.940624	0.85429	0.6599	0.688123	0.930096
X019145	BCG_1308C	1457	65	29	35	1	0.739871	0.562467	0.568173	0.789029	1.35159	0.870329	1.31074	0.720513	0.986712	0.629151	0.663998
X019145	BCG_2068C	116	3	3	3	1	1.03288	0.562776	1.25177	1.11505	0.968163	0.57789	0.967674	0.916345	1.01374	0.553148	0.597195
X019145	BCG_3647C	177	11	6	6	1	0.853214	0.563417	1.33735	0.8819	1.17204	0.789437	1.05826	1.00776	0.425303	0.773533	0.745979
X019145	BCG_2010C	104	4	3	3	1	0.821781	0.563585	1.14228	0.960989	1.21687	1.04933	0.750044	0.957816	0.787042	0.801563	1.39903
X019145	BCG_3931	429	17	10	10	1	0.704329	0.564883	1.41988	0.822011	1.41979	0.748534	0.829637	0.776113	0.616801	0.572409	0.902243
X019145	BCG_2448	272	10	7	8	1	0.716377	0.566749	1.37837	0.710435	1.39591	0.643596	0.822505	0.803199	0.515258	0.611793	0.782483
X019145	BCG_2500C	762	33	18	18	1	0.757633	0.566906	1.13051	0.742223	1.3199	0.755437	0.727549	0.871035	0.659207	0.626881	1.03833
X019145	BCG_1871C	623	16	8	10	1	0.898763	0.567394	1.31025	0.781661	1.11264	0.832381	1.10288	0.70252	0.822603	0.700444	0.754736
X019145	BCG_0963	237	9	5	5	1	0.897634	0.569641	0.822133	0.706966	1.11404	1.01715	1.12317	0.751561	0.765184	0.62841	0.905607
X019145	BCG_3629	81	2	2	2	1	1.20402	0.569678	0.980712	0.885738	0.830554	0.716856	0.846282	0.776338	0.620865	0.645786	0.847065
X019145	BCG_1318	267	13	6	6	1	1.09205	0.56994	1.0603	0.885816	0.915706	1.16467	0.832912	1.10766	0.786437	0.774526	1.39831
X019145	BCG_1194C	1587	73	31	47	1	0.813569	0.570892	1.41019	1.17243	1.22915	0.770256	0.833251	0.834145	0.702642	0.86282	0.924399
X019145	BCG_1579C	1061	41	20	21	1	1.06837	0.571508	1.0024	0.957051	0.936002	1.1099	1.49879	1.25865	1.08952	0.833004	0.740527
X019145	BCG_1748	66	2	2	2	1	0.803122	0.574623	0.813374	0.983181	1.24514	0.641732	0.966324	0.80671	0.573239	0.436753	0.664096
X019145	BCG_3322	511	18	10	12	1	0.660804	0.575663	0.761386	0.698101	1.51331	0.676093	0.803027	0.640304	0.480572	0.564433	0.841931
X019145	BCG_0426	298	11	8	9	1	0.916401	0.577132	1.05106	0.932166	1.09123	0.923054	1.09057	1.0615	0.618487	0.673987	0.8464
X019145	BCG_0372	76	2	2	2	1	0.675334	0.577637	1.07258	1.12299	1.48075	0.801424	0.814689	0.69863	0.422393	0.73686	0.983718
X019145	BCG_1872C	1178	53	21	36	1	0.819784	0.579093	1.40797	0.951989	1.21983	0.725483	0.912226	0.745982	0.676937	0.802151	0.795289
X019145	BCG_0978C	630	18	11	14	1	0.821725	0.579538	1.20875	0.811602	1.21695	0.869314	1.30539	0.889119	0.630976	0.660428	0.665944
X019145	BCG_0072	295	10	7	7	1	0.718231	0.581424	1.45479	1.08838	1.39231	1.36742	0.86402	1.03503	1.08635	0.617927	1.58262
X019145	BCG_2181C	103	8	2	2	1	0.759762	0.582763	0.806384	0.653537	1.3162	0.734375	0.248454	0.977496	0.567952	0.448795	2.95578
X019145	BCG_3034C	210	4	4	4	1	0.841328	0.582857	1.07884	0.856176	1.1886	0.686354	0.839106	0.741625	0.519293	0.45569	0.817959
X019145	BCG_2713	58	4	2	4	1	0.728952	0.585923	0.90507	0.668523	1.37183	0.547425	0.690528	0.605424	0.496235	0.609027	0.792763
X019145	BCG_2051	190	7	3	3	1	0.854799	0.588222	1.18941	1.59738	1.16987	1.36645	1.16965	0.800654	1.6943	0.974806	1.16825
X019145	BCG_1528C	154	12	4	4	1	0.817032	0.588389	1.2063	0.78561	1.22394	0.801213	1.21067	0.980874	0.692335	0.727514	0.661794
X019145	BCG_1064C	242	9	6	6	1	0.745913	0.59057	1.05509	1.0484	1.34064	0.862602	0.895011	1.08899	0.787436	0.702432	0.963789
X019145	BCG_1947C	1094	48	20	31	1	0.912396	0.592077	1.25457	0.893283	1.09602	0.737111	0.857699	0.772166	0.720862	0.790823	0.859405
X019145	BCG_3759C	149	4	3	3	1	0.113999	0.593423	1.47439	0.389389	8.77201	1.18557	1.02791	0.609708	0.365261	0.395269	1.15337
X019145	BCG_1721	485	20	14	15	1	0.796138	0.594672	1.45248	1.03096	1.25606	1.18433	1.03166	1.12542	0.962688	0.73668	1.14798
X019145	BCG_0447	308	12	5	5	1	0.891595	0.594722	1.02685	0.862525	1.12159	0.912104	0.938338	1.01304	0.561949	0.746873	0.972042
X019145	BCG_3862C	1249	44	31	34	1	0.886555	0.597543	0.954502	0.869054	1.12796	1.15773	1.48857	0.984022	1.04578	0.688507	0.777747
X019145	BCG_1667	1167	43	24	26	1	0.992419	0.597787	1.80932	1.22933	1.00764	1.31384	1.05027	1.01546	1.16216	0.599317	1.25095
X019145	BCG_2425C	83	7	3	3	1	1.11704	0.59817	1.48272	1.12954	0.895227	1.15639	1.08133	1.35114	0.816606	0.819288	1.06941
X019145	BCG_0044C	643	24	12	13	1	0.947892	0.598557	1.15876	1.28059	1.05497	0.82827	1.16697	0.88382	0.648862	0.678973	0.709764
X019145	BCG_0271C	371	16	5	6	1	0.771413	0.599585	1.06549	0.985122	1.29632	0.689648	0.962139	0.634377	0.651493	0.726696	0.716786
X019145	BCG_3855	113	11	2	2	1	0.975873	0.599867	1.09979	1.04487	1.02472	0.912291	0.723585	1.29221	0.959805	1.00499	1.26079
X019145	BCG_2947C	173	6	3	4	1	0.822398	0.601671	1.10795	1.18642	1.21596	0.874253	0.929997	0.826768	0.61114	0.822176	0.94006
X019145	BCG_0779	75	3	2	2	1	0.821677	0.602782	0.812183	1.05037	1.21702	1.15796	1.01359	1.51045	0.596218	0.564655	1.14243
X019145	BCG_0248	409	16	8	9	1	0.763358	0.603187	1.1861	0.975738	1.31	0.807234	0.915046	1.36139	0.656985	0.68787	0.882179
X019145	BCG_3171	392	16	9	10	1	0.97973	0.605442	1.16295	1.00037	1.02069	1.03344	1.29815	1.08058	0.647439	0.684732	0.796088
X019145	BCG_3524C	460	69	8	45	1	0.858351	0.606363	0.743635	0.717764	1.16502	0.674016	0.761385	0.663661	0.658212	0.640499	0.88525
X019145	BCG_2968C	810	27	17	17	1	0.930655	0.607506	1.07471	1.03238	1.07451	1.08398	1.37791	1.33515	1.30402	0.851343	0.786683
X019145	BCG_1655	806	35	15	21	1	0.844488	0.607893	0.991149	0.800518	1.18415	0.758516	1.10335	0.742237	0.592289	0.607565	0.687468
X019145	BCG_2372	84	3	2	2	1	0.981344	0.607987	1.23616	1.06726	1.01901	0.831529	1.11161	0.511505	0.747221	0.638607	0.748043
X019145	BCG_2979C	106	3	2	2	1	0.798826	0.608596	1.01051	1.13085	1.25184	1.05198	1.05311	1.24685	1.07273	1.42755	0.998927
X019145	BCG_2731C	426	17	5	7	1	1.01354	0.60914	1.02445	1.07218	0.986641	0.867438	0.925606	0.845381	0.633171	0.786457	0.937157
X019145	BCG_2231	1475	69	22	51	1	1.00138	0.609483	1.40028	0.945634	0.998626	0.950222	1.2493	0.875804	0.800267	0.817501	0.760604
X019145	BCG_3005	688	38	15	16	1	0.70675	0.611241	1.14751	0.874346	1.41493	0.841098	1.10298	0.661715	0.570209	0.606733	0.762568
X019145	BCG_3114	131	4	3	3	1	0.84171	0.612172	1.26319	1.02177	1.18806	0.939319	0.910698	0.991848	0.489344	0.771349	1.03143
X019145	BCG_3692C	221	11	4	4	1	0.70862	0.612261	1.01504	0.78344	1.41119	0.873572	0.99484	0.712547	0.536471	0.70239	0.878103
X019145	BCG_3364C	300	16	7	7	1	0.913554	0.612789	1.2995	0.817129	1.09463	0.992214	0.848144	0.911071	0.792531	0.612839	1.16987
X019145	BCG_2497C	651	27	13	16	1	0.888691	0.61291	0.963178	0.767668	1.12525	1.09451	1.64433	1.01795	0.746844	0.714157	0.665622
X019145	BCG_2432C	212	14	5	7	1	0.89188	0.613079	0.926259	0.804887	1.12123	0.863844	1.00982	1.17867	0.513256	0.639362	0.855444
X019145	BCG_2865C	268	19	5	5	1	0.819807	0.613614	1.75114	0.791503	1.2198	0.546853	0.629453	1.2316	0.451632	0.439876	0.868775
X019145	BCG_3661C	1213	51	19	22	1	0.973848	0.613682	1.28886	1.06273	1.02685	1.26457	1.36081	1.41822	0.660528	0.73416	0.929277
X019145	BCG_3166	147	5	3	4	1	0.939216	0.61528	1.29079	0.77431	1.06472	1.50051	1.17425	2.36451	0.707446	0.803946	1.27785
X019145	BCG_0883	114	4	3	3	1	0.737583	0.61665	1.13305	0.883599	1.35578	0.656829	1.04208	0.67868	0.666199	0.679511	0.630305
X019145	BCG_2373	161	5	3	3	1	0.896117	0.616794	1.46887	0.935813	1.11593	0.854553	1.01924	0.885018	0.611059	0.619324	0.838423
X019145	BCG_0474C	247	6	5	5	1	1.09082	0.617432	1.33338	1.2708	0.916742	1.05453	0.954747	1.1344	0.81628	0.714735	1.10451
X019145	BCG_2595C	299	15	10	11	1	0.849013	0.618672	0.906955	0.732879	1.17784	0.782508	1.13889	0.850703	0.691592	0.646809	0.68708
X019145	BCG_3276C	57	5	2	3	1	0.800779	0.619333	0.975697	0.818075	1.24878	0.66334	0.743311	0.808196	0.756097	0.612732	0.892412
X019145	BCG_0243C	235	14	6	7	1	0.690728	0.619638	1.11354	0.745076	1.44775	0.738535	0.88519	0.924319	0.554265	0.805926	0.834324
X019145	BCG_1470	391	9	7	7	1	0.781039	0.619839	1.06057	0.797813	1.28035	0.89438	0.877381	0.902782	0.691668	0.540871	1.01937
X019145	BCG_0389	2588	207	44	126	1	0.915945	0.61997	1.27114	0.798701	1.09177	0.59884	1.17651	0.66089	0.771928	0.708093	0.508998
X019145	BCG_1503	71	8	2	2	1	1.06992	0.62106	0.970158	0.814371	0.934646	1.18833	0.692333	2.15443	0.332248	0.642753	1.71641
X019145	BCG_2704	576	27	14	16	1	0.79222	0.621993	0.928331	0.836822	1.26228	0.787374	1.02266	0.776681	0.632825	0.598252	0.76993
X019145	BCG_3384	296	14	8	9	1	0.927007	0.623733	1.04159	0.686226	1.07874	0.757803	0.969488	0.691849	0.530308	0.525497	0.781653
X019145	BCG_0607	259	12	6	6	1	0.828065	0.624311	1.28548	1.01327	1.20763	0.903645	1.11249	1.01242	0.604338	0.730172	0.812275
X019145	BCG_0853	189	8	5	6	1	1.29651	0.624323	1.00051	0.790932	0.771301	1.04325	0.784341	0.959909	0.803988	0.702455	1.3301
X019145	BCG_2531	226	8	5	6	1	0.691546	0.624619	1.25069	0.960921	1.44604	0.894787	1.25258	0.556541	0.489648	0.670709	0.714353
X019145	BCG_1203C	139	7	3	3	1	0.985424	0.625289	0.937059	0.819548	1.01479	1.5504	1.15378	0.668244	0.690175	0.787021	1.34376
X019145	BCG_2465C	250	12	4	8	1	0.764902	0.625976	1.02423	0.891147	1.30736	0.707565	0.826772	0.624439	0.446109	0.590356	0.855816
X019145	BCG_3117C	60	3	2	3	1	0.706831	0.626184	0.644842	0.831286	1.41477	0.754148	0.566946	1.17068	0.72444	0.60349	1.33019
X019145	BCG_0975C	307	11	6	7	1	0.7781	0.626776	1.61142	0.751247	1.28518	0.745788	0.887216	1.09618	0.625141	1.05187	0.840593
X019145	BCG_3703	261	9	6	6	1	0.643647	0.62715	0.830623	0.941688	1.55365	0.812808	0.999994	0.962571	0.625066	0.664222	0.812813
X019145	BCG_0361	115	6	2	2	1	1.07572	0.627571	0.879542	0.886989	0.92961	1.10943	0.940222	1.03714	0.562321	0.697602	1.17997
X019145	BCG_2813C	74	4	2	2	1	1.20875	0.628546	1.34495	0.882872	0.827301	2.04215	1.60801	1.72561	1.08624	0.614237	1.26999
X019145	BCG_2549C	196	10	6	6	1	0.835273	0.629081	1.26225	0.96257	1.19721	1.43564	1.01325	1.05488	0.509327	0.669851	1.41687
X019145	BCG_1075C	287	13	5	7	1	0.86832	0.629373	1.02267	0.783193	1.15165	0.860023	1.0032	0.819246	0.607822	0.697119	0.857278
X019145	BCG_0577C	138	6	5	5	1	0.895192	0.629594	1.29671	1.01597	1.11708	1.21104	1.10469	2.16746	0.479551	0.809357	1.09628
X019145	BCG_3007C	408	14	7	9	1	1.1945	0.630644	1.06229	0.721789	0.837168	0.77674	0.745642	1.01279	0.661507	0.82304	1.04171
X019145	BCG_3599C	257	10	6	6	1	0.902742	0.631109	0.950781	0.943011	1.10774	0.897914	1.2397	0.915936	0.628311	0.831683	0.724298
X019145	BCG_1344	235	6	4	4	1	1.0536	0.632037	0.943104	0.864553	0.949127	1.06748	1.10714	1.1055	0.490358	0.843166	0.964178
X019145	BCG_1188C	67	13	3	3	1	0.662849	0.632625	0.927185	0.825465	1.50864	0.837603	1.23668	0.640746	0.400122	0.58948	0.6773
X019145	BCG_2467C	214	11	4	4	1	0.906812	0.633172	1.05862	0.875217	1.10276	0.998796	1.11302	0.841052	0.646242	0.826854	0.897371
X019145	BCG_0660C	410	19	10	10	1	1.00236	0.633563	1.41068	0.870779	0.99765	1.03248	0.731974	1.12815	0.923345	0.741841	1.41055
X019145	BCG_2261	381	16	5	11	1	0.863243	0.634697	1.01564	0.856357	1.15842	0.797361	1.00838	0.369433	0.438251	0.409553	0.790732
X019145	BCG_0472	273	8	5	6	1	0.828505	0.635372	1.5427	1.14576	1.20699	0.923019	1.19964	0.994662	0.693748	0.774648	0.769412
X019145	BCG_3909	304	20	6	13	1	0.840441	0.636574	1.01814	1.0087	1.18985	0.849637	1.22473	0.723907	0.73674	0.828156	0.693736
X019145	BCG_3857	275	12	7	7	1	0.994336	0.636915	1.13041	0.866235	1.0057	1.00419	0.961944	1.16053	0.748226	0.775239	1.04391
X019145	BCG_3219C	153	5	2	3	1	0.746278	0.637109	1.44401	0.809608	1.33998	0.711906	0.712469	0.709775	0.449111	0.476259	0.99921
X019145	BCG_2694	166	9	4	4	1	0.970979	0.637179	0.911235	0.965013	1.02989	0.722846	0.950473	0.842891	0.596495	0.554585	0.760512
X019145	BCG_1269	153	7	3	3	1	0.995502	0.637187	1.00266	0.973724	1.00452	0.693101	0.798543	0.794327	0.567437	0.664267	0.867957
X019145	BCG_1665C	159	7	4	4	1	1.04122	0.637911	0.975374	0.845709	0.960414	0.849751	1.23145	0.774362	0.668351	0.674674	0.690038
X019145	BCG_0392	92	4	4	4	1	0.87377	0.638374	1.12923	1.06769	1.14447	0.99134	0.921243	0.885063	0.894331	0.690716	1.07609
X019145	BCG_2459C	190	5	4	4	1	0.854065	0.638718	1.1875	1.14532	1.17087	1.04828	1.12024	1.14433	0.701574	0.823843	0.93576
X019145	BCG_1538	47	4	2	2	1	0.99117	0.641334	1.02549	0.712683	1.00891	0.609899	0.761708	1.27859	0.738083	0.625094	0.800699
X019145	BCG_3003C	152	7	4	4	1	1.00651	0.644548	1.36519	1.08873	0.993533	0.826325	1.30643	0.801026	0.692102	0.752783	0.632508
X019145	BCG_3529	378	15	6	7	1	0.804306	0.64467	1.05463	1.17643	1.24331	1.16254	1.25187	1.03175	1.14488	0.719861	0.928642
X019145	BCG_2914	227	8	5	5	1	0.870682	0.644916	1.14018	1.29374	1.14852	1.28205	1.42871	1.56153	0.929143	0.719168	0.897346
X019145	BCG_2646C	118	9	2	5	1	0.819901	0.645801	1.4698	0.992558	1.21966	0.894095	0.823012	0.894187	0.630213	0.738153	1.08637
X019145	BCG_2879C	136	7	4	4	1	0.935892	0.646537	0.935544	0.890632	1.0685	0.79984	1.03973	0.895342	0.53325	0.613098	0.769274
X019145	BCG_3936C	557	17	10	11	1	0.983537	0.646703	1.10046	0.699865	1.01674	0.573674	1.02968	0.684668	0.454598	0.528143	0.557138
X019145	BCG_1737	230	11	2	2	1	0.824543	0.646768	1.06177	0.822678	1.21279	0.95422	0.988794	0.80025	0.418867	0.421339	0.965034
X019145	BCG_0681C	246	12	5	9	1	0.806595	0.646931	0.973548	0.737169	1.23978	0.958555	1.2038	0.979455	0.586515	0.672977	0.796276
X019145	BCG_3736C	115	4	2	2	1	0.903309	0.647102	1.35958	1.06424	1.10704	0.892812	1.27383	0.781035	0.857057	0.742894	0.700887
X019145	BCG_0717	5411	289	94	181	1	0.889566	0.647798	0.857415	0.88937	1.12414	0.941384	1.3991	0.947819	1.52023	0.910855	0.672849
X019145	BCG_3945C	218	8	5	5	1	0.920803	0.647963	0.89272	0.852198	1.08601	1.00223	0.968106	0.851198	0.722175	0.634152	1.03525
X019145	BCG_0141C	62	2	2	2	1	0.737675	0.648011	1.19611	1.07202	1.35561	0.753615	0.820285	1.29251	0.872647	0.738413	0.918723
X019145	BCG_0977C	152	12	3	5	1	0.819055	0.649153	1.03453	0.998219	1.22092	0.786804	0.850086	0.970401	0.582154	0.760555	0.925558
X019145	BCG_0056	117	4	3	3	1	0.951194	0.649537	1.21137	0.763106	1.05131	0.932667	0.918424	1.00759	0.465875	0.714549	1.01551
X019145	BCG_2766	160	6	3	3	1	0.675976	0.650334	0.932924	0.71228	1.47934	0.734854	1.11165	0.796579	0.603257	0.691186	0.661047
X019145	BCG_2394C	223	20	5	5	1	0.872777	0.650505	1.02904	0.790973	1.14577	1.73747	1.17015	6.32442	0.72947	0.683131	1.48482
X019145	BCG_1733	110	8	3	3	1	0.774019	0.6515	0.932513	0.694555	1.29196	1.03889	1.07482	1.1657	0.531624	0.521431	0.966573
X019145	BCG_3751	322	17	6	7	1	0.736625	0.652158	1.30587	0.782103	1.35754	0.853616	0.93546	0.868189	0.699289	0.670086	0.912509
X019145	BCG_3260C	106	7	3	4	1	0.831788	0.652943	1.07164	0.854678	1.20223	1.04177	0.780357	1.26524	0.605387	0.685979	1.33499
X019145	BCG_0579	983	70	11	37	1	0.483092	0.653067	0.974573	0.948807	2.07	1.40462	0.296967	1.13505	1.22046	1.20415	4.7299
X019145	BCG_1879C	484	19	9	10	1	0.908619	0.653523	1.03374	0.866858	1.10057	0.874207	1.07748	0.952886	0.590143	0.721339	0.811345
X019145	BCG_3477	110	3	2	2	1	1.0326	0.653546	1.22054	1.09644	0.968431	1.16434	1.00815	1.25587	0.857444	0.785228	1.15493
X019145	BCG_2318	77	3	2	3	1	0.815749	0.655406	1.10652	0.910002	1.22587	0.83226	0.911496	1.26185	0.620146	0.664474	0.91307
X019145	BCG_3310	86	17	2	10	1	0.736717	0.655481	1.15337	0.572706	1.35737	0.638074	0.56612	0.809822	0.423564	0.32367	1.1271
X019145	BCG_1698	414	20	10	12	1	0.81497	0.655507	0.873002	0.790519	1.22704	0.749663	0.991646	0.814639	0.499787	0.576636	0.755978
X019145	BCG_2603C	278	13	7	8	1	0.879591	0.656197	1.11763	1.29202	1.13689	0.947307	1.21801	1.06267	0.603973	0.717698	0.777752
X019145	BCG_3079C	257	8	5	6	1	0.781067	0.656626	1.08832	0.961101	1.2803	0.7549	0.934024	0.719908	0.449462	0.583795	0.808223
X019145	BCG_1477	292	7	3	3	1	0.86622	0.656729	1.30557	0.901074	1.15444	0.838948	1.21813	0.731579	0.595264	0.707546	0.68872
X019145	BCG_2770C	435	18	11	11	1	0.854967	0.656892	1.09809	0.821892	1.16964	0.818133	0.956438	1.19375	0.630314	0.639942	0.855396
X019145	BCG_3059	100	4	3	3	1	0.847537	0.657832	0.714283	0.729498	1.17989	1.03655	0.889322	0.811567	0.489096	0.628255	1.16555
X019145	BCG_2067C	1296	56	30	31	1	1.03026	0.658595	0.873801	0.938831	0.97063	1.08131	1.26791	1.16931	0.677117	0.866901	0.852832
X019145	BCG_3507C	226	13	4	4	1	0.905896	0.658684	1.05111	0.963843	1.10388	0.914914	0.870591	0.971056	0.503595	0.753985	1.05091
X019145	BCG_1610	169	6	4	4	1	0.747052	0.659711	1.02509	0.733457	1.33859	0.883519	0.765113	0.933947	0.795462	0.60008	1.15476
X019145	BCG_0152C	206	9	6	6	1	0.750742	0.660027	0.862669	1.00979	1.33202	1.07204	0.627895	0.867917	0.588192	0.550959	1.70736
X019145	BCG_2366C	118	9	2	2	1	0.802171	0.660911	0.991009	1.00043	1.24662	0.892713	0.945561	1.13859	0.577109	0.47529	0.944109
X019145	BCG_0377C	217	10	5	6	1	0.831573	0.661216	1.3912	0.842468	1.20254	0.935692	0.881062	0.968795	0.764556	0.584991	1.062
X019145	BCG_3922C	2146	79	42	52	1	0.873919	0.662627	1.00313	0.92765	1.14427	0.836706	1.19583	1.03059	1.09379	0.808081	0.699687
X019145	BCG_2152C	183	9	4	4	1	1.05224	0.663506	0.88998	1.0822	0.950358	0.815701	1.05955	0.724575	0.519843	0.65126	0.769859
X019145	BCG_0245C	131	6	3	4	1	0.654756	0.664196	3.16024	1.00699	1.52729	0.975351	1.12809	1.58583	0.747671	0.693864	0.864602
X019145	BCG_0925	1445	54	28	41	1	1.02267	0.665625	1.14177	0.872501	0.977834	0.733453	1.16219	1.0212	0.64138	0.682306	0.631097
X019145	BCG_1321C	65	4	2	2	1	1.1303	0.666254	1.10552	0.877309	0.884718	1.86547	0.796977	1.13555	0.678501	0.760292	2.34069
X019145	BCG_0268	467	20	9	9	1	0.871308	0.667684	1.03628	0.988988	1.1477	0.940413	1.18877	0.913297	0.626844	0.793807	0.791081
X019145	BCG_2591C	90	4	3	3	1	0.762695	0.668118	1.04472	0.82299	1.31114	0.90609	1.24671	0.906783	0.499202	0.707916	0.726785
X019145	BCG_0850C	490	19	7	7	1	1.37013	0.668153	1.05795	1.01308	0.72986	0.883948	1.16993	1.48322	0.775408	0.912747	0.755558
X019145	BCG_3850	91	7	3	3	1	1.16073	0.668167	0.937642	0.953607	0.861528	1.04083	0.988994	0.537401	0.812775	0.560436	1.05242
X019145	BCG_2606C	184	9	4	4	1	1.00947	0.668598	1.52476	1.0708	0.990621	1.08807	1.16136	1.22509	1.00524	0.834789	0.936896
X019145	BCG_1027C	172	5	4	4	1	0.91653	0.669671	1.05654	0.711106	1.09107	0.779003	0.776725	1.26216	0.559523	0.705033	1.00293
X019145	BCG_0955C	133	6	2	2	1	0.657965	0.669683	1.35219	0.906447	1.51984	0.760679	0.661269	0.907019	0.580403	0.547975	1.15033
X019145	BCG_2336C	334	16	9	10	1	0.781033	0.670805	1.16997	1.05293	1.28036	0.898497	1.32929	0.891898	0.571068	0.683803	0.675922
X019145	BCG_0721	628	26	11	12	1	1.03421	0.671051	1.01194	0.769558	0.966923	0.782001	0.992359	0.89328	0.596346	0.57592	0.788022
X019145	BCG_1617C	170	6	4	4	1	0.832642	0.671478	1.15199	0.87459	1.201	0.840442	1.10854	0.961874	0.446357	0.719343	0.758156
X019145	BCG_0091	173	8	4	4	1	0.752567	0.67206	1.54191	1.14198	1.32879	1.0374	1.06356	1.09833	0.731626	0.717229	0.975408
X019145	BCG_1359	111	9	3	3	1	0.937909	0.672122	1.24087	1.20753	1.0662	0.727795	1.19603	1.03788	0.433158	0.684711	0.608511
X019145	BCG_0078C	336	15	5	6	1	0.923984	0.672336	0.853309	0.797136	1.08227	0.849316	0.652644	0.781783	0.447222	0.616241	1.30135
X019145	BCG_1510C	1682	85	25	48	1	0.859533	0.672676	1.10653	0.873365	1.16342	0.63344	0.994747	0.776129	0.696588	0.761056	0.636785
X019145	BCG_0823	127	9	2	3	1	0.906691	0.673035	1.03377	0.811717	1.10291	0.724411	1.02108	0.678376	0.455632	0.639139	0.709454
X019145	BCG_1568C	93	3	2	2	1	0.973574	0.673065	1.04798	1.05076	1.02714	0.868808	1.15382	0.672351	0.800041	0.539744	0.752985
X019145	BCG_2806	110	6	3	3	1	0.863104	0.673937	1.00368	0.890589	1.15861	0.823757	0.777854	1.20468	0.570802	0.548413	1.05901
X019145	BCG_1932C	108	7	4	4	1	0.886427	0.674023	1.41407	1.05418	1.12812	1.11875	0.933148	1.4507	0.582072	0.880309	1.19889
X019145	BCG_2943C	356	30	11	11	1	0.855055	0.674153	1.23829	0.823408	1.16952	0.955846	1.06005	1.19993	1.05151	0.842954	0.9017
X019145	BCG_3170	384	20	8	9	1	0.960971	0.674232	1.09295	0.925439	1.04061	0.972777	1.29183	0.976119	0.63696	0.663841	0.753022
X019145	BCG_1912	592	29	10	22	1	0.733927	0.674707	1.0558	0.789991	1.36253	0.704155	1.06398	0.850066	0.987891	0.617537	0.661812
X019145	BCG_2592C	182	9	5	5	1	1.01839	0.675317	1.15119	0.80866	0.981942	0.847879	1.08717	1.02954	0.548668	0.630352	0.779898
X019145	BCG_3592C	200	11	6	6	1	0.942157	0.675536	1.27667	0.89912	1.06139	0.92303	0.899018	0.74953	0.588462	0.694736	1.02671
X019145	BCG_3822	67	3	3	3	1	1.40315	0.675551	1.49574	0.915238	0.712681	1.04762	1.28748	1.39842	0.760862	1.21026	0.813696
X019145	BCG_0462C	735	34	17	23	1	0.83355	0.676559	1.06437	0.762923	1.19969	0.694916	1.0552	0.706328	0.616049	0.5731	0.65856
X019145	BCG_1730	67	5	2	2	1	1.00248	0.67665	1.17321	1.06979	0.997527	0.970674	1.57078	1.03188	0.684267	0.679882	0.617958
X019145	BCG_0085	652	47	10	21	1	0.737091	0.676721	0.93959	0.860211	1.35668	0.75632	1.01089	0.64875	0.613597	0.659418	0.748171
X019145	BCG_0123	91	6	4	4	1	0.830256	0.677114	1.00273	0.7839	1.20445	0.737495	0.863278	0.979449	0.600377	0.581012	0.854296
X019145	BCG_2799C	34	2	2	2	1	0.77747	0.677745	1.71713	0.910397	1.28622	0.851379	1.0836	1.10142	0.828797	0.737026	0.785697
X019145	BCG_2612	302	12	5	7	1	0.728725	0.678375	1.07747	0.851607	1.37226	0.823506	1.14621	1.11097	0.840093	0.805179	0.718459
X019145	BCG_2867C	78	4	2	2	1	0.744221	0.679304	1.3132	0.810858	1.34369	1.05967	0.965475	1.30021	0.697469	0.613066	1.09757
X019145	BCG_1555	602	16	12	13	1	0.777602	0.680262	1.18597	0.720901	1.286	0.595855	0.931026	0.765243	0.558219	0.616068	0.639998
X019145	BCG_1352	570	27	12	13	1	0.869055	0.680495	1.18096	1.14428	1.15068	0.959606	1.37897	0.911452	0.61759	0.735582	0.695887
X019145	BCG_0238C	56	2	2	2	1	0.784989	0.680945	0.821786	0.751994	1.2739	0.631766	0.66726	0.775129	0.642752	0.708889	0.946806
X019145	BCG_0153	87	6	4	4	1	0.990933	0.680956	0.992072	1.1515	1.00915	1.25994	0.964984	1.59773	0.888642	0.938943	1.30566
X019145	BCG_3653C	132	6	3	3	1	1.01843	0.680993	1.30486	0.778279	0.981904	0.976436	0.779661	1.09513	0.879955	0.872123	1.25239
X019145	BCG_1204C	47	6	2	2	1	0.498639	0.681089	0.645686	1.02485	2.00546	0.932026	1.22961	0.521149	0.680481	0.779496	0.757985
X019145	BCG_0113	98	5	3	3	1	0.684426	0.681269	0.818183	0.560976	1.46108	0.681762	0.724057	0.842053	0.593631	0.48242	0.941586
X019145	BCG_3526C	51	2	2	2	1	1.08514	0.682001	1.03575	0.845175	0.921538	1.11111	0.625694	0.909649	0.530397	0.529025	1.77581
X019145	BCG_0386	323	10	5	6	1	0.969573	0.682542	1.23595	0.907179	1.03138	1.0362	1.11803	1.07612	0.683263	0.727651	0.926812
X019145	BCG_2496C	1579	68	29	32	1	0.797179	0.682646	0.861474	0.974513	1.25442	0.999677	1.24984	1.26387	1.07145	0.811962	0.799844
X019145	BCG_2295	700	21	11	13	1	0.860577	0.68291	1.13356	1.00877	1.16201	1.01622	1.46162	0.886458	0.659632	0.652373	0.69527
X019145	BCG_0762	181	6	3	4	1	0.798468	0.683996	0.993632	0.731097	1.2524	1.14345	0.970666	0.923338	0.627827	0.696575	1.17801
X019145	BCG_1647	530	18	11	14	1	0.954426	0.68445	1.23821	0.920343	1.04775	0.994131	1.36759	0.856019	0.69976	0.697937	0.726919
X019145	BCG_0227	206	8	4	7	1	1.04147	0.684703	1.01521	0.923483	0.960182	0.809372	0.857626	0.715404	0.775842	0.787914	0.943735
X019145	BCG_3773	90	5	2	3	1	1.2045	0.685652	1.16247	1.32895	0.830219	0.958766	1.02582	0.971607	0.579401	1.02493	0.934635
X019145	BCG_3290	274	12	4	6	1	0.959545	0.686031	1.12545	0.804871	1.04216	2.14112	2.57098	1.75989	1.07736	1.12231	0.832804
X019145	BCG_3690	89	5	2	2	1	0.916497	0.687208	1.14029	0.781895	1.09111	0.795737	1.42994	0.80735	0.597707	0.597841	0.556482
X019145	BCG_0701	743	88	12	65	1	1.05225	0.687612	1.0528	0.824966	0.950344	0.649686	0.891815	0.651696	0.737484	0.597767	0.728499
X019145	BCG_2656	121	6	3	3	1	0.713537	0.687681	0.904445	0.977771	1.40147	1.09927	0.877208	1.15228	0.628795	0.685378	1.25315
X019145	BCG_0353	165	7	2	2	1	0.644602	0.687967	1.2549	0.886019	1.55134	0.781327	0.883977	0.653182	0.416639	0.500496	0.883877
X019145	BCG_1389C	860	45	19	26	1	0.937536	0.688742	1.13275	0.904185	1.06663	1.47602	1.93471	1.66011	1.53932	1.12199	0.762913
X019145	BCG_0417	171	10	3	8	1	1.08097	0.689668	1.15333	0.888614	0.925098	0.906209	1.01315	0.851273	0.717195	0.822478	0.894445
X019145	BCG_0226C	910	33	16	20	1	0.867711	0.690015	1.13563	0.875681	1.15246	0.753678	1.10011	0.779123	0.583829	0.6725	0.685094
X019145	BCG_3025C	213	14	6	6	1	0.89163	0.690564	1.18126	0.819318	1.12154	0.72268	0.943705	0.822186	0.622817	0.642948	0.76579
X019145	BCG_0244C	267	7	5	5	1	0.927806	0.690645	0.96801	0.726061	1.07781	0.761722	0.859104	0.587415	0.435755	0.682351	0.886647
X019145	BCG_0286C	1395	67	27	35	1	0.925324	0.690759	1.14796	0.87484	1.0807	0.743043	0.947323	0.83961	0.614569	0.636828	0.784361
X019145	BCG_0521C	152	6	4	5	1	0.990384	0.691053	1.27838	0.986196	1.00971	1.05114	0.981826	1.15135	0.794517	0.89177	1.07059
X019145	BCG_0420C	61	5	2	2	1	0.93454	0.691232	1.3802	1.06044	1.07005	1.0944	1.10111	1.19115	0.633009	0.659565	0.993903
X019145	BCG_2590	99	7	4	4	1	0.824209	0.691281	0.942502	0.879024	1.21328	1.1067	1.0664	0.683543	0.529145	0.620893	1.03779
X019145	BCG_1718	219	11	4	4	1	0.908088	0.691302	1.08237	1.04791	1.10121	0.799248	1.32596	0.769726	0.57018	0.616548	0.602769
X019145	BCG_1000C	215	9	3	4	1	0.673196	0.691992	1.05868	0.845922	1.48545	1.35247	0.906836	1.18622	0.6083	0.647097	1.49142
X019145	BCG_3342C	115	10	3	5	1	0.794388	0.692338	1.08413	0.84866	1.25883	0.911682	0.963576	0.776551	0.765403	0.861068	0.946144
X019145	BCG_1736	84	4	2	2	1	0.997277	0.692461	1.22759	1.09105	1.00273	1.63421	1.14895	0.869452	1.12924	1.09035	1.42236
X019145	BCG_2692	353	14	7	9	1	0.847082	0.692546	1.02861	0.881551	1.18052	0.841499	1.10168	0.801038	0.547907	0.59193	0.763833
X019145	BCG_2420C	526	19	10	11	1	0.805187	0.6933	1.23804	0.896057	1.24195	0.7707	1.31221	0.680784	0.721601	0.732199	0.587329
X019145	BCG_1548C	85	3	2	2	1	1.0968	0.693506	1.05628	1.01498	0.911744	0.859907	1.08055	1.19768	0.649739	1.44338	0.795806
X019145	BCG_3237C	172	10	5	5	1	0.953795	0.693546	1.43246	1.03927	1.04844	0.994447	1.24121	1.04207	0.557679	0.772069	0.801193
X019145	BCG_2986C	85	4	2	2	1	0.771271	0.69366	0.964614	0.93708	1.29656	1.15081	0.911821	0.799078	0.725361	0	1.26211
X019145	BCG_2187C	269	11	6	6	1	0.909366	0.69372	1.26139	1.09959	1.09967	1.04532	1.12095	0.99598	0.845519	0.869982	0.932532
X019145	BCG_0852	466	23	7	8	1	0.851672	0.693985	0.962274	0.959337	1.17416	0.892905	0.767498	0.849264	0.597667	0.611054	1.1634
X019145	BCG_2602	367	13	10	11	1	0.751966	0.694474	1.02383	1.12096	1.32985	0.964231	0.906728	1.02605	0.621624	0.754356	1.06342
X019145	BCG_3371C	199	7	5	5	1	0.811213	0.694838	0.944548	0.794537	1.23272	0.952661	1.02874	1.02164	0.576725	0.603914	0.926047
X019145	BCG_2269	431	16	9	10	1	0.813891	0.694885	1.16805	0.827444	1.22867	0.767156	1.05951	0.843378	0.63405	0.718834	0.724065
X019145	BCG_1083	89	4	3	3	1	0.988425	0.695174	0.667791	1.20241	1.01171	1.25825	0.67478	0.884361	0.949955	1.21594	1.86468
X019145	BCG_0205	121	6	3	3	1	1.02868	0.695743	1.01191	0.896548	0.972122	1.03509	1.22115	0.765158	0.591818	0.688079	0.847635
X019145	BCG_2220C	552	29	8	17	1	0.776374	0.696613	1.08809	0.770626	1.28804	0.801222	0.877832	0.99641	0.487562	0.561388	0.912728
X019145	BCG_0829	364	16	8	8	1	0.970746	0.696652	1.10029	0.91413	1.03014	0.938396	1.37782	0.982671	0.744971	0.74318	0.681072
X019145	BCG_1368	1859	96	31	60	1	0.949725	0.696678	1.13133	0.815216	1.05294	0.866106	1.497	0.736775	0.641135	0.621016	0.578562
X019145	BCG_2840C	393	20	10	14	1	0.865809	0.696893	1.01918	0.822476	1.15499	0.876266	0.911365	0.898778	0.648044	0.694015	0.961487
X019145	BCG_3663C	554	21	11	11	1	0.758481	0.697509	1.06277	1.07288	1.31842	1.19718	1.31287	1.0044	0.620932	0.734467	0.91188
X019145	BCG_2242	78	4	2	2	1	0.93511	0.697725	1.01623	1.00534	1.06939	0.732264	1.0728	0.81136	0.483804	0.868135	0.682575
X019145	BCG_0236	145	9	3	4	1	0.858193	0.697741	0.961944	1.01513	1.16524	0.860511	1.25089	0.66558	0.563826	0.632159	0.68792
X019145	BCG_0684	497	17	7	12	1	0.811943	0.698103	1.11037	0.918998	1.23161	0.884462	1.23561	0.902347	0.665332	0.754627	0.715808
X019145	BCG_0716	3354	186	56	97	1	0.861589	0.698462	0.729523	0.923368	1.16065	1.00767	1.46949	0.914541	1.48032	0.810793	0.68573
X019145	BCG_1525	498	32	9	13	1	0.835601	0.699403	1.36342	1.23243	1.19674	0.904825	1.18279	0.921589	0.777913	0.729185	0.764991
X019145	BCG_2365	276	7	3	4	1	0.911547	0.699924	0.985999	0.865417	1.09704	0.797088	0.942183	0.990781	0.71167	0.85112	0.846001
X019145	BCG_1185	114	4	3	4	1	0.91425	0.700757	1.02726	0.880854	1.09379	0.839312	0.798546	0.851741	0.572242	0.658482	1.05105
X019145	BCG_3325	406	20	9	9	1	0.828875	0.700897	0.968315	1.09916	1.20645	0.933381	0.932522	1.12509	1.14316	0.772113	1.00092
X019145	BCG_0655	83	4	3	4	1	0.982735	0.700899	1.27395	0.84523	1.01757	0.944971	0.812587	1.2252	0.613583	0.513777	1.16292
X019145	BCG_3755C	610	21	11	12	1	0.876039	0.701473	0.981402	1.00192	1.1415	0.878043	1.27609	0.923057	0.597719	0.661494	0.688075
X019145	BCG_2961	128	8	3	3	1	0.737434	0.701764	0.931496	0.98644	1.35605	0.906947	1.1878	0.751869	0.586483	0.625604	0.763549
X019145	BCG_2712C	181	6	3	4	1	0.600189	0.702039	1.2614	0.869631	1.66614	0.933874	1.09822	0.776725	0.403554	0.498348	0.85035
X019145	BCG_1559	177	8	3	4	1	0.997593	0.702142	1.24823	0.96198	1.00241	0.827827	0.935823	1.09611	0.597948	0.792195	0.884598
X019145	BCG_1241	142	8	4	7	1	1.19079	0.702481	0.927209	1.00153	0.839779	0.993567	0.987998	1.05556	0.900952	0.968889	1.00564
X019145	BCG_3379C	264	11	6	6	1	0.98883	0.702879	1.12279	1.16363	1.0113	1.03732	1.25402	0.991366	0.667473	0.725841	0.827192
X019145	BCG_0515	338	7	5	6	1	0.916497	0.702945	1.15473	0.922397	1.09111	0.818127	1.09975	0.846168	0.63423	0.742308	0.74392
X019145	BCG_0124	179	6	4	4	1	0.923988	0.703037	1.37742	0.995739	1.08227	1.19858	1.28464	1.64859	0.850526	0.836261	0.933006
X019145	BCG_3107C	168	6	4	5	1	0.949862	0.703362	1.35881	1.1192	1.05278	1.38064	1.08833	4.41545	0.664786	0.764827	1.26859
X019145	BCG_2808C	508	24	12	19	1	0.926626	0.70367	1.24126	1.01854	1.07918	0.93934	1.27068	0.993012	0.646011	0.77587	0.73924
X019145	BCG_3904	609	55	10	38	1	0.973247	0.703923	1.01567	0.848581	1.02749	0.877519	1.11146	0.844715	0.739353	0.739275	0.789521
X019145	BCG_1048	173	9	3	3	1	1.05703	0.704109	1.1298	0.92926	0.94605	0.998003	1.50719	0.803449	0.6012	0.721276	0.662163
X019145	BCG_2653C	214	5	2	2	1	0.810955	0.705284	1.06405	0.886381	1.23311	0.732208	1.07276	0.609648	0.597909	0.570334	0.682545
X019145	BCG_1865	198	8	3	3	1	0.877178	0.70553	1.02818	0.933557	1.14002	1.19032	1.09457	1.05274	0.618941	0.599843	1.08748
X019145	BCG_3102	292	14	9	9	1	0.824616	0.706306	1.55013	0.898363	1.21269	0.89698	1.2446	0.811825	0.748987	0.689445	0.720699
X019145	BCG_1556	402	14	6	7	1	0.905707	0.706364	1.22518	0.975033	1.10411	0.905109	1.15988	0.861595	0.585017	0.636251	0.780344
X019145	BCG_2579C	114	3	2	2	1	0.897851	0.706869	0.828447	0.754269	1.11377	0.762315	0.982329	0.782998	0.494871	0.669132	0.776028
X019145	BCG_2957	895	35	23	25	1	0.823844	0.707028	0.982713	0.942504	1.21382	1.07385	1.26303	1.24555	1.05113	0.805306	0.850219
X019145	BCG_0206	184	11	5	6	1	0.970713	0.708032	1.10812	0.890289	1.03017	0.952944	0.960165	1.30129	0.725181	0.711782	0.992479
X019145	BCG_1441	447	17	9	10	1	0.914729	0.708074	1.05143	0.862467	1.09322	0.815898	1.0177	0.837587	0.642995	0.69464	0.801709
X019145	BCG_0401C	800	51	12	33	1	0.971363	0.708593	1.2036	0.971947	1.02948	0.849092	1.35958	0.852493	0.667335	0.710155	0.624525
X019145	BCG_1515C	614	19	10	13	1	0.854327	0.708733	1.14515	1.0681	1.17051	0.845567	1.29929	0.713704	0.57746	0.750018	0.650794
X019145	BCG_1476	398	17	10	10	1	0.91483	0.708821	1.02624	0.880128	1.0931	1.10527	1.51392	1.08541	0.729192	0.890616	0.730072
X019145	BCG_3374C	96	8	3	3	1	0.913638	0.709061	1.27651	1.02369	1.09453	1.00637	1.06303	0.692715	0.509034	0.630011	0.946701
X019145	BCG_2922C	582	21	9	12	1	0.954714	0.709282	1.02537	1.01513	1.04743	1.02826	1.25943	0.767559	0.639564	0.791951	0.816453
X019145	BCG_0428	538	18	10	12	1	1.04221	0.710122	1.10292	0.932494	0.959497	0.9043	1.34827	0.859955	0.616339	0.627127	0.670714
X019145	BCG_3314	2749	331	40	199	1	0.992761	0.71182	1.0924	0.730019	1.00729	0.475466	0.656031	0.571164	0.568537	0.473768	0.724761
X019145	BCG_3527C	174	8	2	4	1	0.930029	0.712128	0.998137	0.719209	1.07524	0.861192	0.696416	0.891116	0.704611	0.737285	1.23661
X019145	BCG_2347C	111	7	3	3	1	0.686039	0.712631	1.17799	0.507545	1.45764	1.57242	1.0277	0.840235	0.592116	0.585284	1.53004
X019145	BCG_3811C	520	15	8	10	1	1.02323	0.712729	0.987976	0.895642	0.977295	0.753638	0.655855	0.762063	0.569447	0.56885	1.14909
X019145	BCG_0208	238	11	5	5	1	0.727936	0.712943	1.07516	0.715365	1.37375	0.824363	0.863863	1.07491	0.648391	0.640446	0.954275
X019145	BCG_1632	175	4	3	3	1	2.29121	0.713441	0.861302	1.14895	0.436451	0.576625	1.10315	0.951421	0.471869	0.451361	0.522706
X019145	BCG_0454	124	6	4	4	1	1.02811	0.713639	1.14139	1.02071	0.97266	1.09541	1.25194	1.29473	0.680533	0.769211	0.87497
X019145	BCG_1746	76	3	3	3	1	1.09251	0.713698	0.783991	1.03088	0.915323	0.98646	0.992736	1.06505	0.611628	0.744431	0.993678
X019145	BCG_0958	79	3	2	2	1	1.14084	0.713734	1.24705	1.4536	0.876546	1.02752	1.49844	1.04469	0.869929	0.855943	0.685725
X019145	BCG_2019	264	9	4	4	1	0.710314	0.714028	1.4255	1.20309	1.40783	0.996295	1.36496	0.839513	0.796494	0.837349	0.729908
X019145	BCG_1735	167	10	4	4	1	0.862824	0.714623	1.06164	0.747632	1.15898	1.06939	0.922815	1.09644	0.605643	0.680755	1.15884
X019145	BCG_1749	160	6	4	4	1	0.973286	0.714786	1.53181	1.15824	1.02745	1.0903	1.38236	1.23497	0.630945	0.630653	0.788725
X019145	BCG_3562C	65	2	2	2	1	1.56293	0.714787	0.915255	1.13883	0.639825	1.22149	1.21747	0.887037	0.699238	0.756563	1.0033
X019145	BCG_2927C	171	6	5	5	1	0.877555	0.715079	1.04025	1.22806	1.13953	0.940149	1.31845	1.02154	0.57395	0.870023	0.713074
X019145	BCG_2486C	113	6	2	2	1	0.725671	0.715104	0.904448	0.955047	1.37803	0.704505	0.898871	0.558054	0.617595	0.589457	0.783767
X019145	BCG_2163C	61	4	2	2	1	1.10961	0.715316	1.38666	1.36841	0.901217	1.19278	0.991926	1.16322	0.712728	1.03914	1.20248
X019145	BCG_3498C	347	14	6	8	1	0.875677	0.715473	1.01509	0.938119	1.14197	0.918646	0.980708	1.02773	0.570775	0.699247	0.936717
X019145	BCG_2274C	113	3	3	3	1	0.91138	0.716985	0.967312	0.794689	1.09724	0.879299	1.06561	0.892349	0.534816	0.609583	0.825161
X019145	BCG_2724	436	17	5	7	1	0.832635	0.717357	1.21586	1.29169	1.20101	0.90044	1.1493	0.698395	0.692218	0.889715	0.783467
X019145	BCG_0957	806	34	13	18	1	1.05671	0.717629	1.15532	0.892842	0.946331	2.32775	2.87018	2.02157	1.80068	1.56483	0.811014
X019145	BCG_0911	609	21	11	15	1	1.01862	0.717775	1.18413	1.02411	0.981724	0.821572	1.11169	0.880797	0.723949	0.746015	0.739031
X019145	BCG_1012	286	13	6	6	1	0.949561	0.718129	1.12685	0.999093	1.05312	1.18777	1.4591	1.0588	0.695599	0.836811	0.814042
X019145	BCG_1526	99	4	3	3	1	0.960891	0.718177	1.28986	1.27168	1.0407	1.06904	1.19558	0.810771	0.627093	0.752046	0.894159
X019145	BCG_1137	434	11	7	8	1	0.908852	0.718373	1.07236	0.957078	1.10029	0.959212	1.22241	0.900794	0.669213	0.703812	0.784688
X019145	BCG_3312	425	17	8	9	1	0.876629	0.718448	1.44908	1.25288	1.14073	0.897978	1.03719	0.840784	0.918819	0.825024	0.865782
X019145	BCG_0765	530	53	12	36	1	1.05553	0.718668	0.987368	0.817499	0.94739	0.810635	0.956225	0.774169	0.669574	0.643507	0.847745
X019145	BCG_0552	200	7	5	5	1	1.02142	0.719415	1.13481	0.983876	0.979033	1.07849	1.03577	1.48797	0.844482	0.818463	1.04125
X019145	BCG_2695C	169	8	4	4	1	0.920881	0.719458	1.06822	0.771081	1.08592	0.685527	0.921999	0.832262	0.512599	0.58106	0.743522
X019145	BCG_2237	2492	977	34	537	1	1.02991	0.719623	1.05976	1.02734	0.970956	0.799217	0.900392	0.710393	0.700605	0.648184	0.887632
X019145	BCG_1261C	578	25	11	17	1	0.900623	0.719663	1.17543	1.04958	1.11034	0.903509	1.16716	0.853264	0.650283	0.760237	0.774107
X019145	BCG_2744	1082	54	22	29	1	1.05698	0.719758	1.11082	0.780256	0.946094	0.831282	1.02072	0.784811	0.593963	0.571144	0.814406
X019145	BCG_2457C	643	25	11	13	1	1.03902	0.719873	1.02013	0.808669	0.962448	0.747701	0.971727	0.889393	0.721929	0.682145	0.769456
X019145	BCG_1393	91	7	3	3	1	1.10825	0.720161	0.901818	0.785585	0.902323	0.536174	0.928917	0.638389	2.7535	0.643728	0.577203
X019145	BCG_2561C	183	8	4	4	1	0.965606	0.720374	1.31606	1.02561	1.03562	0.913126	0.952127	0.813235	0.574853	0.636279	0.959038
X019145	BCG_3069	979	53	17	37	1	0.806168	0.720475	1.12855	0.981554	1.24044	0.87209	1.24279	0.769597	0.580421	0.729117	0.701722
X019145	BCG_2418	342	23	7	9	1	1.04641	0.720872	1.12428	0.907575	0.955647	0.753439	1.13627	1.00463	0.875645	0.898621	0.66308
X019145	BCG_3729C	111	5	3	3	1	0.941735	0.721121	0.980506	0.990076	1.06187	1.01246	1.00423	1.18488	0.746993	0.797269	1.00819
X019145	BCG_1444	406	14	7	9	1	0.896453	0.721336	1.03556	0.971034	1.11551	0.877118	1.09581	0.817703	0.60588	0.633604	0.80043
X019145	BCG_2297C	148	9	3	4	1	0.90952	0.72149	0.855286	0.840255	1.09948	1.61331	0.94471	1.57838	0.678772	0.615355	1.70773
X019145	BCG_3129C	106	5	3	4	1	1.09764	0.72165	1.04857	1.17713	0.911047	1.00277	1.04808	1.24978	0.735423	0.761347	0.956776
X019145	BCG_0031	113	8	3	3	1	0.816964	0.721747	1.06366	0.934991	1.22404	1.25148	1.49686	0.766746	0.745097	0.98376	0.836067
X019145	BCG_0050C	1012	39	16	23	1	1.00531	0.722037	1.01999	0.745329	0.99472	0.761572	0.952825	0.786306	0.630697	0.539475	0.799278
X019145	BCG_2689C	448	29	11	18	1	0.891004	0.722253	1.19257	0.972927	1.12233	0.875048	1.19624	0.953954	0.638265	0.693737	0.731501
X019145	BCG_1888	240	12	4	4	1	1.06593	0.722501	0.990456	1.10269	0.93815	1.06528	1.18423	1.21052	0.655956	0.857214	0.899551
X019145	BCG_1401	131	3	2	2	1	1.03854	0.722732	1.31378	1.26227	0.962889	0.955086	1.67056	1.08646	0.899638	0.785458	0.571715
X019145	BCG_3725	402	13	9	9	1	0.887012	0.723228	1.13027	1.20455	1.12738	0.857986	1.1537	0.794675	0.596668	0.610632	0.743681
X019145	BCG_1445	165	11	4	4	1	0.662338	0.723276	0.862096	1.14584	1.5098	0.864232	1.41276	1.21465	1.28398	0.693687	0.611733
X019145	BCG_1320C	140	3	2	2	1	1.3503	0.723721	1.6319	1.20036	0.740577	1.13339	1.31779	1.43501	0.949571	1.07301	0.860066
X019145	BCG_1696	89	2	2	2	1	1.03676	0.723915	1.0874	0.78546	0.964539	0.769858	1.10088	1.07089	0.652088	0.607421	0.699314
X019145	BCG_0821	54	4	2	2	1	1.07806	0.724012	2.07307	0.956036	0.927596	2.09597	1.37084	2.46999	0.664314	0.846456	1.52897
X019145	BCG_1398	191	13	5	7	1	0.723746	0.724089	1.12273	0.831812	1.3817	0.79312	1.20515	0.851099	0.548476	0.651794	0.658107
X019145	BCG_1154	834	25	13	15	1	0.887601	0.72564	1.27269	1.10326	1.12663	0.971809	1.42705	0.785411	0.909938	0.829462	0.680991
X019145	BCG_1442	126	8	4	5	1	0.904066	0.725907	0.878901	0.766265	1.10611	0.882508	0.968281	0.816814	0.642555	0.717612	0.911417
X019145	BCG_3277C	1958	204	34	121	1	0.941906	0.726218	1.01811	0.945815	1.06168	0.857282	1.30759	0.812083	0.64292	0.732211	0.65562
X019145	BCG_2728	82	4	3	3	1	1.03964	0.727151	0.899196	0.983356	0.96187	0.834674	1.21377	1.15831	0.771672	0.591292	0.687671
X019145	BCG_1357	1423	76	28	49	1	0.946241	0.727171	1.29368	0.949576	1.05681	0.842893	1.01883	0.925292	0.89563	0.833672	0.827318
X019145	BCG_1026C	185	7	5	5	1	0.967724	0.72733	1.18571	1.10655	1.03335	0.97	1.21301	1.29777	0.761102	1.0857	0.79966
X019145	BCG_1668	2490	206	40	138	1	0.95702	0.727384	1.08074	0.745293	1.04491	0.665403	0.942581	0.698997	0.693657	0.558202	0.705937
X019145	BCG_2228	178	7	4	4	1	1.00106	0.727907	1.34031	0.910876	0.998942	0.979574	1.23924	1.54349	0.579312	0.625696	0.79046
X019145	BCG_2248C	202	9	4	5	1	1.19497	0.728473	0.994414	0.784918	0.836843	0.876454	1.12092	0.839597	0.558943	0.647833	0.781909
X019145	BCG_3635C	879	38	19	22	1	1.016	0.728623	1.13587	0.945793	0.98425	0.875979	1.40902	0.88841	0.607466	0.670445	0.621696
X019145	BCG_1522	1126	42	21	27	1	0.958386	0.728767	1.12624	0.80652	1.04342	1.06447	1.32214	1.02833	0.7867	0.739605	0.805115
X019145	BCG_1384C	103	5	4	4	1	0.982014	0.729028	1.38738	1.19348	1.01832	0.949001	1.24425	0.96531	0.762557	0.835836	0.762709
X019145	BCG_0941C	302	12	7	10	1	0.875882	0.729278	1.0281	1.07604	1.14171	0.977349	1.14206	0.956178	0.607367	0.678933	0.85578
X019145	BCG_0804C	690	28	11	19	1	0.967249	0.729567	1.11636	0.895315	1.03386	0.939778	1.22477	0.868754	0.69111	0.754104	0.76731
X019145	BCG_0984C	357	14	6	8	1	0.899605	0.729609	1.11263	0.837637	1.1116	0.878549	2.32016	1.00931	0.797027	0.84385	0.378659
X019145	BCG_3620C	351	25	7	8	1	0.80287	0.729621	1.17519	0.989169	1.24553	0.860398	1.29315	0.823122	0.636703	0.690462	0.665353
X019145	BCG_1205	249	12	6	6	1	1.02319	0.729858	1.41522	0.873656	0.977335	1.1458	1.42611	1.32526	0.576685	0.670773	0.803447
X019145	BCG_3568	276	13	7	8	1	1.0856	0.729997	1.216	1.11616	0.921153	0.921129	1.43622	0.976875	0.631199	0.797748	0.641357
X019145	BCG_0759	577	38	12	20	1	1.25496	0.730077	0.900913	0.88876	0.796836	0.705758	0.97043	0.799756	0.563383	0.512989	0.727263
X019145	BCG_2319C	125	6	4	4	1	1.41334	0.730083	1.28087	1.06706	0.707542	2.47405	2.32945	2.01526	1.60142	1.65934	1.06207
X019145	BCG_1637	339	11	7	8	1	1.03322	0.730108	1.19546	0.981727	0.96785	1.09909	1.39081	0.777921	0.606955	0.796081	0.790251
X019145	BCG_2246C	106	5	2	2	1	1.01874	0.730836	0.885645	1.13064	0.981605	1.74404	1.06977	1.67297	0.870587	1.10537	1.63029
X019145	BCG_0832	229	11	5	6	1	1.14796	0.730986	1.37193	1.20191	0.87111	1.08448	0.990785	1.07946	0.929671	0.83446	1.09456
X019145	BCG_3474C	118	6	3	3	1	1.03651	0.731143	1.26841	1.24664	0.964777	1.57307	1.39421	0.828593	0.730353	0.853223	1.12829
X019145	BCG_0211	267	12	5	6	1	1.12133	0.731714	1.08082	0.755539	0.891796	0.848681	0.838318	0.984076	0.773083	0.861198	1.01236
X019145	BCG_2693	157	5	3	3	1	1.01243	0.731867	1.25438	1.96534	0.987722	0.951163	1.42158	0.812912	0.721121	0.933131	0.669087
X019145	BCG_2945C	71	4	2	2	1	1.02898	0.731935	1.24833	1.24788	0.971839	0.80371	1.23614	0.86664	0.223246	0.175317	0.650179
X019145	BCG_0948	896	48	17	32	1	0.983579	0.731972	1.02859	0.93892	1.0167	0.921766	1.31944	0.824654	0.716128	0.738815	0.698602
X019145	BCG_2129C	371	21	9	11	1	0.925426	0.732564	0.991627	0.897697	1.08058	1.03449	1.35707	0.815625	0.509635	0.587936	0.762297
X019145	BCG_2113C	140	8	3	4	1	0.915612	0.733058	1.03181	1.06848	1.09217	0.991946	0.896406	0.926231	0.746019	0.760072	1.10658
X019145	BCG_2222	136	10	4	4	1	0.943858	0.733084	0.863098	1.12885	1.05948	0.977975	0.599225	0.873745	0.791087	0.751211	1.63207
X019145	BCG_0865C	197	10	5	7	1	0.803233	0.73321	1.07905	0.939901	1.24497	0.838731	1.17103	0.901016	0.618363	0.773539	0.716233
X019145	BCG_2702C	487	16	8	8	1	1.05969	0.733785	1.09058	0.916849	0.943671	0.810683	0.92545	0.911295	0.641111	0.635143	0.875988
X019145	BCG_2668	237	9	5	8	1	0.84401	0.735364	1.44233	1.1145	1.18482	0.903719	1.42349	0.845037	0.800407	0.758778	0.634863
X019145	BCG_1212C	102	3	2	2	1	0.908381	0.73576	1.22744	1.01305	1.10086	1.12686	1.44723	0.926786	0.543821	0.588144	0.778633
X019145	BCG_3558C	154	7	3	3	1	1.11487	0.735878	0.92518	0.931561	0.896963	1.9537	0.80582	1.07991	0.906774	0.77925	2.42449
X019145	BCG_3291	144	6	3	3	1	0.76118	0.736607	1.10675	1.16963	1.31375	1.03773	0.720868	0.968332	0.746752	0.774776	1.43955
X019145	BCG_0755	432	61	9	36	1	1.0808	0.73671	1.05918	0.82843	0.925238	0.765847	0.838075	0.727132	0.596757	0.567876	0.913817
X019145	BCG_1402	206	6	2	2	1	1.00102	0.736765	1.07295	1.22775	0.998985	0.937016	1.11002	1.07522	0.838216	0.91351	0.844143
X019145	BCG_0973	105	6	3	3	1	1.22794	0.73683	0.955657	1.02149	0.814373	0.91015	0.976131	1.21382	0.691308	0.753441	0.932406
X019145	BCG_0654	93	4	2	2	1	1.03649	0.73701	1.06083	0.970382	0.964797	0.973739	0.629166	1.08343	0.440897	0.614162	1.54767
X019145	BCG_2556C	207	9	6	7	1	0.737049	0.737769	1.30143	1.06775	1.35676	0.832632	0.874754	0.876597	0.97215	0.807919	0.951847
X019145	BCG_3935C	472	29	9	24	1	0.77255	0.738249	1.10364	0.816833	1.29441	0.662015	0.952625	0.674248	0.514837	0.610105	0.694938
X019145	BCG_3573C	601	25	12	17	1	0.929479	0.738607	1.06325	0.886461	1.07587	0.774491	1.15758	0.706029	0.492797	0.60031	0.669062
X019145	BCG_0509	599	22	12	14	1	0.853177	0.739113	1.17569	1.12651	1.17209	1.10844	1.58362	0.863964	0.695036	0.841791	0.699943
X019145	BCG_3197C	248	7	4	5	1	1.03082	0.739272	1.12943	1.02773	0.970104	1.0403	1.02194	0.940432	0.710305	0.875782	1.01797
X019145	BCG_0864	106	4	3	3	1	0.945645	0.739457	1.15538	1.1523	1.05748	1.15595	0.937988	1.09614	0.829419	0.912537	1.23238
X019145	BCG_3168	147	3	2	2	1	0.847339	0.73985	1.02757	1.25557	1.18017	0.88334	0.921268	0.785843	0.791024	0.640444	0.958831
X019145	BCG_3141	164	5	2	2	1	1.01049	0.740939	1.16066	1.10247	0.989622	0.892306	0.990124	0.909936	0.70861	0.586772	0.901206
X019145	BCG_0774	1002	35	17	19	1	0.929545	0.741003	1.04893	0.892809	1.0758	1.03638	1.08325	1.36397	0.629664	0.679105	0.956739
X019145	BCG_0479	3282	279	44	179	1	0.93851	0.741085	1.08151	0.875654	1.06552	0.907912	1.6439	0.737159	0.692362	0.636456	0.552291
X019145	BCG_3664C	178	8	2	3	1	0.84815	0.74115	1.10673	1.10154	1.17904	1.01962	1.03983	0.97469	0.848983	0.587609	0.980562
X019145	BCG_0502	1243	68	23	50	1	0.968328	0.74142	1.10808	0.890753	1.03271	0.921177	1.27707	0.843213	0.627708	0.614294	0.721321
X019145	BCG_0391	410	15	7	10	1	0.909107	0.741732	1.00518	1.02694	1.09998	1.01341	0.955527	0.933201	0.661769	0.793853	1.06057
X019145	BCG_2993	772	31	13	21	1	0.806934	0.741767	1.25205	1.08632	1.23926	0.878376	1.37318	0.696912	0.599613	0.716702	0.639668
X019145	BCG_0080	178	5	4	4	1	0.890415	0.742024	1.00054	0.927203	1.12307	1.02139	0.987868	0.958177	0.833922	0.756196	1.03393
X019145	BCG_0470	115	4	2	2	1	1.0187	0.742531	1.33761	0.893104	0.98164	0.929473	0.956399	1.27527	0.828249	0.7627	0.971846
X019145	BCG_0348	51	3	2	2	1	0.579202	0.743063	1.04433	0.922817	1.72651	0.458905	0.824712	0.942162	0.727707	1.06376	0.556443
X019145	BCG_3836	724	35	15	26	1	0.9407	0.743145	1.19536	1.02131	1.06304	0.899681	1.35247	0.928249	0.790838	0.806603	0.665215
X019145	BCG_3286C	263	13	5	5	1	0.842188	0.743168	1.14271	0.999377	1.18738	0.828738	1.24883	0.721556	0.549058	0.678871	0.663609
X019145	BCG_3033C	721	33	13	17	1	0.955587	0.743429	1.09046	0.922293	1.04648	0.925428	1.52558	0.970912	0.758529	0.912236	0.606607
X019145	BCG_2428	362	44	8	27	1	0.973601	0.743461	1.06524	0.722813	1.02711	0.605986	0.64703	0.603426	0.495722	0.452283	0.936566
X019145	BCG_1499	283	10	5	5	1	0.914766	0.743764	1.23862	1.28833	1.09318	1.09618	0.925698	1.09407	0.804035	0.863249	1.18416
X019145	BCG_2473C	114	4	3	3	1	0.923448	0.744084	1.16578	1.00519	1.0829	0.94563	0.858107	1.05116	0.866725	0.877373	1.102
X019145	BCG_1065	240	7	5	6	1	1.34893	0.744156	1.42633	1.33678	0.74133	1.44503	1.13279	2.92143	1.00643	1.16304	1.27564
X019145	BCG_0285C	868	43	16	26	1	0.960487	0.744479	1.05363	0.970225	1.04114	0.947999	1.13512	0.855217	0.575259	0.753507	0.83515
X019145	BCG_1388C	342	12	5	7	1	1.02167	0.745599	1.16004	0.913405	0.978786	1.81907	1.02055	1.92996	0.713709	0.723537	1.78243
X019145	BCG_0084	497	46	9	28	1	1.05303	0.7457	1.63581	0.825438	0.949645	0.919366	0.941832	0.844289	0.762588	0.717319	0.976146
X019145	BCG_3299	540	18	11	11	1	1.04114	0.746055	1.23459	1.07702	0.960481	0.901043	1.04856	1.03118	0.932212	0.944884	0.859311
X019145	BCG_1345	127	11	4	4	1	1.19109	0.746193	0.997325	0.912441	0.839564	0.760886	1.09763	0.900989	0.738041	0.834806	0.693209
X019145	BCG_1283	1496	48	23	34	1	0.98786	0.746408	1.01035	0.777996	1.01229	0.800111	1.12296	0.814259	0.670177	0.649461	0.712499
X019145	BCG_1592	205	15	4	6	1	0.974073	0.746859	0.97769	0.893478	1.02662	0.748423	0.878739	0.946954	0.758561	0.884564	0.851701
X019145	BCG_3309	2431	281	34	196	1	1.01593	0.746896	1.04842	0.880668	0.984318	0.688171	0.845406	0.738953	0.700753	0.562755	0.814012
X019145	BCG_0685	533	27	12	18	1	0.863031	0.746961	1.15305	0.959965	1.15871	0.845845	1.30733	0.803818	0.581154	0.69006	0.647003
X019145	BCG_1524	804	30	14	20	1	1.31692	0.74717	0.999973	1.01833	0.759348	1.03184	1.37734	0.817853	0.643437	0.71235	0.74915
X019145	BCG_0692C	161	5	3	3	1	0.630897	0.747405	0.755525	0.965368	1.58504	0.712747	1.24742	1.0003	0.529128	0.603111	0.571377
X019145	BCG_2412C	354	12	7	8	1	1.31561	0.748251	0.87654	1.05383	0.760103	1.01873	1.15618	0.898858	0.604238	0.875822	0.881117
X019145	BCG_0478C	185	8	5	5	1	1.15053	0.748365	1.27864	1.40771	0.869162	1.13985	1.22352	1.05004	0.72942	1.13406	0.93161
X019145	BCG_3002C	696	24	13	14	1	0.983773	0.748527	1.02707	0.892936	1.01649	0.656439	0.804179	0.806233	0.559673	0.518724	0.816285
X019145	BCG_2313	199	7	3	3	1	0.957695	0.749156	1.10932	0.7827	1.04417	0.922769	1.00294	1.17362	0.825411	0.81249	0.920068
X019145	BCG_0160	543	21	11	13	1	1.00476	0.749514	1.08567	0.776115	0.995259	0.689609	1.05141	0.871224	0.690604	0.621276	0.655892
X019145	BCG_3235C	390	10	5	7	1	0.80332	0.749837	1.21393	0.850363	1.24483	0.787349	1.09863	0.737303	0.698763	0.712529	0.716666
X019145	BCG_3971	271	15	4	5	1	0.850561	0.750547	1.43931	1.22067	1.17569	0.845673	1.01999	1.03992	0.692928	0.764809	0.829103
X019145	BCG_1747	391	19	10	11	1	0.964085	0.750632	1.02492	0.984257	1.03725	0.923281	1.09213	0.94931	0.677833	0.68205	0.845392
X019145	BCG_3257	196	4	4	4	1	0.796608	0.750893	0.965701	1.08478	1.25532	1.11362	0.963989	1.30141	0.912431	0.879668	1.15522
X019145	BCG_0753	583	45	9	21	1	1.1907	0.751345	1.02775	0.965524	0.839842	0.866941	0.918856	0.870065	0.747476	0.740913	0.9435
X019145	BCG_2335C	455	18	7	9	1	1.01318	0.751568	1.22253	1.14479	0.986994	1.03061	1.39575	1.04458	0.723661	0.832864	0.738394
X019145	BCG_2444C	669	25	13	15	1	1.03454	0.752947	1.07512	1.03221	0.966609	1.02543	1.23949	1.04458	0.582953	0.699394	0.827296
X019145	BCG_1168C	232	10	5	5	1	0.901794	0.752995	1.16716	1.10997	1.1089	1.108	1.42482	1.11171	0.755946	0.766522	0.777645
X019145	BCG_1356	235	6	4	4	1	0.790847	0.753063	1.20687	0.96039	1.26447	0.947306	1.11516	0.89292	0.619554	0.693982	0.849478
X019145	BCG_1692	397	16	6	9	1	0.877392	0.753261	1.15945	0.950222	1.13974	0.821695	1.19496	0.889646	0.552839	0.661394	0.687635
X019145	BCG_0763	138	5	4	4	1	0.902033	0.753631	1.03899	0.943766	1.10861	1.05511	1.17918	1.08296	0.774049	0.687944	0.894781
X019145	BCG_3172	221	11	4	4	1	0.960171	0.753638	1.09329	0.840993	1.04148	0.848486	1.08133	0.833194	0.525215	0.591596	0.78467
X019145	BCG_1590C	158	9	3	3	1	1.16935	0.754036	1.3634	1.19895	0.855176	1.24778	1.15716	1.29021	0.866947	0.99029	1.07831
X019145	BCG_3866C	184	9	5	5	1	0.998777	0.754334	1.24309	0.933555	1.00122	1.09022	1.10557	1.04636	0.78947	0.830247	0.986115
X019145	BCG_3109	94	5	2	2	1	1.09251	0.754337	1.11965	0.766056	0.915319	0.739415	0.777591	0.775573	0.542198	0.54184	0.950905
X019145	BCG_0046C	646	17	13	13	1	0.983065	0.754696	0.954585	0.88182	1.01723	0.996018	1.0919	1.13685	0.687059	0.697305	0.912189
X019145	BCG_3633C	453	22	8	11	1	0.914041	0.755224	0.961827	0.822423	1.09404	1.09614	1.24366	1.20921	1.22399	0.917368	0.881386
X019145	BCG_0508	709	28	11	19	1	0.951132	0.755456	0.994391	0.994735	1.05138	0.873289	1.10584	0.832152	0.626019	0.76414	0.789703
X019145	BCG_0289C	411	18	7	9	1	1.06292	0.755555	1.09796	0.948976	0.940804	0.886189	1.06672	0.840476	0.5896	0.686402	0.830761
X019145	BCG_0944	79	4	3	3	1	0.802997	0.755994	1.32136	1.06917	1.24533	1.07561	0.965627	1.13319	0.57677	0.677241	1.1139
X019145	BCG_3928	320	11	5	8	1	0.894893	0.756234	1.07829	0.847634	1.11745	0.651599	0.958677	0.626596	0.50275	0.573886	0.679686
X019145	BCG_0075C	424	27	11	15	1	0.946696	0.756266	0.928338	0.852583	1.05631	0.862	0.935072	0.752313	0.607946	0.63189	0.921854
X019145	BCG_0267C	100	5	3	3	1	0.842592	0.75641	1.02364	1.05626	1.18681	0.94774	0.991542	1.1714	0.697942	0.83445	0.955824
X019145	BCG_0079C	400	19	9	10	1	0.985139	0.756647	1.11381	0.829887	1.01509	0.921407	0.972433	1.05158	0.755741	0.828084	0.947527
X019145	BCG_0923	726	62	12	24	1	1.00606	0.75675	1.01744	0.810134	0.993977	0.758642	0.882343	0.765888	0.583431	0.554823	0.859804
X019145	BCG_1135	624	23	10	14	1	1.00438	0.757309	1.12662	0.861572	0.995639	0.856975	1.16231	0.907365	0.64191	0.711962	0.737301
X019145	BCG_1298	208	8	5	5	1	0.9773	0.757369	1.24962	1.17511	1.02323	1.0455	1.23948	1.33599	0.674195	0.848975	0.843492
X019145	BCG_0614	48	3	2	2	1	0.940142	0.75754	1.22787	0.909861	1.06367	0.912496	0.783184	1.06871	0.782294	0.728602	1.16511
X019145	BCG_3706C	264	14	6	13	1	0.831095	0.757723	1.15709	0.745859	1.20323	0.8236	0.817042	0.804235	0.617219	0.522912	1.00803
X019145	BCG_0683	103	8	2	3	1	1.0361	0.757753	1.01227	0.772715	0.965154	0.834742	0.694261	0.67177	0.580617	0.521091	1.20235
X019145	BCG_0370	132	7	2	2	1	0.966135	0.75809	1.07668	1.13727	1.03505	0.9692	1.42976	1.04691	0.831963	0.988745	0.677876
X019145	BCG_2820C	457	17	9	10	1	0.990045	0.758436	1.02237	0.969874	1.01006	0.907164	0.996933	0.816694	0.670128	0.693671	0.909955
X019145	BCG_3293C	941	30	18	24	1	0.921264	0.759311	1.17443	0.998022	1.08547	1.00364	1.28258	0.967896	0.597404	0.637936	0.782514
X019145	BCG_0896C	95	5	2	2	1	0.790489	0.759676	1.92327	1.52746	1.26504	1.81299	1.42154	1.71764	0.826912	1.19039	1.27537
X019145	BCG_2217	180	10	6	7	1	0.95296	0.759761	1.16354	1.06881	1.04936	0.861835	1.08422	0.999811	0.725649	0.717051	0.794891
X019145	BCG_3919C	86	5	3	3	1	0.89026	0.759987	1.46696	1.76544	1.12327	0.985406	1.35769	1.05367	1.05285	1.06704	0.725794
X019145	BCG_1786	184	9	4	4	1	1.08993	0.760005	1.10049	1.01235	0.91749	1.04137	1.08244	1.0091	0.785187	0.91361	0.96206
X019145	BCG_1294	213	8	4	7	1	0.955984	0.760008	1.02338	0.956979	1.04604	0.992602	1.03081	0.978668	0.76423	0.719221	0.962933
X019145	BCG_3481C	1463	80	28	48	1	0.965329	0.760016	1.06991	0.838623	1.03592	0.808437	1.06098	0.776053	0.633757	0.624976	0.761974
X019145	BCG_2200C	364	14	7	10	1	0.85053	0.760544	1.56457	1.37132	1.17574	1.06832	1.73045	0.72494	0.773093	0.875467	0.617362
X019145	BCG_2141C	141	10	4	4	1	0.662115	0.760564	1.08078	1.21395	1.51031	1.27671	1.87688	1.2067	1.04073	0.703624	0.680232
X019145	BCG_1209C	179	8	3	3	1	0.950798	0.760581	1.20273	0.965229	1.05175	1.15121	1.54429	0.950987	0.830361	1.02059	0.745464
X019145	BCG_3466C	551	29	11	16	1	0.988287	0.760743	1.13445	0.928015	1.01185	0.817392	1.31149	0.843197	0.642022	0.726262	0.623254
X019145	BCG_2904C	257	12	5	8	1	0.879858	0.760804	1.05289	1.02887	1.13655	0.894935	0.944486	0.924314	0.644143	0.725178	0.947537
X019145	BCG_1695	91	4	3	3	1	0.688199	0.760916	1.14284	1.04692	1.45307	0.835543	1.25369	0.765107	0.617052	0.64146	0.666467
X019145	BCG_0568	128	8	3	3	1	1.18153	0.761133	0.85715	1.09579	0.846361	1.00915	0.802263	0.694711	0.576147	0.946133	1.25788
X019145	BCG_2952	465	23	9	11	1	0.777546	0.761303	1.21181	0.902168	1.2861	0.881428	0.92499	0.95776	0.698545	0.748345	0.952905
X019145	BCG_0812C	201	9	3	6	1	0.873367	0.761704	1.15476	0.868369	1.14499	1.43454	1.65121	1.19773	0.820312	1.03339	0.868783
X019145	BCG_2949C	861	35	19	31	1	1.02596	0.761798	0.960997	0.885211	0.974694	1.02284	1.2557	0.826554	0.648613	0.744282	0.814554
X019145	BCG_2475C	539	12	10	10	1	1.01084	0.761804	1.29395	0.987531	0.989279	0.769313	1.18984	0.88771	0.654088	0.619025	0.646568
X019145	BCG_0077C	1147	43	19	33	1	1.02775	0.761854	1.14509	1.08438	0.972999	0.935584	1.33598	0.798261	0.654735	0.745453	0.700298
X019145	BCG_1128C	637	35	10	20	1	0.932067	0.76192	1.09764	1.01706	1.07288	0.964656	1.26256	0.916481	0.61646	0.765964	0.764051
X019145	BCG_0437C	754	36	13	20	1	1.05886	0.76209	1.05494	0.963518	0.944415	0.858237	1.02619	0.752236	0.603535	0.545649	0.836334
X019145	BCG_0768	596	48	9	22	1	0.875595	0.762212	1.01009	0.835743	1.14208	0.813991	0.843649	0.692512	0.660436	0.688145	0.964846
X019145	BCG_2739C	214	10	4	4	1	0.830773	0.762309	1.02679	1.12247	1.2037	0.799952	1.19039	0.897022	0.648667	0.827187	0.67201
X019145	BCG_3871C	623	24	15	16	1	0.947124	0.76244	1.24873	1.13623	1.05583	1.02151	1.47907	0.890956	0.707155	0.780072	0.69064
X019145	BCG_2036	126	8	2	2	1	1.17589	0.762452	1.32808	1.19691	0.850418	1.0656	1.13594	1.36006	0.721203	1.07498	0.938078
X019145	BCG_1862	274	14	6	10	1	0.806231	0.763136	1.30212	1.11022	1.24034	0.868508	1.29543	0.745322	0.599346	0.584796	0.670438
X019145	BCG_0554	1077	35	18	20	1	0.86466	0.763405	1.22097	0.786	1.15652	0.651446	1.06533	0.792797	0.572452	0.607844	0.611498
X019145	BCG_3684C	174	10	6	7	1	1.07198	0.763489	1.05874	1.02989	0.93285	1.09212	0.911248	1.20124	0.859997	0.856871	1.19849
X019145	BCG_2371C	680	31	12	18	1	0.928025	0.76384	0.966416	0.992673	1.07756	0.967106	1.33259	0.927578	0.634324	0.678434	0.725736
X019145	BCG_3289C	91	4	2	2	1	0.796193	0.764379	1.21542	1.11395	1.25598	1.0911	0.752258	0.865385	0.491972	0.706684	1.45043
X019145	BCG_2630C	171	5	5	5	1	0.962951	0.764401	1.09068	1.10548	1.03847	0.972347	1.4632	0.877634	0.674196	0.744381	0.664536
X019145	BCG_0476C	214	6	4	4	1	0.950741	0.764466	0.895357	0.978693	1.05181	0.796477	0.945191	0.855682	0.694058	0.676343	0.842662
X019145	BCG_1079	99	5	2	2	1	0.677084	0.764649	0.885237	0.851915	1.47692	1.05275	1.16536	0.900052	0.695956	0.683589	0.903363
X019145	BCG_1114	171	7	4	4	1	0.880414	0.765115	1.2208	0.903816	1.13583	1.0938	1.03144	1.14824	0.697849	1.07897	1.06046
X019145	BCG_1171C	81	5	3	3	1	1.11044	0.765204	1.25785	1.40334	0.900546	1.14872	0.825819	1.03952	0.717958	1.00785	1.39101
X019145	BCG_1891C	496	17	10	14	1	0.743158	0.765853	1.18553	1.01436	1.34561	0.941241	1.30181	0.859109	0.679847	0.766763	0.723023
X019145	BCG_3176	172	13	3	3	1	0.942046	0.766099	1.25315	1.33234	1.06152	0.89099	1.42316	0.885509	0.773349	0.862747	0.626065
X019145	BCG_2495C	533	13	5	7	1	1.01602	0.766325	0.948936	1.08611	0.984232	0.987382	1.00473	0.709398	0.848508	0.836303	0.982737
X019145	BCG_3173	749	25	12	14	1	0.905476	0.766855	1.0745	0.920155	1.10439	0.980417	1.33971	0.947566	0.693991	0.725049	0.731813
X019145	BCG_1221C	284	13	4	9	1	0.881189	0.766907	1.11035	0.773531	1.13483	0.73933	0.742399	0.758572	0.676425	0.525922	0.995866
X019145	BCG_0282C	1042	48	12	25	1	0.840491	0.76716	1.20848	0.844722	1.18978	0.839107	1.14019	0.94252	0.793673	0.73535	0.735939
X019145	BCG_2477C	569	21	12	13	1	0.94109	0.767183	1.10669	1.05026	1.0626	0.953397	1.13099	0.952993	0.697376	0.83711	0.842978
X019145	BCG_3031C	708	28	12	17	1	0.836509	0.767277	1.03553	0.959308	1.19544	1.01384	1.35821	0.88574	0.55812	0.546916	0.746456
X019145	BCG_0700	829	89	13	50	1	1.12106	0.767329	1.00679	0.953975	0.892009	0.849941	0.974777	0.794836	0.692436	0.650409	0.871934
X019145	BCG_3072C	442	35	11	14	1	0.811871	0.76735	1.02348	0.948426	1.23172	0.921102	1.52198	0.746329	0.669118	0.691711	0.605199
X019145	BCG_3719	211	12	3	4	1	1.08741	0.76757	1.02154	0.967084	0.919615	1.16682	1.13945	1.03495	0.710492	0.714494	1.02402
X019145	BCG_1509C	791	31	15	19	1	0.785987	0.767866	1.20075	1.19431	1.27229	0.938137	1.12958	0.822122	0.707004	0.790099	0.83052
X019145	BCG_0686	288	27	6	19	1	0.868594	0.767893	1.06604	0.953375	1.15129	0.896456	1.13388	0.962647	0.655619	0.766961	0.790608
X019145	BCG_0280C	1501	71	25	48	1	1.01125	0.768388	1.00009	0.92317	0.988878	0.871587	1.15084	0.821492	0.652283	0.661367	0.757346
X019145	BCG_2733	126	6	3	3	1	0.905406	0.768745	1.12939	0.923187	1.10448	0.905719	1.26414	0.728144	0.616349	0.773479	0.716468
X019145	BCG_3549C	419	15	8	10	1	0.932472	0.76906	1.23152	0.996152	1.07242	0.999777	1.24416	0.827337	0.633102	0.801072	0.803578
X019145	BCG_1523	867	28	15	20	1	0.919596	0.769209	1.06675	0.984719	1.08743	1.05632	1.42477	0.830055	0.622898	0.652462	0.741396
X019145	BCG_0780	474	16	7	8	1	0.968563	0.769228	1.48762	1.31084	1.03246	1.13021	1.91567	0.806893	0.727053	0.68384	0.589984
X019145	BCG_1860	212	9	4	7	1	0.828748	0.769237	0.952647	0.747836	1.20664	0.836507	0.883691	1.14224	0.579169	0.600103	0.946606
X019145	BCG_3630C	279	7	4	4	1	1.02248	0.769591	1.18442	0.86144	0.97801	1.02813	1.20227	0.902543	0.644537	0.486305	0.855159
X019145	BCG_2964	530	18	12	14	1	0.973274	0.769737	1.11841	0.891224	1.02746	0.705826	0.934067	0.831819	0.698166	0.702328	0.755648
X019145	BCG_1005	1045	53	18	38	1	0.955264	0.76976	1.29404	1.21796	1.04683	1.16707	1.45361	1.05445	0.605635	0.808764	0.802875
X019145	BCG_0813C	905	53	12	24	1	0.97736	0.769797	1.23998	0.929699	1.02316	0.93357	1.33017	0.880495	0.682066	0.660398	0.701842
X019145	BCG_0590C	168	4	4	4	1	1.04988	0.770349	1.25055	1.14043	0.952485	1.07021	1.18064	1.05132	0.853427	0.827421	0.90646
X019145	BCG_0803C	565	21	11	13	1	1.03814	0.7706	1.26424	0.997669	0.963258	1.25064	1.47728	1.19782	0.709753	0.683832	0.846586
X019145	BCG_3671C	152	3	2	3	1	0.847556	0.770925	1.31107	1.09987	1.17986	0.858655	1.32661	0.889027	0.698715	0.60105	0.647253
X019145	BCG_2851	753	22	11	13	1	0.951192	0.771433	1.0741	0.99672	1.05131	0.817361	1.33053	0.714604	0.705759	0.76779	0.614314
X019145	BCG_0556	172	7	5	5	1	1.16554	0.771449	1.31534	1.34001	0.857971	1.17654	1.46527	1.05643	0.942769	0.922216	0.802946
X019145	BCG_3193	91	6	2	2	1	0.803305	0.771609	1.75676	1.16296	1.24486	1.7138	1.38847	1.20062	1.46826	1.04634	1.23431
X019145	BCG_1815	294	14	7	7	1	0.942461	0.771719	1.01899	0.992543	1.06105	1.06344	1.10674	1.05225	0.803573	0.815674	0.960871
X019145	BCG_3316C	84	4	3	3	1	0.799054	0.771815	0.919116	1.10867	1.25148	0.984251	1.19809	0.753894	0.573073	0.479342	0.821516
X019145	BCG_0357C	224	8	6	6	1	1.07836	0.771847	1.12612	1.43095	0.927336	1.11029	1.00045	0.819988	0.91515	0.800767	1.10979
X019145	BCG_1497	746	38	13	25	1	0.97705	0.771869	1.16528	1.08919	1.02349	0.893336	1.35801	0.814119	0.652921	0.76404	0.657829
X019145	BCG_1583	152	3	3	3	1	0.81763	0.771926	1.07494	1.07186	1.22305	0.923713	1.02368	0.907409	0.674132	0.684266	0.902345
X019145	BCG_0032	836	33	18	23	1	0.984466	0.771941	1.28962	1.01722	1.01578	0.813448	1.21168	0.976589	0.565086	0.765113	0.671338
X019145	BCG_3284C	168	6	3	3	1	0.971567	0.772079	1.46492	1.18657	1.02927	1.03282	0.931534	1.21954	0.662331	0.92543	1.10873
X019145	BCG_0498	302	15	7	7	1	1.05163	0.772137	1.36834	1.00394	0.950906	1.0953	1.44843	0.929769	0.657706	0.851385	0.7562
X019145	BCG_3370C	163	6	5	6	1	1.07205	0.772181	3.02097	1.02323	0.932791	1.53147	0.985086	1.28601	0.833202	0.825526	1.55466
X019145	BCG_0507	1156	40	18	27	1	0.95509	0.772281	1.10741	0.883546	1.04702	0.878983	1.26374	0.913427	0.749042	0.685436	0.695542
X019145	BCG_1023	633	22	11	11	1	0.986237	0.772518	1.1446	1.07281	1.01396	0.915899	0.970704	1.02218	0.855488	0.833032	0.943541
X019145	BCG_2368	1290	39	19	21	1	0.995667	0.772542	1.1204	0.830453	1.00435	0.748333	0.988742	0.986481	0.814336	0.75787	0.756854
X019145	BCG_1790	296	12	8	8	1	0.961546	0.77279	1.06248	0.999101	1.03999	1.03959	1.04802	1.25265	0.736609	0.934019	0.991956
X019145	BCG_2562C	293	9	5	5	1	0.817096	0.773131	1.20891	1.15231	1.22385	0.876067	0.870516	1.11302	0.523612	0.668876	1.00638
X019145	BCG_0209	166	5	3	4	1	1.02678	0.773169	1.05169	0.675471	0.973916	0.768043	0.927707	0.930562	0.828118	0.661784	0.827894
X019145	BCG_1911	89	4	2	2	1	0.661105	0.773438	1.05804	1.33983	1.51262	1.4602	0.881256	3.12666	1.2542	0.875769	1.65695
X019145	BCG_3897C	336	9	9	9	1	0.907272	0.773802	1.1017	1.16995	1.10221	1.12508	1.37775	0.871679	0.561849	0.783303	0.81661
X019145	BCG_3523C	1402	180	22	109	1	1.07097	0.774201	0.981032	0.896688	0.933733	0.842263	0.933727	0.81534	0.62935	0.651625	0.902044
X019145	BCG_1370	1299	66	19	43	1	0.887193	0.774333	1.03618	0.907854	1.12715	1.09458	1.60501	0.733654	0.594636	0.621624	0.681981
X019145	BCG_0251	231	9	4	4	1	0.800452	0.77434	1.28537	0.955568	1.24929	1.05565	1.65696	0.961712	0.504936	0.568765	0.6371
X019145	BCG_0082	116	3	2	2	1	0.863656	0.775723	0.945777	0.809008	1.15787	0.81569	1.02303	0.902313	0.704962	0.662324	0.797326
X019145	BCG_0877C	794	40	15	31	1	0.969582	0.776199	1.31984	1.24976	1.03137	1.11686	1.65899	0.908135	0.742824	0.821179	0.67322
X019145	BCG_3972	180	9	3	4	1	0.810403	0.77622	1.22965	0.832834	1.23395	0.86363	0.834996	0.778426	0.840379	0.741641	1.03429
X019145	BCG_3149	207	9	2	2	1	0.910884	0.77626	1.04961	0.975547	1.09783	1.06513	1.29977	1.04507	0.721299	0.757567	0.819476
X019145	BCG_2132C	431	23	8	9	1	1.05521	0.776299	1.1569	1.07936	0.947681	0.918036	1.18626	0.898665	0.882223	0.87039	0.773893
X019145	BCG_3509C	410	36	10	19	1	1.11701	0.776354	1.03982	0.882122	0.895247	0.8533	0.922041	0.826389	0.656147	0.654316	0.925447
X019145	BCG_1353	588	18	11	12	1	0.796709	0.776365	1.07322	0.913033	1.25516	0.966842	1.37783	0.7942	0.594116	0.615121	0.701712
X019145	BCG_2447	824	55	12	35	1	0.881489	0.776422	1.31264	1.02573	1.13444	0.896048	1.36909	0.812593	0.668318	0.711944	0.654482
X019145	BCG_3648C	494	18	9	12	1	0.912685	0.777028	1.56309	1.23358	1.09567	0.898365	1.69279	0.824428	0.804016	0.824002	0.530702
X019145	BCG_2688C	124	4	3	4	1	1.02744	0.777183	1.69036	0.829493	0.973289	0.745017	0.870302	0.918968	0.706644	0.751668	0.856044
X019145	BCG_0449C	217	8	4	4	1	0.897518	0.777613	1.2676	0.925953	1.11418	0.881591	1.09544	0.969149	0.60569	0.755643	0.804785
X019145	BCG_0308	317	11	9	9	1	0.850828	0.778077	1.46085	1.11725	1.17533	0.97454	1.06483	1.15542	0.888594	1.05511	0.915204
X019145	BCG_0235C	329	22	8	8	1	0.925717	0.778336	1.42533	0.927823	1.08024	0.753587	1.06636	0.795515	0.490368	0.736848	0.706692
X019145	BCG_0992	249	10	5	5	1	1.03347	0.778849	1.18947	0.951914	0.967618	0.979503	0.848316	1.11675	0.649607	0.756165	1.15464
X019145	BCG_0820	108	7	2	2	1	1.17426	0.778976	1.49613	1.28136	0.851604	1.36464	2.05552	1.37996	1.42847	0.883654	0.663892
X019145	BCG_2631C	1009	55	18	37	1	0.986149	0.779033	1.01539	0.78137	1.01405	0.818878	0.986536	0.827116	0.57935	0.560147	0.830054
X019145	BCG_1734	154	6	4	4	1	1.06375	0.77904	1.28303	0.909685	0.940071	1.07985	1.30476	1.03823	0.780179	0.489287	0.827619
X019145	BCG_0175	372	12	8	9	1	0.862417	0.779293	1.04912	0.931915	1.15953	1.08423	1.14288	1.19689	0.761145	0.746871	0.948686
X019145	BCG_3584C	465	22	6	16	1	0.910181	0.779427	1.2586	1.17111	1.09868	0.990049	1.45176	0.964999	0.730821	0.783793	0.681965
X019145	BCG_0242	118	4	3	3	1	0.907729	0.779729	0.905335	0.901934	1.10165	0.8205	0.821858	1.04333	0.704546	0.590344	0.998348
X019145	BCG_1694	159	4	3	3	1	1.01319	0.780401	1.2025	1.32462	0.98698	1.34969	0.974927	1.26984	0.943606	1.19183	1.3844
X019145	BCG_1132C	752	37	13	17	1	0.861932	0.780537	1.25399	1.05216	1.16018	0.813254	1.26275	0.78198	0.525157	0.723933	0.644036
X019145	BCG_1334	509	21	9	14	1	1.10189	0.78078	1.15944	0.964221	0.907534	0.924674	1.15346	1.01079	0.962175	0.885631	0.801652
X019145	BCG_1649	693	23	14	17	1	0.971214	0.78103	1.0856	0.936533	1.02964	0.966983	0.972526	0.931828	0.771059	0.810425	0.9943
X019145	BCG_2239C	1027	90	14	38	1	1.13981	0.781074	0.907454	0.843954	0.877341	0.859964	0.942049	0.745427	0.573413	0.58004	0.912865
X019145	BCG_1385	968	45	14	31	1	0.950625	0.781214	1.20446	0.936391	1.05194	0.94955	1.43865	0.884727	0.70473	0.675214	0.660028
X019145	BCG_3324	326	21	6	7	1	1.06963	0.78157	1.42062	1.21861	0.9349	1.11829	1.30523	0.843188	0.666703	0.720113	0.856778
X019145	BCG_1386	827	23	11	17	1	0.877583	0.781702	1.09398	0.939662	1.13949	0.942743	1.49546	0.821083	0.524445	0.581971	0.630403
X019145	BCG_1573	227	9	6	7	1	0.83418	0.78181	1.28286	1.04073	1.19878	0.880478	1.38705	1.00564	0.675457	0.778696	0.634784
X019145	BCG_0399	124	6	3	3	1	1.08419	0.781852	1.159	1.01735	0.922348	0.976028	1.26472	1.09959	0.704046	0.872871	0.771733
X019145	BCG_1300	960	44	14	27	1	0.910797	0.782273	1.31173	1.10837	1.09794	0.848294	1.29512	0.833343	0.635019	0.77524	0.654991
X019145	BCG_1915	115	4	3	4	1	1.03398	0.782302	1.18222	0.777344	0.967135	1.0905	1.23638	1.01434	0.790022	0.820959	0.882007
X019145	BCG_3618	188	12	5	6	1	0.898654	0.782401	1.0945	0.771602	1.11278	0.795412	0.896501	1.408	0.641162	0.656875	0.887241
X019145	BCG_0156	172	5	2	2	1	1.13674	0.782464	1.17365	1.27639	0.879709	1.2635	1.01845	1.15344	0.760756	0.58546	1.24061
X019145	BCG_3368C	259	10	5	5	1	1.09958	0.782852	1.15502	1.13577	0.909436	0.894238	1.2975	0.92755	0.747605	0.814858	0.689202
X019145	BCG_2193C	1217	61	20	41	1	0.965839	0.783495	1.04009	0.882243	1.03537	1.33007	1.60896	1.23582	0.920245	0.938065	0.826661
X019145	BCG_1519C	80	4	2	2	1	1.04273	0.783694	1.47855	1.10323	0.959022	1.02361	1.0628	1.53875	0.814365	0.899476	0.963124
X019145	BCG_1870C	64	7	2	2	1	0.920686	0.783757	1.11581	0.987012	1.08615	0.752138	0.976024	0.838272	0.828199	0.883854	0.770614
X019145	BCG_0689	664	67	12	49	1	1.11542	0.784059	0.97902	0.824013	0.896526	0.762592	0.950432	0.806931	0.657245	0.63993	0.802364
X019145	BCG_3525C	1143	120	20	54	1	1.06876	0.784923	1.23746	1.02841	0.93566	0.830482	1.09516	0.879824	0.865627	0.703347	0.75832
X019145	BCG_1253	205	8	5	5	1	0.760825	0.784923	1.06802	1.50306	1.31436	1.01346	1.34275	1.04428	0.745966	0.908164	0.754762
X019145	BCG_2541C	222	16	7	13	1	1.19693	0.785238	1.33782	1.0111	0.83547	0.755551	1.00953	0.750232	0.921236	0.707056	0.748419
X019145	BCG_2557C	508	20	11	15	1	0.955978	0.785465	1.20132	1.19895	1.04605	0.86884	1.20499	0.819572	0.665427	0.889805	0.721034
X019145	BCG_3470	201	8	3	3	1	1.00205	0.785486	1.19559	0.949677	0.997955	1.16085	0.92652	0.970988	0.744469	0.812338	1.25292
X019145	BCG_1697	931	30	13	19	1	0.961803	0.785836	1.08811	0.950146	1.03971	1.06	1.52953	1.07056	0.693873	0.764104	0.693024
X019145	BCG_2521C	2848	137	47	82	1	0.916649	0.786436	1.2306	0.85546	1.09093	0.512443	0.686894	0.681283	0.653483	0.560555	0.746029
X019145	BCG_2520C	452	17	8	9	1	1.06387	0.78689	1.16724	0.819444	0.939961	1.03878	1.35579	1.03631	0.772541	0.740612	0.76618
X019145	BCG_1688	490	23	11	13	1	1.12609	0.787075	1.06977	0.982597	0.888026	1.02309	1.26702	0.92826	0.689283	0.711766	0.807479
X019145	BCG_1674	454	15	8	11	1	0.968688	0.787187	1.48761	1.06421	1.03232	0.936661	1.01827	0.790732	0.831326	0.899677	0.919857
X019145	BCG_1739	202	16	3	3	1	0.96829	0.787339	0.97454	1.05942	1.03275	0.989384	1.00904	0.858527	0.915615	0.844017	0.980524
X019145	BCG_1038	303	10	6	6	1	1.00326	0.787418	1.07572	0.84278	0.996752	0.96664	1.11881	0.919395	0.674571	0.884913	0.863986
X019145	BCG_3863C	1199	47	22	30	1	0.920861	0.788017	1.22825	1.06106	1.08594	0.799835	1.05157	0.868394	0.703693	0.718448	0.760609
X019145	BCG_0336C	236	11	4	4	1	0.909046	0.788026	1.14475	1.05812	1.10005	0.891713	1.13804	0.91187	0.726578	0.784669	0.783554
X019145	BCG_0191	715	34	13	24	1	0.982175	0.788444	0.993493	0.962853	1.01815	0.899857	1.08149	1.01269	0.569903	0.736856	0.832055
X019145	BCG_1463	349	16	8	8	1	0.903381	0.788649	0.934396	0.9151	1.10695	1.05756	0.846283	1.09754	0.715733	0.69895	1.24965
X019145	BCG_0310C	50	3	2	2	1	0.992183	0.788828	1.05737	1.13584	1.00788	0.934903	1.2476	1.16085	0.828071	1.10439	0.749359
X019145	BCG_3301	122	8	3	3	1	1.40586	0.78883	1.12993	0.782958	0.711309	1.24345	1.77411	1.04558	0.809847	0.800298	0.700887
X019145	BCG_0966C	239	10	7	7	1	0.957017	0.788879	1.19231	1.01119	1.04491	1.09503	1.20651	1.7713	0.658957	0.840166	0.907597
X019145	BCG_3586	105	5	3	3	1	1.14219	0.788908	1.28627	0.925229	0.875508	1.13937	1.32023	1.01057	0.893951	0.891202	0.86301
X019145	BCG_3056	140	6	3	3	1	0.829152	0.789307	1.56864	1.33766	1.20605	1.74962	1.10954	1.09134	0.679619	1.2204	1.57689
X019145	BCG_3016C	574	15	7	9	1	1.01606	0.789342	1.10163	1.05449	0.984191	1.04886	1.0615	1.03959	0.692735	0.76635	0.98809
X019145	BCG_1342C	151	11	3	4	1	1.02645	0.789578	0.838365	0.858386	0.97423	0.886767	0.943736	0.975904	0.812839	0.534922	0.939635
X019145	BCG_2990C	631	24	12	16	1	1.08795	0.789642	1.17213	1.0258	0.919157	0.989262	1.22967	1.07741	0.915743	0.933425	0.804494
X019145	BCG_0530	549	18	8	10	1	0.958672	0.790203	1.44106	1.25172	1.04311	1.077	1.4517	0.932364	0.73472	0.903333	0.741889
X019145	BCG_2375C	149	5	4	4	1	0.936557	0.79035	1.68108	0.913936	1.06774	1.06066	0.866459	0.841325	0.762367	0.763852	1.22413
X019145	BCG_1289C	418	20	10	12	1	1.03758	0.791015	0.986634	0.899199	0.963776	0.924743	1.16713	0.903753	0.669774	0.795194	0.79232
X019145	BCG_3560C	173	9	3	3	1	1.10081	0.791635	0.821038	0.766741	0.908424	0.81822	1.06475	0.979051	0.836847	0.7003	0.768465
X019145	BCG_2212	276	16	6	7	1	1.01133	0.792031	1.15369	1.02697	0.988794	1.02876	1.19337	1.25627	1.00832	0.990716	0.862061
X019145	BCG_3770	728	34	14	16	1	1.09441	0.792127	1.68713	0.955666	0.913731	1.13911	1.13118	1.10675	1.52223	0.841713	1.00701
X019145	BCG_0390	666	38	12	24	1	0.918172	0.792166	1.07813	0.839095	1.08912	0.781582	1.09338	0.720636	0.587106	0.673512	0.714832
X019145	BCG_3480C	806	34	12	15	1	0.890358	0.792331	1.13751	0.876875	1.12314	0.971462	1.30315	0.904731	0.576604	0.632984	0.74547
X019145	BCG_0592C	701	28	14	21	1	0.942222	0.792757	1.12426	0.966045	1.06132	0.909642	1.15361	0.842137	0.627692	0.737874	0.788516
X019145	BCG_3052C	959	60	18	33	1	0.889801	0.792839	1.23017	1.02488	1.12385	0.86398	1.42416	0.761527	0.67224	0.735226	0.606661
X019145	BCG_2560C	151	5	3	3	1	0.93716	0.792905	1.44509	1.31065	1.06705	1.00664	1.40672	1.19213	0.869091	0.980001	0.715594
X019145	BCG_3859	121	6	3	3	1	1.09216	0.793265	1.09962	0.798404	0.915616	0.649801	0.816447	1.13117	0.552133	0.681014	0.795889
X019145	BCG_1371	152	5	3	3	1	0.880489	0.794126	1.01518	1.01433	1.13573	1.00921	1.12379	0.728812	0.49726	0.613567	0.898046
X019145	BCG_3185C	762	56	15	34	1	0.894567	0.794955	1.08279	0.965302	1.11786	1.11489	1.34537	0.8646	0.681767	0.845104	0.828684
X019145	BCG_3063C	727	19	10	12	1	0.971415	0.79578	1.00045	0.835909	1.02943	2.31467	2.73637	1.94095	1.47406	1.17679	0.845889
X019145	BCG_1999C	68	5	2	2	1	1.1015	0.795822	1.15067	1.13038	0.907849	0.667866	1.02135	1.13934	0.663832	0.692489	0.653908
X019145	BCG_2543C	89	5	2	2	1	1.80609	0.795916	1.44213	0.988987	0.553681	1.50232	1.2655	1.98653	0.612964	1.37517	1.18714
X019145	BCG_0207	526	15	11	12	1	1.08549	0.796449	1.0988	0.908852	0.921244	0.960802	1.11703	0.96816	0.820232	0.719129	0.860138
X019145	BCG_2936C	136	8	2	2	1	0.879284	0.796649	1.26687	0.956207	1.13729	0.99903	0.947709	0.862423	0.761647	0.808782	1.05415
X019145	BCG_1634	82	4	3	3	1	0.780688	0.796657	1.05465	1.01017	1.28092	1.20405	0.947382	1.77625	0.66628	0.725342	1.27093
X019145	BCG_2158C	415	15	8	10	1	0.97143	0.796701	1.11547	1.12019	1.02941	0.93629	1.32888	0.876389	0.601974	0.772565	0.704571
X019145	BCG_2259	276	10	6	6	1	0.890629	0.796704	1.27812	1.13676	1.1228	1.16315	1.31295	1.14687	0.791218	0.772068	0.885908
X019145	BCG_2795C	375	15	5	5	1	0.959205	0.797022	1.06373	0.981788	1.04253	1.04394	0.995221	2.1659	0.734292	1.13569	1.04896
X019145	BCG_0125	182	10	3	3	1	1.09274	0.797749	1.203	1.12073	0.915135	1.0961	1.02409	1.02619	0.778151	0.813699	1.07031
X019145	BCG_1117	196	7	6	6	1	1.05752	0.798311	1.1282	0.913151	0.945607	3.81087	1.493	1.08632	0.743453	0.80383	2.55248
X019145	BCG_0783	557	21	12	15	1	0.843826	0.798665	1.225	0.975362	1.18508	0.952264	0.910814	0.973033	0.843708	0.78811	1.04551
X019145	BCG_0540	158	4	2	2	1	1.02503	0.798831	1.40158	1.50394	0.975581	1.34607	1.35002	0.868787	1.37606	1.58356	0.99707
X019145	BCG_2555C	166	7	3	3	1	0.912701	0.798957	1.12338	1.04275	1.09565	0.836412	0.94849	1.20663	0.962763	0.925841	0.881835
X019145	BCG_1074C	1037	51	17	34	1	0.980891	0.798969	1.13718	1.02758	1.01948	0.93551	1.36293	0.866822	0.691202	0.802586	0.686396
X019145	BCG_3458C	254	11	4	6	1	0.918212	0.799217	1.08756	1.09067	1.08907	0.912828	1.00851	0.797321	0.666906	0.865219	0.905127
X019145	BCG_2650	419	20	7	8	1	0.884263	0.799424	1.2128	1.10393	1.13089	0.923403	1.19632	0.708153	0.632915	0.850638	0.77187
X019145	BCG_0323	308	16	8	9	1	1.07924	0.799665	1.27577	0.904803	0.926577	0.922382	1.04038	1.00733	0.840256	0.823062	0.886584
X019145	BCG_1905C	661	29	13	17	1	0.908411	0.800185	1.22069	1.12325	1.10082	0.928705	1.31493	0.901394	0.67855	0.869392	0.706276
X019145	BCG_2707C	136	6	4	4	1	1.09219	0.800392	1.11481	1.00785	0.915595	1.22731	1.13207	0.838579	0.939609	0.856203	1.08413
X019145	BCG_3930	104	7	2	7	1	0.916717	0.801238	1.28401	1.2047	1.09085	0.974512	1.71299	0.799859	0.757764	0.844842	0.568894
X019145	BCG_2462C	458	35	8	26	1	1.16124	0.801419	1.09763	0.920636	0.861148	0.886074	1.06814	0.80808	0.741688	0.719648	0.829545
X019145	BCG_0165C	580	31	13	18	1	1.10743	0.801645	0.890078	1.11051	0.902994	1.02669	0.984966	0.928033	0.560531	0.873357	1.04237
X019145	BCG_3009C	744	34	12	20	1	0.890315	0.801743	1.09272	0.888302	1.1232	0.847361	1.04633	0.932121	0.63666	0.754463	0.80984
X019145	BCG_3747C	150	4	2	2	1	1.00051	0.801914	1.35551	1.23373	0.999493	1.14981	1.12756	1.38557	1.03392	1.0145	1.01973
X019145	BCG_2664	65	2	2	2	1	1.10528	0.802087	1.10335	1.10541	0.904745	0.78624	0.971788	1.1323	0.77806	0.781925	0.809065
X019145	BCG_2142	115	5	2	2	1	1.03139	0.802228	0.858075	0.936545	0.969562	0.967323	1.01892	0.606357	0.606446	0.705067	0.949366
X019145	BCG_0376C	217	11	5	5	1	0.961113	0.802945	1.24362	1.02185	1.04046	0.928579	1.40339	0.900068	0.598685	0.66045	0.661667
X019145	BCG_0905C	221	12	5	5	1	1.09166	0.803059	1.36223	1.0195	0.916034	1.11752	1.291	1.12227	0.755506	0.703444	0.865622
X019145	BCG_3508C	899	90	17	52	1	1.04642	0.803087	1.16154	0.99345	0.955642	0.809633	1.08189	0.821394	0.882385	0.692473	0.748351
X019145	BCG_0680C	385	17	10	11	1	1.09265	0.803435	1.04317	0.951986	0.915206	0.958112	1.06346	0.914483	0.77427	0.788553	0.900941
X019145	BCG_2480C	379	18	6	9	1	0.977518	0.803453	1.11779	0.964287	1.023	0.892315	1.35205	0.926514	0.751942	0.806131	0.659973
X019145	BCG_1650	546	21	11	12	1	0.965081	0.803658	1.18452	1.02615	1.03618	0.900185	1.39961	0.955079	0.644488	0.740208	0.643167
X019145	BCG_2875	766	31	14	17	1	1.00243	0.803715	1.14216	1.08802	0.997577	0.948486	1.3592	0.929797	0.717944	0.780638	0.697825
X019145	BCG_0750	629	72	13	47	1	1.01474	0.803738	1.07169	0.855579	0.985475	0.816195	0.876501	0.825324	0.689717	0.714743	0.931197
X019145	BCG_0547C	206	10	4	9	1	1.05316	0.803796	1.39402	1.13191	0.949523	1.02187	1.53475	0.949859	0.841565	0.685205	0.66582
X019145	BCG_1622	54	4	2	2	1	0.866649	0.803914	1.37359	1.33233	1.15387	1.42125	1.15736	1.3461	0.762714	0.822356	1.22801
X019145	BCG_1158C	1163	47	21	25	1	0.972617	0.804037	1.08919	1.00257	1.02815	0.889927	1.35566	0.812889	0.609074	0.702365	0.656454
X019145	BCG_1537C	1502	59	23	28	1	0.884143	0.804194	1.93912	0.882165	1.13104	0.968763	1.1144	0.856479	1.51834	0.746791	0.869317
X019145	BCG_3742	127	8	4	5	1	1.0304	0.804333	1.10715	1.10818	0.9705	1.15552	1.11809	0.953581	0.903357	0.945152	1.03348
X019145	BCG_3842	413	20	8	12	1	0.930967	0.804453	1.39898	0.949298	1.07415	0.87747	1.18458	0.818441	0.694438	0.641554	0.740742
X019145	BCG_2162C	1168	75	20	42	1	0.899043	0.804571	1.04917	0.796197	1.11229	0.835531	0.991034	0.758586	0.464465	0.494768	0.84309
X019145	BCG_0773	683	60	12	37	1	1.08517	0.804682	0.927481	0.833274	0.921517	0.822288	0.895927	0.775384	0.631362	0.677092	0.917807
X019145	BCG_0048C	454	17	10	12	1	1.00939	0.804899	1.14388	1.12966	0.990693	1.12405	1.30643	0.886904	0.590252	0.725767	0.860399
X019145	BCG_1546	744	48	13	37	1	1.0319	0.805676	1.03538	0.95763	0.969084	0.792701	0.930759	0.724808	0.63337	0.581976	0.851672
X019145	BCG_2128C	143	5	2	2	1	1.41761	0.805979	1.07403	0.971926	0.705411	1.03229	1.47701	0.618699	0.802175	0.72743	0.698907
X019145	BCG_3263C	241	16	5	5	1	1.05995	0.806137	1.14609	1.16817	0.943442	0.961731	1.42582	1.06935	0.738462	0.875866	0.674512
X019145	BCG_0087	345	13	8	10	1	1.01906	0.806226	1.14145	1.07685	0.9813	1.02354	1.14559	1.06208	0.908474	0.938595	0.893466
X019145	BCG_3302	391	13	6	7	1	1.0367	0.806407	1.11092	0.832231	0.964596	0.84834	1.1833	1.00636	0.696867	0.701092	0.716927
X019145	BCG_0012	78	7	2	2	1	1.16874	0.806442	1.13854	1.13576	0.855626	0.998392	1.03946	1.37667	0.839321	0.95951	0.960493
X019145	BCG_0506	434	28	10	14	1	0.859845	0.806574	1.06825	0.994235	1.163	0.9981	1.18243	0.854368	0.698542	0.777642	0.844109
X019145	BCG_3363C	145	6	2	2	1	1.23609	0.807134	0.754377	0.964042	0.809003	0.797981	1.27972	0.707729	0.612273	0.861134	0.62356
X019145	BCG_3686	412	25	8	16	1	0.847768	0.807161	1.30677	1.00304	1.17957	0.896557	1.08442	0.891327	0.586179	0.579423	0.826763
X019145	BCG_0609C	269	8	4	5	1	0.788734	0.807204	1.19202	1.08973	1.26785	0.978077	1.22061	1.15603	0.593535	0.733897	0.801303
X019145	BCG_1278C	410	16	9	11	1	1.16038	0.807344	1.14851	1.03129	0.861787	1.03729	1.3391	1.11702	0.780632	0.868015	0.774611
X019145	BCG_1971	252	13	4	6	1	0.931923	0.807689	1.08485	0.813018	1.07305	0.886612	0.749013	0.871315	0.636714	0.606303	1.18371
X019145	BCG_2529	261	11	6	8	1	0.963102	0.807883	1.04472	0.918409	1.03831	0.885251	0.982451	0.810907	0.691929	0.654887	0.901064
X019145	BCG_2436C	386	19	6	14	1	1.08497	0.808145	1.015	0.869218	0.921684	0.855494	0.914595	0.760148	0.666961	0.606195	0.93538
X019145	BCG_0281	702	47	13	30	1	0.988903	0.808294	1.2246	1.18495	1.01122	0.985222	1.18441	1.00206	0.762623	0.870891	0.831828
X019145	BCG_0979C	291	11	6	6	1	0.930931	0.808357	1.09905	1.05031	1.07419	0.83089	1.18425	0.8086	0.632009	0.679678	0.701619
X019145	BCG_1498	539	16	10	11	1	0.921765	0.808456	1.38739	1.20423	1.08488	1.057	1.25777	0.884419	0.78912	0.929458	0.84038
X019145	BCG_3590	82	8	3	3	1	0.720568	0.808567	1.14892	1.69121	1.38779	1.38843	1.0315	1.37696	0.717529	0.721377	1.34603
X019145	BCG_3499C	394	10	7	7	1	1.01351	0.808782	1.0799	0.878624	0.986672	0.872783	1.1703	1.15056	0.741907	0.664786	0.74578
X019145	BCG_1343	117	7	2	2	1	0.840769	0.808935	1.34448	1.20621	1.18939	1.34367	1.08831	1.04827	0.706035	0.860994	1.23463
X019145	BCG_1116	502	16	8	8	1	0.835557	0.808956	1.10976	0.966878	1.19681	1.05926	1.13639	0.91791	0.660056	0.76254	0.932129
X019145	BCG_3668C	321	11	7	7	1	0.983902	0.809202	1.51475	1.20485	1.01636	0.963579	0.969025	1.1023	0.825417	0.922934	0.99438
X019145	BCG_1081	242	8	4	4	1	1.17468	0.809394	1.34804	0.863386	0.851299	0.907709	1.1284	0.944684	0.992486	0.84085	0.804418
X019145	BCG_0395C	349	17	9	9	1	1.03835	0.809546	1.29474	1.25803	0.963067	1.06313	1.48077	1.02306	0.778774	0.829814	0.717958
X019145	BCG_2905	64	2	2	2	1	1.24842	0.80962	1.20773	1.22309	0.801016	1.13521	1.20447	1.20476	0.904316	1.10594	0.942493
X019145	BCG_2963	428	16	9	9	1	0.72212	0.809775	1.21685	1.04005	1.38481	0.778651	0.999797	0.831069	0.529249	0.708166	0.778809
X019145	BCG_2880C	503	19	10	11	1	1.025	0.80988	1.1606	0.92849	0.975614	0.958513	1.22239	0.922479	0.657283	0.624652	0.784129
X019145	BCG_2925C	586	52	10	23	1	1.06607	0.810115	0.997547	0.864035	0.938023	0.83249	0.985345	0.814065	0.759235	0.735847	0.844872
X019145	BCG_3024C	430	24	9	11	1	0.962409	0.810143	1.04651	0.871145	1.03906	0.934985	1.07574	0.987257	0.775229	0.7745	0.869151
X019145	BCG_2208C	190	9	5	5	1	0.934161	0.810298	1.48024	1.23701	1.07048	1.06996	1.34981	1.21437	0.876007	0.928066	0.792669
X019145	BCG_1449	567	32	8	26	1	1.02571	0.810423	1.45228	1.05811	0.974934	0.965245	1.09806	0.976011	0.959491	0.858226	0.879049
X019145	BCG_0239C	214	13	4	5	1	0.920073	0.810818	1.10898	0.83838	1.08687	0.858062	0.710348	1.15408	0.678339	0.847356	1.20795
X019145	BCG_1873C	61	2	2	2	1	0.872004	0.811099	1.50476	1.5632	1.14678	1.17668	1.00565	1.85791	0.734505	1.03453	1.17007
X019145	BCG_2276C	531	14	8	10	1	0.914964	0.811566	1.29003	1.19372	1.09294	0.902735	1.40629	0.755317	0.734679	0.837853	0.641927
X019145	BCG_1613	138	7	5	5	1	0.906076	0.812161	1.14939	1.02932	1.10366	0.939428	1.30275	1.03351	0.756714	0.783996	0.721113
X019145	BCG_2050C	374	22	7	13	1	0.966643	0.812496	1.20693	1.02188	1.03451	0.962542	1.36426	0.818054	0.596656	0.664345	0.70554
X019145	BCG_0210	431	15	6	7	1	1.09207	0.812852	0.868901	0.942796	0.915691	1.04712	1.13078	1.00161	0.877238	0.872304	0.926018
X019145	BCG_2727	313	11	5	6	1	0.969458	0.812952	1.02886	0.995401	1.0315	1.29841	1.94948	1.01459	0.815025	0.920141	0.666029
X019145	BCG_2219	438	13	6	9	1	1.08278	0.813372	1.11369	1.08465	0.923553	1.0545	1.05738	0.865826	0.912075	0.930862	0.997273
X019145	BCG_1656	109	3	3	3	1	0.761543	0.813545	0.729075	0.564402	1.31312	0.679526	0.793939	0.625707	0.52214	0.569899	0.855892
X019145	BCG_0732	1003	136	18	71	1	1.00199	0.81356	1.04519	0.954078	0.998012	0.858813	0.908101	0.794749	0.691697	0.665364	0.945724
X019145	BCG_0300C	182	7	3	3	1	1.21408	0.813766	1.0936	1.05128	0.823666	1.3978	1.29298	1.48249	0.934449	0.903138	1.08106
X019145	BCG_0866C	296	6	4	6	1	0.894953	0.813904	1.06582	0.848916	1.11738	0.912242	0.777655	0.833828	0.641361	0.592398	1.17307
X019145	BCG_2074C	128	4	3	3	1	0.964266	0.813932	1.32395	0.762501	1.03706	0.938611	0.800705	1.07753	0.715435	0.631163	1.17223
X019145	BCG_3921C	815	31	15	20	1	1.0348	0.813932	1.25297	1.1846	0.966366	0.994578	1.46128	0.988178	0.871319	0.789079	0.680622
X019145	BCG_0485C	58	2	2	2	1	1.14743	0.814501	0.826048	0.865322	0.871515	1.02032	1.10472	0.820984	0.838	0.791745	0.923601
X019145	BCG_3678C	437	24	6	15	1	0.855376	0.814521	1.12712	0.975236	1.16908	0.853528	1.32409	0.826537	0.742896	0.761837	0.644614
X019145	BCG_0108C	278	10	7	7	1	0.91184	0.81508	1.06438	0.993088	1.09668	0.909096	1.11109	0.915839	0.737124	0.754757	0.818198
X019145	BCG_3075C	245	22	6	6	1	0.956442	0.815254	1.2489	0.945897	1.04554	0.867109	1.21001	1.00212	0.751352	0.98268	0.716611
X019145	BCG_0769	726	53	12	33	1	1.10589	0.815701	1.06543	0.978196	0.904249	0.941195	1.04995	0.849681	0.713838	0.709308	0.896417
X019145	BCG_1854C	325	18	7	7	1	1.04861	0.816549	1.08115	1.04645	0.953648	1.02715	1.3782	0.984705	0.788397	0.890781	0.745282
X019145	BCG_3976C	158	8	4	5	1	1.11806	0.816725	1.40436	1.20863	0.894409	1.14715	1.231	1.43077	0.732327	0.945031	0.931892
X019145	BCG_1452	426	13	9	10	1	0.940834	0.817012	0.923925	0.937283	1.06289	1.06623	0.789741	1.139	0.625515	0.699072	1.35011
X019145	BCG_1378C	125	3	2	2	1	1.00048	0.817097	1.20456	1.08795	0.999525	1.27121	1.06547	1.23178	0.916002	0.686549	1.1931
X019145	BCG_1453	1011	45	18	30	1	0.851779	0.81715	1.17501	1.09105	1.17401	0.969856	1.36351	0.879681	0.790894	0.809958	0.711295
X019145	BCG_1329C	158	7	2	3	1	1.04068	0.817913	1.28346	1.65862	0.96091	1.35526	1.00285	1.56231	0.644587	0.992704	1.35141
X019145	BCG_1080	1469	56	20	40	1	1.01321	0.818121	1.02662	0.901539	0.986959	0.855497	1.12443	0.807513	0.625967	0.752122	0.760825
X019145	BCG_2890C	941	32	13	18	1	0.935711	0.818491	1.19338	1.03663	1.06871	0.916984	1.43521	0.839052	0.612062	0.6582	0.638921
X019145	BCG_2517C	579	19	9	10	1	0.936477	0.818494	1.1011	1.04518	1.06783	1.00295	1.4774	0.966061	0.726007	0.739144	0.678863
X019145	BCG_2550	265	13	5	6	1	0.900337	0.818562	0.992423	0.950006	1.1107	0.942048	1.03211	0.966258	0.683232	0.681836	0.912743
X019145	BCG_1140	693	46	12	27	1	1.09997	0.819421	1.13756	0.952461	0.909116	1.59463	1.87644	1.46991	1.21723	1.16366	0.849816
X019145	BCG_2857C	288	9	6	6	1	0.951934	0.81996	1.14559	1.02225	1.05049	1.12362	1.02048	1.07041	0.844051	0.836234	1.10107
X019145	BCG_1996	279	15	6	11	1	1.01507	0.820158	1.05831	0.953899	0.98515	0.939619	1.1895	0.871968	0.952738	0.875955	0.789928
X019145	BCG_1508C	415	12	8	8	1	0.854405	0.820217	1.08198	1.04496	1.17041	0.913608	1.23974	1.03229	0.73578	0.718471	0.736935
X019145	BCG_3303C	1224	67	16	36	1	0.996287	0.820919	1.10712	0.990368	1.00373	0.942989	1.49382	0.866036	0.675988	0.735298	0.631261
X019145	BCG_0466C	119	5	3	4	1	0.711663	0.821318	1.24442	1.04109	1.40516	1.20204	0.905092	1.51067	0.888171	0.70837	1.32809
X019145	BCG_3782C	569	27	12	14	1	0.993755	0.821422	1.24474	1.1775	1.00628	1.01672	1.15482	0.881951	0.907207	0.890053	0.880418
X019145	BCG_3927	341	26	9	18	1	0.929692	0.821777	1.16762	1.08707	1.07563	0.9878	1.39068	0.85163	0.698774	0.791391	0.7103
X019145	BCG_1691	431	13	7	8	1	1.0371	0.822038	1.127	1.16012	0.964229	1.05106	1.0767	1.09459	0.784698	0.865413	0.976186
X019145	BCG_1170	82	5	2	2	1	0.861959	0.822165	1.09502	0.913121	1.16015	0.822331	1.35732	0.784937	0.630218	0.750867	0.605849
X019145	BCG_3561C	214	13	6	6	1	1.06736	0.82217	1.0844	0.777904	0.93689	0.964567	1.05665	1.05091	0.763314	0.828794	0.912856
X019145	BCG_3833	189	5	4	4	1	0.834446	0.822278	1.13229	0.976422	1.1984	1.0668	1.00241	0.889129	0.687244	0.882859	1.06424
X019145	BCG_1994	281	23	7	15	1	1.24113	0.822454	1.12021	1.12451	0.805717	1.052	1.21945	1.151	1.12046	1.00552	0.862681
X019145	BCG_3617	205	9	5	5	1	0.959272	0.822738	1.22822	1.09177	1.04246	1.01965	1.2307	1.0754	0.832374	0.815041	0.828518
X019145	BCG_3082C	505	16	11	11	1	0.996818	0.822954	1.00126	1.13699	1.00319	1.02434	1.05078	1.0626	0.847639	0.819523	0.974841
X019145	BCG_2910C	1383	66	22	45	1	0.893782	0.822979	1.33836	1.08911	1.11884	0.970677	1.63851	0.913278	0.814055	0.779332	0.592413
X019145	BCG_2985	740	38	12	22	1	1.11707	0.822992	1.04925	1.0094	0.895196	0.846378	0.984247	0.930347	0.655	0.678097	0.859924
X019145	BCG_3861C	1617	151	22	92	1	1.04426	0.823585	1.109	0.968409	0.957612	0.735313	0.884889	0.848423	0.711133	0.603546	0.830966
X019145	BCG_3390C	119	9	3	4	1	1.06997	0.824038	1.13696	0.970736	0.934609	1.00438	1.27637	1.46601	0.634842	0.95604	0.7869
X019145	BCG_3100C	753	32	16	19	1	1.01153	0.824217	1.12671	0.968907	0.988604	0.972979	1.33045	0.841046	0.613271	0.706911	0.731314
X019145	BCG_0553	365	8	7	7	1	0.882829	0.8247	1.12298	1.2318	1.13272	1.06738	1.22341	1.14336	0.705703	0.735508	0.872466
X019145	BCG_3407C	360	15	8	11	1	0.985187	0.825325	2.08453	1.16378	1.01504	1.1749	1.64235	1.09154	0.591457	0.96832	0.71538
X019145	BCG_2406	224	10	4	7	1	1.02032	0.825409	1.25268	1.19626	0.980087	1.02023	0.973628	0.967704	0.576063	0.807837	1.04786
X019145	BCG_2882C	1959	225	22	109	1	1.07177	0.825423	1.15305	1.09609	0.933036	0.859261	1.03035	0.895488	0.900889	0.738796	0.833948
X019145	BCG_3880	481	22	11	13	1	0.950155	0.825579	1.26424	1.08594	1.05246	0.874959	1.25669	0.877231	0.584919	0.743155	0.69624
X019145	BCG_3488C	986	150	14	114	1	0.924915	0.825978	1.28	1.06048	1.08118	0.856045	1.11291	0.750706	0.770677	0.815325	0.769192
X019145	BCG_2382C	252	9	5	5	1	1.14712	0.826346	1.25792	1.09068	0.87175	1.13525	1.29736	0.946846	0.699358	0.854956	0.875048
X019145	BCG_3093C	231	12	5	6	1	0.821877	0.826934	1.50835	1.02287	1.21673	0.909279	0.92199	1.21227	0.630351	0.969369	0.986214
X019145	BCG_3223	126	5	3	4	1	0.999542	0.827932	1.13797	1.04524	1.00046	0.961599	0.785984	1.23879	0.931627	1.00115	1.22343
X019145	BCG_1964	640	20	11	12	1	0.946117	0.827981	1.13692	0.942166	1.05695	0.727981	1.00729	0.855485	0.726651	0.68327	0.722713
X019145	BCG_3014C	172	8	5	5	1	0.857046	0.828014	1.30044	1.07717	1.1668	0.914747	1.00508	0.756523	0.514545	0.691175	0.910123
X019145	BCG_2437C	154	8	3	3	1	1.11782	0.828059	1.15855	1.02494	0.894602	1.15313	1.41709	0.894988	0.82954	0.728367	0.813732
X019145	BCG_0719	375	10	8	9	1	0.776665	0.828536	1.25999	1.10219	1.28756	1.12515	1.13378	1.21421	0.76967	0.944502	0.992389
X019145	BCG_2929C	478	36	9	24	1	0.978233	0.828987	1.06944	0.875077	1.02225	0.933926	0.892796	0.940324	0.662669	0.667177	1.04607
X019145	BCG_0332	203	9	3	5	1	0.761638	0.829148	1.23523	0.889816	1.31296	1.08812	0.898806	1.1716	0.709338	0.789398	1.21062
X019145	BCG_0822	223	8	3	4	1	0.973023	0.829217	1.35909	1.25945	1.02772	0.960207	1.33047	0.771275	0.5279	0.764765	0.721704
X019145	BCG_0151	123	6	3	5	1	1.20129	0.829322	1.82517	1.28742	0.832436	1.26313	1.36668	1.40071	0.814262	0.832771	0.924232
X019145	BCG_0760	903	97	16	55	1	1.00632	0.829365	1.12064	1.03799	0.993724	0.844363	0.880347	0.871759	0.671242	0.623486	0.959125
X019145	BCG_0772	186	6	4	4	1	1.00153	0.829657	1.41914	0.882361	0.998472	0.98496	1.09996	0.779242	0.622192	0.774898	0.895452
X019145	BCG_1652	327	9	6	6	1	0.761404	0.829757	1.08822	0.921205	1.31336	0.735404	1.09715	0.937444	0.634299	0.678797	0.670286
X019145	BCG_0734	1610	113	22	63	1	0.816819	0.829853	1.11164	1.03511	1.22426	1.16627	1.73984	0.736713	0.682464	0.735584	0.670331
X019145	BCG_2300	231	11	5	5	1	1.0534	0.830635	1.00914	1.21735	0.949311	1.07343	1.20646	1.31608	0.752774	0.759666	0.889737
X019145	BCG_1155	278	13	7	7	1	0.89083	0.831307	1.04452	0.88712	1.12255	0.944123	1.09649	0.970446	0.691817	0.748178	0.86104
X019145	BCG_0572	92	4	2	2	1	0.91008	0.831765	0.951626	1.03112	1.0988	0.832896	0.816049	1.00204	0.606125	0.69558	1.02064
X019145	BCG_2978	163	9	3	3	1	0.881011	0.832115	1.44169	1.34066	1.13506	1.31241	1.28571	1.17096	0.842884	1.08862	1.02077
X019145	BCG_1811C	260	8	4	5	1	1.11388	0.83231	1.18789	0.958425	0.897766	0.9669	1.26549	0.959845	0.691266	0.861677	0.76405
X019145	BCG_3440C	266	6	4	4	1	0.772035	0.832578	1.02082	1.14381	1.29528	1.01068	1.30801	0.97231	0.601985	0.58383	0.772681
X019145	BCG_2924C	196	10	6	7	1	1.22	0.832973	1.18888	1.14312	0.819672	0.993037	1.12832	0.948945	0.791345	0.92488	0.880104
X019145	BCG_2861C	119	4	3	3	1	0.766168	0.833046	1.14017	1.29815	1.3052	1.20149	0.998348	1.33406	0.83904	0.909186	1.20347
X019145	BCG_0871	107	6	3	3	1	1.03455	0.833316	1.16018	1.01548	0.966607	1.25703	0.93208	1.72768	0.997428	0.878312	1.34862
X019145	BCG_3709	64	5	2	2	1	1.15109	0.833393	1.35139	1.143	0.86874	0.938536	0.966629	0.934923	0.628769	0.860669	0.970937
X019145	BCG_2803C	398	57	7	34	1	1.12057	0.833717	1.03537	0.903106	0.892401	0.774435	0.846004	0.836459	0.763781	0.614354	0.915403
X019145	BCG_0184	960	37	13	24	1	0.911123	0.833769	1.24797	1.23145	1.09755	0.924111	1.19361	0.878724	0.690484	0.874451	0.774218
X019145	BCG_2474C	688	23	11	14	1	1.08226	0.833988	1.03476	0.969032	0.923993	0.955249	1.27984	0.860782	0.609035	0.673516	0.746384
X019145	BCG_2685	315	18	7	9	1	1.0106	0.834815	1.24053	0.839882	0.989512	0.782521	1.24807	0.995266	0.690173	0.695226	0.626987
X019145	BCG_0736	179	7	4	4	1	0.956099	0.834865	1.13204	1.09977	1.04592	0.99953	1.29134	1.13646	0.716989	0.817622	0.774022
X019145	BCG_2229	83	5	3	3	1	0.849256	0.835287	1.02827	1.08805	1.1775	0.873802	0.676286	0.957358	0.831594	1.04965	1.29206
X019145	BCG_0045C	304	10	7	8	1	1.07673	0.835442	1.06433	1.05373	0.928741	1.17215	1.22018	1.13875	0.901712	0.911671	0.960634
X019145	BCG_1159C	633	30	12	22	1	1.00747	0.835446	1.23344	0.906281	0.992589	0.948978	1.22046	0.845114	0.58904	0.70265	0.77756
X019145	BCG_3054	851	36	19	24	1	0.985986	0.83556	1.12874	0.881099	1.01421	2.06477	2.46666	1.97222	1.44294	1.12981	0.837073
X019145	BCG_1907C	80	5	2	2	1	0.938613	0.836281	1.19261	0.879429	1.0654	1.13795	0.880629	0.916059	0.84142	0.787154	1.2922
X019145	BCG_2481C	535	17	6	11	1	1.01107	0.836555	1.19676	0.994651	0.989048	0.989694	1.3112	0.924221	0.82449	0.823816	0.754801
X019145	BCG_2587	72	3	2	2	1	0.667583	0.837131	1.17464	1.0198	1.49794	0.8736	1.26248	1.05593	0.587917	0.693172	0.691971
X019145	BCG_3768C	803	27	12	16	1	0.880489	0.837364	1.21961	1.14506	1.13573	0.993447	1.52586	0.780083	0.701929	0.843378	0.651073
X019145	BCG_1034	77	4	2	3	1	1.2164	0.837428	1.29576	1.04994	0.822095	0.986213	0.970778	0.956754	0.838282	0.772654	1.0159
X019145	BCG_3612C	57	2	2	2	1	1.24585	0.837745	1.12577	1.3434	0.802666	1.279	0.446348	1.70609	0.273318	1.10571	2.86549
X019145	BCG_1951C	588	39	13	23	1	0.93642	0.837847	1.09108	0.907926	1.0679	0.936889	1.03038	0.974043	0.682701	0.777705	0.909266
X019145	BCG_3017C	1363	56	21	40	1	1.0129	0.837998	1.09529	1.00996	0.987266	1.01958	1.49742	0.895217	0.672362	0.632627	0.680893
X019145	BCG_3640C	326	18	8	10	1	1.35342	0.838174	0.912753	1.12935	0.738867	0.980221	1.10458	1.11635	0.667027	0.937013	0.887419
X019145	BCG_2405	439	20	7	8	1	0.986886	0.838282	1.37667	1.29644	1.01329	1.09559	1.26158	1.04582	0.82722	0.886935	0.868427
X019145	BCG_0525C	204	5	5	5	1	1.01525	0.838294	1.13395	1.04369	0.984979	1.03717	1.05323	1.02527	0.876065	1.09686	0.984749
X019145	BCG_0688	674	24	8	15	1	0.872321	0.8383	1.20655	0.988351	1.14637	1.04732	1.6005	0.764389	0.512995	0.567174	0.654372
X019145	BCG_3598C	220	6	5	6	1	1.03973	0.83844	1.00646	0.833109	0.96179	1.02302	1.37807	0.858542	1.08322	0.677915	0.742357
X019145	BCG_0350C	544	59	6	23	1	1.0434	0.838755	1.39896	0.872393	0.958409	3.90689	3.06063	3.64514	2.87316	3.14224	1.2765
X019145	BCG_2127C	591	32	9	17	1	1.07937	0.838927	0.993566	0.843939	0.926462	0.833491	1.09452	0.773988	0.677578	0.756881	0.761514
X019145	BCG_2883C	130	6	3	4	1	0.83065	0.839648	1.238	0.92485	1.20388	0.929619	0.950761	0.915886	0.863394	0.844693	0.977763
X019145	BCG_3445	427	15	8	10	1	0.882459	0.839693	1.17951	1.12285	1.1332	1.10143	1.28904	1.01859	0.705447	0.811983	0.854455
X019145	BCG_0841	356	14	7	9	1	1.00295	0.840147	1.28736	1.18951	0.997058	0.969076	1.3017	0.917698	0.579964	0.768567	0.744472
X019145	BCG_1240	93	8	2	6	1	0.761209	0.840212	1.71665	1.13948	1.3137	0.857546	1.5233	0.751622	0.927837	0.684827	0.562954
X019145	BCG_3645C	104	9	4	4	1	1.94375	0.840277	1.60692	1.81656	0.514469	3.4932	1.84157	2.56746	1.60262	1.41582	1.89686
X019145	BCG_3285C	235	7	5	5	1	0.896818	0.840772	0.854975	1.08649	1.11505	1.18057	1.09681	1.24892	0.714519	0.736333	1.07637
X019145	BCG_3023C	507	31	12	20	1	0.935564	0.841046	1.20571	1.25272	1.06887	1.06565	1.61644	0.862306	0.674654	0.815659	0.659258
X019145	BCG_3806	207	9	4	6	1	0.888798	0.841058	1.23051	1.16666	1.12512	0.892195	1.04679	0.846143	0.490304	0.56023	0.852317
X019145	BCG_2241C	395	14	8	8	1	1.08383	0.841164	1.14503	1.04776	0.922657	1.22421	1.30301	1.30627	0.999753	0.940007	0.939522
X019145	BCG_1803C	483	27	9	19	1	1.08279	0.841173	1.01281	0.888706	0.923544	0.996571	1.21423	0.935122	0.794558	0.866448	0.82074
X019145	BCG_1813	539	25	8	13	1	1.12209	0.841784	1.30473	1.20189	0.891196	1.10388	1.34424	0.973638	0.771174	0.7277	0.821194
X019145	BCG_2482C	1326	63	20	39	1	0.857453	0.841818	1.16501	0.949324	1.16624	0.939776	1.44206	0.802884	0.630024	0.687847	0.65169
X019145	BCG_1422	70	7	2	2	1	1.11247	0.842107	0.995674	1.60466	0.898905	1.18853	1.28744	1.0699	0.678407	1.20971	0.92317
X019145	BCG_1172	318	10	7	7	1	0.817491	0.843301	1.18229	1.09109	1.22326	1.21434	1.90788	0.719308	0.640826	0.683275	0.636488
X019145	BCG_3778C	286	10	5	6	1	1.05755	0.84348	1.12524	1.22017	0.945585	0.986715	0.99402	0.952751	0.806605	0.93297	0.992651
X019145	BCG_2586	460	18	7	11	1	0.996329	0.84383	1.123	1.14594	1.00368	1.07275	1.48386	0.996228	0.931908	0.830835	0.722946
X019145	BCG_1507C	466	18	8	10	1	1.065	0.844292	1.1702	1.03205	0.938964	1.14549	1.40494	0.848996	0.64385	0.892954	0.815334
X019145	BCG_0542	318	19	5	12	1	1.02656	0.845	1.11323	0.982422	0.974131	1.04723	1.24291	1.10802	0.71875	0.826761	0.842558
X019145	BCG_2958	244	14	5	6	1	1.06731	0.845668	1.16224	0.937489	0.936938	1.21329	1.1231	1.14446	0.808762	0.825219	1.08031
X019145	BCG_2080C	134	5	3	4	1	1.19437	0.845686	1.41282	1.37905	0.83726	1.26988	1.31651	1.12334	0.855054	1.09849	0.964579
X019145	BCG_3574C	71	3	3	3	1	1.24783	0.84577	1.16895	1.0704	0.801394	1.17838	1.09271	1.25548	0.969153	0.905383	1.07841
X019145	BCG_3781C	178	13	2	2	1	0.992437	0.846052	1.15069	1.04526	1.00762	1.29642	1.15494	1.36432	0.601497	0.681353	1.1225
X019145	BCG_2045C	126	4	3	3	1	1.01785	0.846759	1.1258	1.20947	0.982468	1.05961	1.13048	1.05838	0.902993	0.748086	0.937315
X019145	BCG_3934	151	5	3	3	1	1.01097	0.846853	1.11872	0.768044	0.989149	1.11233	1.00841	1.08464	0.670552	0.650105	1.10305
X019145	BCG_2277	342	10	7	8	1	0.886272	0.846864	1.26456	0.939523	1.12832	1.05045	1.39916	0.781253	0.609725	0.673601	0.750772
X019145	BCG_1484	629	20	13	15	1	0.937124	0.84691	1.03226	1.02364	1.06709	1.01307	1.10452	0.902497	0.702254	0.708839	0.9172
X019145	BCG_0754	925	73	16	44	1	1.17868	0.846952	1.05109	0.959718	0.848404	0.959994	0.863469	0.823768	0.781218	0.752589	1.11179
X019145	BCG_2018	78	5	3	3	1	0.953413	0.847051	1.33533	1.78802	1.04886	1.07198	1.51754	1.13342	0.769867	0.837743	0.706394
X019145	BCG_1611	245	9	6	6	1	0.828683	0.847247	0.977345	1.14013	1.20673	0.835902	1.53163	1.42117	1.95266	0.662549	0.545761
X019145	BCG_1807	371	20	9	14	1	0.927744	0.847296	1.14752	1.07844	1.07788	0.999673	1.21879	0.942255	0.660039	0.820624	0.820218
X019145	BCG_1340C	492	20	9	9	1	0.963121	0.847747	1.24627	0.895469	1.03829	0.786432	0.903007	1.06294	0.683698	0.702819	0.870904
X019145	BCG_3163	717	52	14	27	1	0.969804	0.847925	1.11759	1.05435	1.03114	1.04617	1.54909	0.804804	0.801342	0.906165	0.675346
X019145	BCG_3356C	124	7	4	4	1	1.01748	0.848201	0.983649	0.981982	0.982815	1.20617	0.879746	1.06897	0.703826	0.698611	1.37105
X019145	BCG_2069	293	22	6	13	1	1.00773	0.848383	1.41829	0.942823	0.992331	1.13296	1.04377	0.855277	0.706473	0.640532	1.08546
X019145	BCG_2703C	83	7	3	3	1	1.38599	0.848898	0.918887	2.00962	0.721505	1.55091	1.743	1.64656	1.11829	0.960428	0.889797
X019145	BCG_0458	127	9	4	5	1	0.862552	0.849181	0.825067	0.814886	1.15935	1.01607	1.27465	1.01591	0.699326	0.659498	0.797133
X019145	BCG_0161	693	23	12	13	1	0.869923	0.849449	1.28185	1.20673	1.14953	1.17701	1.29496	0.936287	0.830232	0.800879	0.90892
X019145	BCG_0600	412	13	8	8	1	0.951151	0.849999	1.61503	0.982565	1.05136	0.932419	1.0093	0.828814	0.685211	0.738738	0.923826
X019145	BCG_3013C	409	12	9	9	1	0.92157	0.850034	1.35222	1.40666	1.0851	1.07485	1.37892	1.15789	0.688239	0.765794	0.779483
X019145	BCG_0531	366	17	11	11	1	1.07115	0.850197	1.0784	1.18597	0.933576	1.08587	1.15458	1.09847	0.809946	0.869551	0.940492
X019145	BCG_0215	575	22	8	17	1	1.08166	0.85022	1.10045	1.01339	0.924506	0.960125	1.36234	0.974532	0.688509	0.836769	0.704762
X019145	BCG_3522C	1995	187	32	103	1	1.04777	0.850379	0.925453	0.860651	0.954406	0.883843	1.10856	0.773692	0.636967	0.727277	0.797289
X019145	BCG_2760C	1557	101	23	59	1	1.06309	0.850813	1.04565	0.83599	0.940654	0.926743	1.05607	0.880009	0.805606	0.775051	0.877539
X019145	BCG_3569	197	9	5	6	1	0.906225	0.851629	1.41432	1.02801	1.10348	1.01079	1.37458	0.984805	0.745555	0.861723	0.735342
X019145	BCG_3583	461	28	12	16	1	1.282	0.851771	1.17639	1.10505	0.780034	1.19728	1.30699	1.20212	1.18641	1.10985	0.916055
X019145	BCG_3807	70	3	2	3	1	0.812895	0.852286	1.04988	0.967626	1.23017	0.845808	1.11359	0.876621	0.627795	0.844854	0.759534
X019145	BCG_3769C	712	27	12	14	1	0.952654	0.85238	1.09906	0.953028	1.0497	1.02002	1.4423	0.887207	0.660236	0.686859	0.707216
X019145	BCG_0086	568	79	11	59	1	1.24695	0.852506	1.23553	1.13285	0.801956	1.0347	1.11921	1.01194	0.929944	0.934392	0.924496
X019145	BCG_1011	227	11	3	3	1	0.922692	0.852696	1.43554	1.20491	1.08379	1.00169	1.42824	0.682285	0.779091	1.80802	0.701347
X019145	BCG_3051C	1015	52	13	34	1	0.897058	0.853678	1.19162	1.00632	1.11476	0.842184	1.42881	0.786775	0.74397	0.754111	0.589431
X019145	BCG_1355	235	11	7	7	1	0.893396	0.854062	1.44617	1.00656	1.11932	0.86669	1.07061	0.887422	0.696561	0.774901	0.809529
X019145	BCG_3916	180	5	3	3	1	0.81968	0.854151	1.32232	0.966557	1.21999	1.0831	0.933949	0.85364	0.814733	0.980863	1.1597
X019145	BCG_0567	380	21	8	10	1	0.99089	0.854321	1.17311	0.918347	1.00919	0.965345	1.08443	0.780677	0.734067	0.944215	0.890186
X019145	BCG_1527	254	11	4	7	1	0.654672	0.854497	1.32013	0.97322	1.52748	0.917751	1.18312	0.622214	0.535455	0.546275	0.775705
X019145	BCG_3530	211	6	5	5	1	0.761176	0.854738	1.22879	1.12612	1.31376	0.915396	0.877107	0.784835	0.659059	0.80045	1.04365
X019145	BCG_2781C	181	7	5	5	1	1.02064	0.854934	1.27201	1.05053	0.97978	1.06324	1.25753	1.00659	0.707371	0.707067	0.845498
X019145	BCG_2969C	380	14	8	8	1	1.01323	0.855081	1.00794	1.03716	0.986947	0.903103	1.09256	1.04401	0.669399	0.65718	0.826597
X019145	BCG_0214	205	7	3	3	1	0.910444	0.855181	1.12768	0.850223	1.09837	1.11182	1.09668	1.21634	0.802752	0.855524	1.01381
X019145	BCG_2360C	213	12	5	7	1	0.926871	0.855655	1.04106	0.899984	1.0789	0.889682	0.926387	0.935839	0.65909	0.750803	0.960378
X019145	BCG_3753C	92	5	3	3	1	1.07323	0.856537	0.943025	1.1638	0.931768	0.961674	1.74516	0.991343	1.26696	0.911258	0.551052
X019145	BCG_1886	139	9	4	4	1	1.2122	0.856587	1.2347	0.970292	0.824946	1.10189	1.17326	1.13852	0.680494	0.868698	0.939168
X019145	BCG_1058	487	18	7	7	1	0.811127	0.856656	1.07293	1.11072	1.23285	1.00459	1.3065	0.81946	0.631039	0.733264	0.768916
X019145	BCG_2843C	495	23	10	10	1	0.978294	0.856721	1.16439	0.976598	1.02219	1.06606	1.09084	1.07715	0.728281	0.807469	0.977282
X019145	BCG_0532	185	6	5	5	1	1.04948	0.856923	1.33475	1.3978	0.952856	1.26956	1.6531	0.992522	0.689436	0.735134	0.767986
X019145	BCG_3142	958	41	17	29	1	0.968313	0.857408	1.23243	1.14868	1.03272	1.00091	1.2604	1.04234	1.06591	0.945792	0.794122
X019145	BCG_1717	370	17	7	14	1	0.95979	0.857872	1.13377	0.979767	1.04189	0.966461	1.0639	0.984087	0.56858	0.699964	0.908413
X019145	BCG_3234	194	6	4	4	1	1.08681	0.857961	1.25991	0.994929	0.920127	1.38665	1.1498	1.12735	0.885885	0.912605	1.20599
X019145	BCG_1958C	286	13	6	6	1	0.758594	0.85807	1.62021	1.53947	1.31823	1.19327	0.8082	0.818449	0.966208	1.69344	1.47645
X019145	BCG_3066C	391	9	5	5	1	1.05101	0.858166	1.32449	1.19558	0.951465	1.03138	1.38305	0.932531	0.836605	0.852865	0.745732
X019145	BCG_3255C	480	19	9	10	1	1.05942	0.858394	1.12695	1.19198	0.94391	1.07335	0.947505	1.04077	0.751012	0.654314	1.13282
X019145	BCG_2811C	749	31	16	20	1	0.923447	0.858704	1.05174	0.992964	1.0829	0.875802	1.02304	0.842231	0.58428	0.691102	0.85608
X019145	BCG_3240C	660	25	10	14	1	1.12338	0.858722	1.10081	1.07847	0.890174	1.03282	1.2467	0.929953	0.723013	0.80578	0.828442
X019145	BCG_3738	191	8	4	4	1	1.41838	0.859758	1.54278	1.21444	0.705032	1.56159	1.68551	1.06053	0.645835	0.856301	0.926477
X019145	BCG_2111C	330	10	5	7	1	1.27954	0.859832	1.14554	1.04961	0.781531	1.13025	1.47531	1.22843	1.16505	1.01165	0.76611
X019145	BCG_2573C	52	2	2	2	1	0.895499	0.859921	0.960719	0.88597	1.1167	0.858925	0.775717	2.18094	0.529068	0.798808	1.10727
X019145	BCG_2469C	415	17	8	11	1	1.05905	0.860858	1.21078	1.09463	0.944242	1.07829	1.14345	1.00588	0.751673	0.906823	0.943013
X019145	BCG_0104	88	8	2	2	1	0.98033	0.861212	1.07079	1.12222	1.02006	1.15175	1.57309	0.932411	0.698513	0.831816	0.732157
X019145	BCG_1202	83	6	2	2	1	0.975985	0.86124	0.905805	1.2304	1.02461	0.694898	0.849437	1.02371	0.657838	0.529732	0.818069
X019145	BCG_1681	168	16	3	13	1	1.1787	0.861441	1.13985	0.926885	0.848389	0.842016	0.811899	0.685624	0.655299	0.726415	1.03709
X019145	BCG_1376	413	16	8	9	1	0.977874	0.861549	1.17849	1.03083	1.02263	1.00795	1.34394	1.02818	0.758172	0.778795	0.749992
X019145	BCG_0157	100	9	2	4	1	1.09911	0.861712	1.19816	0.90742	0.90983	1.10108	1.15524	0.998608	0.714587	0.821578	0.95312
X019145	BCG_3158	245	11	4	9	1	0.883602	0.861728	1.03095	0.790435	1.13173	0.843724	1.07211	0.823686	0.617314	0.708018	0.786977
X019145	BCG_1063	98	6	2	2	1	1.10436	0.86188	1.4217	0.965986	0.9055	1.22246	0.870749	1.34686	1.05514	0.786959	1.40392
X019145	BCG_1266	491	17	11	11	1	0.886181	0.862109	1.09721	1.10986	1.12844	0.813907	1.13937	1.05914	0.665247	0.743575	0.714349
X019145	BCG_1676	1278	48	25	28	1	1.10672	0.862248	2.07799	0.937562	0.903568	1.15763	1.05348	1.10373	2.0873	0.961606	1.09886
X019145	BCG_1313	940	29	17	18	1	1.04505	0.862586	1.30161	1.02149	0.956897	0.87871	0.979505	1.00606	0.833371	0.742457	0.897096
X019145	BCG_1892C	177	6	3	5	1	1.03183	0.862772	0.981285	0.925604	0.969149	0.898883	1.02118	0.998386	0.770776	0.879622	0.880241
X019145	BCG_2005C	248	7	3	4	1	1.11187	0.863618	1.40569	0.997127	0.899385	1.17427	1.56184	0.93419	0.674134	0.793591	0.751847
X019145	BCG_1461C	219	5	4	4	1	1.03912	0.865139	1.24462	0.934069	0.962354	1.00117	1.08114	1.00382	0.721074	0.821052	0.926033
X019145	BCG_1153	639	30	13	18	1	0.99038	0.865795	1.13434	1.11022	1.00971	1.03479	1.09327	1.04149	0.868109	0.956722	0.94651
X019145	BCG_0690	1636	146	26	95	1	1.13571	0.865999	1.01519	0.994605	0.880506	0.923925	1.05233	0.894333	0.708691	0.763216	0.87798
X019145	BCG_0468C	138	6	3	3	1	1.01569	0.867245	1.17814	1.03933	0.984548	0.927507	0.877191	1.03068	0.816671	0.875606	1.05736
X019145	BCG_0544	172	13	4	5	1	0.911345	0.867709	1.10553	0.909111	1.09728	0.77914	0.807286	1.23302	1.03048	0.583909	0.965135
X019145	BCG_3964C	377	15	8	8	1	0.963803	0.868335	1.06129	1.01658	1.03756	0.997921	1.24933	1.10028	0.813313	0.889696	0.798768
X019145	BCG_0727	328	14	7	10	1	0.808424	0.868743	1.31398	1.1839	1.23697	1.3062	1.36702	1.2023	0.561849	0.775901	0.955503
X019145	BCG_1770	600	34	11	12	1	1.01246	0.868839	1.13144	1.19208	0.987696	1.0578	1.23547	0.976894	0.821379	1.00333	0.856194
X019145	BCG_2916C	157	7	4	4	1	1.0109	0.868938	1.57096	1.08382	0.989219	1.05156	0.950889	0.941378	1.04218	0.916634	1.10587
X019145	BCG_1487C	127	10	2	3	1	1.1214	0.868947	1.27999	1.03982	0.891743	0.990606	0.771026	1.21235	0.761785	0.603569	1.28479
X019145	BCG_0771	916	50	17	33	1	1.17738	0.869023	1.20732	1.07706	0.849343	0.975492	1.04683	1.116	0.787979	0.85522	0.931853
X019145	BCG_1006	564	21	10	16	1	1.02355	0.869318	1.37642	1.30705	0.97699	1.05282	1.46554	0.950362	0.683592	0.893517	0.718383
X019145	BCG_0355	76	2	2	2	1	1.08201	0.869464	1.60344	0.751161	0.924207	1.6726	1.04228	1.04865	0.518351	0.816706	1.60476
X019145	BCG_0566C	299	7	4	4	1	0.857162	0.869982	1.23652	1.43706	1.16664	1.19162	0.860217	0.954166	0.921237	1.03274	1.38526
X019145	BCG_0237	86	3	2	2	1	0.793994	0.869995	1.33766	0.996656	1.25946	1.02614	0.982106	1.21973	0.610406	0.74221	1.04484
X019145	BCG_2750C	1160	42	21	27	1	1.1459	0.870056	1.20491	1.12272	0.872675	1.20598	1.47926	1.01633	0.745872	0.852116	0.815261
X019145	BCG_3067C	182	9	5	5	1	1.19232	0.870118	1.0605	1.17232	0.838698	1.17494	1.22042	1.01618	0.952695	0.932788	0.962731
X019145	BCG_1595	749	33	13	21	1	1.23733	0.87021	1.33856	1.24675	0.808192	1.08505	1.27188	1.04952	0.787104	0.909797	0.853106
X019145	BCG_1727	249	6	4	4	1	1.01811	0.870867	1.11565	1.1676	0.982208	1.0536	1.31385	0.891169	0.769575	0.77753	0.801919
X019145	BCG_1138C	440	8	5	5	1	0.986623	0.871038	1.4447	1.12868	1.01356	0.952145	0.899278	0.859971	0.915728	0.877682	1.05879
X019145	BCG_0810	213	9	3	3	1	0.887145	0.871305	0.974858	1.17692	1.12721	0.711035	0.989142	0.738825	0.704105	0.657223	0.71884
X019145	BCG_2909C	701	36	15	22	1	1.18708	0.871679	1.39165	1.35944	0.842407	1.36753	1.03708	1.19505	0.9355	1.145	1.31863
X019145	BCG_2138C	215	12	5	5	1	1.04851	0.871709	1.35895	1.11324	0.953733	1.0345	1.25709	0.893739	0.718885	0.935888	0.82293
X019145	BCG_2035	259	9	6	7	1	1.06455	0.872197	1.25101	1.13698	0.939367	1.1161	1.1947	0.976112	0.742654	0.791146	0.93421
X019145	BCG_2015C	121	6	2	2	1	0.988826	0.873026	1.40786	1.02409	1.0113	0.857661	1.34678	0.921099	0.578254	0.630797	0.636824
X019145	BCG_2901C	603	21	15	15	1	1.26203	0.87432	1.11559	1.08119	0.792376	0.960478	1.07176	1.10259	0.707125	0.808337	0.896167
X019145	BCG_3162	1051	51	15	28	1	1.00055	0.874359	1.06648	0.965333	0.999455	1.07492	1.20699	0.902455	0.755657	0.826669	0.890583
X019145	BCG_0009	508	21	7	13	1	0.935885	0.874559	1.10045	0.867761	1.06851	0.906127	0.905771	0.917977	0.792809	0.7437	1.00039
X019145	BCG_1425C	466	23	9	16	1	0.964093	0.874659	1.06397	1.18492	1.03724	1.07496	1.43554	0.954407	0.684048	0.730636	0.748825
X019145	BCG_1639	205	9	5	7	1	1.13599	0.875178	1.14783	0.885301	0.880287	1.02389	1.15906	0.928541	0.743241	0.804888	0.883376
X019145	BCG_3153C	430	19	9	12	1	1.08888	0.87608	1.17224	1.14918	0.918375	1.15529	1.13933	1.25449	0.770831	0.859029	1.01401
X019145	BCG_2903C	134	7	4	4	1	0.883372	0.876801	1.2107	0.88361	1.13203	0.767862	0.951427	1.04857	0.765457	0.950967	0.807063
X019145	BCG_2542	238	10	4	4	1	0.888245	0.8769	1.15518	0.964382	1.12582	0.948113	0.975324	1.35045	1.04188	0.894498	0.972101
X019145	BCG_3083C	165	9	3	3	1	0.959262	0.87695	1.24134	1.45444	1.04247	1.25771	1.3644	1.0528	0.814517	0.910157	0.921799
X019145	BCG_2519C	101	6	3	5	1	1.0422	0.877466	1.02225	1.08401	0.959509	1.18504	1.50714	0.979496	0.788712	1.08136	0.786286
X019145	BCG_0545	156	10	2	2	1	1.01065	0.877634	1.32269	1.08846	0.989458	1.15234	1.17046	1.1615	0.843526	0.91539	0.984517
X019145	BCG_3634C	159	7	4	5	1	1.00599	0.877662	1.09509	1.04184	0.99405	1.01419	1.14031	1.24595	0.837332	1.07506	0.889403
X019145	BCG_3410	185	7	3	4	1	1.04852	0.877707	1.22106	0.954483	0.953728	0.963845	1.31454	0.86486	0.560219	0.733311	0.73322
X019145	BCG_2260	75	3	2	2	1	0.987801	0.877757	1.33921	1.03975	1.01235	0.895931	1.21464	0.927942	0.856812	0.929418	0.737609
X019145	BCG_3124C	173	8	4	5	1	0.96017	0.878098	1.17104	0.927048	1.04148	1.08066	0.966487	0.962984	0.841381	0.90546	1.11813
X019145	BCG_3978C	777	42	12	27	1	1.12996	0.878559	1.08221	0.931382	0.884991	0.820517	0.918302	0.786802	0.609763	0.611442	0.893515
X019145	BCG_2790C	140	7	3	3	1	0.871807	0.878687	1.0407	1.26159	1.14704	0.848439	1.01233	0.8761	0.793554	0.940048	0.838104
X019145	BCG_2516C	647	26	11	15	1	1.03757	0.87906	1.16441	1.00187	0.963795	1.05635	1.29569	0.963467	0.683421	0.716118	0.815279
X019145	BCG_0212	440	17	7	14	1	1.04838	0.879134	1.26526	1.13083	0.953853	1.00964	1.50253	1.04142	0.892785	0.920499	0.671958
X019145	BCG_2515C	909	45	16	28	1	1.00143	0.879276	1.07601	0.935846	0.998574	0.994299	1.23319	0.920431	0.720417	0.740796	0.806281
X019145	BCG_2288	72	4	2	3	1	1.00514	0.879316	0.907346	0.829716	0.994885	0.779249	1.09213	0.726212	0.961727	0.904731	0.713516
X019145	BCG_3251C	189	9	3	5	1	0.756346	0.880003	1.6751	1.07973	1.32215	0.875591	0.903186	0.853813	0.906567	0.851558	0.969447
X019145	BCG_1599	208	6	2	2	1	0.871573	0.880056	1.02192	1.05844	1.14735	1.16958	1.33987	0.786068	0.696125	0.748183	0.87291
X019145	BCG_3915	208	7	4	5	1	1.20971	0.880224	1.1962	0.97362	0.826647	0.801746	0.969761	0.735423	0.682907	0.834071	0.826746
X019145	BCG_1369	908	32	14	20	1	1.03808	0.880532	1.08943	1.02963	0.963316	1.13371	1.49514	0.884519	0.701098	0.761907	0.75826
X019145	BCG_2147C	765	34	13	18	1	1.01435	0.880589	1.16621	0.93295	0.985858	2.11573	2.26951	1.77858	1.37971	1.108	0.932243
X019145	BCG_3058C	454	15	10	11	1	0.976795	0.880782	1.0366	1.04739	1.02376	1.63372	1.10553	1.02391	0.840334	0.862409	1.47777
X019145	BCG_1627	103	4	2	2	1	0.891236	0.881094	1.08182	1.2513	1.12204	1.09919	1.58902	0.958875	0.773261	0.824232	0.691742
X019145	BCG_0752	647	47	13	24	1	1.12431	0.881277	1.03191	0.920227	0.88943	0.933834	0.997611	0.852524	0.76636	0.693356	0.93607
X019145	BCG_1305C	341	20	8	8	1	1.045	0.881313	1.03691	1.1454	0.956935	1.00215	1.04795	1.07847	0.760297	0.833766	0.956286
X019145	BCG_0737	509	18	9	11	1	0.769977	0.881318	1.29215	1.0389	1.29874	1.02382	1.44966	0.893274	0.585092	0.719901	0.706247
X019145	BCG_0560	70	4	2	2	1	0.996023	0.881443	1.2143	0.873154	1.00399	0.821834	0.744188	0.894621	0.7316	0.682288	1.10434
X019145	BCG_3853	434	12	8	9	1	1.07864	0.881517	1.31592	1.30343	0.92709	1.14006	1.30724	0.979066	0.939382	0.903336	0.872107
X019145	BCG_0249C	196	8	5	5	1	0.901616	0.88159	1.26888	0.971654	1.10912	1.17708	0.967617	1.13354	0.839787	0.784731	1.21648
X019145	BCG_0724	266	16	6	6	1	1.08869	0.881822	1.15572	1.256	0.918534	1.09054	0.843769	1.08131	0.94577	0.737479	1.29246
X019145	BCG_2085	80	5	2	2	1	0.966125	0.882076	0.70748	0.891204	1.03506	0.744592	0.795593	1.15708	0.57622	0.80004	0.935896
X019145	BCG_3274C	170	14	4	4	1	0.791802	0.882117	1.121	1.11737	1.26294	0.973819	0.821046	0.994674	0.632305	0.796024	1.18607
X019145	BCG_2974	644	27	9	13	1	1.01121	0.882426	1.31951	1.17641	0.988914	1.13856	1.15296	1.14887	0.779353	0.950518	0.987511
X019145	BCG_1868C	272	45	6	7	1	1.1634	0.883014	1.16526	1.15018	0.859547	1.04791	1.2298	1.48532	0.800268	1.01862	0.852097
X019145	BCG_0076C	140	8	4	4	1	0.916079	0.883062	0.825202	1.2026	1.09161	1.09693	1.07886	1.6112	0.964133	1.04396	1.01675
X019145	BCG_3649	199	7	3	5	1	1.25561	0.883217	1.21186	1.06805	0.796426	1.2137	1.03335	1.34183	1.17015	1.01787	1.17453
X019145	BCG_3923	86	8	2	2	1	0.840623	0.883798	0.918861	1.1231	1.18959	0.859326	0.943841	0.958056	0.566106	0.880961	0.910456
X019145	BCG_3115	493	19	8	12	1	1.06939	0.884054	0.980544	0.895186	0.935113	0.933989	1.06868	0.947644	0.749725	0.832194	0.873962
X019145	BCG_3906C	229	18	7	10	1	1.00955	0.8843	1.11958	0.956474	0.990544	1.14141	1.1864	1.2569	0.719022	0.56988	0.962075
X019145	BCG_2377	718	23	12	13	1	0.980431	0.884774	1.25633	1.13206	1.01996	1.23512	1.36891	1.12918	0.962062	1.20022	0.902267
X019145	BCG_0029C	287	15	8	11	1	0.996518	0.886127	1.1291	1.11498	1.00349	1.07575	0.933888	0.922203	0.809888	0.886866	1.15191
X019145	BCG_1358	238	11	4	8	1	0.937432	0.886257	1.08993	0.812076	1.06674	0.813459	0.902662	0.832123	0.599885	0.701309	0.901178
X019145	BCG_2070C	491	17	6	6	1	1.12694	0.886822	1.08163	1.11189	0.887361	1.11299	1.29244	1.00548	0.752708	0.81588	0.861149
X019145	BCG_0505C	322	17	6	6	1	1.11278	0.887268	1.13398	1.18692	0.898646	1.138	1.39393	0.895153	0.815621	0.89702	0.816394
X019145	BCG_1651	619	21	12	16	1	1.23181	0.887371	1.121	0.972318	0.811812	1.02043	1.06201	0.964631	0.664626	0.774967	0.960851
X019145	BCG_0279C	221	14	7	7	1	1.14828	0.8875	1.16546	1.079	0.870866	1.13032	1.28568	1.16137	0.945835	0.978987	0.879159
X019145	BCG_1428	175	7	5	5	1	1.2206	0.887622	1.01258	1.18433	0.81927	1.22919	1.42777	0.953302	0.818196	0.918055	0.860918
X019145	BCG_3130C	578	23	9	10	1	0.817595	0.887871	1.13169	1.01958	1.2231	1.1318	1.71972	1.01784	0.677837	0.627847	0.658127
X019145	BCG_1995	311	21	6	10	1	1.22643	0.888038	1.28277	1.13713	0.815377	0.964921	1.20196	1.07799	1.125	0.9516	0.802793
X019145	BCG_1819	71	5	2	2	1	1.06283	0.888407	0.8491	0.87706	0.940884	1.03527	0.947054	1.19557	0.662449	0.57698	1.09315
X019145	BCG_1072C	385	32	7	20	1	0.955473	0.888637	0.977101	0.841337	1.0466	0.911493	1.03635	0.804175	0.699894	0.788698	0.879521
X019145	BCG_2782	434	14	9	10	1	0.948422	0.888713	1.15145	0.885085	1.05438	1.30992	1.18338	1.33381	0.860685	0.939863	1.10694
X019145	BCG_2270	163	7	4	4	1	1.18004	0.888944	1.17043	1.4618	0.847427	1.11775	1.51216	1.25706	0.888554	0.796503	0.739174
X019145	BCG_2263	840	34	15	21	1	0.95162	0.889222	1.23617	1.17641	1.05084	1.12737	1.62087	0.844983	0.753403	0.919851	0.695534
X019145	BCG_2230C	506	22	10	11	1	1.11803	0.889321	1.26163	1.17482	0.894433	1.01211	1.11524	1.16575	0.86814	0.871151	0.907524
X019145	BCG_3487C	1642	75	27	48	1	0.907923	0.889713	1.25187	1.26749	1.10141	0.956629	1.39563	0.849929	0.896897	0.852505	0.685446
X019145	BCG_1541	1028	51	17	30	1	0.988008	0.890132	1.0972	1.07363	1.01214	1.02663	1.13036	0.977788	0.769122	0.812155	0.908235
X019145	BCG_1262	148	8	4	5	1	1.02355	0.890795	1.58994	1.32259	0.976989	3.02011	1.24024	1.8635	0.8732	1.19334	2.43511
X019145	BCG_0999	204	8	4	4	1	1.04656	0.891097	1.22848	1.21782	0.95551	1.29763	1.41032	1.16264	1.03529	0.959884	0.920097
X019145	BCG_2537C	95	7	3	3	1	0.886708	0.891147	1.20536	1.22068	1.12777	1.14536	1.39081	1.30221	0.720264	0.928094	0.823519
X019145	BCG_0782	502	30	8	15	1	1.09188	0.891169	1.2112	1.04373	0.915847	1.0023	1.47881	0.999687	0.837286	0.846574	0.677774
X019145	BCG_3837	91	9	2	2	1	1.25915	0.891302	2.19334	1.4307	0.794186	2.06944	2.1543	1.537	1.69782	1.72784	0.960607
X019145	BCG_3321	381	18	11	14	1	1.06973	0.891369	1.31128	1.22588	0.934818	1.06782	1.15605	1.09133	0.864607	0.828295	0.923682
X019145	BCG_1545	350	14	7	9	1	1.13668	0.892596	1.30036	1.27911	0.879755	0.974774	1.4954	0.934989	0.933351	1.08629	0.651848
X019145	BCG_2210	193	9	4	5	1	1.06985	0.89275	1.03547	0.963047	0.93471	1.03188	1.16402	1.08101	0.927106	0.85045	0.886478
X019145	BCG_0047C	238	7	6	6	1	0.949618	0.893226	1.33805	1.11276	1.05306	1.34094	1.07059	1.19522	0.86004	0.849793	1.25253
X019145	BCG_0936C	370	16	6	9	1	0.996341	0.893358	1.25352	1.07419	1.00367	0.969112	1.47731	0.987582	0.715324	0.867404	0.655997
X019145	BCG_3870C	240	13	5	5	1	0.944638	0.893682	1.30905	1.15479	1.05861	0.887281	1.16502	0.954555	0.685685	0.933257	0.761602
X019145	BCG_2485C	144	7	4	5	1	0.852601	0.893738	1.00564	1.02845	1.17288	1.21372	0.840638	1.58274	0.990827	0.780451	1.44381
X019145	BCG_2768C	614	35	14	23	1	1.08549	0.894021	1.20381	0.851084	0.92124	0.638533	0.939599	0.789222	0.777856	0.68855	0.67958
X019145	BCG_1729	856	28	13	19	1	1.05013	0.894111	0.99131	0.903299	0.952259	0.837627	0.863018	0.848573	0.616125	0.618304	0.970579
X019145	BCG_1864	252	10	3	3	1	0.989592	0.894117	1.18413	1.0555	1.01052	1.01854	1.21005	0.916868	0.672902	0.829691	0.841728
X019145	BCG_3252	728	61	14	30	1	0.97331	0.894404	1.4036	1.358	1.02742	0.988212	1.20777	1.06266	0.748419	0.931297	0.81821
X019145	BCG_2103	81	8	2	2	1	1.41158	0.894681	1.62694	1.09703	0.708427	1.16326	1.80814	1.55336	0.687243	0.610247	0.643342
X019145	BCG_1375C	48	3	2	2	1	1.23347	0.894886	1.30483	1.16661	0.81072	1.16814	1.07795	0.606605	0.781043	1.00012	1.08367
X019145	BCG_3852	335	17	6	7	1	0.930876	0.896945	1.16003	1.09747	1.07426	1.13094	1.51156	0.969484	0.6535	0.821389	0.748193
X019145	BCG_0861	665	26	11	13	1	1.17049	0.897166	1.14268	1.19271	0.854342	1.27559	1.36394	1.10937	0.918378	0.955264	0.935222
X019145	BCG_3587	197	5	3	3	1	1.32597	0.89742	1.33087	1.18913	0.754163	1.26639	2.00525	1.22528	0.692205	0.930056	0.63154
X019145	BCG_2759C	228	10	4	7	1	1.11544	0.898055	1.07212	1.19746	0.896508	1.1268	0.967004	1.07683	0.914832	0.771895	1.16525
X019145	BCG_3283	68	4	2	2	1	1.05956	0.898247	1.28539	1.16473	0.943788	1.14954	0.874543	1.34099	0.650839	0.690381	1.31445
X019145	BCG_0571	120	5	2	2	1	1.27896	0.898621	1.18862	1.51959	0.781885	1.17891	1.54864	1.28821	1.17696	1.28468	0.761257
X019145	BCG_3232C	525	19	10	12	1	0.993794	0.899134	1.18073	1.20413	1.00624	1.46057	1.38694	1.35476	0.801276	0.903678	1.05309
X019145	BCG_0220	242	17	5	6	1	1.20503	0.899187	1.33568	1.34419	0.829853	1.2748	1.20161	1.36574	0.894897	0.986081	1.06092
X019145	BCG_2264	490	19	11	12	1	0.982079	0.899389	1.3654	1.2134	1.01825	1.16908	1.3347	1.38008	0.760364	0.915248	0.875911
X019145	BCG_1925C	285	13	9	10	1	0.957788	0.899529	1.21932	0.986159	1.04407	1.06227	1.10346	1.17633	0.853782	0.970243	0.962669
X019145	BCG_2584	57	5	3	3	1	1.09079	0.899829	1.25389	1.41646	0.916769	1.26934	1.53149	1.76934	1.04465	1.21415	0.828825
X019145	BCG_3743	559	26	10	13	1	1.02067	0.900676	1.12288	1.03846	0.979746	1.14647	1.23745	1.13771	0.833983	0.859281	0.926478
X019145	BCG_2709C	136	6	2	3	1	0.936195	0.900932	1.36586	1.4391	1.06815	1.08813	1.48081	1.00336	1.04411	0.703449	0.734819
X019145	BCG_3780	1126	37	12	18	1	1.08814	0.901002	1.21322	1.1572	0.918995	1.05329	1.33365	0.998223	0.806863	0.955126	0.789779
X019145	BCG_3856	121	9	4	4	1	1.1195	0.901028	1.15755	1.07223	0.893255	1.04391	1.07777	1.26531	0.704162	0.840834	0.96859
X019145	BCG_2120	352	16	5	5	1	0.901779	0.901229	1.639	0.904603	1.10892	1.28971	1.11377	1.39855	1.66995	0.974346	1.15797
X019145	BCG_0581C	162	8	3	4	1	0.790053	0.901417	1.36715	1.06977	1.26574	1.19523	1.45975	0.968252	0.7542	0.83355	0.818794
X019145	BCG_3065C	71	5	2	2	1	1.05098	0.901433	1.05162	1.2895	0.951489	1.22737	1.28014	0.767176	0.652856	0.845798	0.958775
X019145	BCG_3727	161	7	4	5	1	1.21838	0.901446	1.11109	1.20946	0.82076	1.07933	1.27818	1.22934	0.925113	1.02373	0.844423
X019145	BCG_1968C	178	8	5	6	1	0.84082	0.901513	1.09096	1.01823	1.18932	1.0647	1.00233	1.06989	0.914621	0.862255	1.06222
X019145	BCG_0516	683	34	12	15	1	1.02287	0.901897	1.21476	1.32182	0.977637	1.26413	1.79094	0.819927	0.884024	0.951403	0.705848
X019145	BCG_0751	1241	103	17	61	1	1.01427	0.902449	1.11896	1.07884	0.985934	0.920055	1.05249	0.989047	0.738415	0.742172	0.874168
X019145	BCG_1121C	230	10	5	5	1	1.03092	0.902491	0.969847	1.21932	0.970005	1.05051	1.38506	1.2688	0.807625	0.877633	0.758455
X019145	BCG_0429C	287	15	7	7	1	1.02644	0.902696	1.49555	1.3228	0.974244	1.1841	1.17736	1.31756	0.970864	1.21694	1.00573
X019145	BCG_3305C	1902	263	24	148	1	1.03061	0.902792	1.07698	1.05747	0.970298	0.765124	0.861812	0.823427	0.751658	0.675714	0.887808
X019145	BCG_3181	192	8	3	4	1	0.955417	0.902838	0.82755	0.785543	1.04666	0.903019	0.866551	0.963611	0.635137	0.737014	1.04208
X019145	BCG_3672C	129	6	4	4	1	1.07572	0.902874	1.39201	1.43826	0.929608	0.967408	1.57313	1.09835	0.412673	0.687091	0.614959
X019145	BCG_1324	283	11	5	6	1	1.09716	0.903226	1.73766	1.02424	0.911441	1.09296	1.18818	0.95113	0.589029	0.794625	0.919861
X019145	BCG_0991C	99	4	2	2	1	1.06789	0.903852	1.49087	1.26225	0.936425	1.17121	1.03339	1.29304	0.838799	1.00699	1.13336
X019145	BCG_0582	174	14	5	5	1	0.969804	0.904238	0.943479	0.935161	1.03114	0.952245	1.2341	0.792437	0.998927	0.639518	0.771608
X019145	BCG_3164	279	11	6	7	1	0.96858	0.904624	1.33695	1.09943	1.03244	1.02493	1.21025	0.965845	0.72841	0.892082	0.846879
X019145	BCG_2255C	250	10	4	5	1	1.04598	0.904802	1.32919	0.93643	0.956045	1.40079	1.49392	1.46188	1.25464	1.26028	0.937659
X019145	BCG_2387C	807	37	15	18	1	1.14625	0.905213	1.12013	1.06693	0.872413	1.06926	1.48112	1.02487	0.848938	0.822588	0.721925
X019145	BCG_0546C	425	13	8	10	1	0.847459	0.905958	1.08513	1.13355	1.18	1.26887	1.43342	1.01272	0.61552	0.74518	0.8852
X019145	BCG_2860C	73	4	2	2	1	1.1494	0.906108	1.10696	1.13765	0.87002	0.882927	1.08677	0.796385	0.816947	0.598152	0.812429
X019145	BCG_0173C	141	6	4	4	1	0.694696	0.906498	1.23454	1.01819	1.43948	0.63404	0.621151	1.57155	0.745206	0.789191	1.02075
X019145	BCG_0650	102	7	2	2	1	1.07059	0.906738	1.35051	1.21233	0.934064	1.26013	1.54676	1.04816	0.925289	0.812908	0.814688
X019145	BCG_1643	205	13	5	5	1	0.961327	0.906802	1.14915	1.24985	1.04023	1.1622	1.3867	0.89932	0.598088	0.799375	0.838105
X019145	BCG_0985C	154	5	3	3	1	0.99302	0.907229	1.35322	1.07144	1.00703	1.02829	1.1805	1.05312	0.984241	1.1332	0.871068
X019145	BCG_0421C	117	7	4	4	1	0.892129	0.907463	0.996149	0.951121	1.12091	1.06152	0.984741	1.38062	0.75323	1.07963	1.07797
X019145	BCG_0264C	488	19	9	15	1	1.14761	0.908466	1.38625	1.19504	0.871376	1.02156	1.25699	1.27288	1.04255	0.784457	0.812707
X019145	BCG_2701C	518	14	8	8	1	0.829698	0.908549	1.52354	1.07248	1.20526	5.1705	4.70798	5.18831	4.19872	4.35205	1.09824
X019145	BCG_0770	504	45	11	27	1	1.1808	0.908621	0.952227	0.830817	0.846886	0.892092	0.967831	0.895528	0.654977	0.750218	0.921744
X019145	BCG_0287C	210	9	5	5	1	0.85604	0.908704	0.999637	1.03344	1.16817	1.01405	1.2509	0.872203	0.656131	0.759645	0.810657
X019145	BCG_3125C	276	11	5	6	1	1.17109	0.908728	1.12703	1.00497	0.853908	0.965323	1.15836	0.920615	0.811864	0.805895	0.833352
X019145	BCG_1680	574	33	11	18	1	1.14557	0.908792	1.28042	1.19741	0.872927	0.976075	1.10509	1.0274	0.868499	0.911699	0.883251
X019145	BCG_1551	122	4	3	3	1	1.05378	0.909244	1.30855	1.05179	0.948961	1.00244	1.15889	1.3195	0.865063	0.924546	0.865
X019145	BCG_1399	137	8	3	5	1	1.04366	0.910093	1.18277	0.97074	0.95817	0.945937	1.12844	1.04041	0.919539	0.908346	0.838273
X019145	BCG_0870	698	26	11	17	1	0.881684	0.911895	1.27242	1.31621	1.13419	1.11647	1.54097	0.903524	0.757394	0.822667	0.724523
X019145	BCG_1366	486	23	9	14	1	1.05162	0.912147	1.15119	0.87822	0.95091	0.8932	1.20037	0.966412	0.698775	0.812903	0.744103
X019145	BCG_2434C	162	5	4	4	1	1.14304	0.912163	1.22522	1.53296	0.874859	1.24192	1.01033	1.08987	0.946053	1.30714	1.22922
X019145	BCG_2991C	334	9	5	5	1	1.57411	0.912369	1.08035	1.43189	0.635278	1.03367	1.11631	0.845294	0.745338	0.751875	0.925971
X019145	BCG_1367	830	34	12	16	1	0.954715	0.912648	1.12109	1.12807	1.04743	0.978977	1.31408	1.07131	0.799934	0.869849	0.744989
X019145	BCG_0172	314	15	7	7	1	0.881072	0.913134	1.18731	1.03331	1.13498	0.963457	0.871022	0.940498	0.691603	0.887947	1.10612
X019145	BCG_1550	1158	54	17	39	1	1.12934	0.91383	1.00118	0.891219	0.885473	0.982723	1.17577	0.895104	0.780485	0.786627	0.835814
X019145	BCG_0190C	284	11	8	8	1	0.937815	0.913957	1.11412	1.08259	1.06631	0.984739	1.08933	1.06678	0.734825	0.772179	0.903984
X019145	BCG_3752	451	18	13	14	1	0.974624	0.91396	0.990896	1.07886	1.02604	1.05661	0.98868	1.06387	1.00693	0.876042	1.06871
X019145	BCG_1827	248	11	6	6	1	1.04579	0.914156	1.11706	0.997597	0.956212	0.946153	1.16766	0.935973	0.714701	0.793547	0.810298
X019145	BCG_0253	330	13	7	7	1	1.07578	0.914381	1.26311	1.2061	0.929561	1.1269	1.19323	0.975863	0.997529	1.02295	0.944409
X019145	BCG_1543	162	10	3	4	1	1.09601	0.914411	1.1887	1.31408	0.912399	0.987537	1.0936	1.40071	0.834114	0.976885	0.903019
X019145	BCG_1682	395	36	8	19	1	1.12193	0.914567	1.11165	0.857521	0.891324	0.793678	0.985383	0.810303	0.660579	0.628562	0.805451
X019145	BCG_3376	366	12	6	6	1	1.13924	0.914704	1.25747	0.908378	0.877779	0.980658	1.45904	0.862778	0.855744	0.83596	0.672126
X019145	BCG_3667C	378	11	6	6	1	0.998363	0.914868	1.06026	1.00226	1.00164	1.00927	1.28967	1.13899	0.71419	0.895707	0.782585
X019145	BCG_1693	208	12	4	4	1	1.08906	0.915054	1.23867	1.05095	0.918226	0.977078	1.09724	1.13758	0.675171	0.777888	0.890488
X019145	BCG_0324	147	8	3	3	1	0.90492	0.915219	0.74694	1.16493	1.10507	0.701902	1.14391	1.25962	1.33232	0.930865	0.613599
X019145	BCG_2938	144	8	3	3	1	1.16727	0.915395	1.14291	1.01411	0.856702	0.541364	1.00465	1.48946	0.664918	0.497629	0.538861
X019145	BCG_3913	313	15	7	7	1	1.42089	0.915435	1.09124	1.59722	0.703783	1.2594	0.916434	1.05474	1.04698	0.966806	1.37424
X019145	BCG_0049C	312	12	3	4	1	1.13468	0.915667	1.00412	1.03632	0.881309	1.11013	1.18886	1.02015	0.805553	0.857042	0.933774
X019145	BCG_2959	53	2	2	2	1	1.1386	0.916646	1.31631	0.872287	0.878272	1.15748	1.0165	1.13004	0.724075	0.760656	1.13869
X019145	BCG_3233C	213	10	7	7	1	1.16944	0.916777	1.15398	1.04921	0.855108	1.01798	1.16394	1.33679	0.940607	0.866073	0.874597
X019145	BCG_0897	142	8	4	4	1	1.05469	0.916944	0.853055	1.00179	0.948143	0.869927	1.03317	1.15312	0.628753	0.570093	0.841995
X019145	BCG_1067	898	43	19	23	1	1.08314	0.91695	1.17072	1.10089	0.923241	0.890564	1.02322	0.924215	0.74469	0.772823	0.870357
X019145	BCG_0573	579	23	9	11	1	0.905724	0.917377	1.08726	1.02587	1.10409	0.883928	1.13952	1.01554	0.539721	0.683648	0.775705
X019145	BCG_2218C	823	54	12	30	1	0.912047	0.918106	1.16675	1.01832	1.09643	0.98515	1.37567	0.909921	0.688858	0.791737	0.716123
X019145	BCG_3366C	269	12	5	5	1	0.95021	0.918172	1.20285	1.33879	1.0524	1.01086	1.41012	1.03702	0.917162	0.964149	0.716859
X019145	BCG_2126C	514	38	10	17	1	1.12292	0.918262	1.02908	1.00445	0.890533	1.01964	1.32451	0.950008	0.78095	0.91966	0.769827
X019145	BCG_3682C	138	3	3	3	1	0.939745	0.918283	1.0989	1.18378	1.06412	1.29584	1.02359	1.17545	1.07777	1.14351	1.26597
X019145	BCG_1846C	139	10	3	3	1	1.03644	0.918345	0.814926	1.04399	0.964837	1.17143	1.01825	2.62426	0.793085	1.05612	1.15044
X019145	BCG_0764	534	41	11	26	1	1.12622	0.918603	1.02316	0.947934	0.887928	0.893639	1.04772	0.883606	0.756121	0.712133	0.852939
X019145	BCG_0193	630	18	10	12	1	1.04418	0.918772	0.988841	1.09294	0.957685	0.991741	1.29064	0.903841	0.779552	0.805823	0.768408
X019145	BCG_2216C	376	20	9	13	1	1.12976	0.918978	1.28894	1.00859	0.885145	1.08249	1.28351	1.15288	1.00807	0.969363	0.84338
X019145	BCG_0446	444	12	8	8	1	0.967283	0.919055	1.55852	1.43167	1.03382	1.27357	1.78979	0.891386	0.712261	0.750594	0.711577
X019145	BCG_2522C	1981	124	24	76	1	1.02229	0.919257	1.1498	1.01003	0.978201	0.756944	0.851806	0.884242	0.639903	0.626102	0.888634
X019145	BCG_0756	541	50	9	22	1	1.04096	0.919547	1.00912	0.867334	0.960651	0.865893	1.01703	0.870605	0.713645	0.768248	0.851393
X019145	BCG_1339C	130	6	2	2	1	0.998544	0.919549	1.52437	1.24488	1.00146	1.1962	1.29025	1.67336	1.11902	0.923834	0.927113
X019145	BCG_1858	138	5	3	3	1	1.0139	0.920126	1.38766	1.03245	0.986288	0.9791	1.1476	1.28816	0.84554	0.815244	0.853168
X019145	BCG_1806C	39	2	2	2	1	1.08085	0.920455	1.77568	1.05068	0.925201	1.32253	0.816586	1.64535	0.753468	1.01301	1.61959
X019145	BCG_2197C	289	7	4	5	1	1.05591	0.92119	1.13784	1.31668	0.947052	1.01785	1.44633	0.977616	0.788448	0.957176	0.703747
X019145	BCG_3275C	445	17	9	12	1	1.00862	0.921552	1.28693	1.20477	0.991458	1.10402	1.22282	1.14568	1.27367	1.0475	0.902842
X019145	BCG_3225C	590	19	9	9	1	1.01401	0.921633	1.16247	1.25643	0.986183	1.12786	1.39793	1.01098	0.853966	1.00288	0.806804
X019145	BCG_3334	229	10	4	5	1	0.748321	0.922662	1.4752	1.32293	1.33632	1.19212	1.58911	0.718249	0.568559	0.877305	0.750182
X019145	BCG_3032C	402	17	10	11	1	1.02032	0.92268	1.51816	1.32331	0.980082	1.10515	1.44737	1.10349	0.755164	0.951255	0.763552
X019145	BCG_2983C	391	24	7	9	1	1.15352	0.922683	0.956165	1.19383	0.866909	1.12964	1.20042	1.37437	0.765556	0.85477	0.94104
X019145	BCG_2150C	481	24	6	13	1	0.928591	0.923226	1.07127	1.02931	1.0769	0.835929	0.797143	0.842703	0.754569	0.697594	1.04866
X019145	BCG_2800C	1005	44	17	27	1	1.07707	0.923652	1.14651	1.08888	0.928443	1.03631	1.11766	1.04787	0.757195	0.812784	0.927216
X019145	BCG_1683	381	17	7	9	1	1.19648	0.924216	1.10668	1.17162	0.835788	0.950382	1.14713	1.00046	0.768579	0.675389	0.828485
X019145	BCG_3385	395	17	9	9	1	1.07974	0.925263	1.13609	1.12837	0.926151	0.963724	1.33978	0.854838	0.722862	0.773962	0.719313
X019145	BCG_0555	578	20	11	13	1	1.0164	0.925404	1.13973	1.06804	0.983868	1.01042	1.2314	0.930193	0.793484	0.864093	0.820549
X019145	BCG_1333	268	9	6	8	1	1.20117	0.926559	1.10414	0.955938	0.832519	0.946625	1.20592	1.06869	0.790065	0.914856	0.784978
X019145	BCG_3469	351	8	6	6	1	1.05401	0.92749	1.26825	1.42198	0.948759	1.12974	1.2057	1.23594	0.77968	0.774907	0.937004
X019145	BCG_1742C	105	3	2	2	1	0.997677	0.927499	0.90563	0.991466	1.00233	0.639239	0.865911	0.7129	0.726478	0.712713	0.738227
X019145	BCG_1826	481	14	9	10	1	1.03399	0.927542	1.43206	1.21048	0.967123	1.06226	1.30798	0.840694	0.654397	0.894119	0.812136
X019145	BCG_1458C	134	3	3	3	1	1.19408	0.92757	1.08945	0.993785	0.837468	0.997011	0.897437	0.937145	0.710159	0.844663	1.11095
X019145	BCG_2227C	179	8	5	7	1	0.930799	0.92757	1.51277	1.19669	1.07435	1.29086	1.397	1.16102	0.983377	0.949446	0.924026
X019145	BCG_3073C	316	14	6	6	1	0.957142	0.927665	1.24035	1.3527	1.04478	1.269	1.06519	1.0689	0.897917	1.13798	1.19133
X019145	BCG_0691C	478	18	6	7	1	1.09192	0.928019	1.13175	1.14686	0.91582	1.23915	1.45222	0.982046	0.791725	0.884127	0.853285
X019145	BCG_0980	328	12	6	10	1	1.07472	0.92871	1.24918	1.21807	0.930476	1.1452	1.16036	1.17834	1.09689	1.20013	0.986939
X019145	BCG_1429C	314	20	7	8	1	1.19252	0.92889	1.18652	1.11327	0.83856	1.90027	1.85086	1.64778	1.17612	1.57417	1.0267
X019145	BCG_0844C	300	7	5	6	1	0.966713	0.928927	1.00027	1.01592	1.03443	1.01005	1.13581	1.69729	0.497401	0.820938	0.889271
X019145	BCG_3901C	241	9	7	8	1	1.09037	0.92904	1.52548	1.18738	0.917118	1.20991	0.960402	1.02401	1.07227	0.96619	1.2598
X019145	BCG_2426C	142	11	4	4	1	0.941097	0.929089	1.0501	0.870498	1.06259	0.939795	1.04556	0.971643	0.596699	0.624633	0.898844
X019145	BCG_1183	441	25	11	15	1	1.0722	0.929913	1.1525	1.11271	0.932658	1.07807	1.42715	0.900253	0.672051	0.71579	0.755396
X019145	BCG_1585	314	18	6	10	1	0.934242	0.930025	1.23781	1.11005	1.07039	1.077	1.52944	0.959357	0.597773	0.892553	0.704176
X019145	BCG_2628C	252	13	4	7	1	0.995234	0.930034	1.14398	1.23551	1.00479	1.08636	1.6244	0.77486	0.639247	0.856403	0.668778
X019145	BCG_3156C	323	16	4	4	1	0.928583	0.930083	1.27927	1.06435	1.07691	1.3092	1.15166	1.28834	1.11783	1.10209	1.1368
X019145	BCG_2117C	855	28	15	19	1	0.981221	0.930689	1.05548	1.16225	1.01914	1.03715	1.3095	1.07451	0.821452	0.827529	0.792015
X019145	BCG_2464C	1055	52	17	21	1	0.915137	0.931446	1.10984	1.3754	1.09273	0.923635	1.16053	1.1016	1.62963	1.05095	0.795872
X019145	BCG_3878C	649	28	13	20	1	1.06381	0.931504	1.13525	1.11951	0.940017	1.10502	1.23199	0.999023	0.867917	0.859821	0.896941
X019145	BCG_1136	312	17	6	8	1	1.10106	0.931956	1.14324	1.23623	0.908218	1.08905	1.2995	1.09897	0.973171	1.00104	0.838048
X019145	BCG_0457	635	21	11	15	1	1.08779	0.932208	1.18586	0.994295	0.919298	0.981324	1.1419	1.0463	0.875263	0.909169	0.859375
X019145	BCG_0303C	96	5	3	3	1	1.4873	0.932877	1.89413	1.68241	0.672361	1.37261	1.45803	2.12491	0.658304	0.879816	0.941413
X019145	BCG_2950	315	13	7	9	1	0.849701	0.933584	1.23827	1.26455	1.17688	1.25371	1.66664	1.03766	0.786909	0.854567	0.752239
X019145	BCG_2891C	91	4	2	2	1	0.954236	0.933656	0.862667	0.936708	1.04796	0.676398	0.862495	0.83863	0.52984	0.721257	0.784234
X019145	BCG_0396	263	12	3	3	1	0.89503	0.933697	1.22262	0.970772	1.11728	0.79393	0.897572	0.935533	0.8027	0.802824	0.884531
X019145	BCG_3479C	972	40	16	21	1	0.957702	0.934219	1.29598	1.03139	1.04417	0.939636	0.965768	0.958607	0.844282	0.891203	0.972942
X019145	BCG_3298	211	12	4	7	1	1.05364	0.934456	1.11832	1.06427	0.949087	0.923111	1.02605	0.96896	0.800829	0.776366	0.899674
X019145	BCG_0825C	199	5	4	4	1	1.01871	0.934514	1.20201	0.930802	0.981631	0.95677	1.33443	1.04714	0.980415	0.884055	0.716988
X019145	BCG_2310	263	11	6	6	1	1.15294	0.934615	1.24466	1.247	0.867349	1.02798	1.46727	1.05235	0.697636	0.808337	0.700604
X019145	BCG_1517C	119	4	2	2	1	1.06498	0.934682	1.04065	0.802407	0.938987	0.90913	0.938447	1.02834	0.658267	0.758002	0.96876
X019145	BCG_0611C	379	16	6	8	1	1.00409	0.934913	1.23026	0.971222	0.995925	0.992181	1.077	1.0572	1.04862	0.992531	0.921241
X019145	BCG_2539C	143	9	2	3	1	0.979116	0.935016	1.04542	0.987323	1.02133	0.986011	1.28667	0.999792	0.693089	0.983753	0.766326
X019145	BCG_3776C	119	5	2	5	1	1.00083	0.935362	1.19304	1.11869	0.999167	0.839043	0.968118	0.853978	0.875984	0.78254	0.866674
X019145	BCG_3794C	452	18	8	10	1	0.770408	0.9356	1.06485	1.23704	1.29801	1.05401	1.25116	0.954069	0.692624	0.710504	0.842425
X019145	BCG_2545C	3689	138	71	84	1	1.1402	0.935949	1.19188	0.748954	0.877036	1.16759	0.81446	1.32148	1.08268	1.35069	1.43357
X019145	BCG_2022C	343	17	7	12	1	1.13316	0.935984	1.14634	1.06035	0.882487	0.97758	1.40159	1.19074	0.730421	0.798439	0.697482
X019145	BCG_2021C	49	4	2	2	1	1.44675	0.936461	1.50175	1.06568	0.691204	1.5682	1.32147	1.56888	0.812167	1.1492	1.1867
X019145	BCG_3008C	518	20	8	10	1	0.926214	0.936611	1.33217	1.33074	1.07966	1.06706	1.25955	1.05836	0.864395	0.878725	0.847176
X019145	BCG_3905C	99	5	2	2	1	1.07088	0.936825	1.231	1.33719	0.933813	1.38117	1.53856	0.997604	0.880053	0.843965	0.897704
X019145	BCG_1624	319	14	5	7	1	1.06376	0.938007	1.25289	1.06676	0.940062	0.872051	0.940759	0.831806	0.709592	0.658829	0.926965
X019145	BCG_3453C	407	20	8	11	1	1.0441	0.938028	1.08765	1.16857	0.957762	0.993265	1.11407	1.10663	0.749271	0.868122	0.89156
X019145	BCG_0252C	299	12	5	5	1	1.10127	0.938883	1.24793	1.24252	0.908045	1.04386	1.25821	1.42262	0.80517	1.01955	0.829638
X019145	BCG_2435C	192	10	4	4	1	0.683823	0.938893	0.641454	0.514024	1.46237	0.475985	0.46509	0.611402	0.526569	0.426376	1.02343
X019145	BCG_0451C	116	9	2	2	1	1.1754	0.938925	1.43271	1.03281	0.850771	0.913325	1.14013	1.0489	0.944176	0.721688	0.801071
X019145	BCG_2972C	628	18	10	13	1	1.00236	0.939737	1.18444	1.27696	0.997641	1.15282	1.32159	1.01876	0.94761	0.915106	0.8723
X019145	BCG_2636C	68	10	2	2	1	0.878135	0.939775	2.76865	1.34968	1.13878	1.82557	0.977773	1.30598	1.23628	0.695001	1.86707
X019145	BCG_0884C	562	33	8	14	1	0.878385	0.940054	1.24446	1.23623	1.13845	1.02945	1.20221	1.16	0.97867	0.995732	0.856295
X019145	BCG_2988C	826	28	16	16	1	0.916864	0.94063	1.12692	1.13197	1.09067	0.913252	1.57385	1.18279	1.42485	0.890713	0.580267
X019145	BCG_0757	1824	168	33	95	1	1.0432	0.941483	1.17128	1.1344	0.958584	0.968648	1.17455	0.952895	0.871948	0.813539	0.8247
X019145	BCG_1280C	83	8	2	2	1	0.93832	0.942461	1.2286	1.1722	1.06573	1.01884	1.13038	0.967677	0.757209	0.644334	0.901328
X019145	BCG_2061C	85	4	2	2	1	1.07079	0.942605	1.16834	1.30805	0.933892	1.35783	1.08137	1.18622	1.11979	1.05889	1.25566
X019145	BCG_1446	77	4	2	2	1	1.30261	0.943222	1.20924	1.28843	0.767688	1.61244	1.28551	1.06854	1.01612	0.935584	1.25432
X019145	BCG_0197	345	9	5	5	1	0.876052	0.944308	1.50718	1.39206	1.14148	1.30499	1.21153	1.19979	0.700256	0.906072	1.07714
X019145	BCG_2881C	82	4	3	3	1	1.1327	0.945376	1.4465	1.60265	0.882848	1.14706	1.26771	0.773338	0.370401	1.05044	0.904833
X019145	BCG_2017	109	6	3	3	1	1.03187	0.945408	1.10726	1.01018	0.969111	1.11199	1.25175	1.089	0.858503	1.1944	0.88835
X019145	BCG_2121	220	6	5	5	1	1.33635	0.945847	1.33728	1.29127	0.748309	1.3172	1.29087	1.12145	1.00114	0.926194	1.0204
X019145	BCG_3812C	99	4	2	2	1	0.960793	0.946093	0.958323	1.11544	1.04081	1.05092	1.23336	0.949409	0.755504	0.89756	0.852076
X019145	BCG_2948C	221	15	5	9	1	1.12871	0.946611	1.06429	1.06967	0.885969	0.94594	0.960075	1.05247	0.657519	0.682144	0.985277
X019145	BCG_1179C	182	10	5	5	1	1.29113	0.948025	1.3277	1.30262	0.774515	1.15363	1.28633	1.16705	0.940776	1.04758	0.89684
X019145	BCG_3367C	436	17	12	12	1	1.12619	0.948426	1.11455	1.32722	0.88795	1.08299	1.3545	1.01871	0.848894	1.04892	0.799554
X019145	BCG_1338	424	19	8	11	1	1.22434	0.948961	1.36812	1.18495	0.816769	1.24018	1.28202	1.54288	0.812253	1.05713	0.967362
X019145	BCG_2157C	379	19	7	11	1	1.13203	0.948984	1.49132	1.03699	0.883367	3.7065	4.00643	2.63242	2.53516	2.46754	0.925138
X019145	BCG_3502C	308	13	7	7	1	0.982544	0.950276	1.30472	1.07677	1.01777	0.784304	1.2564	1.72504	0.786517	0.774299	0.624247
X019145	BCG_2427C	113	10	3	3	1	1.00342	0.95042	1.14743	0.96145	0.996593	1.0068	1.35435	0.912996	0.596025	0.761829	0.743381
X019145	BCG_2726	293	9	6	6	1	1.18481	0.950616	1.39773	1.26646	0.844016	1.28093	1.72973	1.24784	0.82125	0.784145	0.740536
X019145	BCG_0074C	184	8	5	5	1	1.0595	0.950909	1.07061	1.02475	0.943844	0.94057	1.0541	0.842142	0.710862	0.801757	0.892294
X019145	BCG_0007	292	13	7	7	1	1.15154	0.951009	1.17417	1.09887	0.868399	1.22208	1.40308	1.09668	0.934437	1.06704	0.870998
X019145	BCG_2930C	618	74	10	48	1	1.14637	0.953158	1.2778	1.15481	0.872319	0.955509	1.08426	1.00839	0.863886	0.763311	0.881254
X019145	BCG_3245	242	10	6	6	1	1.03971	0.953442	1.24512	1.27745	0.961804	1.25454	1.11088	1.26576	0.83012	1.01938	1.12932
X019145	BCG_1901C	148	12	5	6	1	0.959863	0.953536	1.33861	1.27433	1.04182	1.06607	1.15455	1.10207	0.883432	1.00161	0.923362
X019145	BCG_3840C	190	8	4	4	1	1.01114	0.953577	1.22097	1.29113	0.988981	1.31113	1.18988	1.18031	0.979672	1.14281	1.1019
X019145	BCG_2658	211	8	4	4	1	1.16097	0.953584	1.31159	1.22562	0.861348	1.04333	1.24489	1.4102	0.895122	0.829103	0.838083
X019145	BCG_2687	60	3	2	2	1	1.37916	0.953783	1.21304	0.806729	0.72508	0.783089	0.954444	1.38505	0.886928	0.798706	0.820466
X019145	BCG_0467C	163	12	4	4	1	1.05742	0.954578	1.15898	1.14356	0.945697	1.11525	0.958276	1.11395	1.02933	0.858844	1.16381
X019145	BCG_2086C	161	4	3	3	1	1.07873	0.954722	0.932708	0.937003	0.927014	2.15725	2.28864	1.72948	1.83998	1.5274	0.942587
X019145	BCG_1804C	203	8	5	6	1	1.09474	0.957191	1.37932	1.09512	0.913461	1.0561	1.13784	1.03891	0.964152	0.903195	0.928169
X019145	BCG_0005	825	40	17	22	1	1.00864	0.9586	1.98269	1.56385	0.991438	0.975966	1.15161	1.26134	1.09897	1.20466	0.847483
X019145	BCG_0735	393	11	9	9	1	0.931693	0.958651	1.02972	1.48849	1.07331	1.00764	1.18256	1.02574	0.71583	0.912736	0.852083
X019145	BCG_0824	1156	38	18	25	1	1.10838	0.959168	1.15831	0.974645	0.902215	0.90531	0.890948	0.96657	0.680932	0.610513	1.01612
X019145	BCG_0928C	125	13	4	4	1	1.16515	0.959185	0.966666	0.890834	0.858258	0.948094	1.14928	0.932983	0.79867	0.937374	0.82495
X019145	BCG_0569	201	13	4	5	1	1.37672	0.960495	1.26801	1.1194	0.726365	1.13892	0.980057	1.49316	0.720416	0.99358	1.16209
X019145	BCG_2002C	269	11	6	6	1	0.956022	0.960839	1.50256	1.82643	1.046	1.24216	1.25802	0.931182	0.829667	1.07127	0.987391
X019145	BCG_3554	203	9	4	4	1	0.951331	0.961246	1.59559	1.96701	1.05116	1.39935	1.72706	1.4911	1.06053	0.976688	0.810251
X019145	BCG_1669	91	7	3	3	1	0.755883	0.963926	1.69113	1.26447	1.32296	1.26782	1.38162	1.08473	1.01408	1.11271	0.917627
X019145	BCG_2518C	315	6	5	5	1	0.942715	0.964226	1.1019	1.19698	1.06077	1.0215	1.06292	1.24569	0.770259	0.936152	0.961036
X019145	BCG_0189C	153	11	4	5	1	1.07713	0.964869	1.60814	1.0605	0.928395	1.51613	1.53291	2.48153	1.00141	1.13497	0.989051
X019145	BCG_1812C	1299	53	23	33	1	1.03964	0.965189	1.20433	0.911368	0.96187	1.15378	1.1516	1.88279	1.1902	1.15275	1.00189
X019145	BCG_0254C	234	9	6	6	1	1.35413	0.965721	1.08404	1.75008	0.738484	1.27475	1.11004	1.42998	0.913548	1.09637	1.14838
X019145	BCG_1741C	354	10	8	9	1	1.03615	0.966106	1.32022	1.13772	0.965115	1.10944	1.21232	1.1686	1.04823	0.951851	0.915132
X019145	BCG_1679C	142	10	2	2	1	1.1213	0.966204	1.34359	1.03096	0.891819	1.03482	1.04023	1.05114	0.986817	0.881058	0.994798
X019145	BCG_2977	67	3	2	2	1	1.36636	0.966649	1.28664	1.23069	0.731873	1.16089	1.67361	1.21378	0.85021	0.837309	0.693644
X019145	BCG_3127C	826	36	14	19	1	1.16559	0.966711	1.0887	1.21697	0.857932	1.08685	1.19972	0.923033	0.83112	1.07068	0.90592
X019145	BCG_1808	141	9	3	3	1	1.1157	0.967014	1.19623	1.22367	0.896302	0.952164	1.17993	0.989832	0.871816	0.957188	0.806965
X019145	BCG_2199C	132	6	3	3	1	1.4237	0.96966	1.28113	1.40526	0.702396	1.46248	1.47185	1.58826	0.918581	0.926149	0.993634
X019145	BCG_0766	881	73	13	31	1	1.14433	0.970231	1.11641	1.05075	0.873874	1.00668	1.11343	0.921654	0.775315	0.812232	0.904123
X019145	BCG_2170C	371	18	9	9	1	1.0992	0.970879	1.00353	0.958136	0.909755	1.01863	1.11642	1.09808	0.721905	0.783842	0.912408
X019145	BCG_3238	1201	62	19	30	1	0.800704	0.971866	1.21944	1.14065	1.2489	0.846921	0.934675	0.964175	0.762611	0.726807	0.906113
X019145	BCG_1664	401	14	7	7	1	1.06671	0.97248	1.22423	1.14362	0.937459	1.34645	1.17811	1.00103	1.05096	0.942715	1.14289
X019145	BCG_2013	197	8	4	4	1	1.16468	0.972951	1.3162	1.03909	0.858602	1.10925	1.3815	1.14618	0.842602	1.03378	0.80293
X019145	BCG_3504	141	6	3	4	1	1.17008	0.973659	1.3561	1.06178	0.854645	0.926704	1.06834	1.11072	1.01594	1.03402	0.867426
X019145	BCG_2632	94	5	2	2	1	1.04226	0.973758	1.71999	1.62213	0.959454	1.49445	1.60747	3.45013	1.39091	0.865071	0.929692
X019145	BCG_3349C	118	5	3	4	1	0.988027	0.974101	1.06251	1.04594	1.01212	0.891475	1.26801	0.805591	0.724963	0.687062	0.703051
X019145	BCG_1118	112	4	2	2	1	1.02211	0.974268	1.18425	1.06602	0.978368	1.02437	1.09626	0.929753	0.667838	1.18543	0.934426
X019145	BCG_0096	185	4	3	3	1	1.0701	0.975343	1.45219	1.19079	0.934492	0.963659	1.26195	0.815136	0.749925	0.944314	0.763625
X019145	BCG_0008C	212	9	4	4	1	1.08808	0.976195	1.28276	1.12591	0.919047	1.13004	1.04334	1.02584	0.958143	0.999824	1.08309
X019145	BCG_1777	163	4	3	3	1	1.06326	0.977259	1.16691	1.2338	0.940501	1.11006	1.27912	0.986105	0.802397	0.978894	0.867828
X019145	BCG_3662C	442	45	8	28	1	1.26973	0.977987	1.18538	1.05126	0.787568	1.29744	1.5854	1.12276	1.26619	1.18678	0.818364
X019145	BCG_2243	726	27	16	19	1	1.18539	0.97992	1.46271	1.3355	0.843602	1.09765	1.38752	1.37722	1.04752	0.950578	0.791085
X019145	BCG_1364	85	4	2	3	1	0.989547	0.979975	1.09505	1.19056	1.01056	1.13735	1.09216	0.998473	0.814656	0.832471	1.04137
X019145	BCG_1020C	131	3	3	3	1	1.09783	0.980041	1.32161	1.11749	0.910885	0.90371	1.03139	0.982227	1.14443	0.783956	0.876208
X019145	BCG_1641	422	15	7	9	1	0.842389	0.980525	1.44301	1.30028	1.1871	1.09203	1.84683	0.729	0.657135	0.694779	0.591298
X019145	BCG_3879	1095	42	14	26	1	1.0997	0.980672	1.26643	1.06898	0.909336	0.868033	0.829754	0.91471	0.664656	0.630431	1.04613
X019145	BCG_3786	182	8	3	3	1	1.14273	0.98138	0.964082	0.839033	0.875097	1.07245	1.41389	1.22012	0.898824	1.05942	0.75851
X019145	BCG_3116	358	17	7	8	1	1.11045	0.981533	1.19389	0.991001	0.900537	1.03642	1.06374	1.06206	0.82494	0.750674	0.974317
X019145	BCG_0599	172	7	5	5	1	0.802952	0.981541	1.12208	1.03301	1.2454	0.94289	1.04981	0.951257	0.672101	0.859636	0.898151
X019145	BCG_2654C	416	15	8	8	1	1.38292	0.98243	1.26971	1.25105	0.72311	1.08177	1.35399	1.06829	1.01253	0.955611	0.798951
X019145	BCG_0591C	183	7	4	5	1	1.13892	0.982709	1.36762	1.44272	0.878022	1.22531	1.36962	1.33087	1.16738	1.00631	0.894632
X019145	BCG_2380C	90	6	2	2	1	1.06798	0.982868	0.954354	1.50915	0.936344	1.19438	0.998245	1.16957	0.697174	0.892352	1.19648
X019145	BCG_2767	302	12	8	10	1	0.99048	0.982988	0.922406	0.966416	1.00961	0.948234	1.02229	1.02856	0.839792	0.94735	0.927557
X019145	BCG_0510C	145	9	3	3	1	1.27243	0.983125	1.31555	1.40771	0.785899	0.965429	1.20157	1.2984	0.925107	0.985365	0.803474
X019145	BCG_2168C	502	18	12	14	1	1.08052	0.983604	1.29864	1.17803	0.925479	1.04176	1.33327	1.07283	0.82293	0.857106	0.781354
X019145	BCG_2684	1229	119	16	54	1	0.855648	0.983671	1.22086	1.08182	1.1687	0.74217	0.77432	0.890671	0.792726	0.723766	0.95848
X019145	BCG_3180	199	8	3	5	1	0.944098	0.984324	1.07976	1.07503	1.05921	1.02248	1.27574	1.28122	0.891019	0.832391	0.801479
X019145	BCG_0693C	246	7	3	3	1	1.0606	0.984949	1.59461	1.36828	0.94286	1.14712	1.43715	0.669468	0.786079	0.932814	0.798192
X019145	BCG_1430	78	3	2	2	1	1.24735	0.986485	1.31644	1.44464	0.801702	1.3279	1.18215	1.45189	0.918168	0.802029	1.1233
X019145	BCG_0704	911	124	19	68	1	0.979056	0.988094	1.26948	0.997797	1.02139	3.20183	2.04032	2.77117	2.42382	2.25375	1.56928
X019145	BCG_2226C	134	6	4	4	1	1.02941	0.988632	1.34542	1.20599	0.971428	1.32133	1.18239	1.42007	1.12676	1.20472	1.11751
X019145	BCG_0121	495	21	9	13	1	1.0067	0.988791	1.5257	1.70819	0.993346	1.39848	1.25221	1.16798	1.13824	1.75177	1.11682
X019145	BCG_2247C	157	4	3	3	1	1.0554	0.98909	1.69093	1.31735	0.947509	1.04461	1.94996	1.21716	0.69251	0.755972	0.535707
X019145	BCG_0687	77	6	3	5	1	1.01569	0.989604	1.22951	1.14753	0.984555	0.893168	1.27761	1.05327	0.842604	0.828339	0.699093
X019145	BCG_2151C	276	8	4	4	1	1.02994	0.990028	1.12195	1.09174	0.970934	0.886015	1.11682	0.813018	0.601159	0.689719	0.793337
X019145	BCG_0213	265	11	5	5	1	1.0226	0.990482	1.21444	1.08557	0.977903	1.08664	1.36318	1.09725	0.918425	0.968668	0.797134
X019145	BCG_2652C	75	5	2	2	1	0.936234	0.991341	1.18904	0.95556	1.06811	0.837604	0.891165	1.47797	0.883301	0.873681	0.939898
X019145	BCG_1039	453	19	6	8	1	0.943976	0.991872	1.45413	1.24135	1.05935	1.02627	1.22602	0.911889	0.817616	0.878946	0.837078
X019145	BCG_2605	198	14	3	5	1	1.22686	0.992184	1.48762	1.35758	0.815086	1.12234	1.37304	1.21487	1.14709	1.19897	0.817412
X019145	BCG_2135C	850	27	13	19	1	1.11726	0.995828	1.23836	1.17673	0.895051	0.97669	0.937809	1.18828	0.864206	0.881527	1.04146
X019145	BCG_1560	75	4	2	2	1	0.894305	0.995983	1.26906	1.41461	1.11819	1.17027	1.12335	1.27234	1.00692	0.668951	1.04176
X019145	BCG_1472C	364	14	5	10	1	1.06112	0.996645	1.27191	1.10324	0.942401	0.995764	1.16231	1.15511	0.838348	1.04492	0.856714
X019145	BCG_2967C	421	13	7	9	1	1.12079	0.99727	1.25467	1.07609	0.89223	1.13613	1.15778	1.14863	0.921637	0.978231	0.9813
X019145	BCG_1465	195	6	3	3	1	0.779414	0.997272	1.72305	1.33395	1.28302	1.17077	1.12248	0.951301	0.986217	0.969338	1.04302
X019145	BCG_2609C	860	24	13	18	1	1.17958	0.99751	1.31953	1.24535	0.847756	1.06622	1.32644	1.17131	0.960187	1.06812	0.803822
X019145	BCG_2946C	117	6	3	3	1	0.901187	0.997676	0.905455	0.816075	1.10965	1.03729	0.985694	0.95773	0.612652	0.927363	1.05234
X019145	BCG_2975C	89	6	2	2	1	1.18121	0.99843	1.14372	1.05517	0.84659	0.764745	0.938451	1.08178	0.88202	0.813393	0.814901
X019145	BCG_3179	150	6	2	2	1	1.02366	0.998989	0.999894	0.865789	0.976887	0.981116	1.25824	1.00613	0.91411	0.709905	0.779752
X019145	BCG_0504C	525	32	9	19	1	1.04012	1.00075	1.24546	1.23323	0.961426	1.10415	1.18911	1.04827	0.886694	0.991234	0.928549
X019145	BCG_2299	342	12	5	6	1	1.02252	1.00082	1.06804	1.00461	0.977976	1.10169	1.12603	1.03369	0.778114	0.923543	0.978386
X019145	BCG_1483	141	6	4	4	1	1.21317	1.0017	1.4337	1.58264	0.824288	1.74585	1.50418	2.01057	0.732032	0.768228	1.16067
X019145	BCG_2144	69	4	3	3	1	0.982634	1.00198	1.00023	1.69315	1.01767	0.953553	1.05627	1.49719	0.493218	0.712079	0.902758
X019145	BCG_2607C	797	22	16	16	1	1.27146	1.00216	1.42738	1.33357	0.786499	1.17117	1.26469	1.15904	1.14542	0.99141	0.926053
X019145	BCG_1129C	397	11	7	8	1	0.929702	1.00298	1.42348	1.48026	1.07561	1.13721	1.40098	1.03262	0.755992	1.13006	0.811723
X019145	BCG_1302	103	5	3	3	1	0.889573	1.00384	1.38667	1.06409	1.12413	1.6209	1.33225	1.02301	0.550924	0.833559	1.21666
X019145	BCG_1077	233	18	5	5	1	0.96188	1.00384	0.841059	1.19799	1.03963	2.2615	1.26752	3.63392	1.23862	1.16028	1.7842
X019145	BCG_0682	299	5	4	4	1	0.899934	1.00498	1.20558	1.38453	1.11119	1.05156	1.47259	0.630018	0.688173	0.682086	0.714092
X019145	BCG_2164C	51	3	2	2	1	1.41327	1.00564	1.80999	1.41557	0.70758	0.996202	1.73096	1.56139	0.593171	0.801263	0.57552
X019145	BCG_1049	725	28	11	13	1	0.963946	1.00577	1.2936	1.0501	1.0374	1.07954	1.33574	1.01458	0.844436	0.906153	0.808201
X019145	BCG_1130	43	2	2	2	1	1.31802	1.00643	1.16538	1.19385	0.758713	1.29644	1.35596	1.20002	1.07385	1.08905	0.956107
X019145	BCG_2862C	1098	62	14	39	1	1.32404	1.00745	1.25066	1.11721	0.755262	1.08444	1.31568	1.22489	1.17061	1.11859	0.824247
X019145	BCG_1050	333	20	9	12	1	1.1277	1.00908	0.994408	0.963893	0.88676	1.01252	0.945217	1.23836	0.811721	0.794072	1.0712
X019145	BCG_2166C	104	7	2	2	1	1.1033	1.01021	1.37183	0.876746	0.906374	0.956822	0.903051	1.4008	0.831888	0.884138	1.05954
X019145	BCG_3119C	220	8	4	4	1	1.06289	1.01035	1.42433	1.43388	0.940835	1.38145	1.36065	1.19304	0.697315	0.99715	1.01528
X019145	BCG_3750	227	7	6	6	1	1.17763	1.01105	1.11867	1.05295	0.849162	1.20003	1.07151	1.33769	0.751009	0.943041	1.11995
X019145	BCG_0003	80	3	2	3	1	0.7176	1.01246	1.36708	1.10644	1.39353	1.95687	0.789702	6.48191	0.660041	0.774534	2.47798
X019145	BCG_3704C	2186	89	32	41	1	1.06198	1.01375	2.38508	1.20825	0.941638	1.16854	1.20061	1.25199	2.33286	1.13344	0.973289
X019145	BCG_2616C	223	9	6	6	1	1.22226	1.01513	1.59419	1.45916	0.818159	1.13899	1.30599	1.38432	1.25558	1.10828	0.872126
X019145	BCG_3685C	138	5	3	3	1	1.12097	1.01552	1.16261	1.01401	0.892081	1.46726	1.58975	1.19825	1.01161	1.02875	0.92295
X019145	BCG_3673C	297	16	8	10	1	0.948701	1.0161	1.18666	1.13415	1.05407	1.1233	1.42426	1.06401	0.734528	0.758566	0.788688
X019145	BCG_0758	276	29	5	8	1	1.14802	1.01717	1.04509	1.02268	0.871063	0.976349	0.98951	0.92893	0.837097	0.841891	0.986699
X019145	BCG_1829	220	8	5	5	1	0.878264	1.01736	1.23555	1.43538	1.13861	1.10717	1.10653	1.43088	0.806591	0.748224	1.00058
X019145	BCG_2356	322	9	6	7	1	0.888308	1.01848	1.3718	1.5298	1.12574	1.14912	1.20818	1.07299	0.92231	0.907646	0.951116
X019145	BCG_3118C	387	14	10	11	1	1.05524	1.01857	1.35098	1.16329	0.947653	1.10916	0.994949	1.05101	0.873366	0.903902	1.11479
X019145	BCG_2585	551	21	8	9	1	1.07808	1.01873	1.13088	1.11198	0.927573	0.9478	1.24022	1.12271	0.88953	0.786288	0.764216
X019145	BCG_2071C	101	6	2	2	1	1.13553	1.01944	2.03484	1.82958	0.880648	1.43939	1.64608	1.9045	1.04417	1.17469	0.874435
X019145	BCG_2911C	956	86	18	60	1	1.08574	1.02265	1.09803	1.14714	0.921033	0.929382	1.02255	0.951129	0.707613	0.781835	0.908888
X019145	BCG_0185	173	5	5	5	1	1.19809	1.02288	1.30062	1.07747	0.834659	1.22026	1.50699	1.0035	1.0117	0.895713	0.809729
X019145	BCG_0784	53	3	2	2	1	0.930545	1.02486	0.830433	0.968079	1.07464	0.938927	1.12437	1.15715	0.924037	0.854796	0.835071
X019145	BCG_1252	385	15	8	13	1	1.15451	1.02516	1.22934	1.21638	0.866171	1.19598	1.16512	1.09317	0.92835	0.94298	1.02649
X019145	BCG_3867C	243	10	6	6	1	1.11975	1.02557	1.23702	1.01002	0.893056	1.07467	1.14635	1.22437	0.872954	0.923918	0.93747
X019145	BCG_3389C	56	2	2	2	1	0.957692	1.02594	1.29059	1.23284	1.04418	0.803	1.30468	0.995542	0.921545	0.98758	0.615477
X019145	BCG_3820C	607	23	14	15	1	1.03449	1.02607	1.24361	1.14509	0.966655	1.21121	1.32549	1.17729	0.692075	0.87226	0.913784
X019145	BCG_0313C	224	10	6	7	1	1.08935	1.02686	1.49963	1.49645	0.917978	0.982045	1.08631	1.09572	1.11392	1.01596	0.904022
X019145	BCG_3262C	276	22	6	10	1	1.13486	1.02785	1.66392	1.60619	0.881168	1.17682	1.21792	1.90751	1.31158	1.2637	0.966254
X019145	BCG_1301	161	7	3	3	1	1.1626	1.02903	1.61633	1.26331	0.86014	1.11725	1.17308	1.17565	0.794237	0.898878	0.952408
X019145	BCG_3607C	78	4	2	2	1	1.21088	1.03113	1.77724	1.60305	0.825848	2.00542	1.14098	1.76035	0.007095	1.05798	1.75764
X019145	BCG_0541	82	5	3	3	1	0.961815	1.03146	1.30428	1.56425	1.0397	1.47639	1.32524	1.6182	1.08889	0.942261	1.11405
X019145	BCG_2115C	195	8	3	3	1	1.1567	1.03183	1.4552	1.50966	0.864528	1.35454	1.60878	1.38715	0.754616	0.905885	0.841972
X019145	BCG_3270C	358	12	6	8	1	1.23294	1.03298	1.04225	1.51856	0.811069	1.48213	1.4823	1.16418	1.10816	1.12421	0.999886
X019145	BCG_3304C	148	9	4	4	1	1.05257	1.03366	1.4875	1.08743	0.950052	1.05399	1.10586	1.12983	0.628535	0.868225	0.953092
X019145	BCG_3175	183	5	3	4	1	0.8643	1.03464	0.927871	0.882548	1.15701	0.880867	1.06824	1.47798	0.726832	0.638418	0.8246
X019145	BCG_0403C	526	20	8	12	1	1.14282	1.03493	1.47963	1.37003	0.875032	1.10668	1.13512	1.07094	1.09892	1.10701	0.974945
X019145	BCG_0445C	139	5	3	3	1	1.15917	1.0355	1.46694	1.60518	0.862689	1.42482	1.56304	1.23814	1.16099	1.45412	0.911567
X019145	BCG_1276C	114	6	2	2	1	1.21585	1.03569	1.0914	1.12556	0.822471	1.04429	1.27911	1.3062	0.649353	0.799362	0.816422
X019145	BCG_3068	148	6	4	4	1	1.22579	1.03617	1.30524	1.22388	0.8158	1.12406	1.26753	1.32633	1.12503	1.1698	0.886814
X019145	BCG_2809C	300	14	8	8	1	1.15498	1.03758	1.24396	1.34096	0.86582	1.12795	1.09697	1.23571	0.783288	0.888347	1.02824
X019145	BCG_2723	253	14	7	7	1	0.888974	1.03814	1.39823	1.31598	1.12489	1.22426	1.38123	0.906341	0.649196	0.661805	0.886353
X019145	BCG_2314	502	23	8	11	1	1.09511	1.03827	1.24174	1.35952	0.91315	1.22973	1.28089	1.0931	0.86508	0.990964	0.960056
X019145	BCG_1878C	98	10	3	4	1	1.00621	1.03875	1.08192	0.977088	0.993831	1.1061	1.01385	1.16556	0.812392	1.07809	1.091
X019145	BCG_3521C	755	106	16	64	1	1.27501	1.03882	1.31014	1.18656	0.78431	1.0443	1.19492	1.1139	0.990745	1.01565	0.873953
X019145	BCG_1857	87	5	2	2	1	0.924821	1.03952	1.1319	1.20693	1.08129	1.47547	1.15529	2.05835	0.666832	0.682075	1.27715
X019145	BCG_1533	231	13	7	8	1	1.13969	1.04072	1.57466	0.999495	0.877435	0.716391	0.950955	0.751384	0.582959	0.599725	0.753338
X019145	BCG_3315C	281	10	4	4	1	0.982764	1.04088	1.3112	1.34761	1.01754	1.31077	1.16037	0.955595	0.840339	0.951019	1.12961
X019145	BCG_3843	117	6	3	3	1	1.02594	1.04147	1.09327	1.17224	0.974716	0.956016	0.974356	1.12427	0.625535	0.76941	0.981177
X019145	BCG_0995C	124	8	4	4	1	1.07258	1.04153	1.30906	1.15853	0.932336	0.931242	1.05572	1.27015	0.782014	1.0803	0.882092
X019145	BCG_3839	79	3	2	2	1	1.26052	1.04262	1.38969	1.1229	0.793327	1.21783	0.978752	0.946892	0.698551	1.0156	1.24427
X019145	BCG_2206C	82	4	2	2	1	1.20067	1.04314	1.14161	1.07253	0.832865	0.835852	0.920635	1.51571	0.771724	0.858256	0.907908
X019145	BCG_0613	1254	53	18	26	1	1.25406	1.04428	1.30147	1.25344	0.797409	1.17397	1.27415	1.58039	1.10329	1.05828	0.921375
X019145	BCG_1646C	141	11	3	4	1	1.10126	1.04515	1.14639	1.07779	0.908047	1.04366	1.21893	1.04782	1.09875	0.945939	0.856211
X019145	BCG_3062C	207	7	3	3	1	1.23735	1.04829	1.72735	1.24581	0.808176	1.00951	1.37765	1.54954	0.852798	0.917457	0.732779
X019145	BCG_3441	46	2	2	2	1	1.14085	1.04842	1.19892	0.951593	0.876542	1.42133	1.2113	1.43468	0.942982	1.23078	1.1734
X019145	BCG_2305	384	18	7	11	1	1.27312	1.05044	1.4064	1.33718	0.78547	1.17213	1.25642	1.1571	0.94677	1.01955	0.932912
X019145	BCG_1821	70	3	2	2	1	0.932602	1.05046	1.28915	0.62803	1.07227	1.29484	1.10906	1.13471	0.727422	0.746707	1.16751
X019145	BCG_2705	152	10	3	3	1	0.820187	1.05433	0.970438	0.862148	1.21923	0.986254	1.23291	1.15082	0.670515	0.709347	0.799942
X019145	BCG_2196	131	4	3	3	1	1.35523	1.05477	1.25856	1.13403	0.73788	1.08355	0.92108	1.509	0.722193	0.590344	1.17639
X019145	BCG_3010	1069	49	15	31	1	1.3294	1.05542	1.2971	1.17875	0.752221	1.22687	1.34953	1.14948	0.992781	0.859707	0.909115
X019145	BCG_0695C	434	15	8	9	1	1.20823	1.05546	1.35891	1.35972	0.827658	1.35255	1.28189	0.990773	1.15393	1.18951	1.05513
X019145	BCG_1877C	76	4	2	2	1	1.22223	1.0558	1.08385	1.48415	0.818177	1.29686	1.67333	1.40951	0.992368	1.05716	0.775021
X019145	BCG_2312	643	21	11	14	1	1.19736	1.05634	1.57626	2.23483	0.835168	1.4388	1.37457	1.27319	1.19392	1.86601	1.04672
X019145	BCG_3294C	231	13	5	5	1	1.17708	1.05718	1.36776	1.25463	0.849557	1.31403	1.27646	2.01893	1.08996	1.05484	1.02943
X019145	BCG_0988	110	6	3	5	1	1.2858	1.06059	1.54847	1.31957	0.777725	1.17986	1.35261	1.37236	1.13869	1.20279	0.87229
X019145	BCG_2973	230	11	6	8	1	1.39778	1.06078	1.25314	1.38569	0.71542	1.34498	1.28652	1.13513	1.0209	1.017	1.04544
X019145	BCG_1380C	66	4	2	2	1	0.713726	1.06226	1.08754	0.83719	1.4011	1.08995	0.986969	1.03645	1.00291	0.861641	1.10434
X019145	BCG_2047C	94	3	2	2	1	0.972624	1.06416	1.06371	1.18212	1.02815	1.00928	1.68328	1.4886	0.583591	1.11313	0.599589
X019145	BCG_3644C	334	12	6	8	1	1.01986	1.06474	1.14218	1.24148	0.980527	1.07549	1.08421	1.12147	0.880813	0.974357	0.991958
X019145	BCG_2388C	101	3	2	2	1	1.02694	1.06782	1.74141	1.38602	0.973763	1.53818	1.65957	1.57118	0.72114	0.960141	0.926853
X019145	BCG_1716	201	7	3	4	1	0.900136	1.06831	0.975209	0.881834	1.11094	0.781998	0.901642	1.30584	0.628272	0.726206	0.867304
X019145	BCG_1144	51	2	2	2	1	1.31889	1.07054	1.44261	1.42587	0.75821	1.35005	1.80788	2.01762	0.859799	1.13167	0.746758
X019145	BCG_1920C	146	6	3	3	1	1.06888	1.07119	2.00879	2.14707	0.935555	1.71944	1.4824	1.31873	1.23065	1.68211	1.1599
X019145	BCG_2729	57	3	2	2	1	1.22753	1.07177	1.30711	1.3389	0.814644	1.31909	1.08516	1.32625	1.24843	0.747863	1.21557
X019145	BCG_0743	429	24	8	11	1	1.22982	1.07215	1.36705	1.35491	0.813128	1.44042	1.4023	1.25061	0.978718	1.06146	1.02718
X019145	BCG_3169	411	21	8	15	1	1.02374	1.07321	1.16483	0.92121	0.976812	0.927424	1.2258	1.0796	0.556996	0.684115	0.756584
X019145	BCG_3461C	180	5	3	3	1	1.09428	1.07332	1.90772	1.43228	0.913844	1.44093	1.70339	1.60934	1.17466	0.966966	0.845917
X019145	BCG_2211	641	34	14	18	1	1.03434	1.07403	1.1904	1.2909	0.966803	1.13028	1.30986	1.20028	0.841227	0.928911	0.8629
X019145	BCG_1636C	408	22	7	10	1	1.17514	1.07472	1.45722	1.2615	0.850961	1.12931	1.06824	1.77219	0.999061	1.19473	1.05717
X019145	BCG_0628C	132	3	3	3	1	1.15982	1.07611	1.55486	1.48276	0.862203	1.27331	1.34617	1.11257	0.965598	1.37036	0.945875
X019145	BCG_3844	403	15	6	7	1	1.13314	1.0766	1.26822	1.33775	0.882503	1.19026	1.20308	1.07252	1.00727	1.02178	0.989345
X019145	BCG_2167C	553	19	7	9	1	0.865045	1.07711	1.19634	1.44588	1.15601	1.07572	1.53585	0.906315	0.874652	0.794603	0.700408
X019145	BCG_2073	625	42	9	17	1	1.14636	1.0773	1.75709	1.95789	0.872327	1.75308	1.35162	1.35798	1.40893	2.01567	1.29703
X019145	BCG_3231C	126	3	3	3	1	1.00414	1.0781	1.15175	1.13853	0.995874	1.12365	1.12948	1.12261	0.858313	0.904174	0.994844
X019145	BCG_2461C	423	25	8	19	1	1.101	1.07936	0.975429	0.805427	0.908266	0.804476	0.93094	0.785606	0.6422	0.646725	0.864155
X019145	BCG_1193	154	7	3	3	1	1.19926	1.07973	1.22349	1.15617	0.833848	1.2171	1.31021	1.45704	0.874902	0.877052	0.928933
X019145	BCG_0431C	96	3	2	2	1	1.17492	1.08227	1.3049	1.10893	0.851123	1.07787	1.11854	0.81812	0.459176	0.840073	0.963648
X019145	BCG_2501C	340	17	6	6	1	1.29513	1.08434	1.62506	1.76745	0.772123	1.19783	1.38834	1.2054	1.38984	1.24094	0.862775
X019145	BCG_2610C	566	26	12	14	1	1.15506	1.08501	1.20142	1.17104	0.865755	1.04155	1.30595	1.16869	0.916823	1.0759	0.797537
X019145	BCG_2980C	143	4	2	3	1	1.03949	1.08658	1.27213	1.36547	0.962008	1.01302	1.19567	1.44523	0.637176	1.04914	0.84724
X019145	BCG_0835	738	42	15	25	1	1.17835	1.08681	1.55727	1.47618	0.848646	1.28369	1.17956	1.36529	1.30581	1.24499	1.08828
X019145	BCG_0513C	318	16	6	10	1	1.22103	1.08972	1.34861	1.24108	0.818981	1.31171	1.21614	1.18908	0.817706	1.10486	1.07858
X019145	BCG_2204C	95	10	3	3	1	1.72776	1.0915	1.28812	1.08503	0.578785	1.16581	1.18546	1.24703	0.703974	0.833463	0.983425
X019145	BCG_1243	122	7	2	2	1	0.981363	1.09166	1.01698	0.919308	1.01899	0.733814	0.943658	0.894629	0.572527	0.768596	0.777627
X019145	BCG_3556C	328	18	8	8	1	1.02925	1.0923	1.30121	1.18373	0.971585	1.01892	1.25715	1.39113	0.945199	1.06147	0.8105
X019145	BCG_3734	682	25	10	11	1	1.05326	1.09358	1.21081	1.07831	0.949432	1.17749	1.17332	0.944737	0.837925	1.0038	1.00356
X019145	BCG_3259C	244	12	6	6	1	1.1186	1.09418	1.23791	1.20948	0.893977	1.13071	1.11625	1.13106	0.941538	0.967252	1.01295
X019145	BCG_3222C	95	8	3	3	1	1.46403	1.0952	1.56451	0.981139	0.683044	1.41619	1.50878	1.13932	0.920272	1.23243	0.938633
X019145	BCG_0731	371	59	7	27	1	1.37766	1.09547	1.20762	1.21151	0.725869	1.0325	1.17907	1.22744	0.981164	1.10041	0.875692
X019145	BCG_0625C	205	10	2	2	1	0.905145	1.09577	1.5717	1.4196	1.1048	0.991365	0.998543	1.45995	1.1461	0.97438	0.992812
X019145	BCG_1940	128	5	2	2	1	1.27432	1.0986	1.43481	1.48331	0.784732	1.24293	1.23122	1.39469	1.05646	0.905961	1.00951
X019145	BCG_2942C	443	17	9	11	1	1.0432	1.10003	1.16962	1.43672	0.958594	1.33515	1.26943	1.73738	0.740883	0.834199	1.05177
X019145	BCG_1322	283	14	9	9	1	1.22466	1.10247	1.24882	1.32968	0.816553	1.61946	1.48186	1.06455	0.827152	1.07614	1.09286
X019145	BCG_0725C	195	7	5	5	1	0.950808	1.1025	1.14374	1.04303	1.05174	0.910095	0.979773	1.16745	0.620753	0.831195	0.928884
X019145	BCG_1060	502	15	9	9	1	1.3304	1.10254	1.60429	1.60355	0.751653	1.20753	1.30984	1.90882	1.37738	1.22694	0.921895
X019145	BCG_1953C	70	3	2	3	1	0.898096	1.10356	1.40032	1.02933	1.11347	1.05624	1.40415	1.66043	0.92931	1.07452	0.752222
X019145	BCG_2576C	1014	40	19	25	1	1.23412	1.10461	1.38831	1.27521	0.810293	1.10495	1.33302	1.19725	1.10046	1.01326	0.828905
X019145	BCG_3288	124	6	2	2	1	1.18243	1.10462	1.27469	1.23714	0.845714	1.14943	1.44559	1.22355	0.702172	0.939446	0.795128
X019145	BCG_1354	523	23	12	16	1	1.15451	1.10612	1.04408	1.14112	0.866165	1.13389	1.35987	1.08844	0.669879	0.84662	0.833824
X019145	BCG_2267C	72	10	2	2	1	0.608599	1.10685	0.78819	1.03455	1.64312	1.17016	1.01017	0.957342	0.833424	0.879078	1.15838
X019145	BCG_2235	474	20	9	14	1	1.29912	1.1071	1.29644	1.2527	0.769754	1.05173	1.13046	1.26488	0.937866	1.08149	0.930356
X019145	BCG_1440	91	3	3	3	1	0.997509	1.10958	1.36036	1.07933	1.0025	1.55545	1.32746	1.64899	1.14062	1.06742	1.17175
X019145	BCG_2374C	105	3	2	2	1	1.46765	1.10987	2.07961	1.03786	0.681363	1.04907	1.47032	1.33181	1.02906	1.03255	0.7135
X019145	BCG_3340C	232	19	6	6	1	0.885425	1.11011	0.996347	1.20969	1.1294	1.5214	1.38788	1.36858	0.754192	0.843761	1.09621
X019145	BCG_0578C	95	5	2	2	1	0.866173	1.11038	0.746505	0.646671	1.1545	0.512053	0.792197	1.08956	0.661776	0.561972	0.646371
X019145	BCG_0112	131	4	3	3	1	1.40894	1.11078	1.61531	1.5565	0.709753	1.63137	1.47402	1.84261	1.32698	1.22768	1.10674
X019145	BCG_2937C	1487	58	23	33	1	1.30657	1.11161	1.43284	1.34253	0.76536	1.19485	1.41492	1.1129	1.12294	1.14657	0.844467
X019145	BCG_1750	421	15	6	8	1	1.16875	1.11254	1.42739	1.35583	0.855615	1.09734	1.09916	1.17956	0.936338	0.869468	0.998347
X019145	BCG_0696C	267	16	4	4	1	1.10594	1.11265	1.17543	1.44736	0.904207	1.21432	1.37715	1.17208	0.893462	0.924904	0.881768
X019145	BCG_1787	112	7	2	2	1	0.861224	1.11478	1.11752	1.06895	1.16114	1.34121	1.0428	1.18504	0.793255	0.699977	1.28616
X019145	BCG_2116C	100	5	3	3	1	1.05188	1.11577	1.44364	1.29383	0.950674	1.1366	0.993547	1.12246	0.585328	0.827746	1.14398
X019145	BCG_2783C	553	19	8	14	1	1.12506	1.11697	1.37942	1.43576	0.88884	1.13247	1.64071	1.35118	0.934731	1.04912	0.690234
X019145	BCG_3611	98	6	2	2	1	0.990111	1.11776	1.48258	1.38269	1.00999	1.22569	1.1348	0.912151	0.961504	1.16671	1.08009
X019145	BCG_2597	209	7	5	5	1	1.24255	1.11916	1.05145	1.52234	0.804797	1.19658	1.68372	1.83079	1.01806	1.73482	0.710674
X019145	BCG_0809	240	9	5	5	1	1.35247	1.12024	1.37838	2.65353	0.739388	1.54837	1.43194	1.60295	1.03573	0.988201	1.08131
X019145	BCG_2715	560	19	10	16	1	1.3029	1.12122	1.40604	1.19597	0.767517	1.22056	1.50482	1.3671	1.34991	1.34032	0.811102
X019145	BCG_2109C	127	8	3	3	1	1.05809	1.1226	1.07658	1.15622	0.945102	1.08155	1.10369	0.820133	0.622555	0.716798	0.979947
X019145	BCG_2649	790	39	11	16	1	1.04967	1.12346	1.26808	1.24079	0.952685	1.05574	1.19858	1.04589	0.945528	1.0178	0.880828
X019145	BCG_3739	212	10	4	4	1	1.11268	1.12348	1.35164	2.05269	0.898734	1.46412	1.43266	1.45329	0.963851	1.29943	1.02196
X019145	BCG_2146C	189	7	4	4	1	1.34526	1.12579	1.48695	1.67402	0.743353	1.27089	1.53932	1.59114	1.05296	1.18056	0.82562
X019145	BCG_2165C	132	4	3	3	1	1.03951	1.13302	1.20487	1.21701	0.96199	1.09997	1.55016	0.992551	1.03272	0.919242	0.709584
X019145	BCG_3721C	85	9	3	4	1	0.954477	1.1333	1.14264	1.02238	1.04769	0.980177	1.11407	0.966246	0.850806	1.13158	0.879819
X019145	BCG_1542	349	16	7	10	1	1.19274	1.13876	1.5745	1.25686	0.838404	1.31142	1.1488	2.03003	1.03545	0.986128	1.14155
X019145	BCG_0288C	97	5	4	4	1	1.15279	1.1417	1.57735	1.18347	0.867462	1.05124	1.3946	1.0511	1.49657	0.80179	0.753799
X019145	BCG_0869C	282	13	6	6	1	1.33897	1.14285	1.29069	1.12064	0.74684	1.22684	1.48914	1.25541	2.33185	0.932814	0.823853
X019145	BCG_3680C	394	12	7	8	1	1.336	1.14307	1.47796	1.24269	0.748505	1.36913	1.869	1.59684	1.55106	1.09585	0.732548
X019145	BCG_3965	365	14	7	8	1	1.17208	1.14429	1.24185	1.1527	0.853187	0.881265	1.06877	1.05658	0.76722	0.762028	0.82456
X019145	BCG_2463	100	4	2	2	1	1.13676	1.14433	1.2478	1.2314	0.879691	0.961006	1.3995	1.71358	0.900464	0.946619	0.686678
X019145	BCG_0053	328	13	5	6	1	1.18221	1.14517	1.39771	1.04477	0.845873	0.986504	1.20267	1.04107	0.704685	0.709425	0.820264
X019145	BCG_2716	1051	33	18	24	1	1.21475	1.14593	1.72565	1.63845	0.823215	1.04052	1.05393	1.1734	1.22477	1.22516	0.987273
X019145	BCG_0537C	337	15	8	11	1	1.35413	1.14889	1.65825	1.47793	0.738481	1.17282	1.52897	1.34264	1.23926	1.32354	0.767068
X019145	BCG_3651	190	11	2	2	1	1.14456	1.15116	1.34855	0.990683	0.873697	1.29981	1.3959	1.7367	0.900325	0.924413	0.931156
X019145	BCG_1182	206	15	4	4	1	1.18793	1.15447	1.33507	1.37904	0.841802	2.25329	1.7977	4.60726	0.854355	0.787105	1.25343
X019145	BCG_3160	157	5	4	4	1	1.30854	1.1589	1.40613	1.34561	0.764212	1.45568	1.45134	1.56414	1.10773	1.3467	1.00299
X019145	BCG_3657	152	5	2	3	1	1.07122	1.1594	1.32941	0.931288	0.933519	1.28095	1.14846	1.11272	0.884597	0.948257	1.11536
X019145	BCG_3926	238	13	6	7	1	0.907131	1.16237	0.912347	1.26169	1.10238	0.925735	1.26576	1.19793	0.931304	1.13676	0.731368
X019145	BCG_3335	240	7	3	3	1	1.06196	1.16599	1.50168	1.25191	0.941659	1.18877	1.45275	1.31908	0.909004	1.02179	0.818294
X019145	BCG_0781C	287	9	4	4	1	1.11171	1.16801	1.29537	1.69454	0.899518	1.46376	1.35801	1.01657	0.814695	0.889313	1.07787
X019145	BCG_0627	168	5	2	2	1	1.05008	1.16956	2.09065	1.71508	0.952313	1.18352	1.11606	1.20497	1.20182	1.67617	1.06045
X019145	BCG_0645C	76	2	2	2	1	0.876473	1.16984	1.15173	0.928787	1.14094	1.03396	1.01915	1.06063	0.69154	0.875299	1.01453
X019145	BCG_1169C	176	6	3	4	1	0.889258	1.17141	1.51419	2.07437	1.12453	1.23179	1.25042	1.27048	1.05589	1.02236	0.985103
X019145	BCG_3028	69	3	2	2	1	0.913774	1.17246	1.45908	0.983901	1.09436	1.33928	1.26805	1.05509	1.03631	1.17508	1.05617
X019145	BCG_3868C	105	5	2	2	1	1.01866	1.17328	1.20277	1.09421	0.981686	0.763057	0.663531	1.81128	0.770119	0.93538	1.14999
X019145	BCG_2443C	133	4	3	3	1	1.07248	1.17442	1.18519	0.985174	0.932419	1.16369	1.06416	0.657152	0.411033	0.744527	1.09353
X019145	BCG_1719	124	11	3	3	1	1.20132	1.18465	1.34935	1.01729	0.832414	1.50111	1.33634	1.15841	0.73485	0.908221	1.1233
X019145	BCG_2745C	59	4	2	3	1	1.06969	1.1912	1.05983	1.14174	0.934851	0.95406	1.09046	1.40926	0.942018	0.772272	0.874916
X019145	BCG_1504C	216	10	6	7	1	1.12672	1.20142	1.41195	1.28197	0.887532	1.28213	1.2596	1.16503	0.891694	1.08834	1.01789
X019145	BCG_0023C	802	26	15	16	1	1.25827	1.20201	1.4335	1.62997	0.794743	1.24826	1.52239	1.44003	1.09533	1.11995	0.819935
X019145	BCG_2859C	1677	72	30	45	1	1.02401	1.205	1.66953	1.18429	0.976557	1.07287	1.56529	1.07739	2.49952	1.22167	0.685413
X019145	BCG_2234	140	5	2	2	1	1.55145	1.20763	1.57775	1.83403	0.64456	1.71935	1.88685	1.36933	0.764752	1.15523	0.911231
X019145	BCG_1890C	776	29	14	20	1	1.357	1.2087	1.48376	1.53046	0.73692	1.24509	1.58637	1.50878	1.24768	1.27414	0.784864
X019145	BCG_2183C	513	53	11	36	1	1.37219	1.20913	1.53779	1.42988	0.72876	0.992877	1.27143	1.39926	1.33562	1.3878	0.780915
X019145	BCG_1850	196	6	6	6	1	1.11331	1.21256	1.40794	1.53131	0.898221	1.14235	1.39186	1.09523	1.27012	1.51059	0.820735
X019145	BCG_0858C	1050	46	20	31	1	1.22221	1.21707	1.65889	1.55674	0.81819	1.15664	1.3306	1.40695	1.21852	1.27272	0.869261
X019145	BCG_3601	502	22	11	12	1	1.07362	1.22219	1.92317	1.86831	0.931429	1.19839	1.04973	1.37602	1.31297	1.29589	1.14162
X019145	BCG_3074C	745	71	15	45	1	1.33221	1.22732	1.64399	1.61019	0.750631	1.31944	1.49678	1.43774	1.35923	1.38635	0.881522
X019145	BCG_3881	389	26	9	13	1	1.30028	1.22883	1.96768	1.90341	0.769065	1.66483	1.29217	1.44451	1.49236	1.4902	1.2884
X019145	BCG_2173C	118	5	2	2	1	0.957872	1.23365	1.00527	1.11239	1.04398	1.08178	1.22629	0.92222	1.70071	1.12892	0.882156
X019145	BCG_3864C	272	19	4	9	1	1.18104	1.23547	1.22066	1.1892	0.846714	1.02592	1.2839	1.16733	0.909176	1.04103	0.799072
X019145	BCG_2577C	102	3	2	2	1	1.22058	1.2358	1.29085	1.2622	0.819281	1.39442	0.71483	1.23441	1.06405	1.00196	1.9507
X019145	BCG_0330	143	8	5	6	1	1.14032	1.24394	1.21622	1.05902	0.876945	1.07461	1.01535	1.45996	1.00998	0.961993	1.05837
X019145	BCG_1908C	1555	162	23	92	1	1.30647	1.245	1.41949	1.51885	0.76542	1.23947	1.31213	1.35721	1.36773	1.30901	0.94463
X019145	BCG_1275C	954	44	17	20	1	1.20174	1.24968	1.99494	1.57616	0.832129	1.04579	1.32257	1.39389	1.71635	1.36451	0.790729
X019145	BCG_2038C	53	6	2	3	1	1.43183	1.2519	1.31884	1.07593	0.698408	1.02617	1.11504	1.3573	1.17391	1.22209	0.920295
X019145	BCG_3157C	165	7	3	3	1	1.15703	1.25353	1.19201	0.969588	0.864283	1.33859	1.2168	1.11091	0.82571	0.834698	1.10009
X019145	BCG_0027C	358	26	9	17	1	1.32843	1.25567	1.36966	1.43901	0.752767	1.08555	1.20651	1.26665	1.11346	1.09387	0.899746
X019145	BCG_2039C	70	4	2	2	1	1.36033	1.25936	1.64647	1.688	0.735118	1.41432	1.26019	1.87545	0.80435	1.11886	1.12231
X019145	BCG_1379C	356	20	6	6	1	1.04588	1.28213	1.65863	1.37088	0.956137	1.14776	1.37325	1.37102	1.13873	1.23388	0.835798
X019145	BCG_0606C	78	5	2	2	1	1.1856	1.28214	1.63348	2.22663	0.843457	1.50112	1.35476	1.42244	0.587291	1.01704	1.10803
X019145	BCG_3785	145	3	2	2	1	0.998481	1.2826	1.65482	1.09016	1.00152	1.72286	0.97966	1.92547	0.976061	0.987928	1.75863
X019145	BCG_3006	678	30	14	23	1	1.37386	1.30913	1.72779	1.79871	0.727877	1.32724	1.51355	1.42062	1.39118	1.49399	0.876903
X019145	BCG_2156	132	6	3	3	1	1.50708	1.36251	1.88159	2.12028	0.663537	1.4621	1.89874	1.20642	1.4294	1.64447	0.770037
X019145	BCG_1919C	660	28	11	17	1	1.4148	1.37468	1.81448	1.71553	0.706816	1.25635	1.44339	1.76088	1.42237	1.39704	0.870418
X019145	BCG_0183	2120	133	29	87	1	1.30808	1.40641	1.81851	1.78862	0.764482	1.26433	1.60113	1.54409	1.72574	1.54889	0.789648
X019145	BCG_2960	75	5	3	3	1	0.899338	1.41641	1.01797	1.09659	1.11193	0.9287	0.937214	2.00141	0.753778	0.667103	0.990916
X019145	BCG_1917C	201	11	4	4	1	1.2714	1.44303	1.81381	2.25063	0.786535	1.77905	2.04936	2.1876	1.32416	1.40081	0.868102
X019145	BCG_3269C	2198	98	40	53	1	1.03105	1.50701	5.72685	2.91464	0.969881	1.41874	1.30711	2.42246	5.28906	2.3239	1.0854
X019145	BCG_1845	61	4	3	3	1	1.25803	1.5502	1.87396	1.64417	0.794896	1.53553	1.87562	1.40085	1.51582	1.37661	0.818678
X019145	BCG_2754	104	4	2	2	1	1.26666	1.55941	1.97692	2.22356	0.78948	1.69105	1.70169	1.63443	1.38936	1.71585	0.993748
X019145	BCG_3126C	223	11	6	6	1	0.80764	1.57223	0.994728	0.859797	1.23818	0.746121	0.884502	1.54006	0.66241	0.656876	0.843549
X019145	BCG_1044C	84	5	2	2	1	1.50761	1.58996	3.14097	1.67084	0.663302	1.63409	2.42565	2.00021	1.46871	0.687429	0.67367
X019145	BCG_2558	131	4	3	3	1	0.917344	1.60169	1.19958	1.12535	1.0901	1.19842	1.15588	1.73124	0.939796	1.06868	1.03681
X019145	BCG_2780C	784	134	14	74	1	0.84508	1.62578	1.97843	1.92103	1.18332	0.921493	0.838712	1.61599	1.41422	1.2695	1.0987
X019145	BCG_2175C	100	4	3	3	1	2.11712	2.29411	2.5412	2.4927	0.47234	2.944	2.35451	2.91831	2.13582	1.26419	1.25037
