# Supplementary material for: Identification of KasA as the cellular target of an anti-tubercular scaffold
Source: Nat Commun. 2016 Sep 1;7:12581. doi: 10.1038/ncomms12581 (PMC5025758; doi:10.1038/ncomms12581)
Supplement: Supplementary Data 2 — Identification of proteins from M. bovis BCG extracts binding to GSK3011724A-derivatised beads MS/MS data for depletion of proteins by the GSK3011724A-tagged analogue (1) probe matrix in M. bovis BCG cell extracts, and resulting correction factors for calculation of apparent dissociation constants from IC50 values (Sample volume, 0.1 mL; protein extract, 0.3 mg/sample; 2 mM compound concentration on beads) [file ncomms12581-s3.xlsx]

## Sheet: Table 2
Supplementary Data 2: Identification of proteins from M. bovis BCG extracts binding to GSK3011724A-derivatised beads MS/MS data for depletion of proteins by the GSK3011724A-tagged analogue (1) probe matrix in M. bovis BCG cell extracts, and resulting correction factors for calculation of apparent dissociation constants from IC50 values (Sample volume, 0.1 mL; protein extract, 0.3 mg/sample; 2 mM …
	Abbreviations: SSM; number of spectrum-to-sequence matches, UPM; unique peptide matches, NA; not available, NBF; nonbound fraction
						relative abundance
						TMT126	TMT127L	TMT127H	TMT128L	TMT128H	TMT129L
Experiment ID	Protein Name	Mascot Score	SSM	UPM	SSM used for quantification	first binding to beads; replicate 1	first binding to beads; replicate 2	binding of NBF to fresh beads; replicate 1	binding of NBF to fresh beads; replicate 2	compound competition 40 uM GSK3011724A	compound competition 4 uM GSK3011724A	IC50/KD (app)
X020381	BCG_2262	1551	206	18	129	1	0.856532	0.732011	0.727729	0.062233	0.086539	1.27182
X020381	BCG_2263	636	27	10	18	1	0.655414	0.449172	0.844185	0.602458	0.791166	1.27994
X020381	BCG_1704	277	14	6	7	1	0.748785	1.10052	1.035	0.214754	0.403257	0.818901
X020381	BCG_0682	238	3	3	3	1	0.883139	0.20761	0.510654	0.218126	0.775312	2.62179
X020381	BCG_3487C	1832	105	26	76	1	0.597336	0.214443	0.547586	0.264499	0.759247	2.09616
X020381	BCG_0288C	128	3	3	3	1	0.646645	0.259256	0.634647	0.282614	0.685423	1.84208
X020381	BCG_2315C	1446	72	27	55	1	0.892566	0.286755	0.560684	0.28345	0.827927	2.23328
X020381	BCG_1699	387	23	8	16	1	0.903699	1.1225	1.0996	0.307143	0.59318	0.856713
X020381	BCG_1449	426	42	7	33	1	1.28658	0.322746	0.616804	0.307701	0.872292	2.43369
X020381	BCG_3526C	100	5	2	4	1	0.612349	0.362932	0.638377	0.312634	0.768968	1.61024
X020381	BCG_3481C	1166	48	17	34	1	0.554206	0.543389	0.840473	0.644618	0.744993	1.12309
X020381	BCG_2261	361	27	5	22	1	0.715459	0.338791	0.575743	0.313912	0.671302	1.87577
X020381	BCG_0683	101	7	3	3	1	0.90512	0.403793	0.624764	0.317638	0.741143	1.85223
X020381	BCG_2754	235	6	4	5	1	0.603358	0.271424	0.603719	0.320433	0.74715	1.83211
X020381	BCG_0772	161	6	3	4	1	1.12046	0.353664	0.537482	0.33117	0.925981	2.37948
X020381	BCG_3640C	337	13	9	9	1	0.89736	0.39044	0.773471	0.335942	0.700463	1.63016
X020381	BCG_0870	708	31	11	18	1	0.71213	0.333893	0.550636	0.348277	0.696952	1.93564
X020381	BCG_3661C	2370	102	37	57	1	0.716329	0.207009	0.549791	0.348344	0.784197	2.26788
X020381	BCG_3930	103	11	2	9	1	0.966156	0.42913	0.571298	0.348382	0.882789	1.96531
X020381	BCG_2497C	1001	44	17	33	1	0.627269	0.305575	0.562882	0.352061	0.742905	1.87375
X020381	BCG_3445	790	22	12	17	1	0.830804	0.301094	0.672895	0.354039	0.905299	1.8797
X020381	BCG_0031	509	23	10	12	1	0.711433	0.325852	0.630551	0.356514	0.757481	1.78945
X020381	BCG_0516	643	33	11	20	1	0.637076	0.279413	0.531808	0.357408	0.784247	2.01804
X020381	BCG_2132C	1165	38	20	27	1	0.773116	0.36244	0.613574	0.360226	0.772911	1.81669
X020381	BCG_2949C	939	38	18	28	1	0.972082	0.424861	0.594887	0.360731	0.87137	1.93389
X020381	BCG_1484	878	32	16	24	1	1.05762	0.386401	0.629564	0.363051	0.867266	2.02528
X020381	BCG_2723	635	17	10	13	1	0.820535	0.401133	0.600243	0.365454	0.859349	1.81803
X020381	BCG_3072C	566	25	10	15	1	0.959948	0.479893	0.63614	0.369704	0.863038	1.75617
X020381	BCG_0322	553	15	9	9	1	0.836831	0.362442	0.643312	0.371345	0.928053	1.82632
X020381	BCG_1299C	155	8	3	3	1	0.708086	0.44116	0.642873	0.376117	0.833884	1.57568
X020381	BCG_3376	635	27	10	22	1	1.07433	0.449107	0.566642	0.376605	0.835448	2.04216
X020381	BCG_1367	848	40	16	24	1	0.760803	0.378759	0.629825	0.377103	0.878913	1.74582
X020381	BCG_1292C	212	10	3	4	1	1.1056	0.432009	0.727778	0.377262	0.941653	1.81551
X020381	BCG_2080C	165	10	4	7	1	1.2284	0.314747	0.571286	0.385333	1.11727	2.51503
X020381	BCG_1425C	469	16	8	13	1	0.89394	0.434347	0.656761	0.386336	0.88542	1.7358
X020381	BCG_1368	1865	136	32	102	1	0.787525	0.334632	0.564723	0.386784	0.792058	1.98756
X020381	BCG_2482C	1463	69	18	45	1	0.885208	0.386058	0.745705	0.387155	0.896035	1.66573
X020381	BCG_2477C	1126	39	20	31	1	1.06505	0.411285	0.58373	0.387183	0.923933	2.0754
X020381	BCG_2128C	131	9	2	5	1	1.02773	0.492993	0.646996	0.393267	0.81958	1.77873
X020381	BCG_1749	319	12	6	9	1	0.970422	0.464841	0.681354	0.395498	0.906887	1.7191
X020381	BCG_1369	801	43	13	29	1	1.02595	0.459914	0.673198	0.396562	0.856879	1.78795
X020381	BCG_2167C	804	32	11	24	1	0.696895	0.298648	0.702931	0.399215	0.883714	1.69422
X020381	BCG_1748	201	4	3	4	1	0.865773	0.47608	0.823911	0.401472	0.891408	1.43522
X020381	BCG_2366C	534	22	11	11	1	0.767642	0.395547	0.80626	0.405214	0.830802	1.47082
X020381	BCG_1557	42	2	2	2	1	0.775508	0.514797	0.769835	0.405807	0.611338	1.38211
X020381	BCG_3927	385	32	8	24	1	0.915521	0.47924	0.622343	0.406781	0.932215	1.73888
X020381	BCG_0417	141	8	3	6	1	0.844071	0.554168	0.707023	0.407085	0.769908	1.46217
X020381	BCG_0991C	416	14	9	12	1	0.908648	0.599754	0.856754	0.408431	0.727601	1.31043
X020381	BCG_1301	214	7	4	4	1	0.606521	0.420237	0.865192	0.41133	0.635362	1.24979
X020381	BCG_2036	241	7	5	6	1	0.981184	0.49389	0.723753	0.416087	0.821626	1.62706
X020381	BCG_2628C	345	17	6	14	1	1.11158	0.487417	0.622877	0.416509	0.978068	1.90182
X020381	BCG_3928	383	13	5	10	1	0.934334	0.592665	0.69688	0.416585	0.888964	1.50001
X020381	BCG_3741	580	18	9	9	1	0.600019	0.397303	0.535567	0.419284	0.564085	1.71516
X020381	BCG_0479	2458	341	33	225	1	0.485057	0.223705	0.598559	0.419427	0.74123	1.80606
X020381	BCG_3502C	804	22	14	16	1	0.66613	0.408437	0.715777	0.420393	0.82512	1.48204
X020381	BCG_1172	551	15	11	12	1	0.663508	0.299134	0.74092	0.42214	0.809882	1.59944
X020381	BCG_2164C	215	11	3	3	1	1.07493	0.615558	0.785247	0.423991	0.879351	1.48124
X020381	BCG_3893C	204	6	4	5	1	1.073	0.54814	1.20178	0.42451	0.966987	1.18462
X020381	BCG_0220	104	6	2	2	1	0.964864	0.46176	0.64231	0.424787	0.820726	1.77966
X020381	BCG_3673C	387	11	7	9	1	0.878055	0.413325	0.655378	0.425776	0.954858	1.75732
X020381	BCG_3663C	882	26	17	21	1	0.548499	0.304673	0.74369	0.426238	0.761381	1.47706
X020381	BCG_2035	450	10	8	9	1	0.820676	0.47676	0.677674	0.427342	0.762929	1.57712
X020381	BCG_1734	652	21	10	11	1	0.66003	0.446998	0.851394	0.429444	0.786369	1.27853
X020381	BCG_0048C	589	21	10	14	1	0.684486	0.306965	0.688388	0.431459	0.762401	1.69235
X020381	BCG_2968C	1283	40	23	29	1	0.824195	0.330243	0.598635	0.432457	0.903334	1.96387
X020381	BCG_3066C	717	14	10	12	1	0.554849	0.252903	0.72713	0.432851	0.701463	1.58653
X020381	BCG_2538C	72	7	2	2	1	0.605859	0.505214	0.595504	0.436189	0.632516	1.45892
X020381	BCG_1370	1293	63	18	45	1	0.581774	0.283129	0.623063	0.436301	0.723581	1.74552
X020381	BCG_0759	353	18	7	12	1	0.743718	0.687102	0.803328	0.438336	0.641836	1.16994
X020381	BCG_3706C	251	13	5	12	1	0.943121	0.47653	0.598403	0.438622	0.777528	1.80767
X020381	BCG_1599	238	7	3	4	1	1.03831	0.485785	0.671615	0.439046	0.863987	1.76111
X020381	BCG_2942C	872	33	13	17	1	0.711513	0.424467	0.700943	0.43909	0.794145	1.52079
X020381	BCG_3155C	330	12	6	7	1	0.982742	0.47408	0.802288	0.43937	0.983943	1.55343
X020381	BCG_2129C	420	17	10	12	1	0.770414	0.395154	0.722234	0.439566	0.840414	1.58442
X020381	BCG_0694C	154	5	4	4	1	0.795255	0.428626	0.729244	0.441475	0.836692	1.55048
X020381	BCG_3636	196	5	3	4	1	0.957642	0.576254	0.695441	0.442031	0.91331	1.5394
X020381	BCG_1752	215	8	5	5	1	0.732413	0.400273	0.708265	0.443883	0.849976	1.56279
X020381	BCG_2857C	131	3	2	2	1	0.921758	0.411057	0.805408	0.444096	0.835991	1.57979
X020381	BCG_0553	459	10	6	6	1	0.657251	0.329867	0.821731	0.451746	0.743062	1.43909
X020381	BCG_1727	261	6	3	4	1	0.557361	0.304353	0.73192	0.453364	0.760081	1.50285
X020381	BCG_0525C	125	3	3	3	1	1.04636	0.511607	0.808049	0.45521	0.846328	1.55068
X020381	BCG_0734	1541	128	21	83	1	0.622826	0.272782	0.712747	0.455369	0.809572	1.64665
X020381	BCG_0257	188	7	4	5	1	0.652199	0.451385	0.584416	0.455865	0.698258	1.59509
X020381	BCG_1483	256	7	5	5	1	0.721384	0.441224	0.801065	0.456477	0.804167	1.38566
X020381	BCG_1072C	418	25	6	19	1	1.02615	0.785146	0.713756	0.457667	0.912615	1.35176
X020381	BCG_0446	399	13	6	8	1	0.633318	0.299618	0.678046	0.457903	0.751057	1.67063
X020381	BCG_2231	2192	105	28	89	1	1.02506	0.500691	0.668328	0.459273	0.864453	1.73228
X020381	BCG_0611C	198	10	4	4	1	1.11036	0.428868	0.599162	0.459739	0.986865	2.05282
X020381	BCG_3862C	2498	96	45	68	1	0.759331	0.252744	0.557361	0.460816	0.799234	2.17173
X020381	BCG_3842	459	24	8	15	1	0.878261	0.475306	0.88104	0.461127	0.883092	1.38479
X020381	BCG_1320C	125	4	2	2	1	1.03603	0.468018	0.626724	0.461764	1.05306	1.85983
X020381	BCG_3978C	985	53	15	44	1	1.18414	0.603097	0.816728	0.462155	0.958454	1.53831
X020381	BCG_2123C	291	7	4	4	1	0.952441	0.64773	1.10097	0.463082	0.728009	1.11651
X020381	BCG_3678C	247	18	4	18	1	0.90372	0.511722	0.837283	0.464846	0.888332	1.4112
X020381	BCG_1508C	267	14	6	7	1	0.583295	0.405209	0.709661	0.46569	0.724887	1.42016
X020381	BCG_2109C	78	8	2	2	1	0.644249	0.319814	0.719071	0.46607	0.687563	1.58271
X020381	BCG_3529	427	12	6	7	1	0.794646	0.394544	0.787396	0.466268	0.818452	1.51839
X020381	BCG_2962C	4102	192	59	123	1	0.801975	0.32464	0.637864	0.466519	0.840392	1.87217
X020381	BCG_1182	418	19	9	9	1	0.679956	0.448047	0.896569	0.467177	0.759963	1.24939
X020381	BCG_2611C	273	9	4	8	1	0.974878	0.532032	0.726614	0.467439	0.876908	1.56905
X020381	BCG_3251C	256	9	3	5	1	0.937038	0.480489	0.672883	0.469073	0.787217	1.67946
X020381	BCG_1003	551	19	13	13	1	1.12131	0.519651	0.740844	0.469761	0.933582	1.68292
X020381	BCG_0400	85	4	2	2	1	0.996062	0.446189	0.786846	0.47019	0.893385	1.61882
X020381	BCG_0053	531	12	7	7	1	0.983127	0.564958	0.754009	0.471046	0.879092	1.50355
X020381	BCG_2587	290	8	6	6	1	0.744064	0.413159	0.770095	0.472036	0.894804	1.47396
X020381	BCG_0009	405	15	7	13	1	1.09288	0.489498	0.684846	0.472462	0.950153	1.78217
X020381	BCG_1168C	379	13	9	10	1	0.742403	0.546154	0.876205	0.472531	0.821258	1.22501
X020381	BCG_3611	73	5	2	2	1	1.04603	0.34763	0.469366	0.472751	1.18041	2.50434
X020381	BCG_3492C	168	6	2	3	1	1.13607	0.619216	0.854391	0.473987	1.09042	1.44955
X020381	BCG_2449C	69	2	2	2	1	0.721935	0.406115	0.835841	0.47444	0.82632	1.38647
X020381	BCG_3083C	212	9	4	4	1	0.814185	0.540462	0.722401	0.47456	0.859272	1.43657
X020381	BCG_3162	1097	51	17	35	1	0.822582	0.531547	0.786726	0.47542	0.853664	1.38255
X020381	BCG_1797	66	4	2	2	1	0.718351	0.65809	0.873075	0.475527	0.794251	1.12225
X020381	BCG_2560C	171	4	4	4	1	0.716922	0.436411	0.742643	0.475897	0.784434	1.45619
X020381	BCG_3912	125	5	2	2	1	0.947224	0.492004	0.730345	0.475932	0.910051	1.59302
X020381	BCG_2705	123	4	2	2	1	0.546861	0.299776	0.666197	0.476538	0.75282	1.60135
X020381	BCG_1354	856	27	13	20	1	0.803064	0.522494	0.7541	0.477382	0.794046	1.4124
X020381	BCG_0087	223	11	5	7	1	1.20253	0.525431	0.6535	0.479347	0.997832	1.86824
X020381	BCG_2955	396	26	8	8	1	0.989352	0.443564	0.933894	0.480534	0.889497	1.44422
X020381	BCG_2550	525	20	11	14	1	0.910101	0.713327	0.820416	0.481136	0.84265	1.24539
X020381	BCG_1830	378	13	7	7	1	0.70036	0.462026	0.853423	0.48205	0.835018	1.29261
X020381	BCG_2264	957	28	16	21	1	0.744999	0.449064	0.707812	0.482225	0.8666	1.50837
X020381	BCG_1355	510	21	10	14	1	0.997231	0.548002	0.782037	0.482233	0.836872	1.50163
X020381	BCG_1371	204	10	3	5	1	0.822105	0.411247	0.721825	0.482619	0.826457	1.60811
X020381	BCG_3594C	64	2	2	2	1	0.806891	0.440501	0.891109	0.482749	0.819366	1.35692
X020381	BCG_3131	167	5	4	4	1	0.712674	0.521238	0.635885	0.483632	0.614651	1.48011
X020381	BCG_3104C	501	19	11	16	1	0.885819	1.23968	1.09919	0.483847	0.794183	0.806295
X020381	BCG_0390	635	36	12	27	1	0.627512	0.360382	0.716344	0.484642	0.733082	1.51154
X020381	BCG_3142	595	29	13	23	1	1.0701	0.502602	0.585293	0.484932	0.827776	1.90285
X020381	BCG_3919C	161	4	2	2	1	0.878532	0.519136	0.826227	0.485411	0.76293	1.3963
X020381	BCG_2734C	982	32	16	29	1	0.87357	0.379198	0.625158	0.485937	0.762722	1.86544
X020381	BCG_1664	336	13	6	9	1	1.07213	0.581755	0.76125	0.48698	0.873149	1.54291
X020381	BCG_3527C	132	8	3	4	1	0.963406	0.680795	0.828551	0.486984	0.911069	1.30083
X020381	BCG_3757	86	19	2	8	1	1.23849	0.653716	8.35575	0.487189	0.811578	0.24846
X020381	BCG_3257	91	4	2	2	1	1.1295	0.615143	1.17136	0.487846	0.965675	1.19199
X020381	BCG_3794C	927	28	15	26	1	0.760068	0.424852	0.726405	0.488304	0.847442	1.52882
X020381	BCG_1627	82	3	3	3	1	0.719473	0.367502	0.620583	0.488318	0.798132	1.74021
X020381	BCG_2536C	183	11	5	6	1	1.08059	0.579023	0.921329	0.489354	0.880847	1.38673
X020381	BCG_3888C	152	13	2	2	1	0.897677	0.575311	0.836161	0.493955	0.921702	1.34447
X020381	BCG_0157	242	21	5	9	1	1.00257	0.57097	0.75227	0.494189	0.929365	1.51338
X020381	BCG_3212C	110	5	2	2	1	0.923004	0.558011	0.756682	0.495628	0.81951	1.4627
X020381	BCG_3812C	462	11	7	11	1	1.29364	0.534322	0.846481	0.495889	1.05228	1.66109
X020381	BCG_0595C	78	2	2	2	1	0.820818	0.590931	1.41506	0.496766	0.799959	0.907688
X020381	BCG_2214C	249	5	3	4	1	0.827219	0.418155	0.650347	0.496883	0.815159	1.71008
X020381	BCG_3315C	593	16	10	14	1	0.926355	0.632882	0.884664	0.496992	0.792966	1.26939
X020381	BCG_2067C	1770	76	33	40	1	0.783517	0.373456	0.685196	0.498066	0.873239	1.68471
X020381	BCG_1499	163	4	3	3	1	1.03424	0.480745	0.671296	0.498442	0.903597	1.76577
X020381	BCG_2893	172	7	4	5	1	0.97448	0.659914	0.814275	0.499598	0.73945	1.33937
X020381	BCG_0505C	241	10	8	9	1	0.709878	0.44063	0.852902	0.50015	0.751136	1.32187
X020381	BCG_3732C	242	8	4	4	1	1.21289	0.63141	0.839197	0.500201	1.01545	1.50474
X020381	BCG_2939C	83	6	2	2	1	0.817721	0.455962	0.922142	0.500229	0.816995	1.319
X020381	BCG_0727	517	13	7	11	1	0.814071	0.353348	0.853214	0.500602	0.976024	1.5035
X020381	BCG_2428	324	48	7	35	1	0.995027	0.730191	0.819155	0.500896	0.765642	1.28766
X020381	BCG_3075C	475	15	9	10	1	0.893523	0.526457	0.773949	0.501255	0.789708	1.4561
X020381	BCG_3288	135	5	2	3	1	0.970079	0.577499	1.10232	0.502236	0.882645	1.17279
X020381	BCG_3340C	630	27	14	19	1	0.746985	0.500086	0.820361	0.503431	0.781514	1.32303
X020381	BCG_0515	267	6	3	3	1	0.857732	0.654158	0.840186	0.504121	0.862293	1.24318
X020381	BCG_2709C	187	4	4	4	1	0.65368	0.490125	0.919038	0.505491	0.778284	1.17352
X020381	BCG_2595C	531	22	12	14	1	0.558486	0.413885	0.75525	0.505872	0.655138	1.33302
X020381	BCG_3275C	337	11	4	6	1	1.09592	0.533191	0.756507	0.506025	1.03151	1.62513
X020381	BCG_0253	400	12	8	9	1	1.00301	0.549042	0.698498	0.506157	0.922863	1.60557
X020381	BCG_2380C	355	18	6	6	1	1.30427	0.579943	0.880129	0.506188	1.03665	1.57819
X020381	BCG_0482	51	2	2	2	1	1.07004	0.622797	1.02702	0.506276	0.999373	1.25471
X020381	BCG_1240	224	10	3	9	1	0.796365	0.532141	0.842814	0.506663	0.853864	1.30649
X020381	BCG_0422C	1516	51	29	39	1	0.550338	0.270586	0.618886	0.507431	0.662037	1.74299
X020381	BCG_2168C	627	22	12	19	1	1.02022	0.63312	0.794917	0.508557	0.992062	1.41468
X020381	BCG_2716	1488	112	21	73	1	1.23268	0.533011	0.710525	0.509264	1.01321	1.79543
X020381	BCG_2553C	760	22	14	15	1	0.882743	0.462141	0.761477	0.509302	0.865105	1.53867
X020381	BCG_1877C	272	8	6	7	1	0.894206	0.63158	0.856409	0.509373	0.971082	1.273
X020381	BCG_1012	318	8	5	5	1	0.632845	0.418327	0.842034	0.509535	0.846302	1.29554
X020381	BCG_2122C	142	6	3	3	1	0.912439	0.676542	0.868675	0.509733	0.842467	1.23765
X020381	BCG_2727	351	9	6	6	1	0.681497	0.562076	0.914234	0.510302	0.806399	1.13899
X020381	BCG_0765	374	28	7	24	1	1.19093	0.546251	0.645799	0.510418	0.983827	1.83795
X020381	BCG_0955C	327	4	4	4	1	1.13094	0.580905	0.972394	0.511013	0.917272	1.37188
X020381	BCG_1534	76	6	2	2	1	1.00722	0.730085	1.33446	0.511168	0.957225	0.972232
X020381	BCG_3931	682	22	11	14	1	0.620561	0.389798	0.787518	0.511781	0.684965	1.37649
X020381	BCG_2515C	981	35	18	28	1	0.778031	0.575215	0.751035	0.512121	0.817645	1.34065
X020381	BCG_3130C	666	17	11	14	1	0.477965	0.290352	0.786636	0.512376	0.738419	1.37231
X020381	BCG_1878C	367	9	7	8	1	0.899032	0.600541	0.86966	0.512649	0.908923	1.29168
X020381	BCG_1668	2242	180	38	127	1	0.69524	0.68242	0.696993	0.514133	0.761024	1.22896
X020381	BCG_2182C	251	8	5	5	1	1.14902	0.630919	0.876971	0.514405	0.903514	1.42518
X020381	BCG_0315C	91	3	2	3	1	0.976847	0.567887	0.805961	0.514888	0.81751	1.43891
X020381	BCG_3149	243	6	3	3	1	0.86488	0.656173	0.876288	0.514938	0.860606	1.21692
X020381	BCG_2606C	1011	35	20	25	1	1.10987	0.476998	0.708976	0.515045	0.865866	1.77902
X020381	BCG_2297C	156	4	4	4	1	0.998603	0.589937	0.903905	0.515471	0.788446	1.33789
X020381	BCG_2141C	875	30	20	22	1	0.74943	0.358776	0.820086	0.515803	0.82374	1.484
X020381	BCG_2556C	89	6	2	2	1	1.13501	0.531052	0.762114	0.515858	0.964598	1.65099
X020381	BCG_1473	111	5	3	3	1	1.09168	0.657726	0.753553	0.516686	0.801267	1.48212
X020381	BCG_3965	485	14	10	12	1	1.04691	0.691495	0.802074	0.51675	0.933884	1.37048
X020381	BCG_2227C	65	6	2	3	1	0.9002	0.513601	0.735213	0.516972	0.85129	1.5216
X020381	BCG_2108	56	3	2	2	1	0.856615	0.788436	0.836933	0.517233	0.913775	1.14227
X020381	BCG_3972	193	8	4	7	1	1.07739	0.544399	0.768314	0.518346	0.933904	1.58252
X020381	BCG_2772C	329	10	8	8	1	0.73545	0.478732	0.886212	0.518837	0.862032	1.27144
X020381	BCG_3285C	482	15	9	10	1	0.893135	0.513978	0.818525	0.519137	0.918858	1.42074
X020381	BCG_1440	60	3	2	2	1	1.03816	0.477205	0.789518	0.519627	0.960519	1.609
X020381	BCG_0783	368	15	8	11	1	1.12323	0.455448	0.737627	0.520456	0.945287	1.77963
X020381	BCG_0221	87	7	2	2	1	1.11569	0.446669	0.801221	0.520517	0.923813	1.69541
X020381	BCG_1871C	926	25	11	17	1	0.686525	0.355982	0.667278	0.520529	0.760375	1.64819
X020381	BCG_3522C	1620	176	25	124	1	0.873467	0.608316	0.776028	0.520785	0.822711	1.35332
X020381	BCG_2922C	456	17	7	15	1	0.812872	0.582715	0.84929	0.521107	0.868643	1.26597
X020381	BCG_0532	291	6	5	6	1	0.643856	0.386222	0.802024	0.521169	0.783307	1.38343
X020381	BCG_0224	67	2	2	2	1	0.984398	0.553525	1.01868	0.521621	0.82522	1.26218
X020381	BCG_3222C	801	21	14	14	1	0.904868	0.587214	0.879013	0.522438	0.868961	1.29916
X020381	BCG_2929C	554	45	8	31	1	0.918753	0.705249	0.775857	0.522757	0.776559	1.29549
X020381	BCG_1203C	101	2	2	2	1	0.930757	0.829543	0.962279	0.522872	0.892217	1.07754
X020381	BCG_0693C	275	6	3	4	1	0.631635	0.37563	0.851769	0.522917	0.797107	1.32934
X020381	BCG_3774C	278	8	7	7	1	1.0673	0.793758	1.05725	0.52299	0.999534	1.11685
X020381	BCG_0913C	300	13	8	9	1	0.800577	0.597131	0.878387	0.523773	0.860372	1.2203
X020381	BCG_2656	166	6	3	3	1	0.863952	0.603381	0.860695	0.523795	0.837519	1.27313
X020381	BCG_2388C	490	15	9	10	1	0.785844	0.595932	0.906314	0.525425	0.877139	1.18878
X020381	BCG_1856	1129	47	23	32	1	0.602838	0.293122	0.711934	0.526004	0.767333	1.59477
X020381	BCG_3509C	521	54	9	40	1	1.07418	0.624941	0.76693	0.526007	0.947025	1.49021
X020381	BCG_0700	862	86	13	57	1	0.85813	0.758634	0.790282	0.526769	0.802581	1.19963
X020381	BCG_2554C	99	5	2	2	1	1.19158	0.6366	1.17682	0.526855	1.08126	1.20853
X020381	BCG_1652	674	17	11	13	1	0.910972	0.597322	0.746672	0.526911	0.910422	1.42186
X020381	BCG_2117C	1102	39	20	27	1	0.795072	0.565411	0.751531	0.526961	0.896166	1.36306
X020381	BCG_0466C	89	5	2	2	1	1.00937	0.692693	1.04782	0.527308	0.947302	1.15447
X020381	BCG_3478	53	2	2	2	1	0.893308	0.729896	0.928134	0.528816	0.941469	1.1419
X020381	BCG_0625C	290	6	5	5	1	1.20875	0.582522	0.897781	0.528983	1.02189	1.4921
X020381	BCG_1305C	334	17	8	9	1	0.866913	0.527395	0.737162	0.529089	0.933487	1.47634
X020381	BCG_0521C	86	4	2	2	1	1.14573	0.49493	0.803662	0.529263	1.01386	1.65235
X020381	BCG_0863C	100	6	3	3	1	0.785534	0.533662	0.896167	0.529466	0.822517	1.24877
X020381	BCG_3058C	553	24	11	21	1	0.990929	0.612169	0.724442	0.53013	0.955373	1.48954
X020381	BCG_3458C	312	6	5	6	1	1.0775	0.506249	0.703488	0.530633	0.882509	1.71731
X020381	BCG_2996C	146	3	2	2	1	0.625935	0.355563	0.83281	0.531103	0.735719	1.3682
X020381	BCG_3853	533	17	8	14	1	0.855114	0.522169	0.764148	0.531651	0.917433	1.44219
X020381	BCG_2157C	223	11	4	6	1	1.00477	0.73454	0.836737	0.532802	0.918022	1.27588
X020381	BCG_2461C	233	17	5	9	1	1.16763	0.648158	0.688965	0.533115	0.96995	1.62111
X020381	BCG_3349C	532	10	8	10	1	0.821141	0.552984	0.774267	0.533191	0.881888	1.37211
X020381	BCG_2443C	263	6	4	5	1	0.784667	0.460735	1.61878	0.533579	1.26254	0.858213
X020381	BCG_2860C	126	6	3	3	1	1.34708	0.614985	0.795332	0.533592	1.01587	1.66422
X020381	BCG_2420C	704	28	14	17	1	0.809717	0.555947	0.773913	0.5342	0.889343	1.36083
X020381	BCG_1964	807	29	16	23	1	0.717287	0.59406	0.889374	0.534438	0.815155	1.15764
X020381	BCG_1121C	147	4	3	3	1	0.727608	0.455634	0.91386	0.534633	0.889716	1.26149
X020381	BCG_2175C	189	10	4	4	1	1.02398	0.63744	1.01804	0.534788	0.900866	1.2226
X020381	BCG_3759C	79	3	2	2	1	0.694534	0.452552	1.12532	0.535368	0.897831	1.07393
X020381	BCG_0591C	340	8	5	5	1	0.751423	0.459276	0.671312	0.535462	0.909781	1.54913
X020381	BCG_2165C	183	6	3	4	1	1.07422	0.646326	0.835732	0.53547	0.915182	1.39955
X020381	BCG_2356	324	6	5	5	1	0.80048	0.603863	0.657645	0.535535	0.706615	1.42724
X020381	BCG_2561C	149	4	2	2	1	0.926172	0.593545	0.884495	0.535712	1.0367	1.30319
X020381	BCG_3744C	202	10	3	3	1	0.892394	0.623917	1.01025	0.535864	0.878413	1.15802
X020381	BCG_1445	1044	29	20	20	1	0.81272	0.421461	0.735064	0.536467	0.837883	1.56739
X020381	BCG_3335	285	9	3	3	1	0.930758	0.56294	0.951572	0.537229	0.931979	1.27484
X020381	BCG_0701	430	89	6	63	1	0.770735	0.730608	0.776183	0.537365	0.751201	1.17517
X020381	BCG_1206	190	7	4	4	1	1.04783	0.550757	0.844781	0.537857	0.950282	1.46741
X020381	BCG_3295C	87	3	2	2	1	1.18667	0.585559	1.05093	0.538327	0.920029	1.33619
X020381	BCG_0006	2851	164	43	113	1	1.32187	0.650501	0.745386	0.538453	0.854627	1.66336
X020381	BCG_1428	272	7	5	6	1	0.92062	0.690224	0.961011	0.5385	0.916953	1.16314
X020381	BCG_3163	890	52	17	36	1	0.871252	0.51811	0.738732	0.538624	0.908059	1.48885
X020381	BCG_3776C	95	3	2	3	1	1.01781	0.492223	0.571589	0.538871	0.849636	1.89677
X020381	BCG_2288	84	4	2	4	1	1.28902	0.741736	0.874996	0.53928	0.957152	1.41583
X020381	BCG_2947C	77	2	2	2	1	0.95119	0.68939	0.890684	0.540096	0.619934	1.23487
X020381	BCG_0030C	117	14	3	7	1	1.08424	0.653825	0.817928	0.540274	0.824026	1.41616
X020381	BCG_1070	248	11	6	9	1	0.839884	0.508731	0.852403	0.540342	0.829162	1.35173
X020381	BCG_2883C	167	8	4	5	1	1.01088	0.475898	0.790323	0.540796	0.942704	1.5881
X020381	BCG_3274C	665	26	11	14	1	1.01221	0.663873	0.823413	0.540847	0.803866	1.35294
X020381	BCG_1453	991	55	16	36	1	0.675603	0.410129	0.733322	0.540928	0.791869	1.46539
X020381	BCG_1153	491	22	12	17	1	1.06618	0.553581	0.718474	0.540968	0.895146	1.62429
X020381	BCG_1729	715	23	12	16	1	0.992932	0.770493	0.813552	0.54124	0.886219	1.25813
X020381	BCG_1667	2072	62	35	45	1	0.599899	0.278683	0.676269	0.541453	0.713142	1.67537
X020381	BCG_3235C	229	8	4	6	1	0.778755	0.667735	0.931492	0.541656	0.824179	1.11226
X020381	BCG_3783	180	11	3	8	1	0.964268	0.551288	0.643199	0.541746	0.587991	1.64444
X020381	BCG_0808C	112	2	2	2	1	0.644368	0.492219	0.911341	0.541769	0.879707	1.17157
X020381	BCG_2457C	549	15	12	12	1	0.620549	0.452198	0.764439	0.542655	0.701737	1.33199
X020381	BCG_1911	127	3	3	3	1	1.10046	0.618909	0.943474	0.542673	1.03014	1.3444
X020381	BCG_1476	281	13	4	4	1	0.56427	0.365135	0.798667	0.542818	0.745923	1.3441
X020381	BCG_1671	281	11	6	7	1	0.779411	0.464197	0.908254	0.542899	0.89684	1.29652
X020381	BCG_2085	37	2	2	2	1	0.892305	0.812796	1.12592	0.542941	0.8704	0.976062
X020381	BCG_1108	286	15	7	9	1	0.870818	0.655838	0.848585	0.543035	0.967778	1.24355
X020381	BCG_2965	148	4	2	2	1	1.03291	0.733091	1.1798	0.543279	0.981188	1.06274
X020381	BCG_2199C	228	6	3	4	1	0.754387	0.492847	0.848309	0.543335	0.951813	1.30812
X020381	BCG_1907C	58	4	2	2	1	0.773346	0.488977	1.59739	0.544507	0.734337	0.84997
X020381	BCG_0655	183	6	3	4	1	0.862857	0.794007	0.975985	0.545461	0.910537	1.05247
X020381	BCG_0227	164	9	3	5	1	1.01714	0.613867	0.754946	0.545495	0.84208	1.47364
X020381	BCG_3964C	461	18	10	12	1	1.00772	0.578525	0.860664	0.545497	0.893689	1.39503
X020381	BCG_3738	374	11	8	8	1	0.675934	0.373416	0.740562	0.54565	0.812452	1.50446
X020381	BCG_0612	229	7	4	4	1	0.776664	0.618127	0.934403	0.545809	0.728951	1.14437
X020381	BCG_2558	139	4	2	3	1	0.714236	0.621896	0.716323	0.545828	0.834548	1.28098
X020381	BCG_2151C	203	7	5	5	1	0.954046	0.605603	0.791976	0.545841	0.947729	1.39816
X020381	BCG_1013	202	10	3	3	1	0.927764	0.58443	1.01666	0.546054	0.901815	1.20403
X020381	BCG_2950	436	15	9	12	1	0.625579	0.417527	0.789211	0.54673	0.734244	1.34709
X020381	BCG_3263C	363	11	7	8	1	0.777927	0.554988	0.868536	0.546757	0.913599	1.24896
X020381	BCG_3739	281	9	5	6	1	0.799421	0.509289	0.92944	0.547463	0.92354	1.2507
X020381	BCG_3935C	274	23	6	19	1	1.04003	0.662204	0.827295	0.547654	0.990761	1.36961
X020381	BCG_0469	129	5	2	2	1	0.92102	0.467104	1.03848	0.548067	0.769613	1.27593
X020381	BCG_2237	2346	798	29	496	1	0.900271	0.821573	0.808308	0.548462	0.93526	1.1659
X020381	BCG_1047C	79	3	2	2	1	0.930508	0.608639	0.776095	0.549252	0.842186	1.39414
X020381	BCG_1510C	1564	93	22	64	1	0.906292	0.627321	0.800434	0.549367	0.863022	1.33517
X020381	BCG_2811C	867	32	16	24	1	1.08796	0.659071	0.765031	0.549554	0.924947	1.46616
X020381	BCG_2799C	160	8	4	5	1	0.813345	0.507478	1.02405	0.549743	0.89264	1.18401
X020381	BCG_0321	138	8	2	3	1	0.940435	0.861278	1.26969	0.550015	0.879298	0.910589
X020381	BCG_0719	433	10	7	7	1	0.901985	0.622855	0.843073	0.550529	0.911217	1.29746
X020381	BCG_0248	453	16	10	12	1	0.784354	0.439424	0.702126	0.550922	0.729483	1.5631
X020381	BCG_2113C	146	5	3	5	1	0.996976	0.662031	0.776268	0.551237	0.972687	1.38843
X020381	BCG_0217C	109	4	2	2	1	0.846808	0.793529	0.811596	0.551354	0.81087	1.15057
X020381	BCG_0361	98	4	2	2	1	0.918588	0.725632	0.861639	0.551789	0.816094	1.20873
X020381	BCG_1386	577	18	8	15	1	0.508905	0.277374	0.801136	0.551914	0.787352	1.39906
X020381	BCG_3124C	213	7	5	5	1	1.06959	0.582921	0.81942	0.551971	0.981083	1.47581
X020381	BCG_0542	328	10	5	7	1	0.613097	0.430319	0.793985	0.552055	0.765327	1.31756
X020381	BCG_1358	177	10	3	8	1	0.802256	0.734035	0.873519	0.552765	0.726051	1.12112
X020381	BCG_0756	385	46	8	30	1	0.960884	0.676556	0.740642	0.552922	0.881592	1.38363
X020381	BCG_1490	121	6	2	2	1	0.869164	0.62889	0.859975	0.552977	0.862433	1.25543
X020381	BCG_0140C	624	22	14	14	1	1.17498	0.525105	0.87943	0.553039	1.16264	1.54854
X020381	BCG_3870C	535	22	12	16	1	0.848157	0.625188	0.822008	0.553487	0.880914	1.27706
X020381	BCG_1048	437	13	7	8	1	0.693289	0.427012	0.68902	0.553606	0.841471	1.51724
X020381	BCG_2903C	254	10	4	5	1	1.21743	0.560945	0.761046	0.553811	1.04352	1.67734
X020381	BCG_3342C	76	10	2	3	1	0.889272	0.535853	0.762033	0.554024	0.726864	1.45565
X020381	BCG_1600	596	19	13	13	1	0.639909	0.32743	0.74707	0.554222	0.680424	1.52621
X020381	BCG_3141	333	9	5	6	1	0.755094	0.594187	0.936085	0.554387	0.80766	1.14692
X020381	BCG_1971	100	5	3	3	1	1.03449	0.485257	0.591046	0.555858	0.942039	1.89026
X020381	BCG_2971C	86	4	2	2	1	1.04909	0.813538	1.0693	0.555962	0.987769	1.0883
X020381	BCG_1262	145	4	3	3	1	1.00417	0.716755	0.946334	0.556241	0.952386	1.20509
X020381	BCG_0884C	508	19	11	16	1	1.03131	0.611883	0.621105	0.556272	0.868469	1.64747
X020381	BCG_2819C	179	3	3	3	1	0.84615	0.605864	0.900193	0.556577	0.839473	1.22582
X020381	BCG_3237C	116	5	3	4	1	0.628235	0.38652	0.742346	0.557091	0.716776	1.44236
X020381	BCG_0755	455	91	8	69	1	0.974826	0.720591	0.764362	0.557163	0.861923	1.32989
X020381	BCG_3087	138	7	3	3	1	0.94614	0.605516	1.02264	0.55721	1.02481	1.1953
X020381	BCG_0197	198	5	3	4	1	0.883683	0.627901	0.804192	0.557395	0.728902	1.31534
X020381	BCG_2201C	42	3	2	2	1	1.02525	0.834123	0.966925	0.557497	0.88769	1.12449
X020381	BCG_0267C	91	7	2	2	1	0.826838	0.616453	0.920136	0.557776	0.851166	1.18889
X020381	BCG_3791	45	2	2	2	1	0.641646	0.60847	0.757168	0.557971	0.659317	1.20211
X020381	BCG_0702C	114	7	2	2	1	0.940889	0.699703	1.02917	0.557997	0.775292	1.12263
X020381	BCG_2239C	577	37	8	20	1	0.788981	0.752187	0.883257	0.558085	0.798923	1.09388
X020381	BCG_3811C	290	9	4	7	1	0.893529	0.897664	0.971656	0.558849	0.910888	1.01295
X020381	BCG_2809C	701	17	13	14	1	0.960308	0.657435	0.828711	0.559929	0.880644	1.31905
X020381	BCG_1723C	139	3	3	3	1	0.875926	0.659292	0.89594	0.560778	0.843587	1.2062
X020381	BCG_1548C	159	3	3	3	1	0.679116	0.5504	1.03243	0.560837	0.71763	1.06083
X020381	BCG_1313	1481	46	24	32	1	0.961055	0.654435	0.782841	0.561477	0.904222	1.36442
X020381	BCG_0431C	183	3	2	3	1	0.838554	0.484623	0.799037	0.56151	0.84723	1.43227
X020381	BCG_1682	353	46	8	30	1	0.947521	0.783715	0.850234	0.561666	0.867417	1.19191
X020381	BCG_1034	170	28	3	15	1	1.01735	0.649974	0.721436	0.562003	0.935981	1.47101
X020381	BCG_3651	141	3	3	3	1	0.862857	0.673286	0.953056	0.562216	0.848348	1.14543
X020381	BCG_2615C	211	5	2	2	1	1.06735	0.617974	0.918954	0.562667	1.03378	1.34512
X020381	BCG_2976C	186	3	3	3	1	0.892906	0.577984	0.852422	0.562844	0.917501	1.32333
X020381	BCG_0906	54	2	2	2	1	0.926085	0.529806	0.711432	0.563126	0.896744	1.55175
X020381	BCG_2916C	83	2	2	2	1	0.884613	0.589143	0.984077	0.563313	0.860411	1.19793
X020381	BCG_3768C	586	20	9	13	1	0.65544	0.443294	0.889725	0.56333	0.912481	1.24187
X020381	BCG_0386	208	4	3	3	1	0.561327	0.528585	0.886971	0.563841	0.701854	1.10298
X020381	BCG_2820C	491	16	8	9	1	1.15041	0.672783	0.897977	0.565027	0.962816	1.36903
X020381	BCG_0085	548	36	9	19	1	0.809908	0.613172	0.924054	0.566117	0.81108	1.17739
X020381	BCG_3554	357	10	7	8	1	0.72496	0.471658	0.900505	0.566257	0.76534	1.25711
X020381	BCG_3470	68	5	2	2	1	1.16403	0.570905	1.07143	0.566433	0.904397	1.31766
X020381	BCG_2990C	651	19	11	12	1	0.796788	0.597575	0.746065	0.566913	0.865987	1.33725
X020381	BCG_2460C	118	10	3	3	1	0.659852	0.451317	0.830101	0.567174	0.733952	1.29532
X020381	BCG_2972C	874	30	15	24	1	0.855276	0.60061	0.80099	0.567518	0.907546	1.32368
X020381	BCG_0447	582	18	9	10	1	0.719064	0.374672	0.777389	0.567576	0.7889	1.49216
X020381	BCG_0057	107	3	3	3	1	0.847013	0.564363	1.07011	0.567729	0.987654	1.13004
X020381	BCG_1461C	202	8	4	6	1	0.868924	0.645754	1.22546	0.568139	0.865926	0.998778
X020381	BCG_1959	87	4	2	2	1	0.907341	0.700131	0.990795	0.568689	0.995856	1.12799
X020381	BCG_0089	266	14	6	6	1	0.912216	0.650781	0.951017	0.568931	0.970045	1.19379
X020381	BCG_2121	406	14	5	11	1	0.940326	0.694121	0.803922	0.569146	1.01527	1.29524
X020381	BCG_3238	1562	74	26	55	1	1.02776	0.708959	0.819781	0.56919	0.964765	1.32643
X020381	BCG_0583	249	9	6	6	1	0.948271	0.580443	1.04164	0.569267	0.871642	1.20109
X020381	BCG_1155	160	10	4	5	1	0.862499	0.624024	0.809648	0.569887	0.885948	1.29911
X020381	BCG_2872C	105	5	3	3	1	0.893246	0.64824	0.877387	0.570023	0.870126	1.24096
X020381	BCG_2485C	150	6	5	5	1	1.18462	0.604107	0.728009	0.570241	0.926655	1.63996
X020381	BCG_1044C	145	7	3	3	1	0.873111	0.592304	0.958064	0.570291	0.799292	1.20817
X020381	BCG_1951C	689	45	14	25	1	0.858811	0.631545	0.829392	0.570611	0.854867	1.27234
X020381	BCG_2901C	598	18	13	14	1	1.03535	0.788673	0.851106	0.570656	0.904594	1.24123
X020381	BCG_0555	633	17	11	15	1	0.91629	0.606379	1.03481	0.570858	0.897354	1.16763
X020381	BCG_0681C	296	10	4	6	1	0.759759	0.581132	0.87836	0.570859	0.739647	1.20573
X020381	BCG_2321	293	18	5	5	1	0.794401	0.572687	0.816642	0.570933	0.808173	1.29156
X020381	BCG_3036C	443	16	7	8	1	0.677528	0.443989	0.969872	0.570937	0.749307	1.18649
X020381	BCG_3477	161	5	3	3	1	0.90985	0.740207	0.863172	0.570974	0.846312	1.19114
X020381	BCG_2937C	2185	155	29	113	1	1.09989	0.6214	0.844841	0.571024	1.05184	1.43216
X020381	BCG_1321C	77	2	2	2	1	0.850744	0.715422	0.98425	0.571063	0.947499	1.08888
X020381	BCG_3366C	431	20	7	7	1	0.78799	0.576596	0.914297	0.571427	0.76245	1.19927
X020381	BCG_2347C	452	13	7	7	1	0.886353	0.778235	1.07183	0.571503	0.962123	1.01961
X020381	BCG_3277C	1764	157	31	119	1	0.622161	0.443358	0.766775	0.571752	0.777534	1.34048
X020381	BCG_3703	433	12	8	8	1	0.795057	0.607049	0.829439	0.572186	0.859073	1.24962
X020381	BCG_2712C	325	8	4	5	1	0.505402	0.357726	0.910917	0.572401	0.770342	1.18662
X020381	BCG_0628C	102	2	2	2	1	0.816862	0.443485	0.623233	0.572405	0.879655	1.70323
X020381	BCG_0180	87	2	2	2	1	1.10409	0.533637	0.956982	0.572513	0.957734	1.41155
X020381	BCG_1527	209	8	2	6	1	0.857701	0.633617	1.17585	0.572848	0.951256	1.02666
X020381	BCG_0461C	144	3	3	3	1	0.819231	0.651979	0.993031	0.573188	0.84343	1.10591
X020381	BCG_3065C	110	6	2	2	1	1.22844	0.902936	1.23509	0.573856	1.13139	1.04229
X020381	BCG_1770	1061	62	20	34	1	1.00375	0.528487	0.680416	0.573997	1.11741	1.65749
X020381	BCG_0449C	446	11	6	7	1	0.862777	0.490869	0.843028	0.573998	0.844599	1.39649
X020381	BCG_3185C	867	54	14	37	1	0.811519	0.594874	0.876035	0.574385	0.89575	1.23156
X020381	BCG_3852	197	13	6	7	1	0.830678	0.63024	0.98101	0.574527	0.79769	1.13618
X020381	BCG_0313C	330	17	8	13	1	1.0139	0.696933	0.944933	0.574642	1.0085	1.22659
X020381	BCG_0084	290	28	6	21	1	0.851252	0.760905	0.901199	0.57482	0.809784	1.1138
X020381	BCG_2020C	133	3	2	2	1	0.734888	0.807296	1.02242	0.574832	0.781872	0.948176
X020381	BCG_3781C	368	14	6	6	1	0.608998	0.376081	0.867252	0.575151	0.711712	1.2941
X020381	BCG_0752	728	60	13	38	1	1.09915	0.723465	0.819145	0.575311	0.946124	1.36078
X020381	BCG_0005	1322	68	30	53	1	0.822987	0.544757	0.741975	0.575589	0.829095	1.41676
X020381	BCG_1901C	434	17	8	11	1	0.859179	0.568157	0.832817	0.575633	0.942663	1.32706
X020381	BCG_3129C	194	7	3	3	1	1.05292	0.652314	1.01834	0.575673	0.867701	1.22882
X020381	BCG_2447	869	53	13	43	1	0.627742	0.453669	0.833194	0.575712	0.884763	1.26489
X020381	BCG_0389	2063	179	33	142	1	0.511731	0.371486	0.681735	0.575766	0.710381	1.43534
X020381	BCG_2066C	215	13	6	7	1	1.00675	0.576847	0.854748	0.575889	1.07355	1.40176
X020381	BCG_2604C	156	8	2	2	1	1.0614	0.669643	0.815263	0.575918	0.983597	1.38823
X020381	BCG_2280	219	14	5	6	1	1.06231	0.592	0.833642	0.576202	1.28814	1.44658
X020381	BCG_2518C	186	5	3	3	1	0.863229	0.551572	0.741875	0.57639	0.932507	1.44051
X020381	BCG_2969C	641	20	11	14	1	0.791337	0.505574	0.868449	0.576445	0.878575	1.30372
X020381	BCG_0395C	491	17	9	11	1	0.858852	0.547083	0.915689	0.576591	0.834756	1.27077
X020381	BCG_0696C	652	27	14	16	1	0.820168	0.51769	0.891565	0.576657	0.957126	1.29158
X020381	BCG_3062C	153	6	4	4	1	0.802416	0.503654	1.24418	0.576703	0.789727	1.03123
X020381	BCG_0007	182	7	4	4	1	0.960647	0.579004	0.840207	0.576705	0.839617	1.3815
X020381	BCG_0377C	744	32	15	19	1	0.911305	0.483111	0.799333	0.577066	0.860785	1.49036
X020381	BCG_2646C	125	2	2	2	1	1.07874	0.646132	0.906489	0.5772	0.878992	1.33886
X020381	BCG_2516C	628	14	9	13	1	0.692773	0.47882	0.950459	0.577387	0.794792	1.18435
X020381	BCG_3118C	416	13	9	10	1	0.979946	0.854421	0.893666	0.577412	0.952062	1.13264
X020381	BCG_2602	243	10	6	7	1	1.08555	0.659681	1.36054	0.577448	0.852321	1.03234
X020381	BCG_0751	1019	109	17	78	1	0.973535	0.748138	0.78267	0.577717	0.914846	1.28921
X020381	BCG_2517C	367	12	7	8	1	0.692145	0.520743	0.842878	0.578109	0.826989	1.24092
X020381	BCG_3769C	958	39	15	25	1	0.651864	0.454249	0.750437	0.578157	0.780097	1.3712
X020381	BCG_0251	255	5	4	4	1	0.603626	0.42932	0.941937	0.57823	0.759053	1.16946
X020381	BCG_2226C	68	4	2	2	1	1.01041	0.535072	0.709468	0.578532	0.95983	1.61538
X020381	BCG_3447	60	2	2	2	1	0.896623	0.624702	0.818047	0.578944	0.947887	1.31459
X020381	BCG_2535C	132	6	4	5	1	0.898179	0.665399	0.878196	0.57918	0.894635	1.22971
X020381	BCG_0607	445	19	9	15	1	0.856893	0.509144	0.929477	0.579204	0.878556	1.29075
X020381	BCG_0616C	41	4	2	2	1	0.902391	0.798471	1.15061	0.579242	0.731547	0.976045
X020381	BCG_2068C	181	6	3	4	1	1.10467	0.803418	0.952292	0.579365	0.910021	1.19876
X020381	BCG_0760	682	106	12	84	1	0.967558	0.769057	0.851391	0.57939	0.946402	1.21421
X020381	BCG_2267C	204	11	6	8	1	0.832482	0.625429	0.8101	0.579485	0.953579	1.27652
X020381	BCG_3116	447	12	7	8	1	0.908455	0.771434	0.897624	0.579507	0.936186	1.14343
X020381	BCG_0685	214	12	6	12	1	0.589944	0.472009	0.793479	0.579577	0.741793	1.25639
X020381	BCG_2952	437	16	7	8	1	0.974423	0.64107	0.890748	0.579763	0.954294	1.28894
X020381	BCG_0509	509	13	9	10	1	0.671805	0.461657	0.72221	0.579784	0.721945	1.41216
X020381	BCG_3234	119	3	2	2	1	0.917974	0.674135	0.942066	0.579806	0.979637	1.18672
X020381	BCG_2542	261	9	4	5	1	1.00854	0.639001	0.820984	0.579984	0.96492	1.37573
X020381	BCG_3023C	589	34	11	14	1	0.653843	0.417996	0.844917	0.580058	0.731355	1.30955
X020381	BCG_3469	228	9	4	4	1	0.738543	0.55553	0.895638	0.580097	0.781368	1.19803
X020381	BCG_2022C	303	13	7	9	1	0.752558	0.569764	0.796788	0.580188	0.852688	1.28247
X020381	BCG_3010	777	27	12	22	1	1.12407	0.753329	0.82717	0.58022	1.06981	1.34392
X020381	BCG_1721	1240	35	21	26	1	0.729022	0.406543	0.775443	0.580315	0.857807	1.46281
X020381	BCG_2021C	310	7	4	4	1	0.846133	0.686923	0.894586	0.580599	0.842648	1.16732
X020381	BCG_0973	184	7	3	3	1	1.06417	0.7516	1.05718	0.580614	1.00332	1.14119
X020381	BCG_3644C	566	17	9	14	1	0.906543	0.645364	0.836204	0.580776	0.948086	1.28684
X020381	BCG_2467C	213	8	3	3	1	0.64613	0.585103	0.818913	0.580924	0.765358	1.17244
X020381	BCG_3283	189	7	4	5	1	0.918615	0.726993	1.05827	0.581076	0.880059	1.0747
X020381	BCG_0124	168	3	3	3	1	0.888896	0.700565	0.918922	0.581156	0.917769	1.16635
X020381	BCG_3007C	505	22	8	16	1	0.716722	0.62962	0.591533	0.581326	0.892643	1.40582
X020381	BCG_2310	460	12	9	10	1	0.673445	0.463751	0.806442	0.58134	0.762701	1.31747
X020381	BCG_0548C	78	6	2	3	1	0.942175	0.611893	0.79919	0.581779	0.9646	1.37637
X020381	BCG_0831C	81	3	2	2	1	1.0105	0.821233	0.902041	0.581785	0.94338	1.16668
X020381	BCG_0865C	392	7	6	6	1	0.772493	0.593985	0.866834	0.581799	0.87501	1.21336
X020381	BCG_0552	119	4	3	4	1	1.02923	0.735719	1.05285	0.581839	0.98942	1.13456
X020381	BCG_0830	177	7	4	4	1	0.91637	0.713602	0.975973	0.582018	0.987413	1.13423
X020381	BCG_2187C	269	5	4	5	1	0.990679	0.566932	0.862985	0.582088	0.94811	1.39216
X020381	BCG_0923	552	47	9	22	1	1.06747	0.855197	0.948743	0.582244	0.940429	1.14609
X020381	BCG_0771	745	50	13	35	1	0.931828	0.661564	0.765839	0.582264	1.00356	1.35339
X020381	BCG_0853	143	5	4	4	1	1.12251	0.677629	0.920302	0.582284	1.06098	1.32828
X020381	BCG_1102	314	11	6	7	1	1.04301	0.660877	0.889956	0.582314	1.00703	1.31736
X020381	BCG_0781C	257	7	4	4	1	0.842263	0.511964	0.778615	0.582388	0.843386	1.42747
X020381	BCG_2200C	385	21	7	20	1	0.594957	0.38098	0.702806	0.583165	0.821063	1.47165
X020381	BCG_1649	631	15	12	14	1	0.995979	0.603701	0.925899	0.583256	0.905955	1.3049
X020381	BCG_0125	567	20	9	9	1	0.823973	0.574087	0.824683	0.583517	0.85452	1.30398
X020381	BCG_1697	677	19	11	15	1	0.543215	0.361578	0.79421	0.583555	0.767594	1.33521
X020381	BCG_1458C	168	6	4	6	1	0.966723	0.795958	0.954838	0.583824	0.933332	1.12333
X020381	BCG_2842C	198	10	6	6	1	0.895581	0.475608	0.720322	0.584236	0.806907	1.58503
X020381	BCG_3751	357	11	7	9	1	0.824015	0.509597	1.01358	0.584248	0.840459	1.19751
X020381	BCG_3061C	96	3	2	2	1	0.975913	0.70694	1.03561	0.584662	0.954116	1.13392
X020381	BCG_1407	51	3	2	2	1	0.80483	0.510951	0.774098	0.584833	0.712712	1.40448
X020381	BCG_2448	129	6	4	5	1	0.880088	0.588669	0.727035	0.584883	0.825978	1.42896
X020381	BCG_0779	227	8	2	2	1	0.966427	0.732042	0.957802	0.585011	0.928998	1.16367
X020381	BCG_2462C	400	45	6	29	1	1.02055	0.72443	0.843365	0.585445	0.965524	1.28879
X020381	BCG_2480C	235	13	4	8	1	0.904763	0.560164	0.769382	0.585831	0.889652	1.43264
X020381	BCG_0860	301	14	8	8	1	0.725546	0.503718	0.87913	0.58589	0.744431	1.24782
X020381	BCG_1526	113	4	2	3	1	0.691516	0.497564	0.999307	0.586116	0.807087	1.13003
X020381	BCG_3412	106	3	3	3	1	1.14586	0.512789	1.11774	0.586125	0.901458	1.31605
X020381	BCG_2586	693	23	8	16	1	0.780652	0.538369	0.810367	0.586218	0.892223	1.32024
X020381	BCG_1422	133	4	4	4	1	0.923816	0.726741	0.919071	0.586753	0.941139	1.16892
X020381	BCG_0573	711	28	11	18	1	0.802859	0.63766	0.857225	0.58681	0.890823	1.20602
X020381	BCG_0153	61	4	2	2	1	0.829142	0.462982	0.896082	0.586993	0.919885	1.34588
X020381	BCG_0689	625	51	11	44	1	0.920694	0.805284	0.841251	0.587336	0.8398	1.16651
X020381	BCG_2365	197	2	2	2	1	1.00338	0.753042	0.9486	0.587547	0.853335	1.17732
X020381	BCG_1935C	105	4	2	2	1	0.924695	0.601575	0.991729	0.587707	0.942609	1.20799
X020381	BCG_3224C	214	5	3	3	1	0.73887	0.54448	1.07394	0.587769	0.97595	1.07443
X020381	BCG_3525C	931	117	14	66	1	1.00932	0.758668	0.799463	0.587814	0.903641	1.28957
X020381	BCG_1917C	272	9	6	6	1	0.809549	0.677973	1.0185	0.588359	0.893346	1.06665
X020381	BCG_3843	296	8	6	7	1	0.915471	0.646892	0.864634	0.588374	0.95912	1.26724
X020381	BCG_0531	709	20	12	13	1	0.905872	0.658604	0.949188	0.588413	0.950375	1.1854
X020381	BCG_0370	113	5	3	3	1	0.78676	0.550241	0.858945	0.588556	0.740443	1.26794
X020381	BCG_3647C	150	3	2	2	1	0.650369	0.531489	0.881862	0.588622	0.750023	1.1677
X020381	BCG_2768C	578	33	15	20	1	0.953588	0.762438	0.876506	0.589123	0.918538	1.19198
X020381	BCG_0686	382	29	7	22	1	0.834692	0.577801	0.924831	0.589524	0.93756	1.22099
X020381	BCG_2162C	1168	55	18	41	1	0.594907	0.369536	0.796434	0.589608	0.771726	1.36788
X020381	BCG_3820C	779	23	14	18	1	0.712732	0.532948	0.848703	0.58971	0.798401	1.23963
X020381	BCG_1646C	117	4	2	2	1	1.10496	0.577346	0.744932	0.589795	0.878069	1.59192
X020381	BCG_2135C	878	30	15	23	1	0.92793	0.710775	0.797634	0.590098	0.987209	1.27812
X020381	BCG_0716	4014	292	62	203	1	1.04233	0.551157	0.710552	0.590125	0.855491	1.6187
X020381	BCG_1681	217	53	4	35	1	1.01824	0.715067	0.770927	0.59035	0.920257	1.35817
X020381	BCG_3684C	278	11	5	5	1	0.853926	0.662074	0.946921	0.590711	0.940227	1.15223
X020381	BCG_3906C	328	19	7	13	1	0.959458	0.799067	1.12794	0.590878	0.94183	1.01684
X020381	BCG_0099	59	3	2	2	1	0.941751	0.566512	0.72687	0.590974	0.93765	1.5013
X020381	BCG_2246C	82	3	2	2	1	1.10361	0.500356	0.925886	0.590979	1.11978	1.47493
X020381	BCG_0626	98	2	2	2	1	1.05216	0.614742	1.286	0.591259	0.895325	1.07966
X020381	BCG_2126C	509	18	8	14	1	0.612369	0.55923	0.802401	0.591282	0.720725	1.18415
X020381	BCG_2074C	271	6	5	6	1	1.007	0.795358	1.01535	0.591432	0.95581	1.10841
X020381	BCG_2070C	705	31	13	17	1	0.819488	0.572287	0.72157	0.591527	0.914344	1.40625
X020381	BCG_2010C	116	2	2	2	1	0.934834	0.659847	0.973533	0.591682	0.893874	1.18456
X020381	BCG_1023	1376	51	26	33	1	0.871675	0.57545	0.729166	0.591929	0.857294	1.43466
X020381	BCG_0465C	64	4	2	3	1	0.824646	0.727974	0.836095	0.592182	0.845996	1.1666
X020381	BCG_2405	495	18	10	11	1	0.908525	0.60042	0.824821	0.592287	0.828261	1.33909
X020381	BCG_2946C	84	4	2	2	1	1.12297	0.77695	0.962673	0.592288	1.05193	1.22036
X020381	BCG_2230C	867	27	15	16	1	0.870088	0.695306	0.814899	0.592316	0.954181	1.2383
X020381	BCG_3219C	153	3	2	2	1	0.634802	0.549395	0.732679	0.592974	0.631185	1.27512
X020381	BCG_1643	287	10	6	6	1	0.722291	0.462474	0.787625	0.59305	0.806302	1.37772
X020381	BCG_0245C	401	11	7	9	1	1.04934	0.834421	1.08151	0.593243	0.936007	1.06963
X020381	BCG_0308	297	13	4	5	1	0.765238	0.54321	0.669975	0.593456	0.771721	1.45504
X020381	BCG_3725	442	18	8	10	1	0.619842	0.395977	0.812185	0.593507	0.793558	1.34075
X020381	BCG_2861C	202	8	3	3	1	1.2021	0.583846	1.30527	0.594182	1.08535	1.16568
X020381	BCG_3729C	109	5	2	2	1	0.918252	0.634369	0.711828	0.594345	1.0024	1.42494
X020381	BCG_2859C	3332	249	49	186	1	1.45097	0.619286	0.781801	0.59435	0.883377	1.74934
X020381	BCG_1481	246	9	6	6	1	0.737713	0.609552	0.865018	0.594961	0.944143	1.17845
X020381	BCG_0047C	300	10	5	7	1	0.950545	0.684521	0.98459	0.594996	0.917014	1.16861
X020381	BCG_3475C	162	4	2	2	1	1.17675	0.553256	0.998733	0.595047	1.00364	1.40256
X020381	BCG_2204C	157	9	3	3	1	0.876326	0.64262	0.952615	0.595303	1.01726	1.17621
X020381	BCG_2219	808	38	13	32	1	1.1751	0.684773	0.85025	0.595627	1.04359	1.41698
X020381	BCG_1846C	205	7	4	4	1	0.916117	0.647862	0.878506	0.595663	0.927421	1.25534
X020381	BCG_0545	185	6	3	3	1	0.98627	0.683423	0.998799	0.595722	0.943622	1.18074
X020381	BCG_1545	424	12	6	7	1	0.993568	0.642599	0.876414	0.595806	0.894666	1.31241
X020381	BCG_2217	799	21	14	15	1	0.795431	0.698131	0.863599	0.595913	0.915045	1.14964
X020381	BCG_3367C	477	21	10	12	1	0.982067	0.576992	0.877696	0.596051	1.03187	1.36254
X020381	BCG_0966C	278	10	6	6	1	0.817427	0.645528	1.07124	0.596159	0.900397	1.05863
X020381	BCG_3314	2361	282	32	192	1	0.855427	0.825249	0.785089	0.596341	0.892854	1.1522
X020381	BCG_0497C	185	11	3	3	1	0.725049	0.500586	0.810186	0.596736	0.747816	1.31606
X020381	BCG_2882C	1710	141	21	86	1	0.898349	0.805013	0.784885	0.597101	0.902671	1.19401
X020381	BCG_1622	162	6	3	3	1	0.800123	0.7227	1.0507	0.597531	0.900328	1.01507
X020381	BCG_2375C	186	11	4	5	1	1.2676	0.734503	0.872376	0.597676	1.07055	1.41119
X020381	BCG_2759C	385	16	8	11	1	0.985632	0.888006	0.891462	0.597805	0.99725	1.11586
X020381	BCG_2704	654	19	11	14	1	0.680304	0.450099	0.912221	0.59781	0.832955	1.23341
X020381	BCG_0112	127	3	3	3	1	1.06699	0.65289	0.909862	0.598036	1.11808	1.32266
X020381	BCG_0347C	123	5	2	2	1	0.822021	0.594515	0.88658	0.598078	0.827073	1.23019
X020381	BCG_1136	257	15	5	9	1	0.913941	0.647625	0.786355	0.598232	0.887769	1.33471
X020381	BCG_1641	543	13	9	10	1	0.735175	0.482821	1.01368	0.598315	0.904386	1.15949
X020381	BCG_0546C	476	15	11	13	1	0.703966	0.456886	0.790107	0.59877	0.773091	1.36646
X020381	BCG_1523	845	22	11	15	1	0.660439	0.425714	0.788339	0.599519	0.798958	1.36768
X020381	BCG_1524	562	23	9	16	1	0.690449	0.507384	0.746758	0.599863	0.769247	1.34789
X020381	BCG_2973	286	9	7	8	1	1.09374	0.641608	0.766894	0.599902	1.00952	1.4865
X020381	BCG_1465	148	4	2	2	1	0.924684	0.741879	1.08123	0.599918	0.757316	1.05572
X020381	BCG_1578C	63	3	2	2	1	0.921109	0.70987	1.00742	0.600067	0.76071	1.11869
X020381	BCG_1266	646	17	11	11	1	0.716277	0.604112	0.773935	0.600457	0.859416	1.24544
X020381	BCG_3754	211	8	4	5	1	0.932128	0.687614	0.934	0.600475	0.720176	1.19148
X020381	BCG_3259C	636	21	12	16	1	1.0203	0.664866	0.855855	0.60057	1.01678	1.32851
X020381	BCG_2156	101	4	2	2	1	0.964876	0.72389	0.901567	0.60058	0.933684	1.20881
X020381	BCG_0776C	42	3	2	2	1	1.00138	0.690746	1.06915	0.600581	0.871887	1.13722
X020381	BCG_2453C	102	2	2	2	1	1.03088	0.812869	1.63416	0.600832	0.888383	0.829938
X020381	BCG_1647	500	22	12	20	1	0.679098	0.448492	0.863952	0.600836	0.819056	1.27937
X020381	BCG_1624	376	9	7	8	1	1.12036	0.834291	1.45414	0.600894	1.00846	0.926556
X020381	BCG_1241	213	5	4	4	1	1.09962	0.794289	0.94571	0.601196	0.925799	1.20668
X020381	BCG_1785	98	2	2	2	1	0.927165	0.710297	0.895357	0.601537	0.813347	1.20024
X020381	BCG_2782	330	12	5	5	1	0.880614	0.860636	1.26534	0.601594	0.768926	0.884588
X020381	BCG_3008C	419	13	6	9	1	0.96604	0.700964	0.812503	0.601765	0.87638	1.29903
X020381	BCG_2228	166	6	3	4	1	0.830206	0.619897	1.30638	0.601785	0.932532	0.950126
X020381	BCG_0289C	432	20	7	11	1	0.67425	0.532056	0.697681	0.601843	0.825247	1.36147
X020381	BCG_2232	129	4	2	3	1	0.932458	0.586774	0.834561	0.601915	1.13066	1.35961
X020381	BCG_0770	363	60	7	35	1	1.08974	0.781517	0.92136	0.602044	0.910094	1.22718
X020381	BCG_2934C	172	16	4	5	1	0.873858	0.605582	0.991882	0.602079	0.998943	1.17302
X020381	BCG_1966	72	4	3	3	1	0.926456	0.700818	1.09662	0.602094	1.04734	1.07178
X020381	BCG_3220	184	11	3	3	1	1.00049	0.617122	1.02476	0.602316	1.0848	1.21841
X020381	BCG_0763	107	4	3	4	1	0.816391	0.623549	1.14299	0.602612	0.864292	1.02822
X020381	BCG_0984C	264	10	5	5	1	1.0101	0.5844	0.998169	0.60317	0.944543	1.27015
X020381	BCG_3153C	360	18	9	11	1	0.895032	0.673246	0.800605	0.603356	0.953495	1.28577
X020381	BCG_1816	928	33	20	22	1	0.863569	0.548599	0.866506	0.603867	0.928611	1.31691
X020381	BCG_2537C	166	4	2	3	1	1.08027	0.702377	0.923517	0.603977	1.00778	1.27946
X020381	BCG_2436C	313	19	6	13	1	0.842833	0.863326	0.856539	0.604092	0.798834	1.0715
X020381	BCG_0175	489	17	10	11	1	0.823682	0.636344	0.937489	0.604184	0.902306	1.15875
X020381	BCG_0692C	244	10	4	5	1	0.765811	0.64777	0.810929	0.604237	0.835107	1.21054
X020381	BCG_1906C	165	7	3	3	1	1.08945	0.633045	0.867794	0.604303	1.23953	1.39219
X020381	BCG_1551	123	4	4	4	1	1.00164	0.721962	0.846806	0.604492	0.917311	1.27593
X020381	BCG_2649	1135	56	15	43	1	1.08604	0.707301	0.900547	0.604672	1.1225	1.29741
X020381	BCG_2009C	349	10	8	8	1	0.832694	0.567471	0.843277	0.604963	0.89879	1.29909
X020381	BCG_2909C	881	33	17	24	1	0.955659	0.642587	0.924265	0.604976	0.860338	1.24815
X020381	BCG_0944	345	18	9	10	1	1.08519	0.753685	1.10103	0.605126	0.936335	1.12427
X020381	BCG_2421	249	6	5	5	1	1.00609	0.766762	0.905966	0.605206	1.11695	1.19929
X020381	BCG_2017	52	5	2	2	1	1.14203	0.720547	1.12739	0.605224	1.06593	1.15915
X020381	BCG_1325C	118	3	2	2	1	0.380088	0.391436	0.65948	0.605294	0.519453	1.31322
X020381	BCG_2594C	156	4	3	3	1	0.776956	0.742636	0.931481	0.60537	0.929536	1.06143
X020381	BCG_3734	562	22	8	12	1	1.08645	0.695016	0.817271	0.605474	0.972009	1.37967
X020381	BCG_1870C	207	12	5	5	1	0.954804	0.683253	0.772327	0.605482	1.08162	1.34297
X020381	BCG_2412C	323	12	6	8	1	0.976401	0.599983	0.942336	0.605587	1.03187	1.28145
X020381	BCG_2208C	300	8	4	4	1	0.874457	0.658218	0.95751	0.605604	0.940701	1.16013
X020381	BCG_1067	823	43	18	34	1	1.1537	0.645928	0.846034	0.605616	1.05374	1.44354
X020381	BCG_3082C	664	15	13	14	1	0.925884	0.716318	0.921916	0.605673	0.945748	1.17559
X020381	BCG_3861C	1552	114	20	84	1	0.882469	0.764121	0.747764	0.605886	0.939174	1.24511
X020381	BCG_3408	161	6	3	3	1	0.850666	0.630768	0.835614	0.605977	0.919039	1.26206
X020381	BCG_3878C	649	26	10	17	1	1.04306	0.708519	0.87382	0.606074	0.99122	1.29116
X020381	BCG_3544C	108	6	3	3	1	0.750409	0.603516	0.881578	0.606152	0.751192	1.17865
X020381	BCG_0242	180	2	2	2	1	0.868383	0.666611	1.08633	0.606501	1.00762	1.06585
X020381	BCG_0809	520	11	8	9	1	0.939378	0.620562	0.862339	0.606508	0.980467	1.30783
X020381	BCG_0928C	151	8	2	2	1	1.32725	0.813924	0.942856	0.606544	0.953443	1.32472
X020381	BCG_0929	204	14	2	7	1	0.99065	0.741233	0.865214	0.606743	0.890974	1.23916
X020381	BCG_3866C	74	6	3	5	1	1.23799	0.556684	0.625376	0.606939	0.935005	1.89329
X020381	BCG_0044C	695	30	16	19	1	0.66088	0.453946	0.799142	0.607038	0.74741	1.32543
X020381	BCG_0023C	1612	84	25	69	1	1.08063	0.624121	0.867087	0.607125	1.0784	1.39527
X020381	BCG_1469	71	3	2	2	1	0.449106	0.359	0.848249	0.607475	0.686488	1.20034
X020381	BCG_2481C	372	20	6	13	1	0.839682	0.603838	0.865834	0.60748	0.844623	1.25176
X020381	BCG_3385	196	10	5	5	1	0.603781	0.540456	0.815623	0.607659	0.732945	1.18266
X020381	BCG_0520C	287	9	5	5	1	0.866623	0.720786	0.78824	0.607671	0.999213	1.23697
X020381	BCG_2766	179	6	4	5	1	0.740498	0.52359	0.890781	0.607934	0.887649	1.23058
X020381	BCG_3917C	288	10	6	6	1	0.97936	0.727164	0.942355	0.608156	0.929688	1.18559
X020381	BCG_0606C	157	8	4	4	1	0.973404	0.672603	0.863427	0.60853	0.896377	1.28474
X020381	BCG_1507C	512	14	7	7	1	0.735044	0.472545	0.841468	0.60871	0.81174	1.32042
X020381	BCG_2005C	108	3	2	2	1	0.663468	0.462372	0.956317	0.608734	0.703555	1.17254
X020381	BCG_0566C	284	11	6	10	1	0.99543	0.699908	0.85102	0.60875	0.983298	1.2866
X020381	BCG_1388C	141	3	2	2	1	1.10163	0.797927	1.11533	0.608874	0.749125	1.09846
X020381	BCG_2354	190	9	4	4	1	0.841674	0.604505	1.10302	0.608901	0.846657	1.07857
X020381	BCG_1958C	204	11	5	6	1	0.989989	0.698591	0.758037	0.609094	1.04777	1.36616
X020381	BCG_1817C	61	2	2	2	1	0.783468	0.564544	0.850006	0.609116	0.903538	1.2608
X020381	BCG_2496C	2147	86	45	57	1	0.639513	0.369695	0.743618	0.609187	0.723438	1.47264
X020381	BCG_2770C	104	8	3	4	1	0.910127	0.947269	0.97311	0.609509	0.678431	0.994661
X020381	BCG_3945C	110	4	2	3	1	0.974865	0.662048	1.51907	0.609574	0.869427	0.905436
X020381	BCG_0680C	352	20	9	16	1	1.02696	0.727715	0.935135	0.609657	0.908437	1.21897
X020381	BCG_1509C	523	20	12	14	1	0.877749	0.646505	0.70446	0.609779	0.807906	1.38993
X020381	BCG_2243	1432	55	24	45	1	0.960121	0.691804	0.884711	0.610153	1.14857	1.24333
X020381	BCG_1289C	541	19	10	14	1	0.788887	0.596433	0.896004	0.610297	0.82801	1.19863
X020381	BCG_1674	342	12	6	8	1	0.9566	0.643991	0.781441	0.610534	0.825326	1.37264
X020381	BCG_2559C	101	2	2	2	1	0.829161	0.606283	0.971928	0.610798	0.926921	1.15901
X020381	BCG_3867C	292	14	7	10	1	0.912969	0.787013	0.880962	0.611058	0.831754	1.14688
X020381	BCG_2086C	142	5	3	3	1	1.03533	0.751013	1.10585	0.61117	1.01282	1.09611
X020381	BCG_3028	60	2	2	2	1	0.736103	0.631565	1.04863	0.61148	0.917254	1.03327
X020381	BCG_2314	871	29	17	24	1	0.889922	0.669842	0.818755	0.611525	0.984673	1.2696
X020381	BCG_0078C	312	15	6	8	1	1.03042	0.86949	1.03425	0.611645	0.933494	1.06655
X020381	BCG_1170	97	4	3	3	1	0.713058	0.511934	0.950302	0.611856	0.728215	1.17153
X020381	BCG_1463	627	27	15	16	1	1.14631	0.680183	0.93646	0.612072	0.9772	1.32763
X020381	BCG_0273C	304	14	4	5	1	1.03081	0.854707	0.930545	0.612242	0.81546	1.13755
X020381	BCG_3916	109	2	2	2	1	1.07485	0.671497	1.00074	0.612384	1.0077	1.24076
X020381	BCG_3773	132	9	3	3	1	0.859634	0.603348	0.968002	0.612679	0.851778	1.18346
X020381	BCG_3508C	832	135	14	85	1	1.00541	0.82137	0.882486	0.612995	0.974784	1.17698
X020381	BCG_0472	248	5	5	5	1	0.790407	0.598909	0.975617	0.613607	0.711505	1.13711
X020381	BCG_1603	254	11	5	5	1	1.17838	0.577933	1.3026	0.613863	1.08839	1.15838
X020381	BCG_0670	192	3	3	3	1	1.05302	0.73737	1.16664	0.61409	0.954391	1.07826
X020381	BCG_2103	199	6	5	5	1	0.979322	0.750661	1.09252	0.614146	0.795885	1.07386
X020381	BCG_1357	2259	149	40	119	1	1.0054	0.646446	0.817687	0.614204	0.894574	1.36968
X020381	BCG_1675C	99	4	2	3	1	0.881633	0.552029	0.806347	0.61435	0.80554	1.38521
X020381	BCG_0876C	217	4	3	3	1	1.08009	0.668122	0.971806	0.614385	1.11888	1.2684
X020381	BCG_2956	258	23	5	5	1	0.71565	0.486804	0.910495	0.61451	0.845602	1.22783
X020381	BCG_2541C	350	27	7	21	1	0.905456	0.682939	0.74289	0.614769	0.954329	1.33638
X020381	BCG_2783C	328	11	6	10	1	0.709398	0.5085	0.920223	0.615309	0.769743	1.19645
X020381	BCG_3291	189	6	3	3	1	0.777641	0.520916	0.923061	0.615373	0.881863	1.23107
X020381	BCG_2726	375	11	8	8	1	0.712573	0.59343	0.883366	0.615407	0.819149	1.15965
X020381	BCG_2978	268	10	4	5	1	0.981698	0.675372	0.991106	0.615567	0.936014	1.18915
X020381	BCG_3484C	192	8	4	4	1	0.665627	0.496369	0.847115	0.616203	0.674855	1.23978
X020381	BCG_2983C	546	19	8	10	1	0.969831	0.698991	0.866992	0.616236	0.976785	1.25789
X020381	BCG_1683	254	9	5	7	1	0.841702	0.846517	0.896447	0.616269	0.919627	1.05665
X020381	BCG_1741C	185	6	4	4	1	1.08248	0.683511	0.84752	0.616344	0.91516	1.36018
X020381	BCG_1049	715	23	12	20	1	0.916304	0.69582	1.02284	0.616358	0.949997	1.115
X020381	BCG_2801C	2947	275	42	199	1	1.04157	0.637914	0.763412	0.616415	0.844773	1.45689
X020381	BCG_0280C	1452	46	23	39	1	0.686457	0.600122	0.709082	0.616601	0.786633	1.28815
X020381	BCG_1812C	1417	55	27	43	1	1.00053	0.762508	0.806869	0.616659	0.849816	1.27473
X020381	BCG_3937C	133	4	2	2	1	0.943791	0.872591	1.07986	0.616744	0.99057	0.995564
X020381	BCG_2803C	379	29	6	22	1	0.94067	0.806894	0.875874	0.616749	0.765577	1.15326
X020381	BCG_2433C	98	4	2	2	1	1.19712	0.666578	1.01113	0.616797	1.19632	1.3096
X020381	BCG_1209C	220	6	4	4	1	0.715659	0.609518	0.955118	0.616925	0.738579	1.09652
X020381	BCG_0866C	134	4	2	3	1	0.863843	0.535721	0.848078	0.617001	0.870087	1.3469
X020381	BCG_0992	441	14	9	9	1	0.966566	0.686957	0.920408	0.617426	0.892693	1.22347
X020381	BCG_2980C	71	4	2	3	1	0.835402	0.717637	0.802371	0.617549	0.844687	1.20749
X020381	BCG_1560	89	5	2	2	1	1.03753	0.747311	1.11248	0.617817	0.960021	1.09557
X020381	BCG_2711	76	2	2	2	1	0.87539	0.766767	0.983211	0.618007	1.14883	1.07166
X020381	BCG_1864	318	11	5	9	1	0.89305	0.861296	1.01244	0.61802	0.932526	1.01031
X020381	BCG_2800C	1227	50	18	35	1	1.02187	0.703741	0.869292	0.618139	1.00404	1.28533
X020381	BCG_3125C	172	11	4	7	1	1.11113	0.674958	0.8233	0.61819	0.950236	1.40906
X020381	BCG_1546	621	38	10	30	1	0.961752	0.818613	0.813882	0.618259	0.930167	1.20169
X020381	BCG_0162	36	4	2	2	1	0.912571	0.762983	0.925348	0.618261	0.965209	1.13282
X020381	BCG_0733	1890	82	29	62	1	0.56862	0.250883	0.711646	0.618649	0.729882	1.62969
X020381	BCG_0003	173	6	3	3	1	0.858723	0.670047	0.976375	0.618703	1.02419	1.12895
X020381	BCG_3052C	803	48	12	27	1	0.5486	0.344348	0.765004	0.618719	0.722397	1.39595
X020381	BCG_1549	86	2	2	2	1	1.08275	0.663642	0.85932	0.61912	1.17081	1.36757
X020381	BCG_3309	2084	217	30	176	1	0.854168	0.826577	0.78227	0.620659	0.924417	1.15248
X020381	BCG_0513C	461	17	10	13	1	0.910632	0.763203	0.948012	0.620707	0.975527	1.11654
X020381	BCG_1705C	249	6	6	6	1	0.938611	0.749988	1.00895	0.620868	0.935029	1.10215
X020381	BCG_3702C	184	7	4	5	1	0.965495	0.615001	1.02468	0.620917	0.868088	1.1987
X020381	BCG_2658	245	7	4	4	1	0.934614	0.745813	1.13539	0.620946	0.985899	1.02839
X020381	BCG_1585	478	11	8	8	1	0.7752	0.503902	0.889566	0.621141	0.857836	1.27394
X020381	BCG_0766	982	62	15	48	1	0.94116	0.716323	0.861378	0.621179	0.859147	1.23037
X020381	BCG_1611	234	9	5	6	1	0.638361	0.516591	0.957611	0.621203	0.867264	1.11135
X020381	BCG_2603C	378	15	8	8	1	0.979276	0.66254	1.58277	0.621286	3.00077	0.881515
X020381	BCG_2840C	367	11	5	5	1	0.773968	0.516639	1.06646	0.621529	0.851634	1.12057
X020381	BCG_1808	117	8	3	3	1	0.8353	0.655558	0.741913	0.621576	0.806567	1.3133
X020381	BCG_2664	154	5	3	3	1	0.809383	0.742818	0.812047	0.621925	0.88424	1.16369
X020381	BCG_1680	781	44	14	33	1	1.03122	0.651918	0.823511	0.621991	1.15693	1.3767
X020381	BCG_1692	408	10	6	7	1	0.696761	0.58988	1.19511	0.622166	0.847435	0.950571
X020381	BCG_0861	637	22	10	15	1	0.823072	0.659623	0.896915	0.622176	0.86011	1.17124
X020381	BCG_3523C	1082	176	18	117	1	1.00214	0.703134	0.770095	0.622315	0.995642	1.35902
X020381	BCG_0171C	109	3	3	3	1	0.938234	0.653099	1.00189	0.622431	0.934038	1.17115
X020381	BCG_2222	351	22	8	15	1	0.892774	0.624842	0.843363	0.622596	0.876201	1.28918
X020381	BCG_2591C	113	5	3	3	1	0.549409	0.448977	0.839224	0.622632	0.689707	1.20277
X020381	BCG_2746C	63	4	2	2	1	0.983887	0.715179	0.957035	0.623164	1.08025	1.18638
X020381	BCG_2172C	127	5	3	3	1	1.02194	0.657981	0.984703	0.623255	0.839529	1.23088
X020381	BCG_3671C	163	4	2	2	1	0.641563	0.371222	0.540834	0.623423	0.969368	1.79985
X020381	BCG_2057C	156	6	4	4	1	0.921558	0.642687	1.02596	0.623668	0.969164	1.15157
X020381	BCG_2914	232	5	4	4	1	1.14726	0.639907	0.94792	0.623863	1.02483	1.35232
X020381	BCG_0754	951	110	13	71	1	0.932578	0.753671	0.76469	0.623922	0.855783	1.27281
X020381	BCG_2936C	142	8	4	4	1	0.853742	0.735672	1.39141	0.624126	0.84641	0.871494
X020381	BCG_1451	113	3	2	3	1	0.98902	0.662837	0.873067	0.624322	0.747751	1.29502
X020381	BCG_2693	201	8	5	6	1	0.871416	0.49133	0.754498	0.624416	0.872892	1.50215
X020381	BCG_0691C	471	15	6	9	1	0.855813	0.561123	0.941514	0.624607	0.899551	1.23504
X020381	BCG_3294C	438	19	9	10	1	0.995295	0.83754	1.19955	0.624619	0.993418	0.979481
X020381	BCG_2695C	209	5	3	3	1	0.605632	0.482808	1.00465	0.624847	0.725233	1.07945
X020381	BCG_1706C	365	22	7	9	1	0.984369	0.689467	1.01222	0.624864	0.936259	1.16612
X020381	BCG_0582	184	11	3	3	1	0.686003	0.501925	0.973018	0.625087	0.768968	1.1431
X020381	BCG_2013	153	3	3	3	1	0.94914	0.602603	0.883059	0.625089	0.908021	1.31197
X020381	BCG_1533	240	7	4	4	1	0.759001	0.635111	0.975516	0.625167	0.782417	1.09212
X020381	BCG_0743	562	46	13	31	1	0.996334	0.648442	0.845802	0.625175	1.03099	1.33602
X020381	BCG_0544	199	8	6	7	1	1.05366	0.760107	1.09692	0.625836	0.987676	1.10588
X020381	BCG_1398	121	4	2	2	1	0.677436	0.457187	0.99132	0.625887	0.7411	1.15804
X020381	BCG_1041	129	3	2	2	1	0.846036	0.707219	1.18989	0.625951	0.849932	0.973081
X020381	BCG_0462C	630	23	13	16	1	0.466136	0.376688	0.765858	0.626035	0.664137	1.28322
X020381	BCG_2696	105	3	2	2	1	0.949204	0.531813	0.783771	0.626124	0.915379	1.48163
X020381	BCG_2469C	602	17	9	11	1	0.862848	0.701518	0.983069	0.626157	0.930493	1.10582
X020381	BCG_3772	47	3	2	2	1	0.967146	0.626643	1.02997	0.626248	0.981322	1.18745
X020381	BCG_1804C	214	16	5	10	1	1.19405	0.69291	0.844405	0.626378	1.07897	1.42719
X020381	BCG_2270	205	6	4	5	1	0.788788	0.602066	0.851669	0.626436	1.06773	1.23048
X020381	BCG_1807	268	15	6	10	1	0.792551	0.669146	0.786251	0.626458	0.760628	1.23166
X020381	BCG_1691	98	5	2	2	1	1.01765	0.55578	1.16825	0.626586	0.92638	1.17031
X020381	BCG_1854C	319	18	7	8	1	0.707745	0.596235	0.952386	0.626625	0.792935	1.10275
X020381	BCG_2733	70	2	2	2	1	0.654214	0.462181	0.707719	0.626768	0.834386	1.41398
X020381	BCG_0764	566	36	10	21	1	0.824819	0.85563	0.875333	0.626774	0.824454	1.05422
X020381	BCG_0762	126	3	3	3	1	0.999592	0.694597	1.04969	0.62686	0.820323	1.14637
X020381	BCG_0029C	332	24	8	18	1	0.963255	0.75108	0.964542	0.626865	1.00104	1.14434
X020381	BCG_1444	267	8	5	6	1	0.724823	0.494466	0.862736	0.626999	0.852203	1.27087
X020381	BCG_3232C	705	17	13	14	1	0.801957	0.569626	0.861285	0.627059	0.895088	1.25931
X020381	BCG_0161	1163	28	18	20	1	0.818903	0.627003	0.958654	0.627205	0.811715	1.1471
X020381	BCG_3934	111	4	2	2	1	0.944444	0.73552	1.07149	0.627347	0.964473	1.07605
X020381	BCG_3752	827	21	16	18	1	1.07491	0.752395	0.945543	0.6274	1.05633	1.22202
X020381	BCG_0046C	738	23	15	18	1	0.918013	0.70166	0.832751	0.627999	0.928297	1.25
X020381	BCG_3672C	85	5	2	2	1	0.545088	0.344434	0.771155	0.628355	0.705951	1.385
X020381	BCG_2299	360	12	7	9	1	0.934789	0.728349	0.904803	0.628387	0.9171	1.1847
X020381	BCG_3117C	133	4	2	2	1	1.27406	0.90646	1.33477	0.628515	0.895251	1.01465
X020381	BCG_3017C	1358	35	20	30	1	0.411167	0.316925	0.793794	0.62914	0.62885	1.2705
X020381	BCG_2127C	602	26	10	17	1	0.580839	0.554775	0.793566	0.629199	0.831866	1.17243
X020381	BCG_1470	337	9	5	6	1	1.08703	0.71448	1.17339	0.629206	0.975045	1.1055
X020381	BCG_3223	190	4	4	4	1	1.08947	0.685195	0.87731	0.629274	1.00807	1.33725
X020381	BCG_3782C	386	11	8	9	1	0.846883	0.703313	0.728836	0.629457	0.775665	1.28959
X020381	BCG_1337	308	15	4	4	1	0.960127	0.753977	0.85731	0.629662	0.884918	1.2165
X020381	BCG_0514	474	19	10	11	1	0.919262	0.787991	0.970466	0.630022	0.947105	1.09145
X020381	BCG_0897	431	13	7	8	1	0.924929	0.779182	1.05987	0.630481	0.895589	1.04669
X020381	BCG_1074C	660	28	11	19	1	0.472156	0.374434	0.802161	0.630736	0.738261	1.2512
X020381	BCG_1345	131	12	4	4	1	0.811804	0.563585	0.946393	0.630812	0.820497	1.19989
X020381	BCG_1750	426	13	7	10	1	1.16886	0.774542	0.953299	0.630932	1.00919	1.25525
X020381	BCG_0091	291	11	6	6	1	0.864474	0.529914	0.807771	0.631214	0.946655	1.39381
X020381	BCG_0954C	105	3	2	2	1	0.902725	0.663806	1.08014	0.631229	0.984835	1.09105
X020381	BCG_1915	181	4	3	4	1	0.739115	0.690151	0.898452	0.631233	0.935258	1.09474
X020381	BCG_1324	162	6	4	5	1	1.06356	0.704945	1.19793	0.631348	0.947402	1.08444
X020381	BCG_1429C	309	13	6	6	1	0.977488	0.879308	1.03511	0.631564	0.909411	1.03295
X020381	BCG_0773	643	75	11	58	1	0.978946	0.81775	0.876698	0.631804	0.914507	1.1679
X020381	BCG_0376C	277	7	5	5	1	0.709623	0.493114	0.912315	0.631853	0.81167	1.21644
X020381	BCG_2838C	103	7	3	3	1	1.11579	0.718522	1.06379	0.632232	1.03682	1.1871
X020381	BCG_0554	797	22	14	16	1	0.676868	0.532352	0.861066	0.632273	0.778861	1.20342
X020381	BCG_0262	178	8	2	3	1	0.950541	0.740598	0.994531	0.632477	1.05831	1.12415
X020381	BCG_0190C	299	9	4	4	1	0.841966	0.749605	0.927955	0.63252	0.827109	1.098
X020381	BCG_2191	38	2	2	2	1	1.15673	0.658752	1.18176	0.632703	1.01466	1.17182
X020381	BCG_3109	72	4	2	2	1	0.919282	0.823981	0.766057	0.632838	0.90126	1.20707
X020381	BCG_2597	238	5	5	5	1	0.940893	0.763851	1.00313	0.632868	1.01008	1.09843
X020381	BCG_0276	107	5	3	3	1	0.908561	0.579463	0.823089	0.632908	0.824309	1.36078
X020381	BCG_0869C	313	9	7	8	1	0.762722	0.582854	0.929382	0.632918	0.882973	1.16564
X020381	BCG_3730C	85	5	3	3	1	0.919849	0.683643	1.14043	0.633022	0.912522	1.05251
X020381	BCG_0357C	507	20	10	10	1	1.01148	0.735639	0.960596	0.633038	1.00464	1.18585
X020381	BCG_1119	122	4	2	2	1	0.951973	0.757288	0.996559	0.633562	1.03362	1.11297
X020381	BCG_1046C	158	3	2	2	1	1.2941	0.730676	1.05341	0.63359	1.06095	1.28587
X020381	BCG_2050C	376	19	7	13	1	0.698932	0.49954	0.767208	0.633704	0.811841	1.34118
X020381	BCG_3728	127	5	3	4	1	0.915097	0.582545	0.974524	0.633937	0.914671	1.22994
X020381	BCG_2247C	242	7	6	6	1	0.548348	0.340482	0.902786	0.634032	0.710795	1.24539
X020381	BCG_2394C	317	14	8	8	1	0.861609	0.549009	1.06351	0.634079	0.932476	1.15447
X020381	BCG_2255C	191	8	3	4	1	0.944873	0.806032	0.975549	0.634181	0.892092	1.09166
X020381	BCG_1338	1131	45	20	31	1	1.15505	0.649611	0.832918	0.634444	1.02067	1.45363
X020381	BCG_3780	595	22	9	13	1	0.7309	0.622675	0.859154	0.634692	0.886696	1.16808
X020381	BCG_0724	233	6	3	3	1	1.07907	0.767201	0.955833	0.634753	1.01423	1.20663
X020381	BCG_1522	934	44	20	30	1	0.647519	0.589687	0.894246	0.634816	0.773537	1.11024
X020381	BCG_1318	294	10	5	5	1	0.808636	0.641184	0.855161	0.634892	0.878472	1.2087
X020381	BCG_3225C	906	31	12	17	1	0.935429	0.66079	0.888571	0.635028	0.973874	1.24918
X020381	BCG_3743	289	8	5	6	1	0.882358	0.726631	0.929189	0.635072	0.799269	1.13681
X020381	BCG_0448	135	3	2	2	1	1.05196	0.57428	1.23323	0.6351	0.958193	1.13524
X020381	BCG_0622	378	22	4	20	1	0.994152	0.983703	1.13142	0.635413	0.868842	0.942805
X020381	BCG_0391	408	21	8	12	1	0.923071	0.678137	0.97114	0.635415	0.942938	1.16601
X020381	BCG_3976C	188	10	3	3	1	0.826471	0.617545	0.859445	0.635464	0.932522	1.23662
X020381	BCG_1117	160	6	4	4	1	0.729621	0.700884	0.986776	0.635616	0.77257	1.02486
X020381	BCG_2047C	159	4	2	2	1	0.846512	0.747212	1.07767	0.635623	0.916797	1.01186
X020381	BCG_3301	240	6	4	4	1	0.928132	0.680249	1.00747	0.635634	0.93525	1.14245
X020381	BCG_0671C	57	2	2	2	1	1.07903	0.874383	1.26825	0.635768	0.890038	0.970316
X020381	BCG_1079	91	3	2	2	1	0.815891	0.656364	0.909196	0.636077	0.892713	1.1599
X020381	BCG_2061C	157	5	2	4	1	1.27306	0.656297	1.02737	0.636188	1.07028	1.35007
X020381	BCG_2426C	110	4	3	3	1	0.784272	0.606864	0.936424	0.636215	0.767508	1.15615
X020381	BCG_1082	243	5	4	5	1	0.926277	0.90143	1.1748	0.63654	0.904161	0.927775
X020381	BCG_2300	321	9	6	6	1	0.831195	0.653931	0.921754	0.636769	0.985747	1.16216
X020381	BCG_2401	157	4	2	2	1	0.91918	0.776353	0.852496	0.636783	0.925624	1.17824
X020381	BCG_0458	278	10	6	7	1	0.80499	0.708429	0.977677	0.636811	0.855022	1.07051
X020381	BCG_1077	882	34	21	23	1	0.918226	0.549548	1.0129	0.637204	0.895243	1.2277
X020381	BCG_3296	158	4	4	4	1	0.860473	0.644779	0.965946	0.637239	0.928162	1.15505
X020381	BCG_3304C	60	2	2	2	1	0.985458	0.783247	1.20314	0.637309	0.791284	0.999531
X020381	BCG_2259	343	9	5	7	1	0.809054	0.619212	0.973446	0.637387	0.940092	1.13587
X020381	BCG_0877C	795	34	13	26	1	0.613691	0.470866	0.738091	0.637586	0.739979	1.33478
X020381	BCG_3618	402	15	7	11	1	0.957173	0.77548	1.13388	0.637617	0.953559	1.02504
X020381	BCG_1424C	208	3	2	2	1	0.685684	0.503367	0.956817	0.637638	0.779921	1.15443
X020381	BCG_3662C	435	128	9	72	1	0.972872	0.912836	0.993929	0.638313	0.966602	1.03467
X020381	BCG_0609C	241	7	4	4	1	0.731402	0.533415	0.872413	0.638322	0.802066	1.23159
X020381	BCG_2584	63	4	2	3	1	0.71738	0.628317	0.84343	0.638374	0.889159	1.1669
X020381	BCG_1166C	68	4	2	2	1	1.03156	0.618331	0.818008	0.63843	0.902091	1.4144
X020381	BCG_3578C	93	3	2	2	1	1.45839	1.06566	1.61482	0.638873	0.98099	0.917146
X020381	BCG_3289C	147	6	3	5	1	0.890894	0.73381	0.873648	0.639185	0.877041	1.17633
X020381	BCG_1665C	125	2	2	2	1	0.851287	0.605932	0.918352	0.63927	0.85433	1.21453
X020381	BCG_0568	117	5	2	2	1	0.743684	0.606209	0.950039	0.639282	0.759301	1.12044
X020381	BCG_2930C	626	116	11	76	1	1.04379	0.738814	0.914637	0.63931	1.16761	1.23607
X020381	BCG_3245	295	11	6	6	1	0.998557	0.699366	0.954453	0.639454	0.987208	1.20845
X020381	BCG_1632	307	11	5	6	1	0.806375	0.594912	1.07332	0.639608	0.828596	1.08281
X020381	BCG_3156C	184	12	4	4	1	0.992775	0.660736	0.948496	0.639776	0.946977	1.23834
X020381	BCG_2170C	648	26	16	21	1	0.913405	0.710628	0.965513	0.639842	0.932702	1.14155
X020381	BCG_1342C	279	13	5	9	1	0.917115	0.876298	0.940563	0.640122	0.973325	1.05518
X020381	BCG_2911C	784	83	16	64	1	0.829781	0.751352	0.818773	0.640227	0.965836	1.16537
X020381	BCG_1298	274	8	6	6	1	0.770621	0.559671	0.851982	0.640264	0.800503	1.25429
X020381	BCG_2387C	967	35	15	27	1	0.738254	0.707391	0.932012	0.640295	0.833249	1.0603
X020381	BCG_3844	572	28	9	20	1	0.972337	0.75459	0.884203	0.64033	1.01387	1.20353
X020381	BCG_0845C	66	2	2	2	1	0.854232	0.806002	1.28089	0.640606	0.935082	0.888515
X020381	BCG_2464C	2931	184	50	118	1	1.33245	0.609729	0.767952	0.640839	1.14641	1.69303
X020381	BCG_0975C	148	4	3	3	1	0.979342	0.696156	0.958971	0.640988	0.942763	1.19589
X020381	BCG_1517C	104	4	2	3	1	1.13062	1.03504	1.26497	0.641158	1.16781	0.926352
X020381	BCG_3721C	528	15	9	9	1	0.914657	0.710358	0.969139	0.641382	0.925363	1.14002
X020381	BCG_3298	246	7	5	7	1	0.918228	0.689197	0.957427	0.641567	0.985839	1.16495
X020381	BCG_1037	330	14	6	6	1	0.917744	0.758216	1.0564	0.641931	0.919303	1.05683
X020381	BCG_2814C	88	3	2	2	1	0.831204	0.600191	0.901932	0.642093	0.916251	1.21908
X020381	BCG_1498	681	12	10	10	1	0.895073	0.708555	0.819069	0.64219	0.833555	1.24054
X020381	BCG_2585	652	17	10	14	1	0.923861	0.787772	0.89804	0.642232	0.972795	1.14121
X020381	BCG_1868C	414	35	10	12	1	0.938475	0.750617	0.882856	0.642398	0.949309	1.18672
X020381	BCG_1348	69	6	2	3	1	1.01931	0.801545	1.3978	0.642475	0.919217	0.918143
X020381	BCG_0803C	395	11	6	6	1	0.630765	0.546342	1.00343	0.642756	0.772643	1.05226
X020381	BCG_1739	509	29	10	13	1	1.0961	0.737915	1.21331	0.642882	1.0443	1.07425
X020381	BCG_2241C	427	16	9	10	1	0.817644	0.679149	0.807439	0.643137	0.870917	1.2227
X020381	BCG_3231C	105	3	3	3	1	1.05994	0.643314	0.861605	0.643496	0.996313	1.36881
X020381	BCG_3813	92	4	2	2	1	1.36468	0.861862	1.39844	0.643784	1.0916	1.04618
X020381	BCG_2745C	80	2	2	2	1	0.787967	1.12172	1.10167	0.643798	0.856927	0.804164
X020381	BCG_3016C	423	10	8	10	1	0.880018	0.667663	0.902961	0.643813	0.84264	1.19699
X020381	BCG_1850	564	20	10	15	1	1.0371	0.73022	0.922463	0.643893	1.07015	1.2326
X020381	BCG_0737	608	16	10	14	1	0.538788	0.357794	0.852734	0.643975	0.730351	1.27117
X020381	BCG_0825C	189	6	3	3	1	0.720622	0.688035	0.981308	0.644006	0.682234	1.03072
X020381	BCG_1311C	536	17	9	9	1	1.06373	0.714342	1.00182	0.644032	0.899992	1.20253
X020381	BCG_2652C	197	4	2	2	1	0.868394	0.929897	1.19607	0.644154	0.941496	0.878844
X020381	BCG_2938	202	6	5	5	1	0.817299	0.717418	1.00264	0.644168	1.00271	1.05653
X020381	BCG_0243C	822	27	17	20	1	0.887703	0.669949	0.943689	0.644567	0.95316	1.16984
X020381	BCG_2925C	519	37	12	19	1	0.981278	0.795641	0.777617	0.645081	0.981268	1.25935
X020381	BCG_0403C	806	33	13	29	1	1.05569	0.7428	0.949905	0.645301	1.05119	1.21444
X020381	BCG_2985	356	18	8	16	1	0.942402	0.903992	0.846065	0.645381	0.917662	1.10991
X020381	BCG_3592C	224	8	5	5	1	1.04727	0.654496	0.846471	0.645421	1.14744	1.36396
X020381	BCG_0096	153	3	2	2	1	0.86953	0.646857	0.982443	0.645811	0.849302	1.14744
X020381	BCG_0617C	108	7	3	3	1	0.837827	0.603536	0.866213	0.645889	1.07376	1.25044
X020381	BCG_1519C	75	3	2	2	1	0.795375	0.739382	0.89685	0.646272	0.815721	1.09726
X020381	BCG_2334C	96	4	2	2	1	0.949091	1.06272	1.22305	0.646384	0.843856	0.852709
X020381	BCG_3775C	53	2	2	2	1	0.856659	0.642019	0.992262	0.646598	1.02176	1.13607
X020381	BCG_2607C	1115	32	14	25	1	1.04041	0.809216	0.887942	0.6468	1.11658	1.20225
X020381	BCG_3755C	408	11	7	9	1	0.629378	0.52778	0.938301	0.647012	0.735413	1.11138
X020381	BCG_0590C	132	3	3	3	1	1.01337	0.7416	0.966906	0.647085	1.0084	1.17844
X020381	BCG_3005	963	33	18	21	1	0.596589	0.364366	0.863493	0.64715	0.713778	1.3003
X020381	BCG_2750C	1724	73	32	50	1	0.854933	0.655465	0.858097	0.647471	0.946391	1.22554
X020381	BCG_2702C	412	10	7	7	1	0.98384	0.872297	0.834337	0.647535	0.974773	1.16243
X020381	BCG_3325	1170	45	24	29	1	1.04998	0.613504	0.896542	0.647569	0.961874	1.35756
X020381	BCG_0599	109	5	2	2	1	1.00158	0.680548	0.795099	0.647694	0.867866	1.35641
X020381	BCG_2807C	170	4	4	4	1	0.762717	0.560103	0.972536	0.64777	0.722027	1.15012
X020381	BCG_0603	196	6	3	3	1	0.990441	0.621991	0.870142	0.64792	1.03222	1.33396
X020381	BCG_1939C	83	2	2	2	1	0.793935	0.715815	1.14569	0.648246	0.789713	0.963703
X020381	BCG_2073	335	22	6	13	1	0.986247	0.749068	0.873514	0.648379	0.889566	1.22413
X020381	BCG_0621	81	3	2	2	1	1.15409	0.751814	1.68111	0.648408	1.19314	0.885391
X020381	BCG_1252	427	16	7	11	1	0.956105	0.814058	0.919578	0.648821	1.04636	1.12833
X020381	BCG_1243	698	27	11	12	1	0.787016	0.478117	0.832048	0.64886	0.857128	1.36396
X020381	BCG_0154C	286	11	5	5	1	0.697243	0.448924	0.925239	0.64895	0.832697	1.23511
X020381	BCG_2991C	427	7	7	7	1	0.836605	0.532171	0.87924	0.649069	0.952572	1.30125
X020381	BCG_3778C	106	3	2	2	1	1.0235	0.612253	0.852667	0.649383	1.13335	1.38131
X020381	BCG_3127C	739	36	12	24	1	0.920076	0.705444	0.884093	0.649404	0.981228	1.20795
X020381	BCG_3407C	348	12	6	7	1	0.62568	0.446222	0.876013	0.649617	0.857282	1.22949
X020381	BCG_3521C	847	260	16	184	1	1.03119	0.712461	0.900511	0.649681	1.08748	1.25929
X020381	BCG_1454C	101	4	3	3	1	1.00828	0.712679	0.88841	0.649844	0.891719	1.25432
X020381	BCG_3305C	1858	227	23	135	1	0.935819	0.825906	0.791752	0.649985	0.959227	1.19668
X020381	BCG_3668C	654	21	11	14	1	1.0761	0.772931	1.12844	0.650049	1.07603	1.0919
X020381	BCG_1813	484	14	10	12	1	0.847027	0.699135	1.02296	0.650156	0.870455	1.07255
X020381	BCG_3371C	211	6	5	5	1	0.620459	0.614228	0.85587	0.650337	0.79099	1.10228
X020381	BCG_1036	76	2	2	2	1	1.10826	0.628315	0.850093	0.650587	0.992583	1.42603
X020381	BCG_2295	487	22	7	13	1	0.578781	0.394203	0.86343	0.650626	0.736068	1.25536
X020381	BCG_0679C	159	5	5	5	1	0.918291	0.710059	1.04926	0.650708	1.00156	1.09036
X020381	BCG_3440C	130	6	4	6	1	0.427882	0.339059	0.791034	0.650878	0.643327	1.26351
X020381	BCG_0695C	490	13	8	11	1	0.938972	0.70251	0.898766	0.651128	0.959408	1.21089
X020381	BCG_3915	250	5	3	3	1	1.06034	0.766507	0.845989	0.651274	1.11148	1.27773
X020381	BCG_1541	1095	43	17	32	1	0.856711	0.588499	0.851247	0.651399	0.867827	1.28961
X020381	BCG_3617	391	15	8	11	1	0.999829	0.721077	0.917479	0.651427	0.938449	1.22048
X020381	BCG_1940	131	5	3	3	1	0.9439	0.680601	1.03269	0.65147	0.86341	1.1346
X020381	BCG_3160	72	2	2	2	1	1.15109	0.767663	1.03353	0.651501	0.928113	1.19426
X020381	BCG_0578C	73	3	2	2	1	0.919041	0.823458	0.79703	0.65152	0.912411	1.18424
X020381	BCG_2993	643	22	9	16	1	0.573507	0.450527	0.837524	0.651554	0.746812	1.22162
X020381	BCG_2728	117	3	3	3	1	1.04132	0.748866	1.1314	0.651646	1.22611	1.08565
X020381	BCG_0769	755	69	12	52	1	1.10449	0.769541	0.904927	0.651811	1.03806	1.25681
X020381	BCG_3601	1228	65	23	54	1	1.00705	0.800401	0.963452	0.652006	1.06482	1.13788
X020381	BCG_2176C	72	2	2	2	1	1.12703	0.738776	1.22729	0.652075	1.01842	1.08187
X020381	BCG_0045C	336	16	8	11	1	0.966517	0.655081	0.900337	0.652486	0.960221	1.2643
X020381	BCG_1809C	91	10	2	3	1	1.56523	0.829878	2.41182	0.652493	0.967007	0.791323
X020381	BCG_0841	343	12	5	7	1	0.673985	0.520211	0.930732	0.652544	0.828575	1.15372
X020381	BCG_3863C	1475	52	22	44	1	0.748329	0.629029	0.79746	0.65284	0.883343	1.22562
X020381	BCG_3664C	167	6	4	4	1	0.632183	0.629465	0.963779	0.653225	0.550763	1.02444
X020381	BCG_1207	109	6	2	2	1	0.917065	0.811426	0.896473	0.653668	0.983145	1.12247
X020381	BCG_1505C	178	7	3	4	1	1.10694	0.699129	0.842859	0.654114	1.01658	1.36638
X020381	BCG_0732	793	121	14	72	1	1.02144	0.829002	0.898871	0.654215	0.961212	1.1699
X020381	BCG_1919C	702	45	12	37	1	0.965534	0.770132	0.879312	0.654589	1.01355	1.19163
X020381	BCG_0424	280	13	5	5	1	0.923857	0.598511	0.89746	0.65459	0.954453	1.28603
X020381	BCG_2590	253	14	7	8	1	0.802848	0.53598	0.803184	0.65498	0.808388	1.34625
X020381	BCG_3177	156	4	2	3	1	0.934825	0.774541	1.33238	0.655002	0.92925	0.91832
X020381	BCG_1309C	110	6	3	4	1	0.947583	0.710906	0.874204	0.65511	0.986934	1.22867
X020381	BCG_0151	175	7	4	5	1	0.824443	0.534991	1.29602	0.655179	0.850002	0.99641
X020381	BCG_2039C	252	7	4	4	1	1.00751	0.809805	1.04758	0.655296	1.07467	1.08083
X020381	BCG_0281	507	25	8	13	1	0.915043	0.705867	0.760534	0.655802	0.79862	1.30595
X020381	BCG_1380C	214	9	5	5	1	0.954116	0.753523	1.18543	0.655879	0.886681	1.00782
X020381	BCG_3929	59	3	2	2	1	0.904482	0.667109	0.901344	0.656495	0.944706	1.21424
X020381	BCG_2616C	522	19	9	14	1	0.971199	0.725677	0.911442	0.656788	1.04272	1.20407
X020381	BCG_0266C	121	7	2	2	1	1.10254	0.679801	1.05114	0.657022	0.815077	1.21468
X020381	BCG_3779	184	5	3	3	1	1.19142	0.658593	1.02673	0.657438	0.963273	1.3003
X020381	BCG_0074C	543	21	12	20	1	1.13865	0.692529	1.02737	0.657473	1.05384	1.24347
X020381	BCG_3479C	1219	88	20	58	1	1.13623	0.764181	0.898367	0.657819	1.09262	1.28492
X020381	BCG_1186	177	5	5	5	1	1.2635	0.779979	0.9222	0.658231	1.02237	1.32977
X020381	BCG_1204C	130	2	2	2	1	0.819455	1.04714	1.09577	0.658598	0.866997	0.849054
X020381	BCG_0086	573	195	11	107	1	0.995902	0.846883	0.894617	0.658744	1.03697	1.14608
X020381	BCG_3356C	97	6	2	3	1	1.02273	0.566902	1.13204	0.658858	0.822778	1.19058
X020381	BCG_0287C	179	10	4	7	1	0.849327	0.695379	0.928234	0.658862	0.847462	1.13902
X020381	BCG_0684	371	14	7	10	1	0.560998	0.401815	0.854167	0.659168	0.724551	1.24285
X020381	BCG_0690	1228	165	21	109	1	0.940953	0.780712	0.912266	0.659293	0.981056	1.14647
X020381	BCG_2045C	67	2	2	2	1	0.953172	0.578461	1.11099	0.659467	0.934338	1.1561
X020381	BCG_2685	316	12	7	8	1	0.641908	0.691615	0.816438	0.659676	0.809735	1.08876
X020381	BCG_0941C	160	8	3	5	1	0.676471	0.552887	0.904329	0.659937	0.648162	1.15046
X020381	BCG_1790	535	16	12	13	1	0.967821	0.68388	1.04266	0.660102	0.974074	1.13975
X020381	BCG_3013C	383	16	7	10	1	0.709167	0.476654	0.839018	0.660186	0.749162	1.29908
X020381	BCG_2870C	123	4	3	3	1	0.813809	0.529677	0.951296	0.660351	0.852628	1.22474
X020381	BCG_3321	372	12	9	9	1	1.14888	0.661047	0.949023	0.660569	0.937814	1.33465
X020381	BCG_1904	88	4	2	2	1	1.1798	0.678899	1.32195	0.660583	1.01232	1.08944
X020381	BCG_1322	290	9	6	6	1	0.965749	0.775223	0.852979	0.660822	1.01275	1.20731
X020381	BCG_2529	384	10	8	9	1	0.824371	0.677365	0.88065	0.660835	0.919658	1.17096
X020381	BCG_3615	90	3	2	2	1	0.662887	0.5635	0.953776	0.660835	0.624153	1.09597
X020381	BCG_0136C	208	6	4	4	1	0.858428	0.620401	0.913242	0.660895	1.01193	1.21177
X020381	BCG_1452	387	13	9	9	1	1.01715	0.798617	0.94806	0.661019	0.936099	1.15485
X020381	BCG_3507C	220	7	4	4	1	0.968148	0.633015	0.940445	0.661181	0.889128	1.25084
X020381	BCG_0244C	270	6	5	5	1	0.81762	0.685747	1.00862	0.661225	0.85019	1.07274
X020381	BCG_2943C	1588	54	31	36	1	0.98491	0.649559	0.962353	0.661227	0.910418	1.2314
X020381	BCG_1826	240	8	3	3	1	0.746952	0.599671	0.782457	0.661241	0.820518	1.26396
X020381	BCG_0541	98	4	2	2	1	0.95309	0.711876	1.05198	0.661477	1.09449	1.10728
X020381	BCG_1080	1051	31	15	24	1	0.545462	0.487299	0.892129	0.662096	0.773649	1.12036
X020381	BCG_2218C	599	24	10	19	1	0.520542	0.455923	1.00697	0.66212	0.779688	1.03941
X020381	BCG_0560	77	6	2	2	1	1.02742	0.66625	1.02646	0.662159	0.873048	1.19773
X020381	BCG_1171C	378	19	8	10	1	1.08556	0.754627	1.02779	0.662337	0.90233	1.17007
X020381	BCG_0510C	114	5	2	2	1	0.927187	0.61956	0.790069	0.662396	0.98708	1.36716
X020381	BCG_3841	311	13	6	8	1	0.978781	0.909961	1.11693	0.66253	0.902157	0.976263
X020381	BCG_1806C	301	10	7	7	1	0.904093	0.770787	1.03342	0.662808	0.948089	1.05536
X020381	BCG_3727	310	24	7	16	1	1.05537	0.724466	0.890617	0.662916	1.05062	1.27261
X020381	BCG_0835	912	85	17	55	1	1.02674	0.79782	0.956942	0.663074	1.06664	1.15499
X020381	BCG_3009C	663	24	11	16	1	0.831328	0.771252	0.955401	0.663464	0.804326	1.06062
X020381	BCG_0687	103	8	3	6	1	0.98779	0.66034	0.793816	0.663535	1.02331	1.36697
X020381	BCG_1655	665	25	13	20	1	0.614872	0.484528	0.968089	0.664138	0.710472	1.1117
X020381	BCG_2336C	190	4	3	3	1	0.587186	0.469748	0.921527	0.664159	0.688625	1.14081
X020381	BCG_0475C	74	4	2	3	1	0.787774	0.69814	0.828622	0.664192	0.963353	1.17096
X020381	BCG_1592	313	11	6	8	1	1.14313	0.7372	0.926883	0.664266	1.05309	1.28787
X020381	BCG_3051C	962	36	12	29	1	0.572238	0.410814	0.930998	0.664499	0.755091	1.17173
X020381	BCG_3262C	595	37	13	25	1	1.00312	0.811224	0.956689	0.664571	1.04624	1.13304
X020381	BCG_3107C	413	14	8	9	1	1.15485	0.718549	1.37323	0.664776	1.00809	1.03015
X020381	BCG_0385C	232	11	5	5	1	0.951131	0.850721	0.994192	0.664813	0.994505	1.05757
X020381	BCG_0502	1033	38	14	35	1	0.453984	0.384425	0.800075	0.665007	0.689879	1.22751
X020381	BCG_2703C	528	14	11	11	1	1.01401	0.73445	0.939309	0.665046	1.08314	1.20328
X020381	BCG_1114	191	4	3	3	1	0.935167	0.595566	0.892904	0.665069	0.899199	1.3001
X020381	BCG_0567	373	13	6	6	1	0.904822	0.668878	0.958661	0.665154	0.867942	1.17037
X020381	BCG_3792	167	7	3	3	1	0.880456	0.691032	1.04076	0.666032	0.91439	1.08584
X020381	BCG_0665	77	3	2	2	1	1.49522	0.815043	1.02848	0.666139	1.12179	1.35351
X020381	BCG_1908C	1818	342	27	237	1	0.864964	0.733526	0.878803	0.666362	1.00306	1.15669
X020381	BCG_0050C	722	32	16	26	1	0.789332	0.705069	0.884389	0.666543	0.73794	1.12575
X020381	BCG_2522C	1741	91	22	65	1	0.931642	0.787298	0.7545	0.66665	0.978816	1.25285
X020381	BCG_0172	873	26	17	22	1	0.985862	0.795442	1.2143	0.666862	1.05253	0.988117
X020381	BCG_1179C	238	8	6	6	1	1.02824	0.752897	0.821226	0.666996	1.06693	1.28849
X020381	BCG_0585C	47	3	2	2	1	0.940444	0.776047	0.954432	0.667203	0.679399	1.12133
X020381	BCG_1733	135	4	3	3	1	0.809731	0.630845	1.07701	0.667274	0.802168	1.05965
X020381	BCG_2112C	2070	69	42	50	1	1.10935	0.745359	0.888111	0.667478	0.883824	1.29133
X020381	BCG_1890C	1268	57	22	43	1	0.966477	0.818556	0.866669	0.667482	0.988336	1.16689
X020381	BCG_3240C	431	21	9	16	1	0.893209	0.693507	0.879282	0.667514	0.938728	1.20373
X020381	BCG_0454	224	8	6	6	1	1.00582	0.761247	1.04707	0.667862	1.005	1.10922
X020381	BCG_1128C	458	19	9	14	1	0.591457	0.438812	0.87704	0.66845	0.710132	1.20945
X020381	BCG_0506	481	18	9	14	1	0.6171	0.430996	0.895131	0.668595	0.711168	1.21942
X020381	BCG_0215	738	23	10	18	1	0.842597	0.646581	0.865435	0.668711	0.973082	1.21864
X020381	BCG_1394	376	10	5	6	1	1.0379	0.789544	1.29244	0.668857	0.976156	0.978825
X020381	BCG_0942C	459	16	7	7	1	1.04218	0.66551	0.909998	0.668987	0.922074	1.2962
X020381	BCG_2974	704	22	11	16	1	0.919766	0.721726	1.05997	0.669176	1.03644	1.07749
X020381	BCG_1399	173	13	4	6	1	1.01525	0.737524	0.878152	0.669557	1.14895	1.24731
X020381	BCG_3006	964	82	16	55	1	1.00063	0.795215	0.92754	0.669645	1.04527	1.1613
X020381	BCG_2605	544	37	6	28	1	1.05748	0.727884	0.887455	0.670554	1.11862	1.27371
X020381	BCG_3171	317	12	7	8	1	0.653738	0.552908	0.985245	0.670611	0.80871	1.07515
X020381	BCG_2220C	458	15	7	13	1	0.814306	0.63983	0.997351	0.670736	0.857888	1.10819
X020381	BCG_2521C	2803	128	44	98	1	0.918582	0.867964	0.809502	0.670753	0.955839	1.14374
X020381	BCG_1353	429	14	7	8	1	0.511533	0.356826	0.828842	0.671223	0.625949	1.27484
X020381	BCG_0810	335	10	4	4	1	0.828031	0.6331	0.883749	0.671352	1.00151	1.20515
X020381	BCG_0049C	407	14	8	11	1	1.00506	0.724202	0.920834	0.671452	1.07506	1.21886
X020381	BCG_0121	365	22	7	15	1	0.977251	0.795753	0.829842	0.671739	1.01731	1.21632
X020381	BCG_1393	204	9	5	6	1	0.910243	0.77682	0.999642	0.671759	0.982129	1.07531
X020381	BCG_0333C	171	7	3	3	1	0.856128	0.731149	0.862267	0.672102	0.921559	1.16487
X020381	BCG_2374C	152	5	3	4	1	0.83662	0.640319	0.971646	0.672117	0.936351	1.13937
X020381	BCG_2977	114	5	3	4	1	0.990466	0.744404	1.00134	0.672174	1.0365	1.14018
X020381	BCG_3480C	344	11	8	10	1	0.524851	0.498956	0.911405	0.672278	0.728788	1.08118
X020381	BCG_1953C	114	4	2	2	1	0.917413	0.761101	0.900567	0.672373	0.993992	1.15391
X020381	BCG_3877C	235	6	4	4	1	1.15093	0.793944	1.12155	0.672474	1.09368	1.12291
X020381	BCG_3293C	700	23	14	17	1	0.643509	0.497495	0.854893	0.673063	0.707891	1.21526
X020381	BCG_1020C	222	9	4	4	1	0.989005	0.825722	0.814357	0.673072	1.03157	1.21275
X020381	BCG_3453C	489	28	9	18	1	1.0655	0.824967	0.982697	0.673283	1.04469	1.14264
X020381	BCG_1050	383	22	8	14	1	1.11232	0.828836	0.955087	0.673285	1.07037	1.18409
X020381	BCG_3881	317	14	7	8	1	0.90587	0.930046	0.928951	0.673385	0.980855	1.02521
X020381	BCG_3806	186	5	4	5	1	0.865844	0.552786	0.738671	0.673734	0.740096	1.44476
X020381	BCG_3904	655	41	11	30	1	0.715101	0.533811	0.889549	0.673931	0.808298	1.20497
X020381	BCG_1075C	221	5	4	4	1	0.798061	0.629353	1.05903	0.673987	0.791365	1.06496
X020381	BCG_3561C	557	16	10	12	1	0.889633	0.772162	0.969414	0.674132	0.947544	1.08501
X020381	BCG_0858C	1592	92	29	64	1	1.04203	0.727017	0.82269	0.674253	1.04486	1.31769
X020381	BCG_3079C	207	5	4	5	1	0.667113	0.519006	0.909853	0.674301	0.752177	1.16674
X020381	BCG_1811C	321	7	3	4	1	0.70438	0.642916	0.906344	0.674584	0.824419	1.10013
X020381	BCG_3364C	412	22	9	9	1	0.778288	0.527938	1.00789	0.674648	0.821882	1.15787
X020381	BCG_3685C	178	7	6	6	1	1.02513	0.813241	1.00079	0.67482	1.00354	1.11637
X020381	BCG_0212	340	8	5	6	1	0.767136	0.580585	0.836724	0.674927	0.868155	1.24682
X020381	BCG_3164	114	5	2	2	1	0.891151	0.596922	1.00431	0.675193	0.909958	1.18106
X020381	BCG_1504C	269	11	7	8	1	0.962652	0.750977	1.12191	0.675253	0.932846	1.04793
X020381	BCG_0627	182	6	2	3	1	1.09492	0.819193	1.04403	0.675372	0.993317	1.12435
X020381	BCG_3073C	575	20	12	14	1	1.048	0.811249	1.00538	0.675388	1.0622	1.12736
X020381	BCG_0905C	241	9	5	5	1	0.870009	0.762782	0.89463	0.675548	0.855759	1.12827
X020381	BCG_0474C	296	12	7	7	1	0.689235	0.552652	0.990399	0.675768	0.753665	1.09474
X020381	BCG_1815	310	8	5	6	1	0.858507	0.697126	0.964897	0.675923	0.925484	1.11822
X020381	BCG_2002C	851	25	17	19	1	1.0715	0.718586	0.975493	0.676239	1.13227	1.22279
X020381	BCG_3719	364	16	6	8	1	0.933235	0.756513	0.944033	0.676337	1.01825	1.13683
X020381	BCG_3324	434	12	6	8	1	0.620056	0.43792	0.938316	0.676361	0.72694	1.17716
X020381	BCG_3368C	189	12	4	5	1	0.840899	0.617479	1.2028	0.67641	0.823537	1.01133
X020381	BCG_1060	1011	40	16	34	1	1.08893	0.843136	1.05018	0.676771	1.05448	1.10332
X020381	BCG_2146C	467	18	11	12	1	1.0478	0.68848	0.976625	0.676829	1.0591	1.22983
X020381	BCG_1116	409	11	7	8	1	0.681045	0.465053	1.2194	0.676981	0.909886	0.997974
X020381	BCG_0758	343	60	7	26	1	1.14171	0.834504	0.958909	0.676984	1.10724	1.19421
X020381	BCG_0300C	155	6	3	3	1	1.12272	0.83852	1.15422	0.677108	0.875751	1.06523
X020381	BCG_1827	458	16	8	13	1	0.847425	0.826682	1.13419	0.677502	0.921558	0.942144
X020381	BCG_0976C	79	3	2	2	1	0.886397	0.789516	0.806132	0.677715	0.893401	1.18221
X020381	BCG_1542	238	10	6	8	1	1.01588	0.632066	1.05374	0.678214	0.910673	1.19579
X020381	BCG_1747	426	16	7	13	1	0.842115	0.70873	0.886856	0.678307	0.886128	1.15451
X020381	BCG_0526	523	15	8	8	1	1.11856	0.768798	1.01137	0.678362	1.02085	1.19009
X020381	BCG_3854	94	6	2	2	1	1.08259	0.769965	0.957695	0.678544	1.04296	1.20544
X020381	BCG_0556	118	5	4	4	1	0.757275	0.58906	0.767883	0.678736	0.910487	1.29502
X020381	BCG_2305	450	30	9	15	1	1.0857	0.81859	0.899156	0.678921	1.09858	1.21421
X020381	BCG_3170	272	7	5	5	1	0.511403	0.476763	0.852376	0.679079	0.635417	1.13713
X020381	BCG_0999	403	10	9	9	1	0.935306	0.702483	0.824626	0.679241	1.03595	1.2673
X020381	BCG_2808C	335	13	4	4	1	0.548354	0.528211	0.822509	0.679353	0.658695	1.14632
X020381	BCG_2795C	161	11	5	8	1	0.912347	0.780455	0.940901	0.679636	1.06671	1.11095
X020381	BCG_1962	125	11	2	2	1	1.09652	0.679586	1.30112	0.679954	1.0329	1.05847
X020381	BCG_3100C	588	27	11	20	1	0.423454	0.411395	0.859149	0.679996	0.678842	1.12035
X020381	BCG_2707C	141	10	3	3	1	1.20097	0.894252	1.34519	0.680138	1.15446	0.982819
X020381	BCG_3102	216	12	6	7	1	0.863181	0.759944	1.01105	0.680255	0.832989	1.05206
X020381	BCG_1786	520	20	9	11	1	0.86645	0.659694	0.92425	0.680397	0.910583	1.17836
X020381	BCG_0572	223	6	3	4	1	0.96891	0.837701	1.44285	0.680518	0.918938	0.863348
X020381	BCG_0165C	488	16	8	13	1	0.96051	0.753837	1.14136	0.680716	0.944429	1.03446
X020381	BCG_1873C	116	6	3	3	1	0.820754	0.648067	0.862684	0.680866	0.781812	1.2052
X020381	BCG_3379C	409	8	7	7	1	0.637758	0.493708	0.85938	0.681008	0.789936	1.21039
X020381	BCG_0279C	298	22	5	9	1	1.04336	0.788619	0.886083	0.681052	1.15457	1.22013
X020381	BCG_2781C	254	9	4	4	1	0.683189	0.558434	0.913317	0.681265	0.76223	1.14366
X020381	BCG_1693	130	7	4	4	1	0.868689	0.568163	1.32428	0.681371	0.904807	0.987448
X020381	BCG_2724	266	6	4	5	1	0.848184	0.607951	0.860103	0.681379	0.826915	1.25893
X020381	BCG_2948C	149	8	2	4	1	0.816326	0.780239	1.00344	0.68151	0.892511	1.0183
X020381	BCG_1006	453	21	7	15	1	0.579994	0.466363	0.744972	0.681591	0.672017	1.30434
X020381	BCG_3101	67	3	2	2	1	1.10755	0.92395	0.702557	0.681614	0.833999	1.29575
X020381	BCG_0540	127	3	3	3	1	1.02779	0.919411	0.987071	0.68172	0.908116	1.06363
X020381	BCG_3363C	186	4	2	2	1	0.860741	0.695018	0.943036	0.682166	0.997884	1.13595
X020381	BCG_0753	650	113	9	61	1	1.14397	0.739839	0.874793	0.682249	1.18534	1.32784
X020381	BCG_0236	150	4	2	2	1	0.898441	0.567423	1.06003	0.682316	0.966191	1.16651
X020381	BCG_1865	302	7	5	5	1	0.686373	0.481451	0.798702	0.682515	0.782876	1.31732
X020381	BCG_3260C	208	8	3	4	1	1.09201	0.810708	1.177	0.682586	0.960503	1.05247
X020381	BCG_3322	379	9	7	7	1	0.786451	0.602808	0.898141	0.682865	0.769141	1.19021
X020381	BCG_2634C	134	5	2	2	1	0.884361	0.669909	0.971194	0.682988	0.895267	1.14823
X020381	BCG_2197C	173	4	3	4	1	0.992989	0.770648	0.885878	0.683072	0.932896	1.20311
X020381	BCG_0402	177	9	6	8	1	0.892704	0.7214	0.891261	0.683079	0.962571	1.17365
X020381	BCG_1221C	157	5	4	5	1	0.776778	1.05823	1.09377	0.68317	0.916332	0.825641
X020381	BCG_0910C	140	4	3	3	1	0.698606	0.480143	1.00604	0.683183	0.735003	1.14293
X020381	BCG_2459C	348	14	5	6	1	1.13826	0.755371	1.40895	0.683925	1.07732	0.987955
X020381	BCG_0219C	139	3	2	2	1	0.905577	0.728199	1.0417	0.684073	0.933287	1.07666
X020381	BCG_0108C	233	7	6	6	1	1.00057	0.771733	1.14216	0.684142	1.01173	1.04529
X020381	BCG_0286C	1004	38	20	29	1	0.580549	0.471901	0.739436	0.684241	0.711784	1.3048
X020381	BCG_2744	472	18	11	11	1	0.703819	0.878472	0.915493	0.684277	0.770793	0.94975
X020381	BCG_2737C	70	7	3	3	1	0.883223	0.65624	1.00005	0.684364	0.834977	1.13701
X020381	BCG_1573	221	9	5	5	1	0.604334	0.485106	0.830806	0.684387	0.800743	1.21918
X020381	BCG_0079C	241	7	5	5	1	0.985184	0.793457	1.17821	0.68446	0.980186	1.00686
X020381	BCG_3971	267	9	4	4	1	0.955504	0.766345	0.86488	0.684769	0.951467	1.19879
X020381	BCG_0977C	118	3	2	3	1	0.944908	0.786903	0.984053	0.68491	0.898197	1.09822
X020381	BCG_1389C	894	40	15	34	1	0.887879	0.98257	0.785001	0.685093	0.901777	1.06806
X020381	BCG_0774	719	22	12	14	1	0.628094	0.522363	0.969035	0.68512	0.796629	1.09166
X020381	BCG_2520C	259	7	4	4	1	0.707388	0.701692	0.872891	0.685239	0.736148	1.08434
X020381	BCG_0252C	195	9	4	4	1	0.832549	0.86056	0.86508	0.685361	0.880793	1.06195
X020381	BCG_0282C	830	33	12	19	1	0.540884	0.456806	0.968398	0.685389	0.838359	1.08117
X020381	BCG_0437C	661	20	11	17	1	0.821722	0.821221	0.966163	0.685447	0.852544	1.01921
X020381	BCG_3252	676	24	12	21	1	0.89121	0.700994	0.774627	0.685658	0.826268	1.28164
X020381	BCG_0183	2498	318	29	212	1	1.023	0.897817	0.997234	0.685863	1.03956	1.06752
X020381	BCG_3488C	866	169	12	130	1	0.917545	0.888327	1.06433	0.686135	0.875259	0.982019
X020381	BCG_1401	115	3	2	2	1	0.763718	0.641665	1.12675	0.686209	0.792822	0.997342
X020381	BCG_3074C	825	146	14	91	1	1.05646	0.855654	1.06922	0.686441	1.15277	1.06836
X020381	BCG_2081C	115	5	3	3	1	0.934831	0.545373	1.04366	0.68678	0.977142	1.21762
X020381	BCG_3002C	379	11	8	9	1	0.754509	0.947124	0.940335	0.686787	0.939864	0.929561
X020381	BCG_3563C	292	13	6	7	1	0.836778	0.710236	0.90376	0.686909	0.936081	1.13803
X020381	BCG_3583	280	16	7	9	1	1.02506	0.837896	0.917618	0.687113	0.976699	1.15354
X020381	BCG_1888	360	10	4	5	1	0.775994	0.661364	0.864479	0.687278	0.887787	1.16394
X020381	BCG_1381C	220	7	3	4	1	0.990144	0.829718	1.05289	0.687322	0.979683	1.05712
X020381	BCG_3693	127	4	4	4	1	0.889978	0.877818	1.04544	0.687589	0.959371	0.982698
X020381	BCG_0829	230	5	4	4	1	0.562503	0.400448	0.914536	0.687841	0.656106	1.18823
X020381	BCG_2495C	410	10	5	7	1	0.611749	0.411775	0.93843	0.688248	0.814595	1.19371
X020381	BCG_0757	1654	239	30	148	1	1.05851	0.775691	0.884767	0.688521	1.05035	1.23972
X020381	BCG_1042	424	17	9	9	1	0.936291	0.942446	0.966562	0.688616	0.873893	1.01429
X020381	BCG_3273C	89	4	3	3	1	1.18005	0.768568	1.01585	0.688905	0.812991	1.22171
X020381	BCG_1202	138	4	3	3	1	1.01229	0.875582	0.970384	0.689109	0.948366	1.0901
X020381	BCG_0948	740	33	12	22	1	0.49864	0.404999	0.873167	0.689285	0.692651	1.17249
X020381	BCG_0429C	793	31	15	22	1	0.995859	0.762365	0.891016	0.6895	1.03473	1.20714
X020381	BCG_1193	390	12	7	7	1	0.942083	0.706135	0.988585	0.689551	0.880959	1.14596
X020381	BCG_2519C	131	4	4	4	1	0.802494	0.582111	0.782626	0.68985	0.807628	1.32076
X020381	BCG_1347	89	7	3	3	1	1.13972	0.72198	1.08427	0.690001	0.96942	1.18462
X020381	BCG_0421C	319	11	6	7	1	0.915661	0.756261	0.943604	0.69005	1.04793	1.12695
X020381	BCG_0332	209	8	3	3	1	0.853326	0.777981	0.977177	0.690152	0.945502	1.05593
X020381	BCG_0979C	214	9	3	5	1	0.715466	0.463938	0.842189	0.690181	0.728373	1.3134
X020381	BCG_2115C	243	6	4	4	1	0.686683	0.492276	0.941634	0.690347	0.764362	1.17628
X020381	BCG_3197C	463	21	8	12	1	0.990785	0.897447	1.01832	0.690399	1.00834	1.03916
X020381	BCG_1559	193	5	4	4	1	1.06924	0.690226	0.994379	0.690657	1.10295	1.22832
X020381	BCG_1242C	232	8	4	4	1	0.873258	0.683451	1.16165	0.690701	0.900635	1.01526
X020381	BCG_2312	496	18	10	15	1	0.893495	0.675572	0.798218	0.691027	0.912318	1.28478
X020381	BCG_0524	121	3	2	2	1	0.855572	0.742814	0.879044	0.691048	1.06316	1.1441
X020381	BCG_1487C	184	12	4	6	1	0.998891	0.834925	1.08232	0.691086	1.00917	1.04259
X020381	BCG_0834C	129	5	3	3	1	1.03885	0.91044	1.28275	0.691135	0.91039	0.92963
X020381	BCG_3530	103	4	2	2	1	1.0303	0.715962	0.986196	0.691137	0.90058	1.19278
X020381	BCG_2051	145	4	4	4	1	0.827008	0.659279	0.91984	0.691162	0.875412	1.15698
X020381	BCG_2910C	1126	40	16	29	1	0.552767	0.364095	0.800486	0.691282	0.733976	1.33333
X020381	BCG_1005	965	45	16	32	1	0.584639	0.466953	0.781461	0.691419	0.712717	1.26932
X020381	BCG_3600C	53	2	2	2	1	1.23972	0.760911	1.21852	0.691465	1.15884	1.1315
X020381	BCG_0878C	180	5	4	4	1	0.812619	0.651006	0.973282	0.691526	1.09017	1.11595
X020381	BCG_1390	909	26	18	20	1	0.640487	0.44615	1.01866	0.691634	0.668052	1.11993
X020381	BCG_1891C	331	10	6	9	1	0.730303	0.608801	0.977741	0.691636	0.905553	1.09061
X020381	BCG_0396	397	17	7	9	1	1.04527	0.845501	1.01956	0.69249	1.08928	1.09663
X020381	BCG_0883	123	2	2	2	1	0.947661	0.712476	1.21623	0.692752	0.917683	1.00983
X020381	BCG_3316C	109	3	2	2	1	0.914273	0.697994	1.0999	0.692832	0.866983	1.06473
X020381	BCG_2138C	226	4	4	4	1	0.907809	0.67947	1.08278	0.692841	0.923409	1.0826
X020381	BCG_3302	624	22	10	11	1	0.742745	0.621282	0.797878	0.693117	0.927737	1.22801
X020381	BCG_2843C	333	16	7	7	1	1.03839	0.748338	1.02855	0.693471	1.01823	1.14717
X020381	BCG_3384	688	23	15	16	1	0.663272	0.55315	0.88848	0.694068	0.762556	1.15374
X020381	BCG_0144	207	7	4	4	1	1.0331	0.831089	1.04833	0.694392	1.04946	1.08177
X020381	BCG_1138C	247	4	2	2	1	1.47162	0.536556	0.796461	0.694526	1.12409	1.85416
X020381	BCG_1157C	150	6	3	5	1	0.800655	0.756692	0.818702	0.694638	0.873047	1.14299
X020381	BCG_0780	611	20	8	12	1	0.528722	0.370641	0.868322	0.694857	0.71441	1.23387
X020381	BCG_1412	202	6	4	4	1	0.99342	0.657729	1.16013	0.694863	0.898667	1.09657
X020381	BCG_2069	516	25	9	23	1	1.04051	0.761982	0.98927	0.695003	0.87807	1.16517
X020381	BCG_1083	138	7	2	2	1	1.02374	0.606364	1.10277	0.695511	1.04761	1.18407
X020381	BCG_3267C	82	2	2	2	1	0.900598	0.797108	0.890523	0.695576	1.00327	1.12619
X020381	BCG_1489C	110	4	2	2	1	0.790259	0.5553	0.994912	0.695844	0.890387	1.15485
X020381	BCG_3653C	70	4	2	2	1	1.45866	0.668829	1.00185	0.695854	1.06793	1.47165
X020381	BCG_0581C	176	5	3	4	1	0.833375	0.73338	0.846514	0.69586	0.942302	1.16044
X020381	BCG_3598C	134	6	4	4	1	0.503772	0.384165	0.818048	0.695975	0.700534	1.25084
X020381	BCG_3897C	372	10	6	6	1	0.641941	0.507478	0.837466	0.696182	0.732558	1.22082
X020381	BCG_1000C	123	3	3	3	1	0.762598	0.572636	0.782427	0.696466	0.796518	1.30075
X020381	BCG_0539	217	5	4	5	1	0.874819	0.599715	1.03417	0.696619	0.951061	1.14746
X020381	BCG_2851	633	14	11	12	1	0.674114	0.496429	0.894329	0.696768	0.773073	1.20374
X020381	BCG_2377	916	22	14	19	1	0.950497	0.845275	1.06213	0.697041	1.03731	1.02259
X020381	BCG_1275C	1781	116	29	80	1	1.01443	0.871496	0.943509	0.697187	1.1257	1.10988
X020381	BCG_3025C	307	10	7	7	1	0.694068	0.632242	0.877104	0.6976	0.688442	1.12239
X020381	BCG_2373	206	8	4	5	1	1.00201	0.722249	1.29357	0.697832	0.919566	0.993151
X020381	BCG_1328C	148	6	2	2	1	0.910039	0.702595	0.867705	0.697946	0.871961	1.21635
X020381	BCG_3648C	471	14	8	13	1	0.641913	0.493847	0.795433	0.697955	0.729069	1.27351
X020381	BCG_3299	993	48	17	28	1	1.01738	0.667182	0.816599	0.698282	1.00999	1.35962
X020381	BCG_0330	183	7	5	6	1	0.66468	0.678624	0.8655	0.698608	0.880181	1.07807
X020381	BCG_1137	313	8	4	5	1	0.590539	0.491373	0.969567	0.699035	0.781081	1.08871
X020381	BCG_1595	1042	33	14	26	1	0.782232	0.67868	0.826689	0.699053	0.933755	1.18392
X020381	BCG_3584C	416	23	7	14	1	0.547275	0.446301	0.907737	0.699205	0.691422	1.14271
X020381	BCG_2881C	73	3	3	3	1	1.18731	0.682415	0.940719	0.699312	0.988653	1.34758
X020381	BCG_2715	638	34	9	26	1	1.03747	0.762161	0.945203	0.699483	0.999006	1.19335
X020381	BCG_1366	250	12	6	8	1	0.706501	0.724507	0.895716	0.699575	0.776144	1.05325
X020381	BCG_2576C	1215	66	21	47	1	1.04359	0.862248	0.947243	0.699794	1.08066	1.12937
X020381	BCG_3871C	394	19	11	11	1	0.596582	0.481136	0.806888	0.699903	0.701362	1.23956
X020381	BCG_1860	266	11	6	7	1	0.925123	0.788095	1.0821	0.699913	0.980611	1.02937
X020381	BCG_2958	560	23	11	19	1	0.969956	0.785863	0.937552	0.700107	1.03376	1.14305
X020381	BCG_0120	96	3	2	2	1	0.894725	0.682176	1.02286	0.700223	0.91691	1.11125
X020381	BCG_0275	240	7	7	7	1	0.783795	0.679261	0.987545	0.700482	0.912054	1.07019
X020381	BCG_1130	100	5	4	4	1	0.939403	0.886428	0.976656	0.700613	0.994599	1.04096
X020381	BCG_1340C	1037	42	17	27	1	0.858989	0.794069	0.898518	0.700638	0.99132	1.09831
X020381	BCG_2557C	583	12	11	11	1	0.850832	0.644485	0.886884	0.700643	0.755134	1.20861
X020381	BCG_1278C	603	13	11	11	1	0.821763	0.67088	1.02344	0.700771	0.904342	1.07522
X020381	BCG_0077C	960	32	15	22	1	0.648095	0.463078	0.739225	0.700782	0.734085	1.37078
X020381	BCG_2465C	266	7	5	7	1	0.728867	0.659503	0.908318	0.701102	0.816873	1.10272
X020381	BCG_1650	621	17	10	15	1	0.581221	0.471392	1.09049	0.70126	0.738002	1.01238
X020381	BCG_1735	395	8	7	7	1	0.984932	0.720845	1.09925	0.701337	0.960614	1.09056
X020381	BCG_3501C	67	3	2	2	1	1.11043	0.92121	1.28354	0.701457	0.896995	0.957219
X020381	BCG_0660C	1669	64	30	42	1	1.15357	0.631109	0.859732	0.70179	1.00172	1.44453
X020381	BCG_0688	450	13	7	10	1	0.606801	0.394948	0.840254	0.702037	0.739178	1.30084
X020381	BCG_3742	209	6	5	5	1	0.964267	0.734743	1.05617	0.702305	1.06832	1.09679
X020381	BCG_2463	209	11	6	8	1	0.891655	0.715453	0.843876	0.702338	0.893293	1.21312
X020381	BCG_3566C	132	4	3	3	1	0.819285	0.608556	1.04373	0.702365	0.851342	1.10107
X020381	BCG_1488C	154	13	2	2	1	0.918722	0.759774	1.01795	0.70256	0.951804	1.07931
X020381	BCG_2579C	105	3	2	3	1	1.23648	0.790408	0.998289	0.702691	1.03892	1.25034
X020381	BCG_1169C	274	10	4	8	1	0.682191	0.518866	0.94317	0.702793	1.07151	1.15058
X020381	BCG_3689	290	7	5	5	1	0.912231	0.76048	1.02713	0.702826	0.98886	1.06971
X020381	BCG_3674C	1200	48	24	40	1	0.84153	0.643636	1.02554	0.703009	0.882111	1.10326
X020381	BCG_1535	124	3	3	3	1	1.2277	0.913887	0.952069	0.703343	0.956978	1.19386
X020381	BCG_2731C	333	13	5	5	1	0.980744	0.719111	1.10828	0.703606	1.03635	1.08392
X020381	BCG_2767	259	11	7	8	1	1.09467	0.802001	1.40412	0.703608	1.17755	0.949484
X020381	BCG_2180C	674	20	14	14	1	0.899741	0.769437	0.875223	0.703755	1.03902	1.1551
X020381	BCG_0027C	525	74	10	47	1	1.03962	0.741804	0.840195	0.704236	1.17777	1.28927
X020381	BCG_2967C	345	11	6	9	1	0.905859	0.625209	0.89272	0.704575	0.959555	1.25557
X020381	BCG_2012	101	4	2	2	1	0.910241	0.616377	1.08602	0.704578	0.900697	1.12209
X020381	BCG_1999C	178	4	3	3	1	1.04691	0.91426	1.08873	0.704604	0.843742	1.02193
X020381	BCG_3634C	161	8	4	4	1	0.970254	0.808684	0.922788	0.704762	0.885837	1.13791
X020381	BCG_0451C	243	8	5	5	1	0.916527	0.755093	1.19536	0.705112	0.970714	0.982605
X020381	BCG_3113	310	10	7	7	1	1.03267	0.727433	1.12861	0.705211	1.1173	1.09516
X020381	BCG_2668	221	5	5	5	1	0.663086	0.604001	0.834806	0.705212	0.843688	1.15588
X020381	BCG_3024C	468	12	7	7	1	0.809819	0.676947	0.895612	0.705235	0.820907	1.15088
X020381	BCG_1441	200	10	4	4	1	0.758539	0.642804	1.0787	0.705336	0.812103	1.02151
X020381	BCG_3286C	306	9	4	4	1	0.673768	0.532398	0.927152	0.705691	0.676244	1.14677
X020381	BCG_3837	226	16	2	3	1	0.991722	0.831963	1.25611	0.705901	1.00734	0.953855
X020381	BCG_0504C	505	22	8	16	1	0.986041	0.805951	0.994367	0.706136	1.02375	1.10316
X020381	BCG_0820	161	5	3	3	1	0.688748	0.607516	0.970593	0.7062	0.784135	1.07011
X020381	BCG_1862	417	20	7	17	1	0.457509	0.418687	0.933222	0.706904	0.627071	1.07811
X020381	BCG_0116	148	4	2	2	1	0.82701	0.833571	0.872113	0.707445	0.898359	1.07113
X020381	BCG_0678C	177	13	5	5	1	1.0583	0.776935	1.68548	0.70761	0.983383	0.835885
X020381	BCG_3889	57	4	2	2	1	1.50196	0.811477	4.33038	0.707718	1.29664	0.486588
X020381	BCG_0630C	252	10	5	5	1	0.988426	0.884313	0.964914	0.707952	0.842457	1.07527
X020381	BCG_2635C	127	6	2	2	1	1.2012	0.802043	0.916328	0.708195	1.11515	1.28098
X020381	BCG_0268	296	8	6	6	1	0.720334	0.71865	0.922768	0.708203	0.78683	1.04808
X020381	BCG_0980	376	11	7	10	1	0.858564	0.615258	0.877442	0.708242	0.990083	1.2451
X020381	BCG_0209	294	9	7	7	1	0.90745	0.78071	1.03723	0.708527	0.973361	1.04924
X020381	BCG_0476C	363	12	6	8	1	0.930327	0.821654	0.955787	0.70916	0.974829	1.08601
X020381	BCG_3157C	220	10	4	4	1	0.961998	0.76151	1.17497	0.709359	0.915627	1.01318
X020381	BCG_0336C	95	4	2	2	1	0.972072	0.746624	0.972458	0.70976	0.781964	1.14717
X020381	BCG_2418	86	10	2	2	1	0.877514	0.840019	1.09927	0.709924	0.856552	0.968146
X020381	BCG_0600	161	9	3	3	1	0.745813	0.694313	1.05778	0.709962	0.787006	0.996418
X020381	BCG_3876C	224	8	5	5	1	0.980755	0.659681	0.885581	0.710648	1.14816	1.28182
X020381	BCG_0177C	162	6	4	4	1	0.816149	0.599294	1.13101	0.710913	0.7927	1.04961
X020381	BCG_0956C	67	10	2	2	1	1.09837	0.946853	1.53536	0.711063	0.784719	0.845362
X020381	BCG_2158C	445	12	8	11	1	0.770792	0.558542	0.871059	0.711124	0.792608	1.23866
X020381	BCG_3466C	402	20	9	12	1	0.610254	0.530544	0.898521	0.711486	0.758271	1.12679
X020381	BCG_0237	123	5	3	4	1	0.979412	0.724692	1.06389	0.71151	0.959577	1.10669
X020381	BCG_2686	77	4	2	2	1	0.776784	0.812238	0.904373	0.711526	0.971937	1.03505
X020381	BCG_1154	701	18	11	15	1	0.586248	0.467175	0.800727	0.711785	0.75411	1.25108
X020381	BCG_2258	992	40	21	27	1	0.609671	0.3324	0.752173	0.712026	0.748916	1.48415
X020381	BCG_2211	709	30	14	20	1	0.674144	0.677085	0.979912	0.712751	0.911025	1.01035
X020381	BCG_0184	685	26	8	16	1	0.851551	0.689444	0.86882	0.713677	0.861025	1.18821
X020381	BCG_2654C	710	35	13	24	1	0.977764	0.796619	0.910441	0.714066	1.04234	1.15858
X020381	BCG_3645C	181	4	4	4	1	1.1301	0.744565	0.915275	0.714085	0.949078	1.28332
X020381	BCG_3282C	110	2	2	2	1	0.97811	0.847062	1.05806	0.714202	1.00307	1.03831
X020381	BCG_1260	151	4	3	4	1	0.949826	0.805553	1.05521	0.715093	0.943705	1.04786
X020381	BCG_1857	161	8	4	4	1	1.07191	0.819991	0.988163	0.715107	0.968087	1.14587
X020381	BCG_0547C	222	7	5	7	1	0.435373	0.439299	0.905495	0.715124	0.616098	1.06736
X020381	BCG_1679C	477	20	11	13	1	1.05123	0.660281	0.879831	0.71516	0.968134	1.33187
X020381	BCG_0735	327	9	7	8	1	0.93138	0.787728	0.923829	0.715623	0.95674	1.12843
X020381	BCG_2531	140	3	3	3	1	0.571401	0.371564	0.881879	0.71576	0.783322	1.25367
X020381	BCG_0726C	202	5	3	3	1	0.907659	0.813941	0.961749	0.715841	0.959982	1.07432
X020381	BCG_3559C	392	12	8	9	1	0.917122	0.707057	0.941161	0.715855	1.00248	1.16315
X020381	BCG_0104	261	8	4	5	1	0.957274	0.75866	1.0345	0.716007	0.972592	1.09152
X020381	BCG_1194C	1666	69	31	57	1	1.0522	0.759623	0.787589	0.716149	0.84976	1.32638
X020381	BCG_0957	504	18	7	13	1	0.714957	1.02863	0.964933	0.716751	0.804545	0.860246
X020381	BCG_0285C	783	33	15	28	1	0.654744	0.522282	0.851603	0.716819	0.731838	1.20443
X020381	BCG_3069	810	35	14	31	1	0.638789	0.523471	0.833771	0.716839	0.729749	1.20744
X020381	BCG_2260	106	7	3	3	1	1.06793	0.636407	0.850716	0.717009	0.946587	1.39055
X020381	BCG_2653C	269	8	3	4	1	0.634448	0.503795	0.840747	0.717083	0.782834	1.21562
X020381	BCG_1736	70	2	2	2	1	0.948372	0.769313	1.22438	0.71733	0.85883	0.977268
X020381	BCG_1011	150	5	3	3	1	0.655097	0.556028	0.736737	0.71739	0.707744	1.28028
X020381	BCG_1376	365	10	7	7	1	0.851925	0.650747	1.07395	0.717455	0.942044	1.07377
X020381	BCG_2043C	171	9	4	4	1	0.721546	0.604279	1.03551	0.717644	0.763195	1.04986
X020381	BCG_3014C	92	2	2	2	1	0.882163	0.607762	1.07599	0.71769	0.90229	1.11784
X020381	BCG_1300	825	37	13	26	1	0.569315	0.417935	0.880029	0.717732	0.704186	1.20906
X020381	BCG_3753C	150	9	5	5	1	0.957477	0.841971	1.08392	0.717744	0.923793	1.0164
X020381	BCG_1058	479	12	7	7	1	0.537018	0.404366	0.929181	0.71795	0.767251	1.15258
X020381	BCG_0457	727	21	12	16	1	0.866337	0.80304	0.907618	0.718446	0.907475	1.09101
X020381	BCG_0489C	475	22	11	12	1	0.936207	0.807343	0.934617	0.718519	0.887108	1.11151
X020381	BCG_2144	224	11	5	7	1	0.851227	0.793779	0.920727	0.718556	0.917623	1.07974
X020381	BCG_2501C	1351	55	19	34	1	0.923538	0.751821	0.885374	0.718772	1.1024	1.1749
X020381	BCG_0239C	639	18	10	11	1	1.04984	0.776579	0.957689	0.718901	0.989081	1.18196
X020381	BCG_1688	361	16	7	9	1	0.761396	0.589205	1.00348	0.718933	0.769925	1.10593
X020381	BCG_3303C	1054	53	15	38	1	0.455841	0.360122	0.860822	0.719501	0.697278	1.19239
X020381	BCG_1845	150	7	2	3	1	1.07453	0.829358	1.13448	0.719559	1.04836	1.05636
X020381	BCG_3374C	77	4	3	3	1	0.830078	0.517425	0.840721	0.719588	0.843911	1.34748
X020381	BCG_0782	420	26	11	18	1	0.931923	0.646495	0.787413	0.71976	0.977042	1.34731
X020381	BCG_0571	230	6	4	4	1	0.885133	0.710644	1.22811	0.720264	0.998164	0.972342
X020381	BCG_1550	1051	53	16	36	1	0.834055	0.919837	0.92612	0.720277	0.799583	0.993552
X020381	BCG_1879C	222	7	5	5	1	0.672115	0.611012	0.891471	0.720742	0.699517	1.1129
X020381	BCG_2235	783	48	14	36	1	1.03959	0.806962	0.887512	0.720909	1.13142	1.20367
X020381	BCG_3680C	240	8	4	6	1	0.759751	0.718199	0.893554	0.721471	1.03978	1.09182
X020381	BCG_2371C	761	28	12	14	1	0.665349	0.671921	0.971376	0.721603	0.768609	1.01342
X020381	BCG_0725C	518	17	9	12	1	0.994377	0.76005	0.801275	0.721785	0.923861	1.27736
X020381	BCG_0445C	100	2	2	2	1	0.941875	0.776223	0.957559	0.722821	0.89375	1.12002
X020381	BCG_0123	331	9	7	7	1	1.16555	0.783242	1.07092	0.722836	1.0666	1.16794
X020381	BCG_2689C	398	11	7	8	1	0.612245	0.475511	0.911402	0.723266	0.735472	1.16247
X020381	BCG_1183	423	28	9	11	1	0.479449	0.370467	0.86091	0.723547	0.702057	1.20146
X020381	BCG_2963	501	23	8	11	1	0.785119	0.640932	0.893063	0.723635	0.82185	1.16371
X020381	BCG_1525	429	14	8	9	1	0.758432	0.624701	0.91959	0.723922	0.778534	1.13867
X020381	BCG_0962	107	3	2	3	1	0.972654	0.765057	0.906529	0.723996	1.09543	1.18011
X020381	BCG_1767C	96	2	2	2	1	0.827148	0.802126	0.962136	0.724031	0.971054	1.03564
X020381	BCG_2110	237	8	6	6	1	1.04633	0.776102	1.19454	0.72409	0.940511	1.03841
X020381	BCG_1718	183	7	4	5	1	0.589804	0.462606	0.869162	0.72412	0.684004	1.19375
X020381	BCG_3879	719	24	11	17	1	0.985076	0.856874	0.920068	0.72417	1.04637	1.11713
X020381	BCG_3175	248	10	4	6	1	0.765948	0.829094	0.861293	0.724201	0.850686	1.0447
X020381	BCG_3524C	406	173	7	123	1	1.01048	0.87777	0.914391	0.724285	0.99359	1.12182
X020381	BCG_2713	87	3	2	3	1	0.87825	0.72972	1.05513	0.724613	1.00543	1.05233
X020381	BCG_0985C	241	7	3	4	1	0.80646	0.586901	0.871426	0.724813	1.00441	1.23872
X020381	BCG_0303C	271	8	6	7	1	0.871574	0.723746	1.05785	0.72483	1.05485	1.05051
X020381	BCG_0592C	507	16	9	14	1	0.659945	0.52204	0.929078	0.724864	0.772991	1.14391
X020381	BCG_3180	259	9	6	9	1	0.781677	0.809446	0.967596	0.725282	0.951936	1.00261
X020381	BCG_2183C	544	106	10	76	1	0.965235	0.860017	0.954123	0.725782	1.03357	1.08329
X020381	BCG_1512	122	4	3	4	1	1.19086	0.854636	1.08595	0.725901	1.02034	1.12897
X020381	BCG_1039	515	22	8	16	1	0.860241	0.799866	1.10274	0.726136	0.9719	0.977733
X020381	BCG_0995C	481	17	8	10	1	0.999154	0.873477	0.9303	0.726223	1.07886	1.10832
X020381	BCG_3560C	333	13	6	7	1	0.893959	0.782828	0.991465	0.726336	0.98589	1.06744
X020381	BCG_1737	199	9	5	5	1	0.656775	0.569418	1.0719	0.726356	0.773178	1.00941
X020381	BCG_2120	1881	82	35	64	1	1.18128	0.724923	0.914149	0.726393	1.03634	1.3308
X020381	BCG_1106C	111	5	2	2	1	0.894672	0.7743	1.21453	0.726489	1.0459	0.952658
X020381	BCG_1717	420	16	9	13	1	0.841709	0.672703	1.10559	0.726675	0.844215	1.03566
X020381	BCG_0113	193	5	4	4	1	0.884888	0.680427	0.9734	0.72703	1.04533	1.13971
X020381	BCG_0152C	91	4	2	2	1	0.824843	0.586431	0.988966	0.727171	0.858767	1.15834
X020381	BCG_1078	63	3	2	2	1	1.08551	0.693462	0.962061	0.727345	0.921167	1.25973
X020381	BCG_1233	112	3	2	2	1	1.11811	0.833841	1.09057	0.727456	1.18988	1.10065
X020381	BCG_2790C	90	4	4	4	1	0.981329	0.673407	1.7607	0.727556	0.936131	0.813987
X020381	BCG_3620C	287	12	7	7	1	0.846736	0.630983	1.2123	0.727658	0.796166	1.00187
X020381	BCG_3836	685	21	13	19	1	0.564509	0.475045	0.772131	0.728341	0.687632	1.25444
X020381	BCG_1829	330	8	5	5	1	0.946863	0.722069	1.11351	0.728404	0.983234	1.06063
X020381	BCG_3549C	244	7	4	4	1	0.739932	0.602162	0.814247	0.728823	0.786729	1.22841
X020381	BCG_1253	402	9	6	6	1	0.910005	0.800461	0.996085	0.728853	0.960887	1.06315
X020381	BCG_2212	498	22	9	13	1	0.789212	0.726644	1.01099	0.729038	0.93002	1.02968
X020381	BCG_1963C	85	4	2	3	1	1.04417	0.827963	0.971502	0.729044	1.14976	1.13599
X020381	BCG_0501	100	3	2	3	1	1.16977	0.755407	1.04635	0.729583	1.08929	1.20425
X020381	BCG_2865C	325	10	6	6	1	0.696654	0.615243	1.01286	0.72987	0.719482	1.0421
X020381	BCG_1269	79	4	3	3	1	0.731097	0.715697	0.878666	0.729939	0.778512	1.08576
X020381	BCG_3786	225	7	5	5	1	0.956683	0.785998	1.01388	0.730307	1.07139	1.08712
X020381	BCG_1482	388	9	6	6	1	1.03915	0.575988	1.13154	0.730497	1.07229	1.19421
X020381	BCG_2592C	184	5	5	5	1	0.681758	0.544128	0.99318	0.730502	0.745374	1.09396
X020381	BCG_0736	154	8	3	3	1	0.684064	0.51597	0.845743	0.730905	0.776388	1.23672
X020381	BCG_2245	63	3	2	2	1	1.17674	0.782095	1.23676	0.730996	0.987275	1.07821
X020381	BCG_0978C	409	9	5	7	1	0.584348	0.502838	0.97535	0.730997	0.724521	1.07182
X020381	BCG_1716	236	10	5	6	1	1.05194	0.884404	1.12887	0.731539	0.945145	1.0192
X020381	BCG_1296	83	4	2	3	1	0.908136	0.865935	0.886304	0.731575	0.792554	1.08897
X020381	BCG_1026C	139	4	3	3	1	0.601707	0.612184	0.921503	0.732207	0.825625	1.04435
X020381	BCG_3599C	275	9	6	6	1	0.734015	0.437399	1.39439	0.732621	0.697476	0.946626
X020381	BCG_3126C	425	21	10	11	1	0.904415	0.962201	0.923494	0.732838	0.950213	1.00993
X020381	BCG_0565	68	2	2	2	1	1.05027	0.926757	0.992666	0.733469	1.05872	1.06817
X020381	BCG_2150C	459	21	7	16	1	1.01526	0.842739	0.9448	0.733725	1.02272	1.12739
X020381	BCG_2650	280	11	5	5	1	0.86877	0.665868	0.993019	0.733789	0.86543	1.12652
X020381	BCG_0821	84	2	2	2	1	0.93895	0.699027	0.930837	0.733808	0.967446	1.18964
X020381	BCG_1467	82	4	2	2	1	0.982547	0.700974	0.996741	0.733839	1.05514	1.16777
X020381	BCG_2269	365	11	9	9	1	0.797857	0.705645	0.993797	0.734161	0.771276	1.05791
X020381	BCG_2382C	254	7	4	4	1	0.812605	0.603086	0.917491	0.734436	0.877483	1.19205
X020381	BCG_0072	460	12	7	7	1	0.623311	0.390287	0.77059	0.735106	0.628492	1.39835
X020381	BCG_2697	210	8	4	6	1	0.944737	0.847701	1.06409	0.735389	1.01369	1.01724
X020381	BCG_2760C	1421	55	19	45	1	0.687463	0.947261	0.923285	0.735525	0.74696	0.902123
X020381	BCG_3169	314	11	5	8	1	0.676112	0.674719	1.11201	0.735648	0.781144	0.938089
X020381	BCG_0450C	229	6	3	3	1	0.940365	0.727067	1.12002	0.735994	1.03206	1.0505
X020381	BCG_1200C	63	2	2	2	1	1.03025	0.718009	1.05473	0.736091	1.01772	1.14526
X020381	BCG_2056C	208	5	4	4	1	0.752046	0.716329	0.931219	0.73611	0.854906	1.06343
X020381	BCG_0936C	202	9	4	5	1	0.623857	0.448964	0.803281	0.736777	0.714129	1.29676
X020381	BCG_3880	260	12	7	10	1	0.749123	0.638944	0.964838	0.736878	0.790149	1.09062
X020381	BCG_3913	518	32	10	20	1	0.847764	0.747198	0.926452	0.737516	0.917257	1.10403
X020381	BCG_3233C	416	16	7	11	1	1.11589	0.917291	1.1665	0.737754	1.1513	1.0154
X020381	BCG_1493	202	6	4	4	1	0.974068	0.821236	1.26332	0.737796	1.10092	0.946998
X020381	BCG_0208	492	16	9	10	1	0.869899	0.829214	0.978091	0.737958	0.984557	1.03463
X020381	BCG_2276C	521	14	7	9	1	0.70535	0.527579	0.931911	0.738666	0.757929	1.16846
X020381	BCG_0211	574	14	9	11	1	0.903928	0.850513	1.10657	0.738782	0.920791	0.972842
X020381	BCG_0613	1373	95	22	63	1	1.03711	0.89146	0.990987	0.738807	1.04399	1.08216
X020381	BCG_2764C	1097	48	20	27	1	1.20111	0.599638	0.970156	0.739354	0.731223	1.40217
X020381	BCG_0080	263	7	5	7	1	1.15386	0.76531	0.935748	0.739646	0.948637	1.26619
X020381	BCG_2984	231	10	5	8	1	1.04711	0.901301	1.1794	0.739775	0.895957	0.983856
X020381	BCG_1746	157	6	4	4	1	1.02836	0.852748	1.17585	0.739891	0.98961	0.999887
X020381	BCG_2736	180	7	4	4	1	0.925634	0.767232	0.89431	0.740014	0.926729	1.15894
X020381	BCG_0426	42	5	2	2	1	0.926148	0.786428	1.16368	0.740303	0.779051	0.987714
X020381	BCG_3284C	116	8	4	4	1	1.04659	0.703019	1.16298	0.740398	0.945138	1.09678
X020381	BCG_2427C	176	18	4	4	1	0.805359	0.722107	0.919468	0.740715	0.808776	1.09977
X020381	BCG_1967C	74	4	2	2	1	1.0941	0.77545	1.14829	0.741167	0.932252	1.08856
X020381	BCG_1247C	250	8	6	7	1	0.740707	0.671526	1.29881	0.741425	0.845923	0.883457
X020381	BCG_3270C	507	37	9	27	1	1.05562	0.817973	0.934284	0.741686	1.13138	1.17313
X020381	BCG_3868C	412	10	6	8	1	0.919702	0.860781	0.885778	0.741821	0.938449	1.09913
X020381	BCG_0721	226	11	5	5	1	0.772457	0.602222	1.20446	0.742423	0.7222	0.981057
X020381	BCG_3471	525	22	9	12	1	0.700713	0.518429	0.934126	0.742595	0.705661	1.17084
X020381	BCG_0485C	82	2	2	2	1	1.0416	0.974258	1.33039	0.742791	0.878849	0.885859
X020381	BCG_1661C	151	7	4	4	1	1.0423	0.891852	0.943907	0.742905	0.902273	1.11251
X020381	BCG_0135	344	9	6	8	1	1.08456	0.874464	1.05804	0.743158	0.961442	1.07869
X020381	BCG_2780C	549	94	10	62	1	1.08628	0.545366	0.692311	0.743193	1.04323	1.68564
X020381	BCG_1819	79	2	2	2	1	1.05211	0.910771	0.89929	0.743257	0.843141	1.13373
X020381	BCG_3176	365	15	7	8	1	0.758097	0.626548	1.04676	0.743376	0.855291	1.05067
X020381	BCG_1912	560	23	8	19	1	0.942316	0.646296	0.993994	0.744248	0.96093	1.18413
X020381	BCG_1742C	144	8	2	2	1	0.986451	0.78557	1.01525	0.74456	0.993029	1.10308
X020381	BCG_3667C	71	4	2	2	1	1.06838	0.955941	1.08359	0.744745	1.12658	1.01414
X020381	BCG_0082	225	6	3	3	1	0.835481	0.723984	0.994568	0.744768	0.910292	1.06804
X020381	BCG_0824	680	18	10	11	1	0.760886	0.939613	1.10633	0.745041	0.957861	0.860673
X020381	BCG_3300C	65	4	2	2	1	1.07944	0.89676	0.947038	0.745528	0.891192	1.1278
X020381	BCG_2988C	983	29	15	18	1	0.784831	0.537656	0.889145	0.745563	0.81158	1.25093
X020381	BCG_1129C	180	3	3	3	1	0.836539	0.675859	0.771797	0.745665	0.85155	1.26863
X020381	BCG_3558C	237	7	5	5	1	0.954248	0.77009	1.2465	0.746575	1.01636	0.969084
X020381	BCG_2813C	138	5	2	2	1	1.04093	0.863948	1.11638	0.746735	0.95188	1.0306
X020381	BCG_3967	474	17	7	7	1	0.791921	0.569355	0.941755	0.747561	0.880344	1.18583
X020381	BCG_2277	321	12	7	8	1	0.561687	0.512262	0.880168	0.747573	0.70114	1.12156
X020381	BCG_2636C	240	14	6	7	1	1.12389	0.812415	1.0676	0.748457	1.1716	1.12972
X020381	BCG_2210	176	6	4	4	1	0.938877	0.768923	0.900154	0.748637	1.00667	1.16165
X020381	BCG_0530	231	9	4	5	1	0.678944	0.485417	0.838757	0.748715	0.716214	1.26792
X020381	BCG_2875	309	16	5	6	1	0.75584	0.546664	0.864059	0.748974	0.826827	1.24464
X020381	BCG_1261C	312	8	5	5	1	0.792063	0.666142	0.988809	0.749093	0.79376	1.08285
X020381	BCG_1673C	125	6	3	3	1	0.994593	0.871055	1.07146	0.749313	0.996444	1.02681
X020381	BCG_0768	313	19	8	12	1	1.04079	1.07529	1.00708	0.749702	0.88794	0.980027
X020381	BCG_1803C	400	21	9	15	1	0.884079	0.774827	0.926725	0.750415	0.922305	1.10727
X020381	BCG_0925	1123	35	22	28	1	0.586824	0.514757	0.820288	0.750448	0.70182	1.18859
X020381	BCG_0012	127	9	4	7	1	0.954147	0.7763	1.11715	0.750917	0.976165	1.03206
X020381	BCG_3390C	122	7	4	5	1	0.854038	0.585536	0.979847	0.751441	0.983113	1.1844
X020381	BCG_0207	514	14	11	12	1	0.902015	0.812715	1.12845	0.752409	1.01274	0.979831
X020381	BCG_0264C	449	12	8	11	1	0.65094	0.930673	1.02875	0.753293	0.891049	0.842566
X020381	BCG_1379C	676	17	9	10	1	1.08832	0.905101	1.07015	0.75363	1.06815	1.05724
X020381	BCG_3031C	824	25	15	19	1	0.579101	0.472039	0.947541	0.753666	0.642795	1.11237
X020381	BCG_1364	127	8	3	7	1	0.968135	0.773779	0.879134	0.754657	0.876607	1.19071
X020381	BCG_2038C	321	14	3	7	1	1.1774	0.97477	1.19567	0.756333	1.12764	1.00321
X020381	BCG_2549C	186	5	3	3	1	0.701337	0.539457	0.91416	0.756412	0.735397	1.17042
X020381	BCG_0569	131	4	4	4	1	0.958553	0.753373	1.19358	0.756853	0.972447	1.00596
X020381	BCG_1710C	43	2	2	2	1	0.969185	0.885925	1.18428	0.756897	1.01014	0.951205
X020381	BCG_2019	220	6	4	5	1	0.662399	0.567133	0.892856	0.757438	0.782882	1.13864
X020381	BCG_0226C	834	26	14	20	1	0.598394	0.504328	0.942647	0.758357	0.731257	1.10465
X020381	BCG_2880C	433	16	8	9	1	0.550355	0.484915	0.94783	0.758417	0.730033	1.08209
X020381	BCG_3864C	490	31	8	23	1	1.21265	0.804042	1.067	0.759022	1.26869	1.18258
X020381	BCG_2193C	859	29	16	22	1	0.62553	0.671852	1.06698	0.759033	0.738491	0.93484
X020381	BCG_1872C	865	43	18	32	1	0.88229	0.690497	0.803816	0.759057	0.754312	1.25964
X020381	BCG_1497	770	24	11	19	1	0.59108	0.455922	0.803083	0.760075	0.771407	1.26376
X020381	BCG_2998C	63	2	2	2	1	0.896629	0.670084	1.14506	0.7601	0.923467	1.04489
X020381	BCG_1294	201	6	4	6	1	0.673847	0.783132	0.900363	0.760685	0.903137	0.994269
X020381	BCG_2335C	374	12	7	8	1	0.747775	0.607227	0.948738	0.760722	0.8307	1.12327
X020381	BCG_2500C	1410	75	27	51	1	1.01787	0.756469	0.920815	0.762119	1.0398	1.20306
X020381	BCG_2608C	178	7	2	2	1	0.917072	0.715375	1.10758	0.762338	0.84172	1.05163
X020381	BCG_1081	423	23	7	17	1	0.946563	0.858239	0.954327	0.7626	1.05362	1.07393
X020381	BCG_1442	67	4	2	2	1	0.96167	0.729539	1.13485	0.762607	0.903533	1.05218
X020381	BCG_0717	7076	567	110	411	1	1.10127	0.729267	0.810992	0.763091	0.96004	1.36423
X020381	BCG_2692	198	6	4	4	1	0.717012	0.529494	0.991816	0.763256	0.828774	1.12864
X020381	BCG_3399	94	6	2	2	1	0.859198	0.688445	1.03306	0.763421	0.819765	1.07999
X020381	BCG_0238C	117	6	3	5	1	1.03941	0.902949	0.996141	0.763491	0.992647	1.07389
X020381	BCG_0206	443	16	7	9	1	0.912967	0.787881	0.994512	0.763953	0.989852	1.07326
X020381	BCG_2964	1140	44	17	29	1	1.01662	0.846717	0.900653	0.764166	0.951705	1.15409
X020381	BCG_2415C	152	4	4	4	1	0.859307	0.644719	0.934823	0.765538	0.936361	1.17712
X020381	BCG_3562C	334	9	6	8	1	0.905748	0.824746	0.940419	0.765545	1.02528	1.07964
X020381	BCG_2340C	71	2	2	2	1	1.22518	0.802535	1.02779	0.765786	1.02695	1.21573
X020381	BCG_0185	145	5	2	2	1	0.683072	0.455954	1.16195	0.766401	0.868199	1.04028
X020381	BCG_2015C	65	2	2	2	1	0.771748	0.492924	1.44276	0.766667	0.821354	0.915308
X020381	BCG_3173	465	17	10	13	1	0.515574	0.497641	0.989313	0.766795	0.706753	1.01925
X020381	BCG_2891C	183	8	3	3	1	1.01096	0.827006	0.975981	0.767281	0.979497	1.11535
X020381	BCG_1362	62	3	3	3	1	0.935337	0.763245	1.02311	0.768462	1.15224	1.0834
X020381	BCG_2617C	140	8	2	2	1	1.06018	0.817075	1.09375	0.768568	0.964888	1.07816
X020381	BCG_0650	220	13	3	3	1	0.90704	0.807185	1.08296	0.768845	0.99594	1.00894
X020381	BCG_2368	1461	40	25	29	1	0.826368	0.926892	1.04706	0.768849	0.921171	0.925237
X020381	BCG_2252	162	6	4	4	1	1.01845	0.79798	1.05684	0.768953	0.934779	1.08822
X020381	BCG_3750	322	6	5	5	1	1.00559	0.790423	1.10392	0.769004	1.08736	1.05872
X020381	BCG_3063C	547	17	8	13	1	0.877641	1.15922	1.2176	0.769027	0.836929	0.789981
X020381	BCG_2059C	101	4	2	2	1	1.28348	0.807121	1.18056	0.769089	1.19887	1.14882
X020381	BCG_1638	199	5	4	4	1	0.713542	0.656229	0.882076	0.770335	0.875592	1.11392
X020381	BCG_0210	428	16	9	11	1	0.930772	0.811998	0.985181	0.770968	0.966215	1.07433
X020381	BCG_1651	409	9	7	9	1	0.713985	0.59308	0.937803	0.771136	0.760741	1.11961
X020381	BCG_1430	172	6	3	4	1	1.01745	0.756145	1.10435	0.771214	1.01394	1.08436
X020381	BCG_0537C	649	42	12	36	1	0.962591	0.844632	0.986719	0.771272	1.08564	1.07166
X020381	BCG_0213	418	22	7	12	1	0.850421	0.765572	0.996764	0.771714	1.0919	1.04998
X020381	BCG_1053	270	12	4	10	1	1.08357	0.827705	1.14009	0.771923	1.07083	1.05884
X020381	BCG_0401C	520	23	8	15	1	0.492702	0.425336	0.874291	0.772358	0.652456	1.14856
X020381	BCG_1132C	542	16	9	11	1	0.636689	0.530704	1.16141	0.77274	0.721531	0.967245
X020381	BCG_0875C	56	2	2	2	1	0.8998	0.63367	0.976291	0.772765	1.05061	1.18003
X020381	BCG_0193	589	33	9	24	1	0.799202	0.733507	1.03888	0.77348	0.9996	1.01513
X020381	BCG_1276C	265	9	5	5	1	1.08577	0.892034	1.04966	0.773534	1.00253	1.0742
X020381	BCG_0823	95	5	2	3	1	0.688346	0.560749	0.951126	0.77358	0.647102	1.11672
X020381	BCG_0832	114	4	2	3	1	1.2529	0.881997	1.26292	0.773745	1.29602	1.05035
X020381	BCG_1636C	584	36	8	27	1	1.14364	0.835714	1.01642	0.774045	1.17014	1.15739
X020381	BCG_3686	402	15	7	11	1	0.645585	0.577494	1.14144	0.774345	0.775293	0.95733
X020381	BCG_3704C	4134	218	64	155	1	1.11374	0.687644	0.865919	0.775611	1.02063	1.36058
X020381	BCG_2960	167	6	4	5	1	1.06637	0.918372	1.07	0.776064	1.02651	1.03923
X020381	BCG_1140	603	30	9	14	1	0.838859	1.37053	1.57724	0.776166	0.823305	0.623813
X020381	BCG_2701C	456	18	9	11	1	0.85644	0.851298	0.950474	0.776862	0.891209	1.03034
X020381	BCG_3054	784	21	15	16	1	0.857955	1.25408	1.02421	0.776952	0.800285	0.815504
X020381	BCG_3569	48	3	2	2	1	0.809634	0.560485	1.10602	0.777228	0.877716	1.08589
X020381	BCG_1925C	517	23	11	19	1	0.843392	0.800267	1.05557	0.777446	1.06199	0.993296
X020381	BCG_2684	1040	80	13	50	1	1.10144	0.832671	0.854974	0.7776	1.09111	1.24519
X020381	BCG_2152C	77	4	3	3	1	0.646124	0.604144	0.947659	0.777767	0.745131	1.06078
X020381	BCG_0464C	347	13	7	7	1	0.992208	0.789275	0.957451	0.778692	1.11706	1.14054
X020381	BCG_1314	75	4	3	3	1	1.30266	0.932021	0.914043	0.778721	0.869571	1.24734
X020381	BCG_3649	351	5	4	5	1	0.815611	0.755728	0.998286	0.779224	0.986332	1.03512
X020381	BCG_2181C	389	21	9	11	1	0.893701	0.766229	1.01924	0.779448	1.1287	1.06062
X020381	BCG_0353	190	6	3	3	1	0.518993	0.463054	1.02003	0.779562	0.824899	1.02421
X020381	BCG_3856	619	27	13	15	1	1.00856	0.793921	0.871089	0.780351	0.891697	1.20634
X020381	BCG_0160	483	13	9	9	1	0.541298	0.509258	0.93468	0.780372	0.672068	1.06743
X020381	BCG_1477	183	5	3	4	1	0.512201	0.408842	1.04555	0.780434	0.658688	1.03975
X020381	BCG_3021	503	18	8	11	1	0.801441	0.762769	1.02489	0.780781	1.03274	1.00771
X020381	BCG_0750	558	58	10	48	1	0.959773	0.879886	0.971922	0.781036	1.01544	1.0583
X020381	BCG_1291C	136	4	3	3	1	0.921812	0.87921	1.00437	0.78142	1.29117	1.0203
X020381	BCG_3158	256	10	5	7	1	0.947877	0.891767	0.979142	0.781449	0.825904	1.04114
X020381	BCG_3059	121	4	2	2	1	0.884623	0.827767	1.25135	0.78237	0.944088	0.906453
X020381	BCG_3921C	426	16	8	8	1	0.573346	0.493201	0.980988	0.782812	0.747423	1.06726
X020381	BCG_2189	108	2	2	2	1	0.976566	0.807555	0.970404	0.783448	0.907936	1.11171
X020381	BCG_2610C	829	37	15	29	1	0.984066	0.81186	0.890109	0.783649	1.12832	1.16575
X020381	BCG_0470	108	3	3	3	1	1.01519	0.971084	1.04658	0.783708	1.10541	0.998773
X020381	BCG_0812C	156	5	3	5	1	0.7294	0.877247	1.06288	0.783724	0.785804	0.891384
X020381	BCG_3498C	223	7	6	6	1	0.805689	0.706953	1.02244	0.784105	0.861757	1.04412
X020381	BCG_1339C	157	8	4	4	1	0.933367	0.671483	1.28228	0.784511	0.989466	0.98956
X020381	BCG_3216C	155	4	3	3	1	0.977848	0.767155	1.06343	0.786336	1.01167	1.08045
X020381	BCG_0075C	299	12	7	8	1	0.902985	0.849548	0.954269	0.786721	0.848857	1.05498
X020381	BCG_2630C	96	4	2	2	1	0.711651	0.557746	0.914252	0.787463	0.747629	1.16281
X020381	BCG_3397	226	11	3	3	1	1.14448	0.768179	0.986346	0.787494	1.14834	1.22226
X020381	BCG_1617C	153	6	4	4	1	0.713763	0.621321	1.05899	0.787941	0.664275	1.01991
X020381	BCG_2196	234	8	4	6	1	1.07612	0.915262	0.99356	0.788813	1.07521	1.08764
X020381	BCG_1637	258	4	4	4	1	0.690424	0.488465	0.951498	0.789161	0.847914	1.17394
X020381	BCG_0507	867	22	15	19	1	0.609148	0.489753	0.91784	0.789892	0.723419	1.14319
X020381	BCG_2609C	1017	48	12	31	1	1.0574	0.831873	0.971482	0.789935	1.18532	1.14087
X020381	BCG_2406	64	4	2	2	1	0.806146	0.652984	0.80503	0.790599	0.90506	1.23877
X020381	BCG_3504	404	21	8	16	1	0.985303	0.874136	0.95012	0.790762	1.05722	1.08828
X020381	BCG_3179	223	8	3	3	1	0.844664	0.856481	1.07587	0.791117	0.902789	0.954623
X020381	BCG_1858	100	6	4	4	1	0.939753	0.77323	1.07617	0.791175	1.01645	1.04886
X020381	BCG_2111C	394	14	5	10	1	0.720767	0.76762	0.931635	0.791722	0.983082	1.01266
X020381	BCG_0351	79	2	2	2	1	0.741913	0.653482	1.40064	0.792349	1.02715	0.84801
X020381	BCG_0813C	624	27	9	14	1	0.529522	0.417051	0.825323	0.793102	0.729569	1.23113
X020381	BCG_0840	154	6	3	3	1	0.67149	0.496836	0.934596	0.793335	0.727605	1.1677
X020381	BCG_1996	359	31	7	22	1	0.946385	0.940934	1.02149	0.794609	0.969262	0.991828
X020381	BCG_0235C	798	24	12	14	1	0.691173	0.600469	0.99652	0.795793	0.782774	1.05898
X020381	BCG_0471	144	2	2	2	1	0.702783	0.671967	0.892815	0.796968	0.981979	1.08819
X020381	BCG_1038	216	5	4	4	1	1.08555	0.828454	1.15258	0.797455	1.03792	1.05276
X020381	BCG_2879C	107	4	2	2	1	0.500774	0.430725	0.815983	0.797817	0.642709	1.20379
X020381	BCG_2957	1249	36	23	26	1	0.687683	0.442793	0.957701	0.798151	0.786378	1.20506
X020381	BCG_2890C	713	21	13	16	1	0.528654	0.485176	0.87717	0.79848	0.659658	1.12207
X020381	BCG_2248C	257	10	5	6	1	0.637607	0.732334	1.20614	0.799073	0.7311	0.844791
X020381	BCG_1472C	425	17	7	16	1	0.823421	0.741926	0.956094	0.799603	1.05676	1.07385
X020381	BCG_2487	897	20	16	16	1	0.738819	0.559393	0.857099	0.800199	0.778687	1.22755
X020381	BCG_0324	711	32	15	16	1	0.839538	0.64488	1.04899	0.800225	0.9778	1.08599
X020381	BCG_1341C	111	8	2	2	1	1.18695	0.957705	0.939231	0.80111	1.02413	1.15288
X020381	BCG_1479	151	5	2	2	1	1.01466	1.033	1.14928	0.801369	1.03061	0.923187
X020381	BCG_1556	345	10	7	7	1	0.560694	0.374873	0.877266	0.801377	0.710658	1.24642
X020381	BCG_0855	313	13	7	7	1	0.631833	0.523714	1.95856	0.802462	0.662287	0.657395
X020381	BCG_2924C	135	6	2	2	1	1.02617	0.713981	0.835287	0.802509	0.954619	1.30782
X020381	BCG_2360C	267	12	5	8	1	1.18441	0.871157	1.14164	0.802973	1.00385	1.08526
X020381	BCG_1308C	1504	59	33	45	1	0.639369	0.414483	0.896755	0.804662	0.730184	1.25025
X020381	BCG_0192	68	5	2	3	1	0.663639	0.67459	0.811278	0.804789	0.902676	1.11964
X020381	BCG_1947C	819	33	16	21	1	0.787862	0.708066	0.684489	0.806151	0.731282	1.28387
X020381	BCG_1698	173	4	2	2	1	0.592943	0.517602	1.02169	0.80738	0.689071	1.03486
X020381	BCG_3557C	612	29	9	22	1	0.837843	0.813567	1.00038	0.807884	1.13767	1.01318
X020381	BCG_1579C	1147	41	25	27	1	0.582642	0.383702	0.875283	0.808047	0.79169	1.25708
X020381	BCG_2188	94	3	2	2	1	1.2142	0.778079	1.31293	0.809371	1.07237	1.05891
X020381	BCG_1995	545	47	10	27	1	0.902231	0.969662	0.960446	0.809415	0.994413	0.985557
X020381	BCG_1283	1007	24	15	24	1	0.40447	0.458721	0.863129	0.811531	0.592416	1.0625
X020381	BCG_2631C	771	31	13	25	1	0.428714	0.456434	0.934358	0.81155	0.624541	1.02727
X020381	BCG_1485C	84	4	3	4	1	0.76856	0.715883	0.963186	0.812012	0.957918	1.0533
X020381	BCG_0097C	1072	26	19	20	1	0.627252	0.428897	0.824835	0.813175	0.64938	1.29793
X020381	BCG_1574C	294	12	7	7	1	1.11872	0.835566	1.10853	0.814473	1.14892	1.08982
X020381	BCG_1277C	207	7	4	5	1	1.02412	0.789661	1.17604	0.814638	0.996718	1.02972
X020381	BCG_0731	262	97	5	49	1	1.08222	0.914843	0.965945	0.815101	1.14601	1.1071
X020381	BCG_1329C	259	5	4	4	1	1.0069	0.732484	1.26132	0.817085	1.02789	1.00657
X020381	BCG_1385	797	26	11	19	1	0.396483	0.400791	1.02235	0.819603	0.660062	0.981268
X020381	BCG_0323	310	10	5	6	1	0.765468	0.881298	1.1421	0.820109	1.03296	0.872527
X020381	BCG_2444C	387	14	8	12	1	0.632332	0.492936	0.910408	0.820353	0.725003	1.16317
X020381	BCG_3370C	104	8	3	3	1	1.03076	0.685841	0.968662	0.822791	0.920748	1.22741
X020381	BCG_3926	195	8	4	4	1	0.785445	0.589618	0.885453	0.823478	0.809452	1.21041
X020381	BCG_2173C	178	6	4	5	1	1.0295	0.873577	0.829938	0.823997	0.901556	1.19136
X020381	BCG_1639	131	3	3	3	1	0.939968	0.728531	1.09131	0.824631	0.897338	1.06601
X020381	BCG_3168	170	5	2	3	1	1.07452	0.880943	0.979822	0.825624	1.02491	1.11487
X020381	BCG_0498	299	9	6	6	1	0.732794	0.602809	1.04169	0.825663	0.75101	1.05369
X020381	BCG_1994	465	24	10	17	1	0.943112	0.964306	0.987346	0.825713	1.05719	0.995624
X020381	BCG_3181	384	14	6	10	1	0.920279	0.884825	1.00625	0.825908	1.00232	1.01544
X020381	BCG_3635C	545	20	11	15	1	0.497727	0.525959	0.923025	0.826007	0.670933	1.03364
X020381	BCG_1356	139	3	2	2	1	0.959416	0.806723	1.17515	0.826415	0.984836	0.988671
X020381	BCG_3172	205	6	4	5	1	0.462535	0.515095	0.940711	0.828136	0.684568	1.00462
X020381	BCG_0508	796	21	13	17	1	0.700225	0.586416	0.875073	0.828441	0.704292	1.16335
X020381	BCG_3068	99	3	2	2	1	0.884641	0.744697	0.867638	0.829664	0.82946	1.16889
X020381	BCG_3586	111	3	3	3	1	0.715007	0.679547	0.966627	0.829838	0.836104	1.04181
X020381	BCG_1618C	232	9	5	5	1	0.935297	0.907743	1.03642	0.83123	1.0008	0.995438
X020381	BCG_1063	475	12	8	8	1	0.696982	0.800772	1.00968	0.831578	0.93535	0.937323
X020381	BCG_0916	187	8	4	5	1	0.957948	0.753029	1.01841	0.833144	1.09422	1.10529
X020381	BCG_1555	630	17	11	12	1	0.605718	0.574428	1.02037	0.833824	0.70659	1.00684
X020381	BCG_3574C	120	8	2	3	1	1.17236	0.91986	1.07633	0.834815	1.16938	1.08825
X020381	BCG_3193	80	2	2	2	1	0.678863	0.734535	0.941576	0.836755	0.664188	1.00164
X020381	BCG_0538	489	16	10	14	1	0.974296	0.812226	1.0474	0.837688	1.05328	1.06167
X020381	BCG_3032C	370	14	6	6	1	0.904087	0.691669	1.18286	0.838256	1.00581	1.01577
X020381	BCG_3003C	73	2	2	2	1	0.659816	0.557166	0.90072	0.83916	0.759429	1.13851
X020381	BCG_0350C	288	25	5	18	1	0.965015	1.17257	0.976212	0.839258	0.852163	0.91448
X020381	BCG_1588	242	16	5	5	1	0.752824	0.632852	1.03192	0.841611	0.789521	1.05289
X020381	BCG_2209	113	4	2	2	1	0.795308	1.05728	1.1642	0.841848	0.922765	0.808158
X020381	BCG_3857	1028	29	17	25	1	1.09028	0.776927	0.87343	0.842048	0.996305	1.26656
X020381	BCG_1968C	168	4	3	3	1	0.903597	1.06977	1.04177	0.842418	0.957705	0.90152
X020381	BCG_2474C	440	10	8	9	1	0.653283	0.521044	0.909832	0.842448	0.746119	1.15543
X020381	BCG_3166	127	5	3	3	1	0.819635	0.668095	0.938288	0.843377	0.786259	1.13275
X020381	BCG_0309C	435	16	6	8	1	0.65644	0.52601	0.937388	0.84348	0.672032	1.13191
X020381	BCG_2147C	606	19	11	14	1	0.830159	1.29353	1.00875	0.846288	0.865402	0.794932
X020381	BCG_2432C	97	4	4	4	1	0.832533	0.606462	0.960886	0.847736	0.898542	1.16919
X020381	BCG_1159C	443	19	8	14	1	0.586396	0.520429	0.973241	0.847833	0.694298	1.06208
X020381	BCG_3855	385	18	7	7	1	1.04475	0.717378	1.8667	0.848736	1.07788	0.791289
X020381	BCG_1676	2659	127	44	100	1	1.10935	0.822036	0.952781	0.850683	1.00603	1.18849
X020381	BCG_2639C	534	21	11	11	1	0.592459	0.469854	0.954415	0.850872	0.663678	1.11809
X020381	BCG_0428	344	11	5	5	1	0.524151	0.508107	1.10673	0.851556	0.693143	0.943841
X020381	BCG_3822	132	5	3	4	1	0.717293	0.699977	0.874231	0.852036	1.05729	1.09089
X020381	BCG_3556C	546	37	9	21	1	0.898117	0.910517	1.06984	0.852881	1.1681	0.958472
X020381	BCG_1905C	627	18	11	15	1	0.786333	0.771441	0.895951	0.854778	0.77307	1.07133
X020381	BCG_3034C	151	3	3	3	1	0.559977	0.493611	1.21368	0.855168	0.66238	0.913715
X020381	BCG_1334	549	31	11	26	1	0.81504	0.8613	1.03716	0.858123	1.06156	0.956057
X020381	BCG_0392	76	10	2	3	1	0.913728	0.992055	1.8073	0.859033	1.13363	0.683632
X020381	BCG_0911	454	10	7	8	1	0.567496	0.55029	0.833691	0.859092	0.671584	1.1326
X020381	BCG_1352	200	10	4	4	1	0.667594	0.613408	1.06084	0.859688	0.588072	0.996024
X020381	BCG_0399	101	4	3	3	1	0.727026	0.767935	1.01147	0.86012	0.747186	0.970565
X020381	BCG_3770	932	39	18	32	1	0.623729	0.467477	0.907131	0.860168	0.753831	1.18123
X020381	BCG_0579	682	36	6	22	1	0.901959	0.236175	0.282932	0.860232	1.08579	3.66391
X020381	BCG_2904C	150	4	3	3	1	0.911932	0.759682	0.979434	0.860827	0.907276	1.09937
X020381	BCG_3410	191	5	4	4	1	0.616816	0.528646	0.946767	0.865493	0.737281	1.09584
X020381	BCG_3067C	194	11	5	9	1	0.769798	0.896715	1.06415	0.867053	0.891895	0.902559
X020381	BCG_0896C	51	3	2	2	1	0.955095	0.734376	0.972381	0.869906	0.924852	1.1455
X020381	BCG_1205	242	7	4	4	1	0.526946	0.478893	1.16776	0.871133	0.696496	0.9273
X020381	BCG_2862C	1145	89	15	74	1	0.937056	0.995093	1.01143	0.873344	1.12302	0.965379
X020381	BCG_2468C	374	19	6	7	1	0.682427	0.469167	0.899626	0.873533	0.727287	1.22913
X020381	BCG_2578C	1469	37	25	26	1	0.662753	0.481778	0.885117	0.874264	0.702085	1.21645
X020381	BCG_1333	239	11	6	9	1	0.858025	0.879205	1.11332	0.874473	1.0498	0.932495
X020381	BCG_3909	298	14	5	9	1	0.680089	0.511727	0.830785	0.874624	0.659334	1.25145
X020381	BCG_0833	287	10	6	6	1	0.79146	0.557898	0.936009	0.876093	0.767265	1.19918
X020381	BCG_2229	678	17	11	13	1	0.994033	0.953604	1.08209	0.877794	1.32354	0.979533
X020381	BCG_3630C	123	5	2	2	1	0.641548	0.678246	1.09028	0.881569	0.711962	0.928202
X020381	BCG_3033C	851	25	15	17	1	0.517823	0.523143	1.02131	0.88479	0.643358	0.982754
X020381	BCG_0081	201	9	5	5	1	1.04708	0.701385	1.02	0.886547	0.820395	1.1892
X020381	BCG_0191	918	29	12	24	1	0.704978	0.787418	1.02153	0.889787	0.890126	0.942523
X020381	BCG_1543	429	23	10	17	1	0.802316	0.851751	1.13196	0.890319	0.98748	0.908557
X020381	BCG_0850C	481	16	6	7	1	0.643611	0.834573	0.934489	0.890575	0.770844	0.929086
X020381	BCG_3633C	210	8	6	6	1	0.801657	0.924852	1.10775	0.896693	0.818906	0.886381
X020381	BCG_1538	257	8	4	6	1	0.752959	0.941401	1.16535	0.899987	0.918877	0.832069
X020381	BCG_0912	1188	38	22	30	1	0.607007	0.502545	0.862739	0.910792	0.66525	1.17705
X020381	BCG_0032	654	24	13	15	1	0.678275	0.686832	0.914334	0.910972	0.684037	1.04816
X020381	BCG_1689	580	15	11	12	1	0.72307	0.581277	0.98798	0.911419	0.796466	1.09802
X020381	BCG_0804C	774	22	14	14	1	0.553454	0.563128	1.04459	0.911651	0.639816	0.966249
X020381	BCG_0988	142	2	2	2	1	0.886212	0.726416	1.04834	0.912922	1.11626	1.0628
X020381	BCG_3269C	4590	533	69	368	1	1.17001	0.73984	0.982633	0.914729	1.27625	1.25982
X020381	BCG_3215C	1711	59	28	41	1	1.05099	0.834216	1.0302	0.915631	0.956862	1.10007
X020381	BCG_3115	628	18	10	12	1	0.858055	0.926348	1.05989	0.919965	0.94887	0.935465
X020381	BCG_1515C	409	13	7	11	1	0.670091	0.599539	0.952009	0.921234	0.698763	1.0764
X020381	BCG_3936C	523	11	8	8	1	0.552838	0.574895	0.903243	0.927852	0.62871	1.05054
X020381	BCG_1867	449	13	7	7	1	0.669012	0.500204	1.01184	0.928644	0.786366	1.10381
X020381	BCG_3174	1169	30	19	24	1	0.652226	0.516401	1.06806	0.93195	0.762284	1.04277
X020381	BCG_0214	363	10	6	9	1	0.927242	0.91777	1.14408	0.935889	1.10553	0.934716
X020381	BCG_2216C	563	20	11	17	1	0.760767	0.966563	1.1243	0.936779	0.938285	0.842123
X020381	BCG_2545C	3465	111	60	75	1	0.561176	0.619002	0.867065	0.946523	0.704516	1.05054
X020381	BCG_3692C	145	5	4	4	1	0.815055	0.775129	1.55299	0.948374	0.821328	0.779625
X020381	BCG_1954	1643	55	31	41	1	0.445542	0.411132	0.892687	0.949965	0.584721	1.1087
X020381	BCG_3194	64	2	2	2	1	1.05124	1.02097	1.40648	0.955759	1.01522	0.845018
X020381	BCG_0851C	80	2	2	2	1	1.17171	0.995482	1.32617	0.958386	1.02097	0.935414
X020381	BCG_2539C	135	8	4	4	1	0.706181	0.808267	1.03453	0.959585	1.01734	0.925865
X020381	BCG_0397	122	4	2	2	1	1.16084	1.04555	1.2795	0.964439	1.0514	0.929377
X020381	BCG_0704	928	64	19	52	1	0.687937	0.985653	0.864456	0.968642	0.792847	0.912345
X020381	BCG_0271C	391	9	5	5	1	0.903265	0.758856	0.984882	0.972622	0.921866	1.09149
X020381	BCG_3573C	383	25	6	6	1	0.654984	0.605918	1.06978	0.972659	0.621583	0.987639
X020381	BCG_2612	309	10	5	5	1	0.874466	0.642225	1.2485	0.973463	0.856982	0.991403
X020381	BCG_1821	178	2	2	2	1	1.0461	1.13805	1.07797	0.993876	0.937584	0.923319
X020381	BCG_1158C	892	22	16	18	1	0.469416	0.488317	0.940382	0.996309	0.525966	1.0285
X020381	BCG_1135	499	14	9	11	1	0.617805	0.707346	1.04907	1.00931	0.65542	0.921085
X020381	BCG_3312	225	7	4	4	1	1.01811	0.91063	1.13095	1.0105	0.807213	0.988504
X020381	BCG_0712	379	14	8	8	1	0.766832	0.617877	1.0236	1.01054	0.732977	1.07637
X020381	BCG_0852	170	6	3	3	1	0.617606	0.667494	1.21958	1.01105	0.680687	0.857201
X020381	BCG_3587	146	3	2	2	1	0.812654	0.81623	1.17575	1.03512	0.807193	0.909977
X020381	BCG_0011C	95	3	2	2	1	1.22264	1.02196	1.46332	1.04704	1.26514	0.894323
X020381	BCG_3922C	1676	46	27	31	1	0.647888	0.525605	0.987359	1.05474	0.746442	1.08918
X020381	BCG_2475C	582	18	12	15	1	0.582144	0.442495	0.967714	1.06937	0.613574	1.12192
X020381	BCG_1696	76	2	2	2	1	0.795193	0.694661	1.12641	1.08326	0.888197	0.985789
X020381	BCG_3255C	141	6	4	5	1	0.871525	0.824611	1.08755	1.1044	1.01437	0.978749
X020381	BCG_0378C	113	19	2	5	1	1.35709	1.94318	2.20347	1.10988	1.21168	0.568434
X020381	BCG_2698	105	6	3	3	1	1.17126	1.01035	1.12752	1.13738	0.888853	1.01562
X020381	BCG_1537C	1622	57	31	45	1	0.545886	0.450925	0.982603	1.18892	0.636027	1.07838
X020381	BCG_1520C	116	5	3	3	1	1.10775	0.656272	1.15832	1.22065	0.719145	1.16156
X020381	BCG_0249C	160	11	3	3	1	0.963495	0.701334	1.01916	1.42057	0.919286	1.14124
