# Supplementary material for: Identification of KasA as the cellular target of an anti-tubercular scaffold
Source: Nat Commun. 2016 Sep 1;7:12581. doi: 10.1038/ncomms12581 (PMC5025758; doi:10.1038/ncomms12581)
Supplement: Supplementary Data 3 — Generation of KasA IC50 values for GSK3011724A Proteins identified with GSK3011724A-tagged analogue (1)-matrix in M. bovis BCG cell extracts. Generation of IC50 values for test compound GSK3011724A (Sample volume, 0.1 mL; protein extract, 0.3 mg/sample; 2 mM compound concentration on beads) [file ncomms12581-s4.xlsx]

## Sheet: Table 3
Supplementary Data 3: Generation of KasA IC50 values for GSK3011724A Proteins identified with GSK3011724A-tagged analogue (1)-matrix in M. bovis BCG cell extracts. Generation of IC50 values for test compound GSK3011724A (Sample volume, 0.1 mL; protein extract, 0.3 mg/sample; 2 mM compound concentration on beads)
Abbreviations: SSM; number of spectrum-to-sequence matches, UPM; unique peptide matches, NA; not available
						abundance relative to vehicle
Experiment ID	Protein Name	Mascot Score	SSM	UPM	SSM used for quantification	TMT126 (2.0 uM)	TMT127L (0.4 uM)	TMT127H (0.08 uM)	TMT128L (0.016 uM)	TMT128H (0.0032 uM)	TMT129L (0 uM)	Hill	IC50	pIC50
X020383	BCG_2262	1277	119	19	83	0.096568	0.098839	0.190716	0.481994	0.7405	1	0.92	0.0099	8.00436
X020383	BCG_2068C	145	5	2	2	0.594637	0.967534	0.932478	0.999256	1.00579	1	1.85	≥ 2.00	≤ 5.70
X020383	BCG_2684	929	93	14	55	0.660536	0.84635	0.987862	0.799432	0.78951	1	1	≥ 2.00	≤ 5.70
X020383	BCG_2521C	2228	131	44	96	0.661994	0.77794	0.983076	0.771628	0.682494	1	1	≥ 2.00	≤ 5.70
X020383	BCG_2693	192	9	5	7	0.676913	0.687546	0.683576	0.779151	0.826558	1	1	≥ 2.00	≤ 5.70
X020383	BCG_1535	68	3	2	2	0.679194	1.11952	0.94269	0.929351	0.942084	1	1	≥ 2.00	≤ 5.70
X020383	BCG_2522C	1322	82	23	53	0.693909	0.798559	0.992585	0.763186	0.692365	1	1	≥ 2.00	≤ 5.70
X020383	BCG_2780C	529	94	10	66	0.694763	0.838089	1.04834	0.890784	0.807448	1	0.66	≥ 2.00	≤ 5.70
X020383	BCG_1072C	296	15	5	11	0.699874	0.697619	0.733124	0.793891	0.772285	1	1	≥ 2.00	≤ 5.70
X020383	BCG_1050	217	17	6	13	0.712657	0.888888	0.945601	0.911191	0.914478	1	0.56	≥ 2.00	≤ 5.70
X020383	BCG_2183C	443	59	10	49	0.71509	0.794187	1.1021	1.0005	0.985443	1	0.83	≥ 2.00	≤ 5.70
X020383	BCG_3668C	417	19	9	12	0.72009	0.846149	0.86294	0.960186	0.921703	1	1	≥ 2.00	≤ 5.70
X020383	BCG_0655	89	4	2	2	0.72179	0.975503	1.01153	1.13185	1.03188	1	1	≥ 2.00	≤ 5.70
X020383	BCG_3861C	1080	91	18	61	0.725163	0.785281	1.00367	0.837672	0.721331	1	1	≥ 2.00	≤ 5.70
X020383	BCG_0579	627	62	9	43	0.727884	0.813902	1.49307	0.899483	0.962828	1	1	≥ 2.00	≤ 5.70
X020383	BCG_2759C	378	16	8	11	0.729896	0.863052	0.920509	0.801598	0.923374	1	1	≥ 2.00	≤ 5.70
X020383	BCG_3305C	1479	190	23	122	0.7301	0.824028	1.0659	0.801945	0.748895	1	NA	≥ 2.00	≤ 5.70
X020383	BCG_1275C	1610	123	34	81	0.745145	0.880647	0.990426	0.952167	0.943459	1	0.71	≥ 2.00	≤ 5.70
X020383	BCG_0172	572	22	11	15	0.745749	0.895384	0.933625	0.843944	0.904933	1	1	≥ 2.00	≤ 5.70
X020383	BCG_2649	840	65	14	48	0.748027	0.96442	0.873817	0.942239	0.902341	1	0.8	≥ 2.00	≤ 5.70
X020383	BCG_2882C	1408	182	22	128	0.74889	0.725919	1.01358	0.800379	0.729606	1	1	≥ 2.00	≤ 5.70
X020383	BCG_3309	1711	199	29	157	0.750338	0.815035	1.06915	0.853561	0.734512	1	NA	≥ 2.00	≤ 5.70
X020383	BCG_3314	2090	261	33	172	0.751531	0.868776	1.06767	0.875401	0.749157	1	1	≥ 2.00	≤ 5.70
X020383	BCG_1812C	1030	47	24	37	0.751999	0.867555	1.08713	0.847133	0.845374	1	1	≥ 2.00	≤ 5.70
X020383	BCG_1657	72	5	3	3	0.754383	0.7483	0.824059	0.725601	0.716878	1	1	≥ 2.00	≤ 5.70
X020383	BCG_2893	173	7	3	5	0.757217	0.844887	0.659244	1.15954	0.896413	1	1	≥ 2.00	≤ 5.70
X020383	BCG_3269C	3240	323	58	218	0.773258	0.711508	0.749639	0.849233	0.659097	1	1	≥ 2.00	≤ 5.70
X020383	BCG_2697	143	8	2	2	0.781288	0.967696	0.962333	0.943892	0.920478	1	1	≥ 2.00	≤ 5.70
X020383	BCG_0756	327	30	7	24	0.784091	0.906879	0.846039	0.88913	0.857722	1	1	≥ 2.00	≤ 5.70
X020383	BCG_1996	232	17	6	12	0.784665	0.845342	1.08569	0.850157	0.882558	1	1	≥ 2.00	≤ 5.70
X020383	BCG_1681	223	26	6	16	0.787877	1.03805	0.981458	0.935793	0.966662	1	1	≥ 2.00	≤ 5.70
X020383	BCG_0690	1046	143	19	93	0.800721	0.964077	0.934915	0.965354	0.886688	1	1.19	≥ 2.00	≤ 5.70
X020383	BCG_0627	183	5	3	3	0.801367	0.879632	0.797429	0.999395	0.965094	1	0.71	≥ 2.00	≤ 5.70
X020383	BCG_2550	327	19	8	13	0.805347	0.90067	0.887811	1.01156	0.898747	1	1	≥ 2.00	≤ 5.70
X020383	BCG_0760	590	74	12	55	0.806115	0.961584	0.932742	0.979944	0.874712	1	1.19	≥ 2.00	≤ 5.70
X020383	BCG_3508C	581	79	11	51	0.806646	0.983306	0.932943	0.957942	0.913044	1	1.51	≥ 2.00	≤ 5.70
X020383	BCG_3259C	545	31	14	23	0.810997	0.93735	0.875035	0.929527	0.902729	1	1	≥ 2.00	≤ 5.70
X020383	BCG_3601	1139	62	20	43	0.817896	0.903021	0.960767	0.997381	0.915241	1	0.73	≥ 2.00	≤ 5.70
X020383	BCG_1676	1800	86	36	64	0.818466	0.702953	0.809798	0.866214	0.671067	1	1	≥ 2.00	≤ 5.70
X020383	BCG_2360C	190	10	4	6	0.819566	0.89587	0.925629	0.989242	0.856571	1	1	≥ 2.00	≤ 5.70
X020383	BCG_0773	523	47	9	32	0.820085	0.982923	0.939613	0.984606	0.923909	1	1.97	≥ 2.00	≤ 5.70
X020383	BCG_2803C	182	28	4	17	0.82291	0.90805	0.963692	1.04827	0.891521	1	1	≥ 2.00	≤ 5.70
X020383	BCG_2428	297	33	6	22	0.823586	0.937807	0.945355	0.984408	0.924491	1	1	≥ 2.00	≤ 5.70
X020383	BCG_2150C	406	16	6	11	0.824249	0.805683	0.988371	0.822296	0.748243	1	1	≥ 2.00	≤ 5.70
X020383	BCG_1324	295	12	5	10	0.824439	0.864089	0.744927	0.902253	0.825021	1	1	≥ 2.00	≤ 5.70
X020383	BCG_3879	608	24	10	15	0.828679	0.831517	1.07167	0.844578	0.786675	1	NA	≥ 2.00	≤ 5.70
X020383	BCG_0183	1991	431	30	309	0.828825	0.878237	0.993234	0.968754	0.903068	1	0.71	≥ 2.00	≤ 5.70
X020383	BCG_2120	1509	84	33	57	0.829385	0.677169	0.700943	0.849307	0.651523	1	1	≥ 2.00	≤ 5.70
X020383	BCG_3523C	965	167	17	127	0.829987	0.977666	0.88976	0.953681	0.883843	1	1	≥ 2.00	≤ 5.70
X020383	BCG_3479C	1138	92	23	64	0.8303	0.933814	0.91886	0.972578	0.884876	1	1	≥ 2.00	≤ 5.70
X020383	BCG_2112C	1366	63	33	39	0.831561	0.857993	0.829841	0.931283	0.721351	1	1	≥ 2.00	≤ 5.70
X020383	BCG_1919C	832	60	17	45	0.831858	0.877298	1.03852	0.933047	0.940148	1	1	≥ 2.00	≤ 5.70
X020383	BCG_3074C	722	110	13	79	0.832467	0.885828	1.0172	0.951397	0.928041	1	0.86	≥ 2.00	≤ 5.70
X020383	BCG_1487C	174	10	3	5	0.843881	0.882048	1.04476	0.930521	0.951141	1	1.26	≥ 2.00	≤ 5.70
X020383	BCG_0700	714	63	12	45	0.846861	0.872306	0.940222	0.997643	0.865106	1	1	≥ 2.00	≤ 5.70
X020383	BCG_0731	318	81	6	42	0.847031	1.01258	0.981514	1.04169	0.992611	1	1	≥ 2.00	≤ 5.70
X020383	BCG_1673C	139	6	5	5	0.847577	0.809016	0.912995	0.844824	0.929503	1	1	≥ 2.00	≤ 5.70
X020383	BCG_3104C	288	13	6	11	0.84771	0.838119	1.53755	1.05443	0.922033	1	1	≥ 2.00	≤ 5.70
X020383	BCG_1260	133	3	3	3	0.849349	0.831119	1.03048	0.895961	0.915004	1	0.81	≥ 2.00	≤ 5.70
X020383	BCG_2219	555	42	11	28	0.849457	0.864664	0.908698	1.03981	0.881012	1	0.88	≥ 2.00	≤ 5.70
X020383	BCG_0835	720	71	18	50	0.850766	0.909675	0.996579	0.919133	0.934399	1	1	≥ 2.00	≤ 5.70
X020383	BCG_3504	282	13	7	10	0.851144	0.957218	1.03741	1.0161	0.921947	1	1	≥ 2.00	≤ 5.70
X020383	BCG_2820C	378	22	8	10	0.852211	0.964008	0.838734	1.09301	1.00463	1	1.32	≥ 2.00	≤ 5.70
X020383	BCG_3521C	833	199	16	121	0.852799	0.89601	0.957712	1.02012	0.934174	1	1	≥ 2.00	≤ 5.70
X020383	BCG_1908C	1756	294	28	206	0.852922	0.925236	0.831107	0.883854	0.943629	1	1.62	≥ 2.00	≤ 5.70
X020383	BCG_2930C	512	97	9	61	0.8539	0.949826	0.861508	0.991462	0.952376	1	1	≥ 2.00	≤ 5.70
X020383	BCG_0029C	298	19	8	16	0.857688	1.0105	0.897798	0.900074	0.932171	1	1	≥ 2.00	≤ 5.70
X020383	BCG_0238C	103	5	2	2	0.85854	1.01209	0.970268	0.911083	0.956298	1	1	≥ 2.00	≤ 5.70
X020383	BCG_1242C	157	9	4	4	0.860615	0.877297	0.810786	0.90662	0.834143	1	1	≥ 2.00	≤ 5.70
X020383	BCG_0751	798	59	16	42	0.860943	0.940444	0.893688	0.988549	0.82501	1	1	≥ 2.00	≤ 5.70
X020383	BCG_1682	422	48	11	34	0.861012	0.965916	0.924251	0.995677	0.91239	1	1	≥ 2.00	≤ 5.70
X020383	BCG_2576C	1039	67	21	54	0.861912	0.945333	0.96281	1.00989	0.932056	1	1	≥ 2.00	≤ 5.70
X020383	BCG_2231	1394	81	26	55	0.86377	0.786654	0.699171	0.875896	0.708473	1	1	≥ 2.00	≤ 5.70
X020383	BCG_1458C	238	12	6	10	0.864168	0.883029	1.00029	0.961113	0.930879	1	1	≥ 2.00	≤ 5.70
X020383	BCG_2113C	164	10	4	4	0.864868	0.912566	0.84651	1.0359	0.981038	1	1	≥ 2.00	≤ 5.70
X020383	BCG_0313C	295	12	8	11	0.868652	0.917749	0.733044	0.992654	0.906917	1	1	≥ 2.00	≤ 5.70
X020383	BCG_0757	1313	215	28	146	0.869382	0.979889	0.964589	0.978323	0.902701	1	2.02	≥ 2.00	≤ 5.70
X020383	BCG_1850	432	20	11	16	0.875835	0.901481	0.930649	1.00385	0.957381	1	1	≥ 2.00	≤ 5.70
X020383	BCG_3965	385	17	9	12	0.876054	0.999395	0.8428	0.864197	0.893599	1	2.33	≥ 2.00	≤ 5.70
X020383	BCG_1804C	210	19	5	14	0.878081	0.849035	0.906965	0.960375	0.909979	1	1	≥ 2.00	≤ 5.70
X020383	BCG_0245C	243	15	6	9	0.880062	0.940528	0.781622	1.0214	0.94626	1	1	≥ 2.00	≤ 5.70
X020383	BCG_0923	513	48	12	28	0.880268	0.951673	0.85611	1.06081	0.940597	1	1	≥ 2.00	≤ 5.70
X020383	BCG_3881	218	14	5	8	0.886492	0.952551	1.14819	1.05759	1.00238	1	1	≥ 2.00	≤ 5.70
X020383	BCG_2340C	104	4	3	3	0.887713	0.928333	0.894888	0.986135	0.937742	1	1	≥ 2.00	≤ 5.70
X020383	BCG_2736	96	7	3	3	0.88871	0.983518	0.991271	0.984458	1.02239	1	2.22	≥ 2.00	≤ 5.70
X020383	BCG_0769	512	63	11	44	0.888786	1.03944	0.867189	1.04276	0.935497	1	1	≥ 2.00	≤ 5.70
X020383	BCG_2305	426	31	9	23	0.888996	0.937274	0.970763	1.01494	0.906647	1	1.71	≥ 2.00	≤ 5.70
X020383	BCG_2243	1272	50	26	42	0.890323	0.964918	0.971253	0.971162	0.862311	1	1	≥ 2.00	≤ 5.70
X020383	BCG_2964	1039	45	22	32	0.892616	0.876846	1.04204	0.922378	0.925499	1	NA	≥ 2.00	≤ 5.70
X020383	BCG_0858C	1249	84	31	62	0.893274	0.960181	1.00145	0.938707	0.906732	1	1.88	≥ 2.00	≤ 5.70
X020383	BCG_3864C	418	39	7	26	0.893355	0.995503	0.918262	1.06282	0.992927	1	1	≥ 2.00	≤ 5.70
X020383	BCG_2459C	116	7	3	3	0.894725	0.969229	1.05316	1.31696	0.970374	1	1	≥ 2.00	≤ 5.70
X020383	BCG_3841	304	18	7	10	0.895124	0.820665	0.956872	0.873223	0.83411	1	0.58	≥ 2.00	≤ 5.70
X020383	BCG_3886C	142	11	4	4	0.895392	0.892038	0.987435	0.917059	0.992619	1	1	≥ 2.00	≤ 5.70
X020383	BCG_1739	298	15	8	8	0.89589	1.01292	0.814264	1.08193	1.01399	1	1	≥ 2.00	≤ 5.70
X020383	BCG_2235	680	42	12	33	0.896507	1.01717	0.993365	0.949534	0.95537	1	1	≥ 2.00	≤ 5.70
X020383	BCG_3617	258	12	7	10	0.896749	0.951796	0.990479	1.04499	0.909502	1	1	≥ 2.00	≤ 5.70
X020383	BCG_0732	550	77	13	44	0.899657	0.94137	0.90346	0.923589	0.858075	1	1	≥ 2.00	≤ 5.70
X020383	BCG_1624	118	5	2	2	0.900713	0.94677	1.03478	1.05282	0.837753	1	1	≥ 2.00	≤ 5.70
X020383	BCG_2436C	281	13	6	10	0.901702	0.957536	1.06995	1.0171	0.874234	1	1	≥ 2.00	≤ 5.70
X020383	BCG_0429C	538	21	12	14	0.902755	0.920119	0.995975	0.987497	0.923754	1	2.47	≥ 2.00	≤ 5.70
X020383	BCG_0350C	256	22	6	15	0.903646	0.823501	1.52848	0.849288	0.97436	1	NA	≥ 2.00	≤ 5.70
X020383	BCG_0689	547	38	11	27	0.903684	0.935819	0.895464	0.997527	0.903416	1	1	≥ 2.00	≤ 5.70
X020383	BCG_3757	65	6	2	4	0.904566	0.805418	1.63334	0.955677	0.913378	1	NA	≥ 2.00	≤ 5.70
X020383	BCG_1081	250	11	5	8	0.905257	0.986135	1.03437	1.11619	0.988698	1	1	≥ 2.00	≤ 5.70
X020383	BCG_0086	307	101	8	66	0.905476	1.08517	0.964069	1.01894	0.974034	1	NA	≥ 2.00	≤ 5.70
X020383	BCG_1699	213	18	5	8	0.906135	0.753952	1.62659	0.989499	0.841358	1	1	≥ 2.00	≤ 5.70
X020383	BCG_3867C	314	17	6	8	0.906139	1.04072	1.02797	1.11557	1.04724	1	1	≥ 2.00	≤ 5.70
X020383	BCG_0665	114	5	2	2	0.90664	0.973545	0.732002	1.07535	0.932668	1	0.62	≥ 2.00	≤ 5.70
X020383	BCG_0403C	630	32	12	25	0.906824	0.913972	1.00366	1.0201	0.909357	1	NA	≥ 2.00	≤ 5.70
X020383	BCG_1379C	461	18	8	10	0.907614	0.817453	0.895676	0.846618	0.865031	1	1	≥ 2.00	≤ 5.70
X020383	BCG_0680C	406	24	12	16	0.912224	0.999546	0.962979	1.06782	0.956226	1	1	≥ 2.00	≤ 5.70
X020383	BCG_2135C	635	22	14	18	0.912453	0.908661	0.980364	0.991366	0.817943	1	0.82	≥ 2.00	≤ 5.70
X020383	BCG_0565	70	3	2	2	0.916864	0.77847	1.09515	0.869432	0.937432	1	1	≥ 2.00	≤ 5.70
X020383	BCG_2985	487	21	11	18	0.917298	0.835784	1.13003	0.769555	0.797284	1	1	≥ 2.00	≤ 5.70
X020383	BCG_0566C	193	11	5	7	0.918761	1.11274	0.911683	1.09829	1.01738	1	NA	≥ 2.00	≤ 5.70
X020383	BCG_1342C	180	9	4	6	0.919403	0.830329	0.95397	0.948725	1.04713	1	1	≥ 2.00	≤ 5.70
X020383	BCG_0324	738	38	21	22	0.920728	0.868097	0.951597	1.03416	0.817141	1	1	≥ 2.00	≤ 5.70
X020383	BCG_0116	48	3	2	2	0.921734	0.902895	1.1104	1.12374	0.945478	1	1	≥ 2.00	≤ 5.70
X020383	BCG_0613	1183	82	21	54	0.921791	1.02477	1.06955	1.00298	0.95339	1	1	≥ 2.00	≤ 5.70
X020383	BCG_1808	107	6	2	2	0.922367	0.905062	0.963561	0.947047	0.916099	1	1	≥ 2.00	≤ 5.70
X020383	BCG_2702C	284	13	8	9	0.922836	0.93542	0.948017	1.03295	0.855876	1	1	≥ 2.00	≤ 5.70
X020383	BCG_1454C	102	10	3	4	0.923162	1.02438	1.02336	0.938801	0.895095	1	NA	≥ 2.00	≤ 5.70
X020383	BCG_3116	269	17	6	9	0.924481	1.0166	1.05935	0.970865	0.948066	1	NA	≥ 2.00	≤ 5.70
X020383	BCG_3893C	59	5	2	2	0.929727	1.14891	0.724809	0.920899	0.88545	1	NA	≥ 2.00	≤ 5.70
X020383	BCG_0123	374	23	10	14	0.931483	0.946931	0.892173	0.998085	0.951428	1	1	≥ 2.00	≤ 5.70
X020383	BCG_1276C	211	12	5	8	0.931714	0.982599	1.0493	0.969981	0.978311	1	1	≥ 2.00	≤ 5.70
X020383	BCG_0743	825	61	20	45	0.931783	0.882236	0.929797	1.04446	0.914257	1	1	≥ 2.00	≤ 5.70
X020383	BCG_0424	202	15	4	4	0.931854	0.744005	0.750536	1.00858	0.81776	1	1	≥ 2.00	≤ 5.70
X020383	BCG_3107C	210	10	7	7	0.932579	0.965296	0.959714	0.916028	0.91268	1	NA	≥ 2.00	≤ 5.70
X020383	BCG_2800C	1001	48	18	38	0.932937	1.02918	0.913044	1.00802	0.93069	1	NA	≥ 2.00	≤ 5.70
X020383	BCG_1890C	871	55	17	39	0.933667	0.899156	1.02849	0.977061	0.912495	1	NA	≥ 2.00	≤ 5.70
X020383	BCG_0540	214	6	4	5	0.933969	1.03754	1.13982	1.21531	1.00871	1	NA	≥ 2.00	≤ 5.70
X020383	BCG_3525C	779	84	14	55	0.934852	1.03365	0.891664	0.95512	0.880217	1	1	≥ 2.00	≤ 5.70
X020383	BCG_3978C	765	55	14	41	0.935769	0.954105	0.687219	0.956304	0.82637	1	1	≥ 2.00	≤ 5.70
X020383	BCG_0995C	495	19	10	13	0.936113	1.04314	0.974742	1.07045	0.985783	1	1	≥ 2.00	≤ 5.70
X020383	BCG_0973	216	6	4	4	0.936334	0.956239	0.82241	0.974582	0.882051	1	1	≥ 2.00	≤ 5.70
X020383	BCG_1314	79	5	3	3	0.936725	1.17827	1.18436	0.906006	1.18684	1	1	≥ 2.00	≤ 5.70
X020383	BCG_1201C	55	2	2	2	0.937117	0.894737	0.812456	0.906632	0.870823	1	1	≥ 2.00	≤ 5.70
X020383	BCG_1999C	104	5	4	4	0.937155	0.893907	0.881113	0.939631	0.857408	1	1	≥ 2.00	≤ 5.70
X020383	BCG_0537C	395	22	10	20	0.938144	0.921046	1.02043	0.959604	0.94066	1	NA	≥ 2.00	≤ 5.70
X020383	BCG_1309C	211	11	5	8	0.938986	0.980953	0.876478	0.90907	1.02903	1	1	≥ 2.00	≤ 5.70
X020383	BCG_0758	324	46	5	17	0.93944	1.08768	0.934077	0.92917	0.936744	1	1	≥ 2.00	≤ 5.70
X020383	BCG_0357C	375	18	8	9	0.939706	0.82809	0.930339	0.965118	0.862129	1	NA	≥ 2.00	≤ 5.70
X020383	BCG_0770	396	43	9	28	0.940048	1.1363	0.692895	1.10254	1.00978	1	NA	≥ 2.00	≤ 5.70
X020383	BCG_2074C	66	2	2	2	0.940095	0.993528	0.86133	1.01665	1.00744	1	0.97	≥ 2.00	≤ 5.70
X020383	BCG_3262C	527	37	14	22	0.941876	0.926722	1.04811	0.935363	0.920236	1	1	≥ 2.00	≤ 5.70
X020383	BCG_1292C	207	11	5	7	0.942512	0.923708	0.68604	0.98924	0.906451	1	1	≥ 2.00	≤ 5.70
X020383	BCG_1186	139	6	3	3	0.943596	1.08952	0.99997	1.12982	1.10532	1	1	≥ 2.00	≤ 5.70
X020383	BCG_1060	596	26	12	21	0.943692	0.921239	0.982817	0.897912	0.936756	1	1	≥ 2.00	≤ 5.70
X020383	BCG_2462C	362	58	6	42	0.944129	1.02463	0.90189	1.07331	0.985268	1	1	≥ 2.00	≤ 5.70
X020383	BCG_3267C	116	5	2	2	0.9448	0.862693	0.958575	1.03616	0.973703	1	1.74	≥ 2.00	≤ 5.70
X020383	BCG_2536C	118	7	4	4	0.945243	0.92101	1.08047	1.05618	1.01331	1	1	≥ 2.00	≤ 5.70
X020383	BCG_3057	60	4	2	2	0.949063	0.91203	0.7108	1.08519	0.874359	1	1	≥ 2.00	≤ 5.70
X020383	BCG_1577	103	4	3	3	0.949098	1.02705	0.803401	1.13521	0.893775	1	1	≥ 2.00	≤ 5.70
X020383	BCG_2168C	570	29	12	24	0.950532	0.99957	0.860832	1.09834	0.966398	1	1	≥ 2.00	≤ 5.70
X020383	BCG_2121	434	13	7	11	0.952184	0.916215	0.817679	1.0336	0.891679	1	1	≥ 2.00	≤ 5.70
X020383	BCG_0396	386	25	7	14	0.95271	0.938212	1.01495	1.04644	0.994477	1	1	≥ 2.00	≤ 5.70
X020383	BCG_3058C	640	28	11	22	0.953085	0.869532	0.928516	1.01951	0.87535	1	1	≥ 2.00	≤ 5.70
X020383	BCG_1845	93	7	3	3	0.953209	1.05305	0.993432	1.02543	1.04089	1	1	≥ 2.00	≤ 5.70
X020383	BCG_3233C	251	17	7	8	0.954288	0.992365	1.06368	1.0486	0.905773	1	NA	≥ 2.00	≤ 5.70
X020383	BCG_0485C	89	3	2	2	0.954413	1.08615	1.00646	1.0806	1.0404	1	1.9	≥ 2.00	≤ 5.70
X020383	BCG_2609C	904	41	16	28	0.954425	1.0397	0.991526	1.07429	1.01595	1	1	≥ 2.00	≤ 5.70
X020383	BCG_2500C	1203	63	24	41	0.955593	0.957862	1.00141	0.98133	0.855234	1	0.67	≥ 2.00	≤ 5.70
X020383	BCG_3857	671	32	18	25	0.955928	0.852758	0.923448	0.932731	0.75832	1	1	≥ 2.00	≤ 5.70
X020383	BCG_3935C	293	11	6	9	0.95803	0.801912	0.955628	0.802659	0.793067	1	1	≥ 2.00	≤ 5.70
X020383	BCG_2196	181	16	6	12	0.960566	0.846503	0.994984	0.886061	0.985344	1	1	≥ 2.00	≤ 5.70
X020383	BCG_2901C	479	17	10	13	0.961231	0.95859	1.0156	0.968159	0.83258	1	NA	≥ 2.00	≤ 5.70
X020383	BCG_1652	293	10	7	7	0.962661	0.848979	0.897024	0.903342	0.907154	1	1	≥ 2.00	≤ 5.70
X020383	BCG_1706C	109	8	3	3	0.963177	0.841341	0.949554	0.908273	0.95931	1	1	≥ 2.00	≤ 5.70
X020383	BCG_0157	198	19	5	9	0.965449	0.948996	0.893879	0.969707	0.938758	1	1	≥ 2.00	≤ 5.70
X020383	BCG_3325	914	43	21	25	0.968037	0.829013	0.800138	0.825912	0.785123	1	NA	≥ 2.00	≤ 5.70
X020383	BCG_0375	50	7	2	3	0.969824	0.966824	0.970241	1.14829	1.00171	1	1	≥ 2.00	≤ 5.70
X020383	BCG_0585C	87	6	2	2	0.971229	0.802858	0.936731	1.10498	0.989894	1	1	≥ 2.00	≤ 5.70
X020383	BCG_2181C	234	14	5	6	0.971767	1.13533	0.793125	0.87074	0.959937	1	NA	≥ 2.00	≤ 5.70
X020383	BCG_1042	216	12	4	4	0.97322	0.992999	1.0941	1.06468	0.938849	1	NA	≥ 2.00	≤ 5.70
X020383	BCG_1313	999	39	22	28	0.974775	0.882662	0.817958	0.879518	0.809107	1	1	≥ 2.00	≤ 5.70
X020383	BCG_0135	200	11	4	7	0.975691	0.865473	1.05953	0.888774	0.947189	1	NA	≥ 2.00	≤ 5.70
X020383	BCG_2654C	462	24	9	18	0.976585	0.904894	0.971772	0.973692	0.917535	1	1	≥ 2.00	≤ 5.70
X020383	BCG_2057C	94	6	3	3	0.976834	1.15192	0.883954	1.11446	0.976124	1	NA	≥ 2.00	≤ 5.70
X020383	BCG_3453C	358	23	8	14	0.978675	0.933763	1.03	1.07953	0.999383	1	1	≥ 2.00	≤ 5.70
X020383	BCG_2937C	1783	172	29	118	0.979665	1.07198	0.880062	1.03648	0.977612	1	NA	≥ 2.00	≤ 5.70
X020383	BCG_3260C	151	8	3	3	0.982102	1.0183	0.98763	1.04159	0.892197	1	NA	≥ 2.00	≤ 5.70
X020383	BCG_1311C	370	26	10	10	0.982676	0.839154	0.709714	0.998163	0.752258	1	1	≥ 2.00	≤ 5.70
X020383	BCG_3913	465	26	10	16	0.986121	1.16266	0.733728	1.05355	1.10694	1	NA	≥ 2.00	≤ 5.70
X020383	BCG_0759	315	18	8	15	0.987526	0.944015	1.11485	0.873072	0.9785	1	1	≥ 2.00	≤ 5.70
X020383	BCG_1020C	259	11	7	7	0.988073	1.04994	1.01784	1.03823	0.954421	1	1	≥ 2.00	≤ 5.70
X020383	BCG_0027C	424	47	7	35	0.98976	0.980416	0.890993	0.909357	0.95527	1	1	≥ 2.00	≤ 5.70
X020383	BCG_1389C	949	60	19	40	0.990174	0.825229	1.20818	0.894603	0.847508	1	NA	≥ 2.00	≤ 5.70
X020383	BCG_2911C	729	80	18	54	0.990198	1.00776	1.0826	1.01261	0.914299	1	NA	≥ 2.00	≤ 5.70
X020383	BCG_1047C	112	7	4	5	0.996151	0.968876	0.746476	0.927834	0.887253	1	1	≥ 2.00	≤ 5.70
X020383	BCG_2905	94	3	2	3	0.997004	1.03404	0.95723	1.17573	1.01277	1	NA	≥ 2.00	≤ 5.70
X020383	BCG_0206	272	15	5	9	0.997304	0.977287	0.963377	1.07934	0.952837	1	1	≥ 2.00	≤ 5.70
X020383	BCG_1550	851	54	16	29	0.998263	0.967093	1.19041	1.0138	1.03695	1	NA	≥ 2.00	≤ 5.70
X020383	BCG_2501C	786	34	17	25	1.00065	1.03653	0.899824	1.02701	1.03311	1	NA	≥ 2.00	≤ 5.70
X020383	BCG_3844	565	30	12	22	1.00254	0.920605	0.994948	1.00503	0.936405	1	1	≥ 2.00	≤ 5.70
X020383	BCG_2230C	740	35	16	23	1.00458	1.00723	0.98357	1.00667	0.932307	1	NA	≥ 2.00	≤ 5.70
X020383	BCG_0476C	197	6	3	3	1.00515	0.981507	0.996354	0.966672	1.00633	1	1	≥ 2.00	≤ 5.70
X020383	BCG_3522C	1343	159	25	110	1.00519	0.932287	0.855384	1.07458	0.909581	1	1.14	≥ 2.00	≤ 5.70
X020383	BCG_1806C	203	11	5	6	1.0053	0.962002	1.02937	1.06184	0.977439	1	NA	≥ 2.00	≤ 5.70
X020383	BCG_1630C	88	6	2	2	1.00581	0.900905	0.805284	0.987963	0.800709	1	1.15	≥ 2.00	≤ 5.70
X020383	BCG_3524C	342	58	7	40	1.00592	1.09417	1.00381	0.992387	0.978669	1	1	≥ 2.00	≤ 5.70
X020383	BCG_2801C	2169	280	39	192	1.00631	0.953076	0.932616	1.00792	0.742031	1	NA	≥ 2.00	≤ 5.70
X020383	BCG_0626	127	4	3	4	1.00661	0.870592	0.956656	1.03814	1.07665	1	1	≥ 2.00	≤ 5.70
X020383	BCG_1683	193	10	6	8	1.00797	0.960518	1.08094	1.08173	0.859213	1	NA	≥ 2.00	≤ 5.70
X020383	BCG_2164C	103	9	2	3	1.01168	0.892176	0.856388	0.893699	0.889378	1	1	≥ 2.00	≤ 5.70
X020383	BCG_2809C	416	22	9	11	1.01191	1.08166	0.738355	0.986811	0.958437	1	NA	≥ 2.00	≤ 5.70
X020383	BCG_1857	146	7	4	6	1.0124	1.04306	1.04055	1.05007	0.986238	1	NA	≥ 2.00	≤ 5.70
X020383	BCG_3727	214	21	5	13	1.01364	1.00233	0.908512	1.10275	0.9614	1	NA	≥ 2.00	≤ 5.70
X020383	BCG_0701	365	65	6	51	1.01423	0.89766	1.0465	1.0024	0.867576	1	NA	≥ 2.00	≤ 5.70
X020383	BCG_0023C	1446	90	23	68	1.01476	1.05306	1.12732	1.07937	1.02153	1	NA	≥ 2.00	≤ 5.70
X020383	BCG_3678C	154	11	3	9	1.01649	0.891836	1.06885	0.80179	0.934469	1	NA	≥ 2.00	≤ 5.70
X020383	BCG_2929C	413	44	8	30	1.01754	1.02433	0.866731	1.11042	0.930307	1	1	≥ 2.00	≤ 5.70
X020383	BCG_2541C	276	23	7	18	1.01826	0.91467	1.03045	1.04	0.875131	1	NA	≥ 2.00	≤ 5.70
X020383	BCG_2180C	470	19	12	12	1.01853	1.08117	0.84866	0.935269	1.00948	1	NA	≥ 2.00	≤ 5.70
X020383	BCG_3125C	189	16	5	8	1.01862	1.1661	0.73461	1.15762	1.07699	1	NA	≥ 2.00	≤ 5.70
X020383	BCG_3063C	368	10	5	5	1.02015	0.962567	1.43119	1.09655	1.02616	1	NA	≥ 2.00	≤ 5.70
X020383	BCG_1357	1654	136	32	88	1.02075	1.06136	1.10066	1.07838	0.875567	1	NA	≥ 2.00	≤ 5.70
X020383	BCG_3153C	420	20	10	14	1.021	1.01328	0.910934	0.99125	0.957015	1	NA	≥ 2.00	≤ 5.70
X020383	BCG_0239C	460	14	10	11	1.02122	0.881605	0.957726	1.00884	0.905577	1	1	≥ 2.00	≤ 5.70
X020383	BCG_3940C	70	6	2	2	1.02141	0.899323	0.898956	1.02616	0.92504	1	1	≥ 2.00	≤ 5.70
X020383	BCG_3877C	140	9	3	3	1.02225	1.03447	0.86105	1.2285	1.11125	1	1	≥ 2.00	≤ 5.70
X020383	BCG_3937C	184	7	6	6	1.0231	0.974803	0.883146	0.987893	0.891569	1	NA	≥ 2.00	≤ 5.70
X020383	BCG_1816	884	42	22	25	1.02364	0.921973	0.945028	1.0105	0.850893	1	NA	≥ 2.00	≤ 5.70
X020383	BCG_2811C	697	30	16	22	1.02442	1.04498	0.708492	1.13671	0.989951	1	1.78	≥ 2.00	≤ 5.70
X020383	BCG_0929	366	35	6	19	1.02753	0.964444	1.06489	1.03471	0.927699	1	NA	≥ 2.00	≤ 5.70
X020383	BCG_1995	306	18	6	12	1.02784	0.931255	1.26924	1.068	1.0512	1	NA	≥ 2.00	≤ 5.70
X020383	BCG_0755	282	49	6	31	1.0291	1.0797	0.915978	1.10505	0.979874	1	0.54	≥ 2.00	≤ 5.70
X020383	BCG_2605	492	50	8	33	1.02934	0.961753	0.946803	1.02824	0.923935	1	NA	≥ 2.00	≤ 5.70
X020383	BCG_2701C	392	14	8	9	1.03014	0.992438	1.43396	0.978199	1.0364	1	1.5	≥ 2.00	≤ 5.70
X020383	BCG_1399	190	9	5	6	1.03044	0.936328	1.00025	1.0156	0.930366	1	NA	≥ 2.00	≤ 5.70
X020383	BCG_1790	404	20	10	14	1.03256	1.01549	0.995094	1.10102	0.9529	1	1	≥ 2.00	≤ 5.70
X020383	BCG_3557C	551	24	8	16	1.03383	0.984144	1.13674	1.03301	0.965086	1	1	≥ 2.00	≤ 5.70
X020383	BCG_1207	101	6	2	2	1.03467	0.966875	0.921421	1.11355	1.0746	1	1	≥ 2.00	≤ 5.70
X020383	BCG_1546	594	41	12	28	1.03483	0.987742	0.998503	0.972366	0.796918	1	NA	≥ 2.00	≤ 5.70
X020383	BCG_1729	583	23	14	19	1.03485	0.985713	0.9875	0.988934	0.870687	1	NA	≥ 2.00	≤ 5.70
X020383	BCG_1968C	195	9	6	7	1.03944	1.04121	1.01923	1.16244	1.03693	1	1	≥ 2.00	≤ 5.70
X020383	BCG_3299	856	40	19	29	1.03986	0.987438	0.899594	1.00028	0.911726	1	NA	≥ 2.00	≤ 5.70
X020383	BCG_0144	237	12	7	7	1.04126	0.995001	0.889827	0.982408	0.93934	1	NA	≥ 2.00	≤ 5.70
X020383	BCG_2397C	52	4	2	2	1.04201	0.775854	0.717519	1.00907	0.761064	1	NA	≥ 2.00	≤ 5.70
X020383	BCG_3845	172	5	4	4	1.04209	0.992541	1.03848	1.12878	1.17224	1	NA	≥ 2.00	≤ 5.70
X020383	BCG_1252	231	13	5	8	1.04235	0.95066	0.986752	1.03139	0.952792	1	1	≥ 2.00	≤ 5.70
X020383	BCG_0845C	50	2	2	2	1.0431	1.04462	0.970463	1.08906	0.980024	1	1	≥ 2.00	≤ 5.70
X020383	BCG_3006	850	77	18	54	1.04317	0.931506	1.03504	1.03598	0.942299	1	NA	≥ 2.00	≤ 5.70
X020383	BCG_0831C	176	5	3	3	1.04462	1.02573	0.901841	0.977113	0.895292	1	NA	≥ 2.00	≤ 5.70
X020383	BCG_2359C	99	6	2	2	1.04563	1.23594	1.0377	1.23047	1.08789	1	1	≥ 2.00	≤ 5.70
X020383	BCG_1548C	79	4	2	2	1.04612	0.978298	1.01384	1.06657	0.970669	1	1	≥ 2.00	≤ 5.70
X020383	BCG_3556C	435	31	8	18	1.04743	1.01523	1.06839	1.10743	1.03173	1	NA	≥ 2.00	≤ 5.70
X020383	BCG_0752	583	62	12	37	1.04787	1.12353	0.7645	1.13197	1.00534	1	1	≥ 2.00	≤ 5.70
X020383	BCG_3085C	84	3	2	2	1.05031	0.956993	0.819665	1.14255	0.967302	1	1	≥ 2.00	≤ 5.70
X020383	BCG_2768C	605	30	17	25	1.05225	0.913678	0.978039	1.02401	0.811714	1	NA	≥ 2.00	≤ 5.70
X020383	BCG_0782	398	31	10	14	1.05306	0.99909	1.00323	1.10038	0.98423	1	1	≥ 2.00	≤ 5.70
X020383	BCG_1425C	376	16	8	13	1.0547	0.914254	0.838195	1.02856	0.880525	1	NA	≥ 2.00	≤ 5.70
X020383	BCG_0897	386	14	8	9	1.05517	0.905117	0.977532	1.00667	1.00545	1	NA	≥ 2.00	≤ 5.70
X020383	BCG_2909C	861	37	17	28	1.05595	1.16213	0.898545	1.21844	1.05395	1	1.55	≥ 2.00	≤ 5.70
X020383	BCG_3501C	61	2	2	2	1.05665	1.00354	0.807668	1.20237	0.969451	1	1	≥ 2.00	≤ 5.70
X020383	BCG_3906C	276	17	7	8	1.05785	0.906996	1.02189	0.967288	0.951348	1	1	≥ 2.00	≤ 5.70
X020383	BCG_2960	125	4	2	2	1.05842	1.08861	1.11713	1.11001	1.10528	1	NA	≥ 2.00	≤ 5.70
X020383	BCG_1618C	111	8	4	5	1.06211	0.954314	0.965014	0.948519	1.01155	1	1	≥ 2.00	≤ 5.70
X020383	BCG_2299	410	20	10	17	1.06329	1.01184	0.971188	0.985254	0.949799	1	NA	≥ 2.00	≤ 5.70
X020383	BCG_3744C	166	9	5	5	1.06508	0.91208	0.809106	1.00201	0.949004	1	NA	≥ 2.00	≤ 5.70
X020383	BCG_3519	65	3	2	2	1.06634	0.904927	0.922238	0.88646	0.984283	1	1	≥ 2.00	≤ 5.70
X020383	BCG_3197C	291	13	5	9	1.06814	0.957679	1.06974	0.955495	0.911156	1	NA	≥ 2.00	≤ 5.70
X020383	BCG_1560	117	9	4	5	1.06934	1.18865	0.936383	1.20967	1.05864	1	NA	≥ 2.00	≤ 5.70
X020383	BCG_2607C	1054	47	19	38	1.06937	0.973491	0.947141	1.03164	0.995074	1	NA	≥ 2.00	≤ 5.70
X020383	BCG_1171C	181	15	5	5	1.06946	1.01455	0.798292	0.817921	1.0243	1	NA	≥ 2.00	≤ 5.70
X020383	BCG_3015	127	6	3	3	1.07054	0.91146	0.747015	0.896475	0.964243	1	NA	≥ 2.00	≤ 5.70
X020383	BCG_3054	561	21	14	16	1.07087	0.998815	1.44736	1.02627	1.0268	1	2.29	≥ 2.00	≤ 5.70
X020383	BCG_3488C	725	172	10	127	1.07148	0.946289	0.969208	1.12034	1.0146	1	NA	≥ 2.00	≤ 5.70
X020383	BCG_1870C	285	16	9	12	1.07268	0.95733	0.938284	1.05398	0.877969	1	NA	≥ 2.00	≤ 5.70
X020383	BCG_0262	110	5	2	2	1.07316	0.930963	1.0031	1.05952	0.875903	1	NA	≥ 2.00	≤ 5.70
X020383	BCG_1179C	179	13	6	9	1.07351	1.03423	1.01796	0.940527	0.97001	1	NA	≥ 2.00	≤ 5.70
X020383	BCG_1912	409	19	8	14	1.07361	1.45154	1.2348	0.787635	1.04189	1	NA	≥ 2.00	≤ 5.70
X020383	BCG_3752	884	34	19	25	1.0742	0.975056	0.902081	1.02535	0.931615	1	NA	≥ 2.00	≤ 5.70
X020383	BCG_1468	156	9	5	5	1.07787	1.08765	0.948124	1.12253	0.985813	1	NA	≥ 2.00	≤ 5.70
X020383	BCG_3283	120	6	4	4	1.07939	1.05026	1.01878	1.18084	1.02404	1	1	≥ 2.00	≤ 5.70
X020383	BCG_2597	55	4	2	2	1.08005	1.19401	1.02215	1.2331	1.09927	1	NA	≥ 2.00	≤ 5.70
X020383	BCG_3561C	502	13	11	11	1.08017	0.958298	1.05004	1.11841	0.945998	1	1	≥ 2.00	≤ 5.70
X020383	BCG_3558C	124	6	4	4	1.08144	0.994722	1.03056	0.947654	0.862912	1	NA	≥ 2.00	≤ 5.70
X020383	BCG_1661C	79	6	3	3	1.08404	1.14126	0.99545	0.863406	1.08051	1	NA	≥ 2.00	≤ 5.70
X020383	BCG_2108	159	6	4	4	1.0842	1.07917	0.979156	1.14428	1.07293	1	1	≥ 2.00	≤ 5.70
X020383	BCG_1663C	81	7	3	3	1.08513	1.07855	0.885473	0.959977	0.896055	1	NA	≥ 2.00	≤ 5.70
X020383	BCG_3878C	561	38	12	23	1.08554	1.07725	0.862598	1.08682	1.00019	1	NA	≥ 2.00	≤ 5.70
X020383	BCG_0687	144	9	4	6	1.08563	1.12631	1.00842	1.11999	0.96465	1	NA	≥ 2.00	≤ 5.70
X020383	BCG_3693	141	5	4	4	1.08596	0.802836	1.02745	0.858787	0.907434	1	NA	≥ 2.00	≤ 5.70
X020383	BCG_1338	926	47	20	32	1.08683	1.07862	0.914241	1.09304	0.971481	1	NA	≥ 2.00	≤ 5.70
X020383	BCG_1003	331	19	8	8	1.08751	0.974056	0.685256	1.05647	0.803687	1	NA	≥ 2.00	≤ 5.70
X020383	BCG_2683C	80	4	2	2	1.0885	1.31511	1.23821	1.23417	1.18765	1	NA	≥ 2.00	≤ 5.70
X020383	BCG_1959	100	3	2	2	1.09175	1.06438	1.08206	0.977401	1.13473	1	NA	≥ 2.00	≤ 5.70
X020383	BCG_0753	400	67	8	39	1.09281	1.09044	0.876522	1.03892	1.00629	1	NA	≥ 2.00	≤ 5.70
X020383	BCG_0765	333	33	9	28	1.09371	1.18081	0.690708	1.43378	1.19621	1	1	≥ 2.00	≤ 5.70
X020383	BCG_2197C	197	8	3	5	1.09392	0.996296	1.08925	1.07785	1.00016	1	NA	≥ 2.00	≤ 5.70
X020383	BCG_1037	177	12	5	5	1.09463	1.07643	1.01289	1.19091	1.07355	1	NA	≥ 2.00	≤ 5.70
X020383	BCG_0992	237	13	7	8	1.09513	1.02534	0.787179	1.19965	0.893962	1	1	≥ 2.00	≤ 5.70
X020383	BCG_0397	119	5	3	4	1.09535	0.996724	1.0644	1.00147	1.10662	1	1	≥ 2.00	≤ 5.70
X020383	BCG_0249C	129	5	3	3	1.09601	0.982369	0.908231	1.09352	0.884973	1	NA	≥ 2.00	≤ 5.70
X020383	BCG_0660C	1150	52	24	33	1.09756	0.906524	0.797481	1.05792	0.821529	1	NA	≥ 2.00	≤ 5.70
X020383	BCG_2862C	768	78	11	52	1.09883	1.04082	1.39772	1.02432	1.10169	1	NA	≥ 2.00	≤ 5.70
X020383	BCG_1679C	402	22	11	12	1.10104	0.780259	0.880026	0.958083	0.799999	1	1	≥ 2.00	≤ 5.70
X020383	BCG_2189	126	5	3	3	1.10164	1.00034	1.1197	1.05538	1.06163	1	NA	≥ 2.00	≤ 5.70
X020383	BCG_0207	546	22	15	16	1.10309	1.01777	1.02516	1.20552	0.991562	1	1	≥ 2.00	≤ 5.70
X020383	BCG_2170C	477	22	12	15	1.10489	1.09504	1.0623	1.11424	1.04047	1	NA	≥ 2.00	≤ 5.70
X020383	BCG_3238	998	56	20	39	1.10543	1.01593	0.929889	0.924949	0.835647	1	NA	≥ 2.00	≤ 5.70
X020383	BCG_3667C	72	3	2	2	1.10763	1.08635	0.773717	1.17498	0.977341	1	1	≥ 2.00	≤ 5.70
X020383	BCG_1202	169	10	4	6	1.10863	0.943881	0.986406	1.04505	1.02321	1	1	≥ 2.00	≤ 5.70
X020383	BCG_1193	291	20	6	9	1.10871	0.946826	1.06686	0.992108	0.955182	1	1	≥ 2.00	≤ 5.70
X020383	BCG_0725C	416	20	8	11	1.1097	0.907333	1.0112	1.10422	0.867754	1	NA	≥ 2.00	≤ 5.70
X020383	BCG_3674C	1206	50	30	40	1.11188	1.01796	1.05971	1.12145	0.856936	1	NA	≥ 2.00	≤ 5.70
X020383	BCG_2922C	367	16	7	13	1.11446	0.970674	1.07176	1.16264	0.98674	1	NA	≥ 2.00	≤ 5.70
X020383	BCG_2703C	437	15	9	9	1.11623	0.879603	0.924	0.910066	0.959535	1	1	≥ 2.00	≤ 5.70
X020383	BCG_1394	92	8	2	5	1.11664	0.978539	1.06289	1.11522	1.00887	1	NA	≥ 2.00	≤ 5.70
X020383	BCG_0513C	351	26	9	16	1.11755	1.1208	0.891752	1.21703	1.01291	1	NA	≥ 2.00	≤ 5.70
X020383	BCG_2388C	508	20	10	11	1.11756	0.874708	0.771827	1.01456	0.763754	1	NA	≥ 2.00	≤ 5.70
X020383	BCG_1878C	336	14	9	11	1.11822	1.06504	0.971455	1.12153	1.02896	1	NA	≥ 2.00	≤ 5.70
X020383	BCG_3563C	195	12	7	8	1.11983	1.02935	1.01779	1.17625	0.947334	1	NA	≥ 2.00	≤ 5.70
X020383	BCG_3928	253	9	4	7	1.12077	0.767912	0.854827	0.927995	0.804677	1	1	≥ 2.00	≤ 5.70
X020383	BCG_2958	627	27	13	21	1.1222	1.04362	1.07498	1.0805	1.0112	1	NA	≥ 2.00	≤ 5.70
X020383	BCG_2965	97	3	2	2	1.12263	1.01652	1.01615	1.17144	1.12426	1	NA	≥ 2.00	≤ 5.70
X020383	BCG_1868C	321	29	8	8	1.12561	1.0339	1.07397	1.12324	0.954112	1	NA	≥ 2.00	≤ 5.70
X020383	BCG_2610C	602	36	12	19	1.12702	0.9746	1.01738	1.00041	0.947332	1	NA	≥ 2.00	≤ 5.70
X020383	BCG_3175	119	5	2	3	1.1282	1.03693	1.06803	1.12737	0.9706	1	NA	≥ 2.00	≤ 5.70
X020383	BCG_0078C	152	9	5	5	1.12972	0.896349	0.930467	1.01951	0.884021	1	1	≥ 2.00	≤ 5.70
X020383	BCG_0012	128	9	4	6	1.13214	1.08528	0.935863	1.11151	0.996902	1	NA	≥ 2.00	≤ 5.70
X020383	BCG_2469C	479	21	11	13	1.13228	0.994429	1.06944	1.13027	1.0548	1	NA	≥ 2.00	≤ 5.70
X020383	BCG_3854	90	4	2	2	1.13228	1.16076	0.84589	1.16393	0.941689	1	NA	≥ 2.00	≤ 5.70
X020383	BCG_3235C	282	10	5	7	1.13306	0.919723	0.976479	1.03654	1.00601	1	1	≥ 2.00	≤ 5.70
X020383	BCG_3559C	378	10	8	9	1.135	0.88535	0.988585	0.99514	0.926314	1	1	≥ 2.00	≤ 5.70
X020383	BCG_2938	183	11	6	6	1.13546	1.01642	1.20744	1.06979	0.993756	1	NA	≥ 2.00	≤ 5.70
X020383	BCG_3662C	348	83	7	53	1.13618	1.02253	1.07082	1.03281	1.04832	1	NA	≥ 2.00	≤ 5.70
X020383	BCG_3113	216	17	6	6	1.13859	0.985174	1.069	1.11392	1.09043	1	NA	≥ 2.00	≤ 5.70
X020383	BCG_0213	337	25	9	17	1.13867	1.08002	1.05425	1.11766	0.997385	1	NA	≥ 2.00	≤ 5.70
X020383	BCG_0074C	291	16	8	10	1.13889	1.05856	0.873948	1.12137	0.992844	1	NA	≥ 2.00	≤ 5.70
X020383	BCG_3750	198	8	5	6	1.13916	1.09344	1.13212	1.22311	1.07751	1	NA	≥ 2.00	≤ 5.70
X020383	BCG_1479	112	4	2	2	1.13944	1.02028	1.06219	1.15438	0.989677	1	NA	≥ 2.00	≤ 5.70
X020383	BCG_2515C	654	22	15	19	1.13984	0.962419	1.12037	1.06104	0.90468	1	NA	≥ 2.00	≤ 5.70
X020383	BCG_1748	146	6	4	4	1.14037	0.939046	0.747384	1.14494	0.884648	1	NA	≥ 2.00	≤ 5.70
X020383	BCG_1735	162	10	5	5	1.14205	1.00993	1.1839	1.0808	0.992582	1	NA	≥ 2.00	≤ 5.70
X020383	BCG_2664	92	4	3	3	1.14353	1.20131	0.907015	1.16396	1.08235	1	NA	≥ 2.00	≤ 5.70
X020383	BCG_1611	199	6	5	5	1.14398	1.16765	1.09284	1.18986	0.95814	1	NA	≥ 2.00	≤ 5.70
X020383	BCG_1393	124	5	3	3	1.14506	1.07156	1.17333	1.10617	1.05001	1	NA	≥ 2.00	≤ 5.70
X020383	BCG_3163	836	49	18	34	1.14576	0.992584	0.811143	1.18588	0.949471	1	1	≥ 2.00	≤ 5.70
X020383	BCG_1994	225	14	6	7	1.14644	1.04466	1.18403	1.00715	0.99778	1	NA	≥ 2.00	≤ 5.70
X020383	BCG_0650	180	10	4	4	1.14699	1.02859	1.14215	1.21923	1.06935	1	NA	≥ 2.00	≤ 5.70
X020383	BCG_2715	605	33	12	23	1.14761	0.974131	1.24678	1.07493	0.988906	1	1	≥ 2.00	≤ 5.70
X020383	BCG_2002C	584	21	12	13	1.14865	1.05908	0.867239	1.21463	1.04698	1	0.55	≥ 2.00	≤ 5.70
X020383	BCG_3397	165	10	5	5	1.14895	0.911322	1.01415	0.912404	0.972141	1	1	≥ 2.00	≤ 5.70
X020383	BCG_1077	867	41	20	22	1.1492	0.947086	0.996376	1.09843	0.83963	1	NA	≥ 2.00	≤ 5.70
X020383	BCG_2795C	247	15	6	9	1.15103	1.14072	1.05625	1.34263	1.10642	1	NA	≥ 2.00	≤ 5.70
X020383	BCG_1504C	314	12	8	8	1.1516	1.04956	1.08784	1.24617	0.971882	1	NA	≥ 2.00	≤ 5.70
X020383	BCG_3073C	447	22	10	13	1.15291	1.04369	0.944215	1.08781	0.984271	1	NA	≥ 2.00	≤ 5.70
X020383	BCG_0385C	210	14	6	10	1.15415	1.03019	1.04157	1.05028	1.04687	1	NA	≥ 2.00	≤ 5.70
X020383	BCG_2611C	171	8	4	6	1.15747	0.957888	0.751932	0.998395	0.974708	1	NA	≥ 2.00	≤ 5.70
X020383	BCG_0049C	309	11	6	8	1.15842	1.11983	0.917142	1.12464	1.00872	1	NA	≥ 2.00	≤ 5.70
X020383	BCG_1378C	126	4	3	3	1.15972	1.00708	0.924859	1.16806	0.923838	1	1	≥ 2.00	≤ 5.70
X020383	BCG_3837	270	26	7	10	1.16064	1.09626	1.00534	1.17848	1.00058	1	NA	≥ 2.00	≤ 5.70
X020383	BCG_2843C	199	12	4	4	1.16132	1.03357	0.980198	1.15174	0.954729	1	NA	≥ 2.00	≤ 5.70
X020383	BCG_0333C	205	9	5	5	1.16138	0.972904	1.1372	1.11342	1.01871	1	NA	≥ 2.00	≤ 5.70
X020383	BCG_0735	395	14	10	12	1.16394	1.0683	1.01751	1.07928	1.00929	1	NA	≥ 2.00	≤ 5.70
X020383	BCG_2239C	507	38	10	18	1.16417	0.951003	1.27125	0.934785	0.835161	1	NA	≥ 2.00	≤ 5.70
X020383	BCG_2535C	54	3	2	2	1.16748	0.991132	0.889026	1.05947	1.089	1	NA	≥ 2.00	≤ 5.70
X020383	BCG_3270C	391	29	7	19	1.1681	1.00925	1.05753	0.998805	0.974786	1	NA	≥ 2.00	≤ 5.70
X020383	BCG_1668	1680	165	34	117	1.16874	1.04002	1.17287	1.10019	0.900324	1	NA	≥ 2.00	≤ 5.70
X020383	BCG_3673C	237	11	8	10	1.17025	0.935245	0.959131	1.11435	0.94483	1	1	≥ 2.00	≤ 5.70
X020383	BCG_3876C	408	20	10	10	1.17256	1.05601	1.06923	1.09381	1.02334	1	NA	≥ 2.00	≤ 5.70
X020383	BCG_1821	39	3	2	2	1.17338	1.00822	1.13399	1.23326	0.923966	1	NA	≥ 2.00	≤ 5.70
X020383	BCG_3509C	381	43	8	33	1.17376	1.08432	0.756137	1.12077	1.01686	1	NA	≥ 2.00	≤ 5.70
X020383	BCG_0695C	401	17	9	13	1.17377	1.03036	1.03462	1.10959	1.03735	1	NA	≥ 2.00	≤ 5.70
X020383	BCG_3583	492	22	11	18	1.17389	1.06091	1.07537	1.16252	1.00293	1	NA	≥ 2.00	≤ 5.70
X020383	BCG_1463	502	24	12	13	1.17438	1.13191	0.857741	1.10194	0.927305	1	NA	≥ 2.00	≤ 5.70
X020383	BCG_2261	280	30	5	21	1.17563	1.00218	0.884626	0.972497	0.891178	1	1	≥ 2.00	≤ 5.70
X020383	BCG_2977	162	10	3	4	1.1791	1.06305	1.11893	1.1575	0.988669	1	NA	≥ 2.00	≤ 5.70
X020383	BCG_0140C	364	17	9	10	1.17967	0.988904	0.764951	0.891784	0.931076	1	NA	≥ 2.00	≤ 5.70
X020383	BCG_2606C	745	33	18	21	1.17975	1.05972	0.65814	1.17881	0.901144	1	NA	≥ 2.00	≤ 5.70
X020383	BCG_3842	352	14	8	11	1.18051	0.97317	0.936171	1.11523	1.04612	1	NA	≥ 2.00	≤ 5.70
X020383	BCG_0544	186	10	5	6	1.18151	1.00226	1.02274	1.05624	0.939815	1	NA	≥ 2.00	≤ 5.70
X020383	BCG_1362	44	2	2	2	1.18293	1.08761	1.18832	1.10456	1.19812	1	NA	≥ 2.00	≤ 5.70
X020383	BCG_3774C	98	5	3	3	1.18362	0.832541	0.795309	0.85446	0.821269	1	1	≥ 2.00	≤ 5.70
X020383	BCG_3162	833	44	18	26	1.18426	1.06122	0.784646	1.12587	0.920564	1	NA	≥ 2.00	≤ 5.70
X020383	BCG_2366C	449	24	11	15	1.18461	0.933116	1.03684	1.04859	0.92174	1	NA	≥ 2.00	≤ 5.70
X020383	BCG_0538	320	11	7	7	1.18562	1.05279	1.04981	1.11207	1.07788	1	NA	≥ 2.00	≤ 5.70
X020383	BCG_3109	109	6	3	5	1.18596	1.043	1.09725	1.17325	0.986631	1	NA	≥ 2.00	≤ 5.70
X020383	BCG_3072C	405	20	10	14	1.18704	0.875529	0.856429	1.09705	0.864543	1	1	≥ 2.00	≤ 5.70
X020383	BCG_1827	327	17	7	10	1.18885	1.04529	1.12203	1.05917	1.05686	1	NA	≥ 2.00	≤ 5.70
X020383	BCG_2838C	88	5	2	2	1.18887	0.970804	0.955169	1.01715	0.913884	1	NA	≥ 2.00	≤ 5.70
X020383	BCG_1067	694	44	17	30	1.18996	1.10691	0.814305	1.13595	0.971725	1	NA	≥ 2.00	≤ 5.70
X020383	BCG_3927	298	21	7	15	1.19049	0.848805	0.847715	0.964629	0.80921	1	1	≥ 2.00	≤ 5.70
X020383	BCG_2377	608	21	11	17	1.19148	1.02901	1.03587	1.13864	0.99106	1	NA	≥ 2.00	≤ 5.70
X020383	BCG_0053	307	10	6	6	1.19327	0.84981	0.744099	1.13038	0.959536	1	NA	≥ 2.00	≤ 5.70
X020383	BCG_1680	539	39	15	30	1.19514	1.14156	0.90518	1.23497	1.06615	1	NA	≥ 2.00	≤ 5.70
X020383	BCG_3225C	631	27	11	18	1.19607	1.10719	0.997326	1.18275	1.05224	1	NA	≥ 2.00	≤ 5.70
X020383	BCG_3917C	351	14	9	10	1.19723	1.04356	0.840454	1.18566	0.938012	1	NA	≥ 2.00	≤ 5.70
X020383	BCG_1108	251	18	7	7	1.19728	0.969741	0.899276	0.950703	0.940807	1	1	≥ 2.00	≤ 5.70
X020383	BCG_3753C	167	5	4	4	1.19854	1.11865	1.10638	1.15688	1.03798	1	NA	≥ 2.00	≤ 5.70
X020383	BCG_2949C	519	25	11	19	1.19944	0.955151	0.673463	1.05995	0.955141	1	NA	≥ 2.00	≤ 5.70
X020383	BCG_3294C	378	17	8	9	1.19978	0.850506	0.858956	0.937668	0.952533	1	2.18	≥ 2.00	≤ 5.70
X020383	BCG_0928C	118	5	3	3	1.20079	1.11741	1.10622	1.16014	0.975223	1	NA	≥ 2.00	≤ 5.70
X020383	BCG_3888C	165	9	4	4	1.20121	1.05843	1.11135	0.70465	0.868522	1	NA	≥ 2.00	≤ 5.70
X020383	BCG_1291C	180	9	4	4	1.20231	1.02934	1.0534	1.15916	1.11667	1	NA	≥ 2.00	≤ 5.70
X020383	BCG_0179C	111	5	3	3	1.20236	1.13587	1.02831	1.09	0.963933	1	NA	≥ 2.00	≤ 5.70
X020383	BCG_2151C	121	7	3	3	1.20305	1.01348	1.08237	1.0662	0.930458	1	NA	≥ 2.00	≤ 5.70
X020383	BCG_1334	474	28	10	24	1.20307	1.09418	1.11939	1.29472	1.1078	1	NA	≥ 2.00	≤ 5.70
X020383	BCG_2943C	929	39	23	25	1.2034	0.862261	0.834075	1.03724	0.776084	1	NA	≥ 2.00	≤ 5.70
X020383	BCG_0489C	426	24	13	16	1.20473	0.976054	1.04924	1.08286	1.02509	1	1	≥ 2.00	≤ 5.70
X020383	BCG_2652C	121	7	5	5	1.20579	1.00083	0.881863	1.21552	1.07654	1	NA	≥ 2.00	≤ 5.70
X020383	BCG_2794C	89	7	3	4	1.20805	0.989997	0.839273	1.06652	1.01213	1	NA	≥ 2.00	≤ 5.70
X020383	BCG_0392	58	4	2	2	1.20864	1.2098	1.08204	1.21824	1.06372	1	NA	≥ 2.00	≤ 5.70
X020383	BCG_0267C	83	9	2	2	1.21405	1.16117	0.865309	1.23685	0.933931	1	NA	≥ 2.00	≤ 5.70
X020383	BCG_3212C	137	7	3	3	1.21409	1.11378	1.00066	1.16581	0.974517	1	NA	≥ 2.00	≤ 5.70
X020383	BCG_0916	142	3	3	3	1.21441	1.28919	1.13579	1.23964	1.15455	1	NA	≥ 2.00	≤ 5.70
X020383	BCG_0165C	336	19	9	14	1.2147	0.988726	0.981026	1.05701	0.98679	1	1	≥ 2.00	≤ 5.70
X020383	BCG_2955	191	22	3	3	1.21598	1.07181	0.852327	0.841479	1.11157	1	NA	≥ 2.00	≤ 5.70
X020383	BCG_2061C	239	10	5	6	1.21653	0.953203	0.964363	0.900784	0.945554	1	1	≥ 2.00	≤ 5.70
X020383	BCG_3728	104	6	3	3	1.21825	1.09247	0.994286	1.09535	1.02174	1	NA	≥ 2.00	≤ 5.70
X020383	BCG_1337	263	13	5	5	1.22105	1.06231	0.929213	1.03174	0.922458	1	NA	≥ 2.00	≤ 5.70
X020383	BCG_0771	684	63	13	47	1.22157	1.22663	1.04835	1.23585	1.07362	1	NA	≥ 2.00	≤ 5.70
X020383	BCG_0214	244	10	5	7	1.22228	1.16385	0.980892	1.11708	1.0409	1	NA	≥ 2.00	≤ 5.70
X020383	BCG_1344	211	8	4	4	1.22384	1.1632	1.06195	1.31694	1.12619	1	NA	≥ 2.00	≤ 5.70
X020383	BCG_1824	114	3	3	3	1.22403	1.25467	1.00567	1.23876	1.22709	1	NA	≥ 2.00	≤ 5.70
X020383	BCG_3562C	233	8	4	5	1.22418	0.960829	1.04689	1.09888	0.9343	1	NA	≥ 2.00	≤ 5.70
X020383	BCG_1009	37	2	2	2	1.22562	1.24364	1.08059	1.30222	1.04634	1	NA	≥ 2.00	≤ 5.70
X020383	BCG_1340C	1121	50	22	32	1.22599	1.09995	1.10635	1.11978	1.02208	1	NA	≥ 2.00	≤ 5.70
X020383	BCG_3106	91	3	3	3	1.22921	0.941137	0.842468	1.18755	1.01967	1	NA	≥ 2.00	≤ 5.70
X020383	BCG_1782	77	10	2	2	1.22943	1.21809	0.770374	1.09838	0.961676	1	NA	≥ 2.00	≤ 5.70
X020383	BCG_1333	221	12	5	9	1.22958	1.16753	1.13327	1.22521	1.0509	1	NA	≥ 2.00	≤ 5.70
X020383	BCG_1877C	190	8	5	5	1.22989	1.00601	0.822024	1.17122	0.953417	1	NA	≥ 2.00	≤ 5.70
X020383	BCG_1747	542	20	11	19	1.23005	1.13625	1.08464	1.17193	1.04744	1	NA	≥ 2.00	≤ 5.70
X020383	BCG_2983C	400	19	6	10	1.23015	0.937466	1.00772	0.968334	0.920661	1	NA	≥ 2.00	≤ 5.70
X020383	BCG_3158	172	9	3	8	1.2313	1.03252	1.22241	1.06867	1.02704	1	NA	≥ 2.00	≤ 5.70
X020383	BCG_0215	610	22	8	15	1.23181	1.07328	1.15435	1.12217	0.987128	1	NA	≥ 2.00	≤ 5.70
X020383	BCG_1517C	127	5	2	3	1.23205	0.824139	0.919133	0.684265	0.98109	1	NA	≥ 2.00	≤ 5.70
X020383	BCG_0766	733	61	13	40	1.23553	1.17097	0.600061	1.3052	1.08997	1	1	≥ 2.00	≤ 5.70
X020383	BCG_0999	328	12	7	8	1.238	1.03776	0.987264	1.1488	1.02752	1	NA	≥ 2.00	≤ 5.70
X020383	BCG_3560C	190	11	4	5	1.24121	0.776624	1.17187	1.17116	1.03074	1	NA	≥ 2.00	≤ 5.70
X020383	BCG_3010	854	51	16	38	1.24237	0.995418	0.956646	1.14273	1.00518	1	1	≥ 2.00	≤ 5.70
X020383	BCG_1574C	239	14	8	8	1.24327	0.96525	0.986193	0.972986	0.835854	1	1	≥ 2.00	≤ 5.70
X020383	BCG_0464C	518	19	12	12	1.24445	1.00413	0.794717	0.884498	0.891969	1	NA	≥ 2.00	≤ 5.70
X020383	BCG_2206C	140	5	3	3	1.24557	1.22318	0.953756	1.36462	1.07164	1	1	≥ 2.00	≤ 5.70
X020383	BCG_1860	219	12	4	6	1.24575	1.14679	0.963367	1.29461	1.0802	1	NA	≥ 2.00	≤ 5.70
X020383	BCG_2070C	620	32	13	22	1.2458	1.12416	1.05569	1.17639	0.920466	1	NA	≥ 2.00	≤ 5.70
X020383	BCG_2147C	477	21	12	16	1.2459	1.01988	1.25046	1.06198	1.00514	1	NA	≥ 2.00	≤ 5.70
X020383	BCG_1493	98	8	3	4	1.24636	1.18078	1.05302	1.25561	1.17984	1	NA	≥ 2.00	≤ 5.70
X020383	BCG_3082C	449	22	10	14	1.24657	0.981367	1.04814	1.12102	1.03932	1	1	≥ 2.00	≤ 5.70
X020383	BCG_2039C	220	10	4	5	1.24823	0.99145	1.03835	0.979092	0.959793	1	NA	≥ 2.00	≤ 5.70
X020383	BCG_2753C	52	5	2	2	1.24856	1.27191	0.887039	1.29574	1.09973	1	NA	≥ 2.00	≤ 5.70
X020383	BCG_0222	51	3	2	2	1.24916	1.11918	0.762995	1.22984	1.06384	1	NA	≥ 2.00	≤ 5.70
X020383	BCG_1770	960	65	22	41	1.2492	1.06794	0.880312	1.24862	0.992058	1	NA	≥ 2.00	≤ 5.70
X020383	BCG_2483	86	6	2	2	1.24948	0.988144	0.934158	1.02056	0.890784	1	NA	≥ 2.00	≤ 5.70
X020383	BCG_1645	84	3	2	3	1.24956	0.867723	1.06536	1.05278	1.02816	1	NA	≥ 2.00	≤ 5.70
X020383	BCG_2537C	175	21	3	4	1.25579	1.01759	0.895216	1.13861	0.91912	1	NA	≥ 2.00	≤ 5.70
X020383	BCG_3302	466	21	10	17	1.25596	1.04235	1.09667	1.18031	0.981372	1	NA	≥ 2.00	≤ 5.70
X020383	BCG_1209C	137	7	3	3	1.25711	1.06587	1.2822	1.18934	1.03221	1	NA	≥ 2.00	≤ 5.70
X020383	BCG_2297C	140	5	4	4	1.25872	1.14831	1.06699	1.14916	1.08352	1	NA	≥ 2.00	≤ 5.70
X020383	BCG_0089	103	8	2	2	1.25952	0.892778	0.93655	1.08777	0.900742	1	1	≥ 2.00	≤ 5.70
X020383	BCG_0332	272	11	8	8	1.25964	1.1256	1.13584	1.15738	1.07786	1	NA	≥ 2.00	≤ 5.70
X020383	BCG_0678C	83	9	2	2	1.2608	0.768754	0.962511	1.09283	0.83844	1	1	≥ 2.00	≤ 5.70
X020383	BCG_1429C	268	17	6	8	1.26274	1.13773	1.03433	1.22577	0.994301	1	NA	≥ 2.00	≤ 5.70
X020383	BCG_2081C	73	3	2	2	1.26392	0.902156	1.03276	1.15646	0.849853	1	NA	≥ 2.00	≤ 5.70
X020383	BCG_0862C	84	2	2	2	1.26419	1.25108	1.02237	1.36431	1.18324	1	NA	≥ 2.00	≤ 5.70
X020383	BCG_3181	216	12	3	5	1.26461	1.02929	1.15296	1.07607	0.982955	1	NA	≥ 2.00	≤ 5.70
X020383	BCG_0942C	374	11	9	9	1.26477	0.979551	1.10117	1.11059	0.874193	1	NA	≥ 2.00	≤ 5.70
X020383	BCG_0531	678	28	17	20	1.26561	1.16396	0.970708	1.19209	1.03671	1	NA	≥ 2.00	≤ 5.70
X020383	BCG_2764C	805	45	23	33	1.26719	1.15355	0.720192	0.68737	1.12219	1	NA	≥ 2.00	≤ 5.70
X020383	BCG_0504C	481	30	9	21	1.26895	1.11794	1.05323	1.20881	1.02104	1	NA	≥ 2.00	≤ 5.70
X020383	BCG_3055	75	4	2	2	1.27382	1.03572	0.800802	1.10077	0.820879	1	NA	≥ 2.00	≤ 5.70
X020383	BCG_0300C	186	6	3	5	1.27421	1.13828	0.941852	1.11244	1.07586	1	NA	≥ 2.00	≤ 5.70
X020383	BCG_3544C	111	6	3	3	1.27448	0.894658	0.990901	1.11193	0.868374	1	NA	≥ 2.00	≤ 5.70
X020383	BCG_3240C	442	22	7	12	1.27504	1.17087	1.09241	1.2232	1.1288	1	NA	≥ 2.00	≤ 5.70
X020383	BCG_3127C	748	45	15	28	1.27572	1.07041	1.02975	1.23479	1.05873	1	NA	≥ 2.00	≤ 5.70
X020383	BCG_0221	250	11	5	7	1.27652	1.29278	0.718837	1.16888	1.06469	1	NA	≥ 2.00	≤ 5.70
X020383	BCG_3297	96	4	3	4	1.27661	1.09492	0.690258	1.20248	0.995078	1	NA	≥ 2.00	≤ 5.70
X020383	BCG_1130	147	9	5	7	1.27767	1.12415	1.00835	1.28751	1.09817	1	NA	≥ 2.00	≤ 5.70
X020383	BCG_3101	64	6	2	2	1.27826	1.23949	0.954408	1.27688	1.15449	1	NA	≥ 2.00	≤ 5.70
X020383	BCG_2420C	574	31	13	15	1.27839	1.10747	1.0201	1.20818	0.915088	1	NA	≥ 2.00	≤ 5.70
X020383	BCG_0090	54	3	2	2	1.2813	1.11791	0.964945	1.16996	1.00077	1	NA	≥ 2.00	≤ 5.70
X020383	BCG_0046C	577	25	14	16	1.28168	1.03843	0.989136	1.20074	1.01942	1	NA	≥ 2.00	≤ 5.70
X020383	BCG_0125	489	21	12	13	1.2844	1.04408	1.08323	1.08466	0.974274	1	NA	≥ 2.00	≤ 5.70
X020383	BCG_0515	239	9	6	7	1.28918	0.960995	0.897637	1.14046	0.968652	1	1	≥ 2.00	≤ 5.70
X020383	BCG_1716	255	15	6	8	1.29123	1.02478	1.06654	1.03434	1.0277	1	NA	≥ 2.00	≤ 5.70
X020383	BCG_3087	233	14	7	8	1.29224	1.02604	1.14173	1.24177	1.07224	1	NA	≥ 2.00	≤ 5.70
X020383	BCG_2860C	54	3	2	2	1.29293	1.46427	0.713645	1.39965	1.23178	1	NA	≥ 2.00	≤ 5.70
X020383	BCG_2921C	137	9	3	3	1.29337	1.03545	0.75891	1.24502	0.998071	1	NA	≥ 2.00	≤ 5.70
X020383	BCG_2686	166	13	5	6	1.29401	1.11884	1.04345	1.22117	1.07422	1	NA	≥ 2.00	≤ 5.70
X020383	BCG_2073	390	29	8	19	1.29413	1.12123	1.14598	1.22712	1.02429	1	NA	≥ 2.00	≤ 5.70
X020383	BCG_1873C	155	6	2	2	1.29421	1.18529	1.30766	1.40176	1.02422	1	NA	≥ 2.00	≤ 5.70
X020383	BCG_2925C	399	41	9	20	1.29455	1.13274	0.962029	1.30781	1.07161	1	NA	≥ 2.00	≤ 5.70
X020383	BCG_3618	281	16	7	9	1.29543	1.08502	0.975375	1.15379	1.01629	1	NA	≥ 2.00	≤ 5.70
X020383	BCG_3315C	293	11	7	9	1.29592	1.05622	0.876066	1.24063	0.966422	1	NA	≥ 2.00	≤ 5.70
X020383	BCG_3933	73	11	2	2	1.29654	0.865936	0.958598	1.07733	1.02671	1	1	≥ 2.00	≤ 5.70
X020383	BCG_1750	332	10	8	9	1.29913	1.20879	0.813549	1.27202	1.03326	1	NA	≥ 2.00	≤ 5.70
X020383	BCG_1082	109	5	3	3	1.30185	0.987219	0.778931	1.22186	1.15267	1	NA	≥ 2.00	≤ 5.70
X020383	BCG_3862C	1754	87	39	58	1.3041	1.01616	0.830601	0.889704	0.855563	1	1	≥ 2.00	≤ 5.70
X020383	BCG_2233	73	3	2	2	1.30634	1.42823	0.955757	1.40258	1.10753	1	NA	≥ 2.00	≤ 5.70
X020383	BCG_1901C	373	18	10	14	1.30718	1.08241	0.894925	1.11001	0.95634	1	NA	≥ 2.00	≤ 5.70
X020383	BCG_2767	424	14	9	11	1.30766	1.00019	0.953223	1.07749	0.968283	1	1	≥ 2.00	≤ 5.70
X020383	BCG_1803C	288	24	7	14	1.30863	1.02648	1.04235	1.0328	0.979375	1	NA	≥ 2.00	≤ 5.70
X020383	BCG_2080C	177	11	6	8	1.30887	1.20757	0.714736	1.3029	1.05259	1	NA	≥ 2.00	≤ 5.70
X020383	BCG_3301	209	8	6	6	1.30981	1.11798	1.00247	1.20337	1.05851	1	NA	≥ 2.00	≤ 5.70
X020383	BCG_3222C	427	17	11	11	1.31124	1.08348	0.930196	1.13594	0.953041	1	NA	≥ 2.00	≤ 5.70
X020383	BCG_3215C	1069	57	22	36	1.31328	1.01267	0.918507	1.14796	0.856956	1	NA	≥ 2.00	≤ 5.70
X020383	BCG_2707C	205	11	5	7	1.31391	1.35445	0.980002	1.34242	1.28808	1	NA	≥ 2.00	≤ 5.70
X020383	BCG_2731C	447	20	9	11	1.31628	1.1878	1.09851	1.21098	1.0721	1	NA	≥ 2.00	≤ 5.70
X020383	BCG_2217	672	32	20	23	1.31709	0.926665	1.00963	1.04133	0.927395	1	1	≥ 2.00	≤ 5.70
X020383	BCG_0421C	414	21	9	13	1.31759	1.19178	0.848961	1.2856	1.12917	1	NA	≥ 2.00	≤ 5.70
X020383	BCG_2267C	241	17	6	6	1.31788	1.21515	0.877549	1.299	1.044	1	NA	≥ 2.00	≤ 5.70
X020383	BCG_1715	50	2	2	2	1.31796	1.20348	0.908366	1.31886	1.21821	1	NA	≥ 2.00	≤ 5.70
X020383	BCG_2347C	361	22	10	10	1.31861	0.986272	0.971857	1.23522	1.02606	1	1	≥ 2.00	≤ 5.70
X020383	BCG_0289C	350	18	7	11	1.31997	1.22857	1.10014	1.42782	1.19621	1	NA	≥ 2.00	≤ 5.70
X020383	BCG_0944	372	18	9	10	1.31999	1.07206	0.964678	1.13772	1.01773	1	NA	≥ 2.00	≤ 5.70
X020383	BCG_0208	279	13	8	8	1.32149	1.17382	1.05379	1.31447	1.04571	1	NA	≥ 2.00	≤ 5.70
X020383	BCG_1053	181	11	4	6	1.32423	1.17351	1.06089	1.15238	0.992228	1	NA	≥ 2.00	≤ 5.70
X020383	BCG_2255C	192	9	3	5	1.32472	1.12871	0.989285	1.09061	1.06173	1	NA	≥ 2.00	≤ 5.70
X020383	BCG_2069	344	22	7	19	1.32532	1.25135	0.881664	1.17528	1.06537	1	NA	≥ 2.00	≤ 5.70
X020383	BCG_2463	78	6	4	5	1.32666	1.05834	1.20233	1.15916	1.0557	1	NA	≥ 2.00	≤ 5.70
X020383	BCG_1445	960	45	23	28	1.3277	0.950748	0.86382	1.20706	0.812278	1	NA	≥ 2.00	≤ 5.70
X020383	BCG_0104	112	6	3	3	1.32813	1.23639	1.09432	1.18574	1.02647	1	NA	≥ 2.00	≤ 5.70
X020383	BCG_1264C	75	9	3	3	1.32833	1.02982	0.892405	1.24069	1.08227	1	NA	≥ 2.00	≤ 5.70
X020383	BCG_2616C	597	28	12	22	1.3294	1.19766	0.984927	1.34431	1.08661	1	NA	≥ 2.00	≤ 5.70
X020383	BCG_2117C	919	45	20	30	1.33162	1.06138	0.98113	1.17052	0.980094	1	NA	≥ 2.00	≤ 5.70
X020383	BCG_0211	347	15	7	8	1.33233	1.19063	0.984591	1.28795	0.944267	1	NA	≥ 2.00	≤ 5.70
X020383	BCG_1622	94	7	2	2	1.33581	1.16188	1.04377	1.28163	1.07851	1	NA	≥ 2.00	≤ 5.70
X020383	BCG_1318	205	6	5	5	1.33589	0.893313	0.917466	0.954215	0.913955	1	1	≥ 2.00	≤ 5.70
X020383	BCG_3945C	224	11	7	7	1.33613	1.23625	0.906497	1.23481	1.1963	1	NA	≥ 2.00	≤ 5.70
X020383	BCG_2022C	200	10	5	9	1.33654	1.26248	1.1198	1.337	1.09477	1	NA	≥ 2.00	≤ 5.70
X020383	BCG_0703	142	6	3	3	1.33726	1.23298	0.933287	1.234	1.11875	1	NA	≥ 2.00	≤ 5.70
X020383	BCG_0524	120	6	4	4	1.33738	1.19718	1.07745	1.29066	1.02891	1	NA	≥ 2.00	≤ 5.70
X020383	BCG_2437C	186	11	4	5	1.33783	1.13579	1.22615	1.31929	1.03906	1	NA	≥ 2.00	≤ 5.70
X020383	BCG_1906C	139	8	3	3	1.33952	1.12739	0.873462	1.23883	1.20859	1	NA	≥ 2.00	≤ 5.70
X020383	BCG_2066C	370	20	9	9	1.34035	1.06861	1.01196	1.092	0.95607	1	NA	≥ 2.00	≤ 5.70
X020383	BCG_0913C	140	9	4	4	1.34138	1.08388	0.922243	1.19539	1.01586	1	NA	≥ 2.00	≤ 5.70
X020383	BCG_0612	128	9	2	2	1.34252	1.23675	1.06092	1.28213	1.31431	1	NA	≥ 2.00	≤ 5.70
X020383	BCG_3149	244	11	4	4	1.34382	1.24432	0.792605	1.43514	0.965903	1	NA	≥ 2.00	≤ 5.70
X020383	BCG_0402	88	5	3	4	1.34755	1.16994	1.1038	1.23428	1.04342	1	NA	≥ 2.00	≤ 5.70
X020383	BCG_3026	62	2	2	2	1.34905	1.42291	1.08275	1.13454	1.16187	1	NA	≥ 2.00	≤ 5.70
X020383	BCG_3807	96	4	3	3	1.35417	1.02031	0.981847	1.1798	0.950757	1	NA	≥ 2.00	≤ 5.70
X020383	BCG_2750C	1127	57	24	33	1.35548	1.06812	1.08959	1.19354	0.966068	1	NA	≥ 2.00	≤ 5.70
X020383	BCG_0279C	370	16	8	12	1.35591	1.21776	1.00227	1.19727	1.07415	1	NA	≥ 2.00	≤ 5.70
X020383	BCG_1471C	86	4	2	3	1.35623	1.25313	0.855294	1.54339	1.25236	1	NA	≥ 2.00	≤ 5.70
X020383	BCG_3683C	82	5	3	3	1.35715	1.31262	0.790494	1.31313	1.07917	1	NA	≥ 2.00	≤ 5.70
X020383	BCG_2461C	264	19	6	14	1.35858	1.38037	0.846037	1.30307	1.073	1	NA	≥ 2.00	≤ 5.70
X020383	BCG_0526	299	10	8	8	1.36105	1.06052	1.01388	0.974455	0.948576	1	NA	≥ 2.00	≤ 5.70
X020383	BCG_1106C	94	8	3	3	1.36241	1.1203	0.830816	1.30879	1.01531	1	NA	≥ 2.00	≤ 5.70
X020383	BCG_2711	92	3	3	3	1.36364	1.19936	0.973079	1.39196	1.11587	1	NA	≥ 2.00	≤ 5.70
X020383	BCG_0084	346	41	7	31	1.36365	1.2699	0.813751	1.39993	1.11311	1	NA	≥ 2.00	≤ 5.70
X020383	BCG_1442	331	10	8	9	1.36635	1.12938	0.836191	1.06222	0.866872	1	NA	≥ 2.00	≤ 5.70
X020383	BCG_0764	442	29	11	16	1.36728	1.24501	0.975594	1.46309	1.00205	1	1	≥ 2.00	≤ 5.70
X020383	BCG_2594C	179	7	4	4	1.36802	1.06842	0.981602	1.27546	1.09962	1	NA	≥ 2.00	≤ 5.70
X020383	BCG_3118C	279	12	5	8	1.37057	0.839336	1.02017	1.03083	0.934369	1	1	≥ 2.00	≤ 5.70
X020383	BCG_3754	112	4	3	3	1.37165	1.1267	1.04192	1.01426	1.12113	1	NA	≥ 2.00	≤ 5.70
X020383	BCG_1049	579	19	12	16	1.37209	1.057	0.919536	1.16987	0.99501	1	NA	≥ 2.00	≤ 5.70
X020383	BCG_3179	168	15	4	6	1.37369	1.3081	0.934559	1.36625	1.18097	1	NA	≥ 2.00	≤ 5.70
X020383	BCG_3477	142	3	2	2	1.37418	1.01364	0.971594	1.297	1.01132	1	NA	≥ 2.00	≤ 5.70
X020383	BCG_3288	129	9	2	3	1.37589	1.24073	0.885784	1.38371	0.977386	1	NA	≥ 2.00	≤ 5.70
X020383	BCG_0606C	179	9	4	4	1.37595	0.989694	0.869405	1.17855	1.0176	1	NA	≥ 2.00	≤ 5.70
X020383	BCG_3792	176	7	4	6	1.37639	1.11804	1.07417	1.26186	1.09406	1	NA	≥ 2.00	≤ 5.70
X020383	BCG_1140	267	16	6	8	1.38106	1.16237	1.34121	1.51857	1.05695	1	NA	≥ 2.00	≤ 5.70
X020383	BCG_0552	188	6	4	4	1.38184	1.14945	1.03285	1.2473	1.00064	1	NA	≥ 2.00	≤ 5.70
X020383	BCG_2979C	135	6	3	3	1.38245	1.20517	0.989163	0.998834	1.03252	1	NA	≥ 2.00	≤ 5.70
X020383	BCG_1557	70	2	2	2	1.38337	1.22451	0.928885	1.74057	1.28922	1	1.19	≥ 2.00	≤ 5.70
X020383	BCG_1243	396	25	7	7	1.38389	1.01927	0.996304	0.776059	0.879443	1	NA	≥ 2.00	≤ 5.70
X020383	BCG_2144	193	10	5	7	1.38402	1.02212	0.921477	1.11443	1.03438	1	NA	≥ 2.00	≤ 5.70
X020383	BCG_0473	111	6	2	2	1.38404	1.10912	0.986909	1.39297	1.15177	1	NA	≥ 2.00	≤ 5.70
X020383	BCG_0750	447	46	11	40	1.38526	1.16101	1.06167	1.19761	1.07787	1	NA	≥ 2.00	≤ 5.70
X020383	BCG_0686	335	24	7	16	1.38669	1.16667	1.25536	1.37018	1.03949	1	NA	≥ 2.00	≤ 5.70
X020383	BCG_2252	137	8	3	4	1.38739	1.08543	0.881837	1.2403	1.0437	1	NA	≥ 2.00	≤ 5.70
X020383	BCG_1023	1242	51	25	34	1.38776	1.12622	0.792537	1.20748	1.00573	1	NA	≥ 2.00	≤ 5.70
X020383	BCG_2627	54	2	2	2	1.38887	1.22668	1.14158	1.41805	1.16968	1	NA	≥ 2.00	≤ 5.70
X020383	BCG_2315C	1051	66	23	41	1.39339	1.06737	0.720913	1.23855	0.940321	1	NA	≥ 2.00	≤ 5.70
X020383	BCG_3967	529	22	13	13	1.39771	1.23923	0.929582	1.3055	1.07328	1	NA	≥ 2.00	≤ 5.70
X020383	BCG_1490	102	7	2	2	1.3997	1.5429	0.832415	1.58521	1.20308	1	NA	≥ 2.00	≤ 5.70
X020383	BCG_1039	534	23	10	17	1.40204	1.19296	1.30101	1.39532	1.13157	1	NA	≥ 2.00	≤ 5.70
X020383	BCG_0555	484	21	11	17	1.4031	1.19077	0.989965	1.35401	1.08997	1	NA	≥ 2.00	≤ 5.70
X020383	BCG_3942C	63	3	2	2	1.40427	1.05697	0.652152	1.09904	0.792037	1	NA	≥ 2.00	≤ 5.70
X020383	BCG_3905C	190	11	5	6	1.40615	1.20717	0.881115	1.39441	1.01441	1	NA	≥ 2.00	≤ 5.70
X020383	BCG_3278C	60	3	2	2	1.40711	1.14176	1.0243	1.49834	1.0859	1	NA	≥ 2.00	≤ 5.70
X020383	BCG_2914	191	8	6	6	1.40809	1.20054	0.942886	1.29455	1.11553	1	NA	≥ 2.00	≤ 5.70
X020383	BCG_1155	240	11	7	8	1.40917	0.975358	1.00951	1.08849	1.03155	1	1	≥ 2.00	≤ 5.70
X020383	BCG_0378C	190	16	6	8	1.40949	1.04578	1.0848	1.28448	1.01727	1	NA	≥ 2.00	≤ 5.70
X020383	BCG_0581C	138	6	3	5	1.40966	1.20736	0.971884	1.29611	1.04155	1	NA	≥ 2.00	≤ 5.70
X020383	BCG_0095	59	7	2	2	1.40995	1.1557	1.081	0.981704	1.06149	1	NA	≥ 2.00	≤ 5.70
X020383	BCG_2482C	1003	54	16	38	1.41107	1.03619	1.08604	1.10848	0.878587	1	NA	≥ 2.00	≤ 5.70
X020383	BCG_2670	70	3	2	2	1.41175	1.04548	0.870371	1.07515	0.955775	1	NA	≥ 2.00	≤ 5.70
X020383	BCG_1665C	171	7	6	6	1.41213	1.3869	1.2551	1.35208	1.09184	1	NA	≥ 2.00	≤ 5.70
X020383	BCG_1395	101	4	2	2	1.41231	1.23209	0.931091	1.07805	1.17122	1	NA	≥ 2.00	≤ 5.70
X020383	BCG_2214C	154	5	3	3	1.41482	0.91679	0.879863	0.962212	0.732511	1	NA	≥ 2.00	≤ 5.70
X020383	BCG_3926	194	10	5	6	1.41509	1.47285	0.799736	1.50855	1.5652	1	0.76	≥ 2.00	≤ 5.70
X020383	BCG_3102	422	22	12	13	1.41605	1.2326	0.900213	1.39544	1.09886	1	NA	≥ 2.00	≤ 5.70
X020383	BCG_2978	168	10	3	5	1.41883	1.04635	0.980661	1.10481	0.920312	1	NA	≥ 2.00	≤ 5.70
X020383	BCG_2968C	1341	46	33	37	1.42007	1.1028	0.90113	0.683984	0.894685	1	NA	≥ 2.00	≤ 5.70
X020383	BCG_0437C	537	21	11	20	1.42078	1.14086	1.08447	1.33118	0.996596	1	NA	≥ 2.00	≤ 5.70
X020383	BCG_0810	284	17	6	9	1.42225	1.09195	0.976158	1.28114	1.04649	1	NA	≥ 2.00	≤ 5.70
X020383	BCG_1380C	125	6	4	4	1.42262	1.06337	0.987825	1.19034	1.07255	1	NA	≥ 2.00	≤ 5.70
X020383	BCG_2734C	706	23	14	18	1.42287	1.01391	1.08031	1.18396	0.74391	1	NA	≥ 2.00	≤ 5.70
X020383	BCG_3408	165	7	4	4	1.4245	1.21687	1.01961	1.36973	0.99915	1	NA	≥ 2.00	≤ 5.70
X020383	BCG_1811C	253	8	4	6	1.42536	1.17348	1.06352	1.34768	1.07071	1	NA	≥ 2.00	≤ 5.70
X020383	BCG_0878C	172	8	4	5	1.42565	1.19961	0.988498	1.27557	1.06882	1	NA	≥ 2.00	≤ 5.70
X020383	BCG_0323	236	12	6	9	1.42592	1.26253	1.14646	1.28675	1.14175	1	NA	≥ 2.00	≤ 5.70
X020383	BCG_0136C	268	10	4	4	1.42604	1.13384	1.01559	1.2673	1.12734	1	NA	≥ 2.00	≤ 5.70
X020383	BCG_0966C	180	8	3	3	1.43148	1.25025	1.25979	0.952724	0.970827	1	NA	≥ 2.00	≤ 5.70
X020383	BCG_1636C	483	36	9	28	1.43424	0.98712	1.01052	0.973288	0.97187	1	1	≥ 2.00	≤ 5.70
X020383	BCG_0273C	337	17	8	8	1.43458	0.806271	0.941031	0.939681	0.810017	1	1	≥ 2.00	≤ 5.70
X020383	BCG_3377C	61	5	2	2	1.43518	1.21075	1.03084	1.41132	1.24411	1	NA	≥ 2.00	≤ 5.70
X020383	BCG_1354	673	27	14	21	1.43561	1.2154	1.02779	1.32133	1.03091	1	NA	≥ 2.00	≤ 5.70
X020383	BCG_1767C	68	3	2	2	1.43596	1.36725	1.19871	1.20778	1.21629	1	NA	≥ 2.00	≤ 5.70
X020383	BCG_2365	253	10	5	9	1.43644	1.23369	1.064	1.20321	1.08489	1	NA	≥ 2.00	≤ 5.70
X020383	BCG_2027	100	6	2	2	1.43977	1.4137	1.25104	1.66805	1.3189	1	NA	≥ 2.00	≤ 5.70
X020383	BCG_0704	724	41	15	25	1.44052	1.22793	1.77907	1.36179	1.08399	1	NA	≥ 2.00	≤ 5.70
X020383	BCG_1063	331	12	7	7	1.44412	1.21107	1.04524	1.315	1.0642	1	NA	≥ 2.00	≤ 5.70
X020383	BCG_3780	572	21	11	16	1.44599	1.30507	1.17915	1.40012	1.12273	1	NA	≥ 2.00	≤ 5.70
X020383	BCG_3680C	204	8	4	6	1.4486	1.18043	0.831183	1.59693	1.37657	1	NA	≥ 2.00	≤ 5.70
X020383	BCG_0608	105	7	3	4	1.4501	1.31116	0.798446	1.42869	1.19551	1	NA	≥ 2.00	≤ 5.70
X020383	BCG_1238C	78	5	2	2	1.45034	0.714009	1.13517	0.658132	0.770003	1	NA	≥ 2.00	≤ 5.70
X020383	BCG_0514	379	13	10	10	1.45092	1.12135	0.87483	1.1703	1.07629	1	NA	≥ 2.00	≤ 5.70
X020383	BCG_0870	459	25	10	18	1.45144	1.20493	1.07462	1.32162	0.993533	1	NA	≥ 2.00	≤ 5.70
X020383	BCG_0085	601	39	9	24	1.45251	1.17744	1.05906	1.36201	1.07672	1	NA	≥ 2.00	≤ 5.70
X020383	BCG_0056	104	6	4	4	1.45321	1.22643	1.172	1.31945	1.15834	1	NA	≥ 2.00	≤ 5.70
X020383	BCG_1538	138	5	3	4	1.45575	1.33176	1.27277	1.40989	1.30796	1	NA	≥ 2.00	≤ 5.70
X020383	BCG_2760C	1129	50	19	43	1.45612	1.21285	1.18034	1.4319	1.04368	1	NA	≥ 2.00	≤ 5.70
X020383	BCG_0108C	281	13	7	10	1.45811	1.1857	0.875465	1.35455	1.06661	1	NA	≥ 2.00	≤ 5.70
X020383	BCG_2936C	104	4	3	3	1.45883	1.3753	1.06214	1.30127	1.09984	1	NA	≥ 2.00	≤ 5.70
X020383	BCG_1925C	425	29	11	17	1.46227	1.13029	1.07888	1.19521	1.03154	1	NA	≥ 2.00	≤ 5.70
X020383	BCG_3155C	276	12	6	8	1.46249	1.08832	0.750727	1.32882	0.890077	1	NA	≥ 2.00	≤ 5.70
X020383	BCG_2962C	3582	193	61	129	1.46319	1.16372	1.01687	0.664192	0.94921	1	NA	≥ 2.00	≤ 5.70
X020383	BCG_3843	292	15	7	10	1.46327	1.24489	0.864914	1.36574	1.14358	1	NA	≥ 2.00	≤ 5.70
X020383	BCG_3592C	279	11	6	7	1.46516	1.36082	0.735582	1.49758	1.10961	1	NA	≥ 2.00	≤ 5.70
X020383	BCG_0101C	139	11	3	3	1.46542	1.17528	0.830556	1.14331	0.943663	1	NA	≥ 2.00	≤ 5.70
X020383	BCG_3475C	84	3	2	2	1.46666	1.22975	0.825765	1.09258	1.06743	1	NA	≥ 2.00	≤ 5.70
X020383	BCG_0545	345	12	7	10	1.46699	0.963574	1.01571	1.07921	0.955203	1	NA	≥ 2.00	≤ 5.70
X020383	BCG_1078	64	4	2	2	1.4682	1.45635	0.914231	1.86758	1.17824	1	1	≥ 2.00	≤ 5.70
X020383	BCG_2434C	57	2	2	2	1.46952	1.10932	0.944973	1.21017	0.985203	1	NA	≥ 2.00	≤ 5.70
X020383	BCG_0692C	205	7	4	4	1.47155	1.24363	0.921072	1.41127	1.03746	1	NA	≥ 2.00	≤ 5.70
X020383	BCG_3388C	45	3	2	2	1.47247	1.3987	0.809731	1.79486	1.33784	1	NA	≥ 2.00	≤ 5.70
X020383	BCG_1059C	108	5	3	5	1.47375	1.28849	1.122	1.20775	1.11546	1	NA	≥ 2.00	≤ 5.70
X020383	BCG_0209	333	12	8	9	1.47395	1.20523	1.07102	1.40789	1.10075	1	NA	≥ 2.00	≤ 5.70
X020383	BCG_2401	122	6	2	3	1.47417	0.977566	0.978957	1.0912	1.0385	1	1	≥ 2.00	≤ 5.70
X020383	BCG_0445C	81	5	2	3	1.47546	0.935518	0.713208	0.951782	0.845078	1	NA	≥ 2.00	≤ 5.70
X020383	BCG_3856	591	25	15	20	1.4773	1.18459	0.976397	1.21699	0.981952	1	NA	≥ 2.00	≤ 5.70
X020383	BCG_1904	66	6	2	2	1.47816	1.35688	1.05202	1.24807	1.07993	1	NA	≥ 2.00	≤ 5.70
X020383	BCG_3349C	201	6	4	5	1.47894	1.13014	0.894027	1.26402	0.854532	1	NA	≥ 2.00	≤ 5.70
X020383	BCG_2412C	354	16	11	13	1.4795	1.26077	1.00223	1.26618	1.04779	1	NA	≥ 2.00	≤ 5.70
X020383	BCG_1534	122	6	3	3	1.48314	1.21491	0.963295	1.12919	0.930472	1	NA	≥ 2.00	≤ 5.70
X020383	BCG_0356	39	3	2	2	1.48315	1.28222	0.901057	1.32553	1.23442	1	NA	≥ 2.00	≤ 5.70
X020383	BCG_3647C	325	13	6	7	1.48515	1.23032	1.03956	1.49377	1.11626	1	NA	≥ 2.00	≤ 5.70
X020383	BCG_2199C	337	10	7	9	1.48827	1.07529	1.09545	1.24885	1.00998	1	NA	≥ 2.00	≤ 5.70
X020383	BCG_0452	56	3	2	3	1.48884	1.23744	0.922337	1.17648	1.0525	1	NA	≥ 2.00	≤ 5.70
X020383	BCG_1485C	74	3	2	2	1.48907	1.39383	1.02273	1.46251	1.1326	1	NA	≥ 2.00	≤ 5.70
X020383	BCG_1592	270	13	7	8	1.48982	1.04093	0.881506	1.23405	1.05828	1	NA	≥ 2.00	≤ 5.70
X020383	BCG_1168C	425	14	11	11	1.49223	1.26342	1.21278	1.37824	1.10292	1	NA	≥ 2.00	≤ 5.70
X020383	BCG_0175	528	26	12	14	1.4923	1.00773	1.08961	1.13636	0.944138	1	NA	≥ 2.00	≤ 5.70
X020383	BCG_1749	168	6	4	4	1.49564	0.94494	0.867707	1.21352	0.854616	1	NA	≥ 2.00	≤ 5.70
X020383	BCG_3364C	407	26	9	9	1.49704	1.14687	1.06442	1.34905	0.98651	1	NA	≥ 2.00	≤ 5.70
X020383	BCG_0113	80	4	2	2	1.49718	1.26562	1.0029	1.22004	1.03259	1	NA	≥ 2.00	≤ 5.70
X020383	BCG_2382C	148	7	3	3	1.49762	1.16278	0.859412	1.22568	1.02636	1	NA	≥ 2.00	≤ 5.70
X020383	BCG_1205	160	6	3	3	1.4982	1.11225	0.999231	1.31072	0.910015	1	NA	≥ 2.00	≤ 5.70
X020383	BCG_3002C	323	13	9	11	1.50133	1.32932	1.08064	1.34699	1.02187	1	NA	≥ 2.00	≤ 5.70
X020383	BCG_2280	223	9	4	6	1.50217	1.09178	0.910877	1.02378	0.993622	1	NA	≥ 2.00	≤ 5.70
X020383	BCG_3065C	169	7	4	5	1.5026	1.22636	1.04652	1.35404	1.12341	1	NA	≥ 2.00	≤ 5.70
X020383	BCG_2368	1070	41	22	27	1.50575	1.09174	1.04	1.26923	1.08549	1	NA	≥ 2.00	≤ 5.70
X020383	BCG_2319C	85	6	2	2	1.51107	1.18123	1.16779	1.09074	1.03219	1	NA	≥ 2.00	≤ 5.70
X020383	BCG_2737C	122	9	2	3	1.51183	1.03472	1.04236	1.31648	1.05042	1	NA	≥ 2.00	≤ 5.70
X020383	BCG_1361	87	4	2	2	1.51266	1.27218	0.826936	1.30022	1.17628	1	NA	≥ 2.00	≤ 5.70
X020383	BCG_2209	122	7	2	2	1.51374	1.51238	0.982044	1.69692	1.46668	1	NA	≥ 2.00	≤ 5.70
X020383	BCG_3205	87	10	2	2	1.51779	1.25818	1.1515	1.4406	0.838359	1	NA	≥ 2.00	≤ 5.70
X020383	BCG_2858C	185	7	3	4	1.51804	1.63434	0.919575	2.05021	1.25428	1	1	≥ 2.00	≤ 5.70
X020383	BCG_3115	460	17	10	13	1.51833	1.29545	1.20142	1.33805	1.11994	1	NA	≥ 2.00	≤ 5.70
X020383	BCG_1364	160	9	4	8	1.51885	1.38415	1.0329	1.42455	1.22032	1	NA	≥ 2.00	≤ 5.70
X020383	BCG_1505C	141	5	2	2	1.51907	1.06884	0.911059	1.07286	0.965553	1	NA	≥ 2.00	≤ 5.70
X020383	BCG_0591C	373	10	7	8	1.5197	1.43194	0.96373	1.55111	1.22855	1	NA	≥ 2.00	≤ 5.70
X020383	BCG_0330	145	8	4	6	1.52106	1.15459	1.19739	1.30076	1.10766	1	NA	≥ 2.00	≤ 5.70
X020383	BCG_2387C	568	27	14	19	1.52171	1.32398	1.0499	1.2719	1.17326	1	NA	≥ 2.00	≤ 5.70
X020383	BCG_1613	77	3	3	3	1.52281	1.25076	1.25151	1.24727	1.01493	1	NA	≥ 2.00	≤ 5.70
X020383	BCG_2996C	217	9	6	7	1.52296	1.29767	1.39046	1.44055	1.18025	1	NA	≥ 2.00	≤ 5.70
X020383	BCG_2056C	78	4	3	3	1.52346	1.16301	0.736397	1.4138	1.11401	1	NA	≥ 2.00	≤ 5.70
X020383	BCG_3340C	564	30	13	20	1.52346	1.35505	1.18242	1.41845	1.09583	1	NA	≥ 2.00	≤ 5.70
X020383	BCG_2204C	133	10	4	5	1.52365	1.08385	0.941617	1.03013	0.988335	1	NA	≥ 2.00	≤ 5.70
X020383	BCG_0861	578	39	12	22	1.52396	1.24618	1.02205	1.42045	1.05594	1	NA	≥ 2.00	≤ 5.70
X020383	BCG_0838C	64	3	2	3	1.52712	1.45605	1.48404	1.46821	1.34536	1	NA	≥ 2.00	≤ 5.70
X020383	BCG_2956	255	17	6	6	1.52778	1.14091	1.24046	1.07041	1.07669	1	NA	≥ 2.00	≤ 5.70
X020383	BCG_1190C	61	4	2	2	1.52851	1.15435	1.20904	1.28055	1.05127	1	NA	≥ 2.00	≤ 5.70
X020383	BCG_2394C	188	12	3	3	1.53188	1.23261	1.40008	1.26123	1.01274	1	NA	≥ 2.00	≤ 5.70
X020383	BCG_2988C	644	31	15	17	1.53326	1.08583	1.0639	1.39288	0.92685	1	NA	≥ 2.00	≤ 5.70
X020383	BCG_3794C	542	27	12	20	1.53364	1.22409	1.12285	1.36344	1.02586	1	NA	≥ 2.00	≤ 5.70
X020383	BCG_2212	472	26	11	19	1.53377	1.39651	1.0292	1.12167	1.20071	1	NA	≥ 2.00	≤ 5.70
X020383	BCG_0112	333	14	8	11	1.53429	1.30689	0.967554	1.34303	1.02322	1	NA	≥ 2.00	≤ 5.70
X020383	BCG_0060	109	10	3	3	1.53749	1.07393	0.777856	1.09866	1.00356	1	NA	≥ 2.00	≤ 5.70
X020383	BCG_1481	184	10	5	5	1.54032	1.07808	1.09897	1.19276	0.944327	1	NA	≥ 2.00	≤ 5.70
X020383	BCG_3185C	548	38	11	25	1.54051	1.17737	1.10679	1.34428	1.01522	1	NA	≥ 2.00	≤ 5.70
X020383	BCG_1400	111	3	2	2	1.54238	1.35538	0.925188	1.31905	1.14611	1	NA	≥ 2.00	≤ 5.70
X020383	BCG_2009C	315	11	7	7	1.54248	1.15629	0.98728	1.2756	0.974751	1	NA	≥ 2.00	≤ 5.70
X020383	BCG_0151	102	4	3	3	1.54336	1.2126	1.10165	1.37765	0.959432	1	NA	≥ 2.00	≤ 5.70
X020383	BCG_0348	104	4	3	4	1.54505	1.23225	0.901548	1.41725	1.37797	1	NA	≥ 2.00	≤ 5.70
X020383	BCG_1079	87	5	3	3	1.54527	1.37178	0.940893	1.34628	1.16328	1	NA	≥ 2.00	≤ 5.70
X020383	BCG_3849C	62	4	3	3	1.54647	1.22962	0.910762	1.30794	1.04544	1	NA	≥ 2.00	≤ 5.70
X020383	BCG_1322	326	16	9	9	1.54769	1.35522	0.926264	1.45806	1.10863	1	NA	≥ 2.00	≤ 5.70
X020383	BCG_3721C	270	16	6	7	1.54946	0.99049	0.994059	1.13841	0.925847	1	NA	≥ 2.00	≤ 5.70
X020383	BCG_0622	316	25	4	17	1.55294	0.859113	1.25541	0.863636	0.93058	1	1	≥ 2.00	≤ 5.70
X020383	BCG_2043C	252	18	6	6	1.55303	1.09816	1.18251	1.12828	0.962289	1	NA	≥ 2.00	≤ 5.70
X020383	BCG_1519C	160	6	3	4	1.5537	1.34742	0.97533	1.50267	1.23199	1	NA	≥ 2.00	≤ 5.70
X020383	BCG_2939C	75	8	2	2	1.55429	0.923024	1.19805	1.12067	1.04527	1	NA	≥ 2.00	≤ 5.70
X020383	BCG_0975C	225	9	6	7	1.55571	1.14756	0.98476	1.38878	1.06483	1	NA	≥ 2.00	≤ 5.70
X020383	BCG_2687	106	3	2	2	1.55609	1.27553	0.821693	1.53363	1.12544	1	NA	≥ 2.00	≤ 5.70
X020383	BCG_1964	743	33	17	24	1.55711	1.25851	1.15429	1.31735	1.0725	1	NA	≥ 2.00	≤ 5.70
X020383	BCG_3590	113	8	4	4	1.55725	1.2329	1.22001	1.41338	1.15388	1	NA	≥ 2.00	≤ 5.70
X020383	BCG_2018	51	4	2	2	1.55817	1.32967	1.24272	1.59264	1.30323	1	NA	≥ 2.00	≤ 5.70
X020383	BCG_0539	194	7	4	5	1.55988	1.41229	0.942164	1.40736	1.1176	1	NA	≥ 2.00	≤ 5.70
X020383	BCG_3703	380	14	9	11	1.56021	1.32437	1.04062	1.37006	1.19067	1	NA	≥ 2.00	≤ 5.70
X020383	BCG_2447	684	52	13	32	1.56275	1.17914	1.53874	1.08668	1.09199	1	NA	≥ 2.00	≤ 5.70
X020383	BCG_2270	164	8	3	4	1.56358	1.26063	1.02371	1.31027	1.13109	1	NA	≥ 2.00	≤ 5.70
X020383	BCG_2870C	96	5	3	3	1.56438	1.48826	1.30878	1.45605	1.19326	1	NA	≥ 2.00	≤ 5.70
X020383	BCG_0768	411	31	9	21	1.56672	1.44518	0.936485	1.52149	1.19023	1	NA	≥ 2.00	≤ 5.70
X020383	BCG_0047C	269	8	5	6	1.56763	0.966923	0.928697	1.21006	1.09468	1	1	≥ 2.00	≤ 5.70
X020383	BCG_2538C	42	3	2	2	1.5692	1.10626	1.07096	1.22189	0.996903	1	NA	≥ 2.00	≤ 5.70
X020383	BCG_0949C	69	2	2	2	1.57009	1.28739	0.890869	1.43324	1.26974	1	NA	≥ 2.00	≤ 5.70
X020383	BCG_2872C	245	11	6	8	1.57089	1.16651	0.867813	1.3751	1.03556	1	NA	≥ 2.00	≤ 5.70
X020383	BCG_2559C	65	3	2	3	1.57143	1.47679	1.34597	1.39554	1.23408	1	NA	≥ 2.00	≤ 5.70
X020383	BCG_1376	376	12	8	10	1.57148	1.24878	1.18062	1.38927	1.06813	1	NA	≥ 2.00	≤ 5.70
X020383	BCG_0572	170	9	4	6	1.57172	1.01611	0.981575	1.10363	1.04483	1	1	≥ 2.00	≤ 5.70
X020383	BCG_3929	131	7	3	4	1.57204	1.37706	0.818223	1.44265	1.13648	1	NA	≥ 2.00	≤ 5.70
X020383	BCG_2351C	53	2	2	2	1.57671	1.31853	0.99615	1.34706	1.04893	1	NA	≥ 2.00	≤ 5.70
X020383	BCG_3409C	114	8	3	3	1.57933	1.09929	0.866058	1.49137	1.0956	1	NA	≥ 2.00	≤ 5.70
X020383	BCG_1521	60	3	2	2	1.57957	1.10248	0.936934	1.05069	1.01131	1	NA	≥ 2.00	≤ 5.70
X020383	BCG_1348	106	6	4	4	1.58108	1.24347	0.971448	1.34704	1.08849	1	NA	≥ 2.00	≤ 5.70
X020383	BCG_1917C	301	16	8	10	1.58157	1.31901	0.906974	1.3555	1.14252	1	NA	≥ 2.00	≤ 5.70
X020383	BCG_0702C	74	7	2	2	1.58268	1.31654	0.93585	1.3929	1.197	1	NA	≥ 2.00	≤ 5.70
X020383	BCG_2494C	125	8	2	3	1.58356	1.1582	0.654569	1.59743	1.23241	1	NA	≥ 2.00	≤ 5.70
X020383	BCG_0193	434	26	9	19	1.58362	1.27915	1.20053	1.36148	1.14311	1	NA	≥ 2.00	≤ 5.70
X020383	BCG_0082	118	5	4	4	1.58414	1.29647	0.975084	1.16545	1.06207	1	NA	≥ 2.00	≤ 5.70
X020383	BCG_1814C	74	5	3	3	1.58592	1.29993	0.883599	1.47182	1.05757	1	NA	≥ 2.00	≤ 5.70
X020383	BCG_3117C	282	9	6	7	1.58594	1.26489	0.937332	1.34842	1.18938	1	NA	≥ 2.00	≤ 5.70
X020383	BCG_1185	131	7	5	6	1.5869	1.25313	0.977011	1.47121	1.13274	1	NA	≥ 2.00	≤ 5.70
X020383	BCG_2129C	390	22	10	12	1.58706	1.23068	0.983604	1.33521	1.03355	1	NA	≥ 2.00	≤ 5.70
X020383	BCG_0257	166	9	4	4	1.58896	0.935707	0.924506	0.958397	0.928032	1	1	≥ 2.00	≤ 5.70
X020383	BCG_0570	63	2	2	2	1.58901	0.957418	0.973434	0.782212	0.887381	1	NA	≥ 2.00	≤ 5.70
X020383	BCG_2969C	713	29	14	14	1.58949	1.23482	1.12448	1.37597	1.05107	1	NA	≥ 2.00	≤ 5.70
X020383	BCG_1443	64	3	2	2	1.58991	1.15512	0.968712	1.17919	1.19414	1	NA	≥ 2.00	≤ 5.70
X020383	BCG_2165C	258	12	7	8	1.59061	1.35112	0.679304	1.51585	1.23542	1	NA	≥ 2.00	≤ 5.70
X020383	BCG_2974	601	31	13	17	1.59123	1.22709	0.986378	1.30575	1.15526	1	NA	≥ 2.00	≤ 5.70
X020383	BCG_1786	743	30	17	23	1.59141	1.18023	1.00752	1.16447	0.963495	1	NA	≥ 2.00	≤ 5.70
X020383	BCG_0573	581	31	13	20	1.59143	1.25576	1.06097	1.24995	1.04995	1	NA	≥ 2.00	≤ 5.70
X020383	BCG_0956C	256	15	6	7	1.59196	1.29871	0.923868	1.39816	1.09064	1	NA	≥ 2.00	≤ 5.70
X020383	BCG_0454	118	5	3	3	1.59218	1.25584	0.964844	1.69772	1.19932	1	NA	≥ 2.00	≤ 5.70
X020383	BCG_0671C	56	3	2	2	1.59543	1.37426	1.03401	1.3719	1.22387	1	NA	≥ 2.00	≤ 5.70
X020383	BCG_2975C	126	9	3	5	1.59658	1.18573	0.934967	1.51336	1.17524	1	NA	≥ 2.00	≤ 5.70
X020383	BCG_2705	249	9	5	5	1.59788	1.29809	1.07262	1.38062	1.14176	1	NA	≥ 2.00	≤ 5.70
X020383	BCG_1426C	133	8	5	5	1.59816	1.19213	1.30282	1.34405	0.953183	1	NA	≥ 2.00	≤ 5.70
X020383	BCG_3651	245	12	6	7	1.59863	1.36692	0.887382	1.44642	1.15757	1	NA	≥ 2.00	≤ 5.70
X020383	BCG_0449C	616	17	14	14	1.59869	1.30178	1.12169	1.28235	0.949086	1	NA	≥ 2.00	≤ 5.70
X020383	BCG_2439	96	7	3	3	1.6016	1.54144	0.875439	1.45711	1.2296	1	NA	≥ 2.00	≤ 5.70
X020383	BCG_1349C	94	9	3	3	1.60289	1.292	0.817662	1.28297	1.15168	1	NA	≥ 2.00	≤ 5.70
X020383	BCG_3298	321	13	7	10	1.60413	1.46867	0.797545	1.49948	1.27015	1	NA	≥ 2.00	≤ 5.70
X020383	BCG_0470	160	9	5	5	1.60526	1.5871	0.935075	1.64861	1.33689	1	NA	≥ 2.00	≤ 5.70
X020383	BCG_2314	649	27	12	17	1.60531	0.999255	1.00297	1.15719	0.929851	1	NA	≥ 2.00	≤ 5.70
X020383	BCG_2421	212	12	6	7	1.61077	1.24209	0.916073	1.25737	1.06948	1	NA	≥ 2.00	≤ 5.70
X020383	BCG_2972C	618	34	13	26	1.61354	1.1698	1.0303	1.30481	1.08851	1	NA	≥ 2.00	≤ 5.70
X020383	BCG_1543	397	20	9	14	1.61399	1.46666	0.982139	1.55925	1.13933	1	NA	≥ 2.00	≤ 5.70
X020383	BCG_3492C	81	7	2	2	1.61422	1.18366	0.912548	1.12726	1.00605	1	NA	≥ 2.00	≤ 5.70
X020383	BCG_2948C	69	4	2	2	1.61566	1.10024	1.24706	1.03349	0.991449	1	NA	≥ 2.00	≤ 5.70
X020383	BCG_1603	378	20	9	10	1.61797	1.32859	0.970316	1.37653	1.29742	1	NA	≥ 2.00	≤ 5.70
X020383	BCG_0303C	206	9	5	5	1.6187	1.23421	1.03779	1.29164	1.09118	1	NA	≥ 2.00	≤ 5.70
X020383	BCG_0458	159	8	3	3	1.624	0.989721	1.28458	1.17052	1.03759	1	NA	≥ 2.00	≤ 5.70
X020383	BCG_2658	68	3	2	2	1.62406	1.43492	0.966766	1.47954	1.09258	1	NA	≥ 2.00	≤ 5.70
X020383	BCG_0005	1374	68	33	52	1.62438	1.30938	0.956451	1.43729	1.08155	1	NA	≥ 2.00	≤ 5.70
X020383	BCG_1777	112	6	2	4	1.62661	1.44455	0.842351	1.5087	1.17719	1	NA	≥ 2.00	≤ 5.70
X020383	BCG_2213C	87	5	3	3	1.62856	1.42624	0.689644	1.49404	1.1649	1	NA	≥ 2.00	≤ 5.70
X020383	BCG_0578C	76	4	2	2	1.62999	1.45366	0.913835	1.55043	1.40032	1	NA	≥ 2.00	≤ 5.70
X020383	BCG_0008C	134	5	3	4	1.63082	1.21945	0.673036	1.51004	1.07993	1	NA	≥ 2.00	≤ 5.70
X020383	BCG_2084	120	8	4	4	1.63426	1.37023	0.880961	1.40613	1.16325	1	NA	≥ 2.00	≤ 5.70
X020383	BCG_0603	174	10	4	8	1.63449	1.16413	0.87243	1.35319	1.04877	1	NA	≥ 2.00	≤ 5.70
X020383	BCG_0121	460	42	10	31	1.63579	1.37175	0.840602	1.46504	1.15815	1	NA	≥ 2.00	≤ 5.70
X020383	BCG_2443C	252	11	6	6	1.63849	1.17832	1.02479	1.28859	1.16761	1	NA	≥ 2.00	≤ 5.70
X020383	BCG_2839C	57	3	2	2	1.64031	1.28195	1.18221	1.37896	1.50923	1	NA	≥ 2.00	≤ 5.70
X020383	BCG_2529	407	16	10	13	1.64042	1.34532	0.854009	1.53708	1.17616	1	NA	≥ 2.00	≤ 5.70
X020383	BCG_3610	117	7	5	5	1.6411	1.21334	1.06163	1.41959	1.09993	1	NA	≥ 2.00	≤ 5.70
X020383	BCG_0869C	270	13	6	8	1.64216	1.14084	1.18085	1.32479	1.05263	1	NA	≥ 2.00	≤ 5.70
X020383	BCG_2238C	178	16	4	5	1.64421	1.38932	0.7597	1.49971	1.10122	1	NA	≥ 2.00	≤ 5.70
X020383	BCG_1388C	351	15	8	8	1.64671	1.32839	0.945552	1.36226	1.09135	1	NA	≥ 2.00	≤ 5.70
X020383	BCG_0569	263	12	7	8	1.64977	1.25645	0.944585	1.41173	1.13068	1	NA	≥ 2.00	≤ 5.70
X020383	BCG_1761	117	6	2	2	1.65201	1.5275	1.20642	1.30883	1.07341	1	NA	≥ 2.00	≤ 5.70
X020383	BCG_1705C	88	7	3	4	1.65239	0.998685	1.03345	1.06005	0.956481	1	NA	≥ 2.00	≤ 5.70
X020383	BCG_0654	102	6	3	4	1.65366	0.941884	1.1863	1.22404	1.20349	1	NA	≥ 2.00	≤ 5.70
X020383	BCG_2804C	95	4	2	2	1.65422	1.44099	0.677183	1.43304	1.13457	1	NA	≥ 2.00	≤ 5.70
X020383	BCG_2021C	311	13	9	9	1.65549	1.37303	0.891604	1.73493	1.22238	1	NA	≥ 2.00	≤ 5.70
X020383	BCG_3062C	214	10	6	7	1.65606	1.36694	0.936763	1.34213	1.1121	1	NA	≥ 2.00	≤ 5.70
X020383	BCG_1829	206	9	6	6	1.65629	1.15021	1.33389	1.33055	1.00497	1	NA	≥ 2.00	≤ 5.70
X020383	BCG_2156	268	10	7	7	1.66043	1.26609	0.798139	1.44464	1.12853	1	NA	≥ 2.00	≤ 5.70
X020383	BCG_3868C	320	15	8	13	1.66062	1.22287	0.973229	1.30078	1.16661	1	NA	≥ 2.00	≤ 5.70
X020383	BCG_0322	310	12	9	9	1.66154	1.16978	0.916647	1.24059	0.993063	1	NA	≥ 2.00	≤ 5.70
X020383	BCG_1951C	527	39	12	24	1.66238	1.21436	0.973576	1.32474	1.04635	1	NA	≥ 2.00	≤ 5.70
X020383	BCG_2663	53	6	2	2	1.66507	1.29189	0.850522	1.28749	1.04278	1	NA	≥ 2.00	≤ 5.70
X020383	BCG_2516C	379	20	7	11	1.66768	1.40569	1.37102	1.52457	1.19689	1	NA	≥ 2.00	≤ 5.70
X020383	BCG_2211	621	43	12	23	1.66772	1.36542	1.15238	1.48468	1.19283	1	NA	≥ 2.00	≤ 5.70
X020383	BCG_2087C	75	5	3	3	1.66831	1.335	0.929847	1.32162	1.07793	1	NA	≥ 2.00	≤ 5.70
X020383	BCG_0386	241	14	7	9	1.6725	1.35336	1.10165	1.49875	1.18178	1	NA	≥ 2.00	≤ 5.70
X020383	BCG_0469	56	4	2	3	1.67286	1.14996	0.904941	1.11406	1.22224	1	NA	≥ 2.00	≤ 5.70
X020383	BCG_2577C	111	6	3	3	1.67403	1.59882	0.752074	1.63541	1.09597	1	NA	≥ 2.00	≤ 5.70
X020383	BCG_3863C	1139	66	22	44	1.67539	1.30676	1.08533	1.34787	1.04861	1	NA	≥ 2.00	≤ 5.70
X020383	BCG_2636C	108	11	3	4	1.67585	1.10542	0.884255	1.14295	1.00762	1	NA	≥ 2.00	≤ 5.70
X020383	BCG_1503	78	7	3	3	1.68129	1.33193	0.693378	1.30185	1.06591	1	NA	≥ 2.00	≤ 5.70
X020383	BCG_0414C	65	6	2	2	1.68432	1.54578	1.04386	1.34137	1.24602	1	NA	≥ 2.00	≤ 5.70
X020383	BCG_1307C	81	3	2	2	1.68759	1.39011	0.993319	1.5663	1.25152	1	NA	≥ 2.00	≤ 5.70
X020383	BCG_2155	94	5	4	4	1.68794	1.51279	1.03125	1.54916	1.15673	1	NA	≥ 2.00	≤ 5.70
X020383	BCG_1326C	316	14	8	9	1.68831	1.37554	0.814266	1.33628	1.08924	1	NA	≥ 2.00	≤ 5.70
X020383	BCG_3614	101	6	2	2	1.68939	1.35074	0.945226	1.35606	1.15274	1	NA	≥ 2.00	≤ 5.70
X020383	BCG_3180	244	9	6	7	1.69003	1.2986	1.00388	1.36888	1.15776	1	NA	≥ 2.00	≤ 5.70
X020383	BCG_2727	235	9	6	8	1.69223	1.25181	1.68174	1.33003	1.01269	1	NA	≥ 2.00	≤ 5.70
X020383	BCG_3335	353	11	6	8	1.69264	1.21035	0.949301	1.49377	1.04635	1	NA	≥ 2.00	≤ 5.70
X020383	BCG_2051	341	12	8	9	1.69334	1.35072	1.04759	1.57854	1.27351	1	NA	≥ 2.00	≤ 5.70
X020383	BCG_1368	1517	121	31	89	1.69362	1.3321	1.03228	1.36242	0.988052	1	NA	≥ 2.00	≤ 5.70
X020383	BCG_3904	458	33	9	24	1.69427	1.37602	1.24547	1.25753	1.12729	1	NA	≥ 2.00	≤ 5.70
X020383	BCG_3316C	121	3	3	3	1.69551	1.36237	1.05289	1.32761	1.12279	1	NA	≥ 2.00	≤ 5.70
X020383	BCG_1120	95	3	3	3	1.698	1.47998	0.848241	1.54661	1.39097	1	NA	≥ 2.00	≤ 5.70
X020383	BCG_1528C	161	12	4	4	1.69815	1.21969	1.55679	1.47905	1.1474	1	NA	≥ 2.00	≤ 5.70
X020383	BCG_2553C	515	22	11	12	1.69883	0.982576	1.04037	1.16199	0.864837	1	NA	≥ 2.00	≤ 5.70
X020383	BCG_2517C	330	15	7	9	1.69989	1.23381	1.24123	1.40341	1.07198	1	NA	≥ 2.00	≤ 5.70
X020383	BCG_1746	131	5	3	4	1.70039	1.25224	1.03597	1.3573	1.27558	1	NA	≥ 2.00	≤ 5.70
X020383	BCG_3489C	154	10	5	5	1.7008	1.27249	0.925612	1.34747	1.30643	1	NA	≥ 2.00	≤ 5.70
X020383	BCG_0091	371	15	9	11	1.70177	1.37392	0.808878	1.61805	1.23199	1	NA	≥ 2.00	≤ 5.70
X020383	BCG_3768C	496	19	10	14	1.70207	1.3785	1.64759	1.39263	1.19744	1	NA	≥ 2.00	≤ 5.70
X020383	BCG_3923	122	5	3	3	1.70427	0.977057	1.09945	0.869451	0.916148	1	NA	≥ 2.00	≤ 5.70
X020383	BCG_0742	46	3	2	2	1.70657	1.21787	0.979049	1.33742	1.15706	1	NA	≥ 2.00	≤ 5.70
X020383	BCG_1301	103	3	3	3	1.70744	1.06433	1.12097	1.09633	0.945343	1	NA	≥ 2.00	≤ 5.70
X020383	BCG_3003C	129	6	3	4	1.71426	1.33023	0.791318	1.49588	1.14559	1	NA	≥ 2.00	≤ 5.70
X020383	BCG_3132C	83	7	2	2	1.71435	1.43027	0.967638	1.0639	0.974035	1	NA	≥ 2.00	≤ 5.70
X020383	BCG_2220C	340	12	6	10	1.72273	1.45483	1.09075	1.39926	1.18185	1	NA	≥ 2.00	≤ 5.70
X020383	BCG_0461C	148	6	4	4	1.72311	1.24186	1.14106	1.51021	1.1002	1	NA	≥ 2.00	≤ 5.70
X020383	BCG_1489C	140	7	4	4	1.72518	1.36305	0.99812	1.33571	1.16901	1	NA	≥ 2.00	≤ 5.70
X020383	BCG_3791	113	8	3	4	1.72582	1.20724	0.840469	1.44941	1.2059	1	NA	≥ 2.00	≤ 5.70
X020383	BCG_3285C	559	15	10	11	1.72618	1.30448	1.01776	1.31763	1.09495	1	NA	≥ 2.00	≤ 5.70
X020383	BCG_3722C	74	6	2	2	1.72635	1.25603	1.01134	1.72427	1.36588	1	NA	≥ 2.00	≤ 5.70
X020383	BCG_0391	496	25	12	20	1.72663	1.454	0.8563	1.51907	1.30005	1	NA	≥ 2.00	≤ 5.70
X020383	BCG_0779	193	9	4	4	1.72703	1.08875	1.04326	1.22299	0.947285	1	NA	≥ 2.00	≤ 5.70
X020383	BCG_0763	173	7	4	5	1.72729	1.31109	1.1659	1.43553	1.24444	1	NA	≥ 2.00	≤ 5.70
X020383	BCG_2067C	1727	76	39	41	1.73141	1.50534	1.25902	0.65129	1.18584	1	NA	≥ 2.00	≤ 5.70
X020383	BCG_3638C	230	13	5	5	1.73569	1.5898	1.16717	1.56674	1.35565	1	NA	≥ 2.00	≤ 5.70
X020383	BCG_0210	508	24	12	14	1.73689	1.08333	0.980708	1.20726	1.02928	1	NA	≥ 2.00	≤ 5.70
X020383	BCG_2629C	114	7	3	3	1.73706	1.32314	0.674585	1.54632	1.59543	1	NA	≥ 2.00	≤ 5.70
X020383	BCG_0212	377	10	6	9	1.74075	1.28263	1.09931	1.57043	1.18782	1	NA	≥ 2.00	≤ 5.70
X020383	BCG_0043	61	5	2	2	1.74219	1.41695	0.913342	1.60666	1.32713	1	NA	≥ 2.00	≤ 5.70
X020383	BCG_1278C	490	18	10	16	1.74374	1.27756	1.02179	1.41995	1.18783	1	NA	≥ 2.00	≤ 5.70
X020383	BCG_3685C	353	10	9	9	1.74441	1.38132	0.836439	1.48058	1.12643	1	NA	≥ 2.00	≤ 5.70
X020383	BCG_3400	152	6	5	5	1.74459	1.4429	0.772071	1.51832	1.2327	1	NA	≥ 2.00	≤ 5.70
X020383	BCG_1392C	116	6	4	4	1.74509	1.35798	0.950525	1.37955	1.1354	1	NA	≥ 2.00	≤ 5.70
X020383	BCG_0073C	114	7	3	4	1.74709	1.37352	0.803493	1.5336	1.15918	1	NA	≥ 2.00	≤ 5.70
X020383	BCG_3964C	500	27	15	19	1.7471	1.27967	0.759002	1.43532	1.1744	1	NA	≥ 2.00	≤ 5.70
X020383	BCG_2772C	236	12	7	8	1.74974	1.29843	1.05049	1.48583	1.15746	1	NA	≥ 2.00	≤ 5.70
X020383	BCG_0682	136	5	4	5	1.75151	1.50756	1.10118	1.1743	1.43786	1	NA	≥ 2.00	≤ 5.70
X020383	BCG_1371	241	11	4	6	1.75346	1.55232	0.971282	1.6137	1.14296	1	NA	≥ 2.00	≤ 5.70
X020383	BCG_3976C	210	11	5	7	1.75526	1.26333	1.02178	1.336	1.02788	1	NA	≥ 2.00	≤ 5.70
X020383	BCG_2495C	205	6	3	3	1.75533	1.4244	1.34388	1.67052	1.36537	1	NA	≥ 2.00	≤ 5.70
X020383	BCG_3689	190	6	5	6	1.75628	1.05233	1.14563	1.12467	0.997916	1	NA	≥ 2.00	≤ 5.70
X020383	BCG_3176	257	9	7	7	1.75715	1.43454	1.03873	1.66043	1.19488	1	NA	≥ 2.00	≤ 5.70
X020383	BCG_1633	113	6	4	4	1.76077	1.43725	1.09968	1.50835	1.10384	1	NA	≥ 2.00	≤ 5.70
X020383	BCG_1627	124	5	3	3	1.76129	1.43039	1.0736	1.53056	1.25061	1	NA	≥ 2.00	≤ 5.70
X020383	BCG_2685	275	14	7	11	1.76291	1.24754	1.22752	1.33462	1.12183	1	NA	≥ 2.00	≤ 5.70
X020383	BCG_2228	201	11	5	5	1.76322	1.21005	1.184	1.20772	1.05812	1	NA	≥ 2.00	≤ 5.70
X020383	BCG_1116	395	12	9	10	1.76499	1.42347	1.45613	1.51374	1.1253	1	NA	≥ 2.00	≤ 5.70
X020383	BCG_1907C	121	11	3	3	1.7656	1.5681	0.764143	1.52832	1.03767	1	NA	≥ 2.00	≤ 5.70
X020383	BCG_0335C	64	3	2	2	1.76591	1.48842	1.06387	1.61051	1.3016	1	NA	≥ 2.00	≤ 5.70
X020383	BCG_1040C	104	4	2	2	1.76704	1.35045	0.834036	1.64087	1.26895	1	NA	≥ 2.00	≤ 5.70
X020383	BCG_2881C	136	9	4	5	1.76776	1.41757	0.845858	1.56386	1.267	1	NA	≥ 2.00	≤ 5.70
X020383	BCG_0307C	144	6	3	3	1.7697	1.45586	0.913771	1.44299	1.30523	1	NA	≥ 2.00	≤ 5.70
X020383	BCG_3047C	70	6	2	2	1.7715	1.79155	1.00691	1.54593	1.38686	1	NA	≥ 2.00	≤ 5.70
X020383	BCG_3779	262	11	6	6	1.77202	1.42274	0.723197	1.56663	1.10837	1	NA	≥ 2.00	≤ 5.70
X020383	BCG_2176C	72	5	2	2	1.77323	1.22056	0.883543	1.4136	1.06291	1	NA	≥ 2.00	≤ 5.70
X020383	BCG_3157C	163	8	5	6	1.77376	1.34288	0.953691	1.4784	1.09473	1	NA	≥ 2.00	≤ 5.70
X020383	BCG_1551	118	5	3	3	1.77682	1.31166	0.911162	1.59396	1.23291	1	NA	≥ 2.00	≤ 5.70
X020383	BCG_2188	216	11	5	6	1.77867	1.61641	0.745797	1.76203	1.21823	1	NA	≥ 2.00	≤ 5.70
X020383	BCG_1044C	207	9	5	5	1.78151	1.54868	1.03494	1.65828	1.31995	1	NA	≥ 2.00	≤ 5.70
X020383	BCG_2514	73	2	2	2	1.78183	1.3941	0.830553	1.55734	1.26716	1	NA	≥ 2.00	≤ 5.70
X020383	BCG_0069	77	2	2	2	1.78184	1.54731	0.975719	1.42898	1.03957	1	NA	≥ 2.00	≤ 5.70
X020383	BCG_0883	184	10	5	7	1.78546	1.37064	1.07098	1.57862	1.25507	1	NA	≥ 2.00	≤ 5.70
X020383	BCG_1139C	110	4	3	3	1.78591	0.943977	1.01195	1.056	0.9631	1	1	≥ 2.00	≤ 5.70
X020383	BCG_2141C	793	41	22	25	1.78936	1.22472	1.063	1.61322	1.06296	1	NA	≥ 2.00	≤ 5.70
X020383	BCG_1586	79	5	4	4	1.79034	1.51192	0.886737	1.66346	1.1642	1	NA	≥ 2.00	≤ 5.70
X020383	BCG_2432C	234	10	6	7	1.7915	1.44179	0.970682	1.52962	1.07953	1	NA	≥ 2.00	≤ 5.70
X020383	BCG_3526C	97	6	2	5	1.79357	1.48996	0.708304	1.61961	1.10774	1	NA	≥ 2.00	≤ 5.70
X020383	BCG_0724	234	12	5	8	1.79377	1.28782	0.709396	1.31493	1.04114	1	NA	≥ 2.00	≤ 5.70
X020383	BCG_3273C	208	10	6	6	1.79508	1.39821	0.862994	1.41485	1.1455	1	NA	≥ 2.00	≤ 5.70
X020383	BCG_1864	203	11	3	5	1.79689	1.06572	1.24429	1.12831	0.910637	1	NA	≥ 2.00	≤ 5.70
X020383	BCG_3870C	763	45	17	29	1.79817	1.23589	0.954295	1.42592	1.09863	1	NA	≥ 2.00	≤ 5.70
X020383	BCG_3633C	368	21	11	17	1.79863	1.17442	1.14485	1.2924	1.05337	1	NA	≥ 2.00	≤ 5.70
X020383	BCG_2694	180	8	4	4	1.79882	1.41233	1.11812	1.52435	1.23838	1	NA	≥ 2.00	≤ 5.70
X020383	BCG_2875	428	21	10	12	1.80118	1.48418	1.07984	1.55814	1.16485	1	NA	≥ 2.00	≤ 5.70
X020383	BCG_2842C	169	16	3	3	1.80283	1.15237	0.866358	1.33222	0.967336	1	NA	≥ 2.00	≤ 5.70
X020383	BCG_0177C	129	9	2	4	1.80313	1.44108	1.37833	1.61219	1.1688	1	NA	≥ 2.00	≤ 5.70
X020383	BCG_0083	186	7	5	7	1.80415	1.44849	0.768762	1.47503	1.1906	1	NA	≥ 2.00	≤ 5.70
X020383	BCG_3193	112	5	4	4	1.80439	1.48811	0.886523	1.45052	1.15072	1	NA	≥ 2.00	≤ 5.70
X020383	BCG_2146C	538	21	13	19	1.80651	1.28915	0.852956	1.48552	1.1218	1	NA	≥ 2.00	≤ 5.70
X020383	BCG_0739C	147	6	4	4	1.80797	1.51448	0.833957	1.57889	1.17518	1	NA	≥ 2.00	≤ 5.70
X020383	BCG_1367	763	37	15	22	1.80919	1.51014	1.05173	1.57614	1.21291	1	NA	≥ 2.00	≤ 5.70
X020383	BCG_0580	60	4	2	2	1.80983	1.80517	0.746544	1.9969	1.58093	1	NA	≥ 2.00	≤ 5.70
X020383	BCG_2300	241	12	6	6	1.80994	1.22544	1.16376	1.30652	1.0902	1	NA	≥ 2.00	≤ 5.70
X020383	BCG_0833	420	14	9	10	1.81062	1.43597	1.02794	1.46599	1.14142	1	NA	≥ 2.00	≤ 5.70
X020383	BCG_2587	381	12	9	11	1.8119	1.43111	1.1694	1.504	1.15217	1	NA	≥ 2.00	≤ 5.70
X020383	BCG_0447	368	16	10	11	1.81399	1.15806	1.14532	1.26182	1.00982	1	NA	≥ 2.00	≤ 5.70
X020383	BCG_0451C	433	17	9	13	1.8144	1.38628	0.897351	1.48733	1.22273	1	NA	≥ 2.00	≤ 5.70
X020383	BCG_0003	242	10	6	7	1.81466	1.29835	0.929851	1.41108	1.14	1	NA	≥ 2.00	≤ 5.70
X020383	BCG_3021	341	14	5	7	1.81899	1.03621	1.125	1.19765	0.995823	1	NA	≥ 2.00	≤ 5.70
X020383	BCG_3245	421	17	10	13	1.82072	1.45981	0.843343	1.54963	1.19622	1	NA	≥ 2.00	≤ 5.70
X020383	BCG_2259	365	14	8	9	1.82092	1.18661	1.07823	1.40079	1.1227	1	NA	≥ 2.00	≤ 5.70
X020383	BCG_2783C	211	8	4	5	1.82183	1.28096	1.26934	1.36347	1.2107	1	NA	≥ 2.00	≤ 5.70
X020383	BCG_0844C	213	8	5	5	1.82348	1.22756	1.38358	1.55483	1.30783	1	NA	≥ 2.00	≤ 5.70
X020383	BCG_2373	140	7	3	4	1.82396	1.1672	1.01967	1.33251	1.17014	1	NA	≥ 2.00	≤ 5.70
X020383	BCG_1963C	89	6	2	3	1.82466	1.14339	0.859895	1.20245	1.09732	1	NA	≥ 2.00	≤ 5.70
X020383	BCG_1888	266	7	5	7	1.82479	1.35213	1.157	1.47517	1.09365	1	NA	≥ 2.00	≤ 5.70
X020383	BCG_0395C	293	16	9	12	1.8271	1.44631	0.802007	1.40798	1.12118	1	NA	≥ 2.00	≤ 5.70
X020383	BCG_2935C	158	8	5	5	1.82738	1.41335	1.01985	1.58828	1.22372	1	NA	≥ 2.00	≤ 5.70
X020383	BCG_1270	105	3	2	2	1.82885	1.52897	0.849032	1.5291	1.10168	1	NA	≥ 2.00	≤ 5.70
X020383	BCG_2162C	1005	52	18	43	1.83088	1.46626	1.47532	1.37159	1.20874	1	NA	≥ 2.00	≤ 5.70
X020383	BCG_3498C	190	12	4	6	1.83149	1.34988	1.17849	1.40118	1.09306	1	NA	≥ 2.00	≤ 5.70
X020383	BCG_2744	485	26	14	14	1.83188	1.37329	1.33713	1.53393	1.26905	1	NA	≥ 2.00	≤ 5.70
X020383	BCG_3742	187	10	5	8	1.83193	1.26283	0.9282	1.50945	1.30129	1	NA	≥ 2.00	≤ 5.70
X020383	BCG_0465C	167	5	5	5	1.83262	1.29499	0.833474	1.33432	1.13905	1	NA	≥ 2.00	≤ 5.70
X020383	BCG_0554	898	33	17	24	1.83425	1.47953	1.23339	1.64081	1.18241	1	NA	≥ 2.00	≤ 5.70
X020383	BCG_1422	140	8	4	4	1.83429	1.42096	0.864244	1.47438	1.20147	1	NA	≥ 2.00	≤ 5.70
X020383	BCG_1182	487	26	13	18	1.83496	1.34254	1.11193	1.46267	1.10234	1	NA	≥ 2.00	≤ 5.70
X020383	BCG_3772	78	5	2	2	1.83536	1.50907	1.02845	1.69898	1.24496	1	NA	≥ 2.00	≤ 5.70
X020383	BCG_0185	70	6	2	2	1.83541	1.5218	1.25107	1.88078	1.32454	1	NA	≥ 2.00	≤ 5.70
X020383	BCG_0679C	127	6	5	5	1.83644	1.15069	1.1494	1.34418	0.997615	1	NA	≥ 2.00	≤ 5.70
X020383	BCG_3296	198	6	5	5	1.84149	1.31331	0.794371	1.4608	1.11608	1	NA	≥ 2.00	≤ 5.70
X020383	BCG_0597	72	5	2	2	1.8415	1.49393	0.875202	1.57015	1.24491	1	NA	≥ 2.00	≤ 5.70
X020383	BCG_1013	384	27	11	11	1.8424	1.18506	1.0161	1.22334	1.13573	1	NA	≥ 2.00	≤ 5.70
X020383	BCG_0382	156	8	4	4	1.84261	1.38441	1.06196	1.43672	1.73277	1	NA	≥ 2.00	≤ 5.70
X020383	BCG_1461C	193	6	6	6	1.84386	1.41428	0.80461	1.55104	1.19355	1	NA	≥ 2.00	≤ 5.70
X020383	BCG_2847C	103	4	2	2	1.8439	0.960965	0.71327	1.21591	1.03155	1	NA	≥ 2.00	≤ 5.70
X020383	BCG_2400C	145	6	4	4	1.84608	1.47375	0.77577	1.33792	1.18427	1	NA	≥ 2.00	≤ 5.70
X020383	BCG_2310	451	24	13	18	1.84668	1.48359	1.13992	1.62679	1.23185	1	NA	≥ 2.00	≤ 5.70
X020383	BCG_0045C	476	23	11	15	1.84688	1.49981	0.845901	1.54142	1.20273	1	NA	≥ 2.00	≤ 5.70
X020383	BCG_2312	561	22	13	15	1.84949	1.55381	0.905691	1.57859	1.2258	1	NA	≥ 2.00	≤ 5.70
X020383	BCG_3411	127	5	3	3	1.85155	1.38396	0.73748	1.73964	1.11641	1	NA	≥ 2.00	≤ 5.70
X020383	BCG_2944C	62	5	2	2	1.85346	1.35999	0.809021	1.64914	1.20036	1	NA	≥ 2.00	≤ 5.70
X020383	BCG_1323	111	8	4	4	1.85536	1.40119	1.47599	1.47877	1.09166	1	NA	≥ 2.00	≤ 5.70
X020383	BCG_1696	151	6	3	3	1.85553	1.27734	0.701513	1.4165	1.21886	1	NA	≥ 2.00	≤ 5.70
X020383	BCG_0965C	42	3	2	2	1.85579	1.19437	0.934248	1.41752	1.08418	1	NA	≥ 2.00	≤ 5.70
X020383	BCG_1903	69	3	2	2	1.85851	1.3704	0.828629	1.99527	1.41602	1	NA	≥ 2.00	≤ 5.70
X020383	BCG_0825C	158	10	4	4	1.85866	1.32025	0.985641	1.59468	1.08924	1	NA	≥ 2.00	≤ 5.70
X020383	BCG_3769C	727	36	14	24	1.86055	1.47735	1.16443	1.5732	1.20999	1	NA	≥ 2.00	≤ 5.70
X020383	BCG_1730	94	6	3	4	1.86108	1.73993	1.02265	1.72652	1.22622	1	NA	≥ 2.00	≤ 5.70
X020383	BCG_2264	928	38	18	24	1.86512	1.46914	0.993675	1.51169	1.12661	1	NA	≥ 2.00	≤ 5.70
X020383	BCG_2740C	127	7	3	3	1.86566	1.46833	0.704669	1.58565	1.23165	1	NA	≥ 2.00	≤ 5.70
X020383	BCG_3919C	113	6	2	2	1.86799	1.5022	0.819813	1.78841	1.36237	1	NA	≥ 2.00	≤ 5.70
X020383	BCG_1452	334	14	9	10	1.86803	1.44149	0.866515	1.58425	1.18807	1	NA	≥ 2.00	≤ 5.70
X020383	BCG_1858	122	6	3	3	1.8681	1.64066	0.981012	1.68511	1.37824	1	NA	≥ 2.00	≤ 5.70
X020383	BCG_3255C	300	14	9	10	1.86879	1.21974	1.12952	1.26328	1.65035	1	NA	≥ 2.00	≤ 5.70
X020383	BCG_0480C	65	3	2	2	1.86884	1.44716	0.870998	1.26493	1.26326	1	NA	≥ 2.00	≤ 5.70
X020383	BCG_0772	174	14	3	7	1.86931	1.47509	0.714592	1.63192	1.18129	1	NA	≥ 2.00	≤ 5.70
X020383	BCG_3373	115	6	4	4	1.86964	1.463	0.678821	1.63225	1.24506	1	NA	≥ 2.00	≤ 5.70
X020383	BCG_3730C	99	6	2	2	1.86975	1.42957	0.859837	1.57035	1.22131	1	NA	≥ 2.00	≤ 5.70
X020383	BCG_0774	709	31	16	19	1.87218	1.44099	1.29274	1.5976	1.09226	1	NA	≥ 2.00	≤ 5.70
X020383	BCG_2054	150	7	5	5	1.87261	1.65067	0.860287	1.61059	1.48872	1	NA	≥ 2.00	≤ 5.70
X020383	BCG_1277C	155	4	3	3	1.8727	1.13155	0.915344	1.23422	1.05911	1	NA	≥ 2.00	≤ 5.70
X020383	BCG_3664C	117	4	3	4	1.87283	1.64758	1.2008	1.70318	1.31161	1	NA	≥ 2.00	≤ 5.70
X020383	BCG_2086C	221	8	4	5	1.87343	1.41483	0.957808	1.4953	1.1851	1	NA	≥ 2.00	≤ 5.70
X020383	BCG_0478C	123	5	3	3	1.87446	1.52896	0.752207	1.57266	1.23032	1	NA	≥ 2.00	≤ 5.70
X020383	BCG_0696C	737	28	17	19	1.87655	1.46762	0.950601	1.56401	1.18887	1	NA	≥ 2.00	≤ 5.70
X020383	BCG_0456	190	7	5	6	1.87659	1.43333	0.734412	1.5294	1.07831	1	NA	≥ 2.00	≤ 5.70
X020383	BCG_1797	323	10	6	6	1.87751	1.17431	0.848621	1.49343	1.15028	1	NA	≥ 2.00	≤ 5.70
X020383	BCG_1585	249	10	5	6	1.87889	1.41962	1.34088	1.6453	1.12457	1	NA	≥ 2.00	≤ 5.70
X020383	BCG_0631	65	5	2	2	1.87952	1.76856	1.06259	1.91175	1.47938	1	NA	≥ 2.00	≤ 5.70
X020383	BCG_0203	109	6	3	3	1.87969	1.6575	1.6692	1.57824	1.2402	1	NA	≥ 2.00	≤ 5.70
X020383	BCG_1886	108	6	4	4	1.88629	1.26957	1.23025	1.36565	1.24865	1	NA	≥ 2.00	≤ 5.70
X020383	BCG_0876C	61	4	2	2	1.88701	1.52371	1.21519	1.43854	1.39071	1	NA	≥ 2.00	≤ 5.70
X020383	BCG_3880	348	18	9	14	1.88923	1.55956	0.891233	1.41824	1.31974	1	NA	≥ 2.00	≤ 5.70
X020383	BCG_1172	304	15	9	10	1.89067	1.30976	1.30401	1.5207	1.12224	1	NA	≥ 2.00	≤ 5.70
X020383	BCG_1266	630	30	14	19	1.89167	1.46215	1.06073	1.45399	1.15745	1	NA	≥ 2.00	≤ 5.70
X020383	BCG_3887C	103	8	3	3	1.89207	1.6393	1.61246	1.23023	1.33101	1	NA	≥ 2.00	≤ 5.70
X020383	BCG_0830	147	7	6	6	1.89217	0.945743	1.00697	1.05634	1.00171	1	1	≥ 2.00	≤ 5.70
X020383	BCG_1854C	549	24	14	16	1.8941	1.46365	1.08065	1.67059	1.24178	1	NA	≥ 2.00	≤ 5.70
X020383	BCG_1915	151	5	3	3	1.89656	1.04565	1.10307	1.27586	1.08308	1	NA	≥ 2.00	≤ 5.70
X020383	BCG_0721	402	20	11	13	1.89898	1.50083	1.11414	1.71933	1.27745	1	NA	≥ 2.00	≤ 5.70
X020383	BCG_1144	137	8	3	3	1.9001	1.45947	1.05363	1.45214	1.20318	1	NA	≥ 2.00	≤ 5.70
X020383	BCG_1522	737	40	17	22	1.90236	1.32364	1.44268	1.48594	1.09241	1	NA	≥ 2.00	≤ 5.70
X020383	BCG_2132C	868	39	19	24	1.9038	1.4998	0.868021	1.42269	1.22632	1	NA	≥ 2.00	≤ 5.70
X020383	BCG_0050C	565	42	12	26	1.90643	1.57835	1.00219	1.55714	1.2166	1	NA	≥ 2.00	≤ 5.70
X020383	BCG_2371C	420	29	11	17	1.90712	1.35252	1.21652	1.56563	1.21321	1	NA	≥ 2.00	≤ 5.70
X020383	BCG_1450	66	5	2	2	1.90785	1.69244	0.90182	1.96517	1.39463	1	NA	≥ 2.00	≤ 5.70
X020383	BCG_1944C	107	4	4	4	1.90844	1.57777	0.929844	1.66262	1.39266	1	NA	≥ 2.00	≤ 5.70
X020383	BCG_3702C	251	9	6	6	1.90995	1.3624	1.02609	1.51054	1.02531	1	NA	≥ 2.00	≤ 5.70
X020383	BCG_0364	104	5	3	3	1.90996	1.45314	1.02628	1.70359	1.19142	1	NA	≥ 2.00	≤ 5.70
X020383	BCG_3363C	86	2	2	2	1.91005	1.07611	1.39907	1.39881	1.32922	1	NA	≥ 2.00	≤ 5.70
X020383	BCG_0457	774	33	18	23	1.91107	1.54203	0.925497	1.68918	1.23428	1	NA	≥ 2.00	≤ 5.70
X020383	BCG_1940	386	15	8	9	1.91189	1.50426	0.681924	1.57977	1.1865	1	NA	≥ 2.00	≤ 5.70
X020383	BCG_3817C	268	8	6	6	1.91904	1.42464	0.836696	1.70961	1.18198	1	NA	≥ 2.00	≤ 5.70
X020383	BCG_1401	96	3	2	2	1.92069	1.14514	1.29698	1.64079	1.05336	1	NA	≥ 2.00	≤ 5.70
X020383	BCG_2167C	619	26	11	16	1.92327	1.62416	1.43302	1.69108	1.20072	1	NA	≥ 2.00	≤ 5.70
X020383	BCG_1575	105	7	3	3	1.92498	1.3716	0.777228	1.53689	1.29199	1	NA	≥ 2.00	≤ 5.70
X020383	BCG_1299C	175	11	5	5	1.92549	1.19879	1.04071	1.47854	1.16097	1	NA	≥ 2.00	≤ 5.70
X020383	BCG_2519C	74	2	2	2	1.92765	1.51655	1.03571	1.56261	1.10574	1	NA	≥ 2.00	≤ 5.70
X020383	BCG_0103	169	9	4	4	1.92776	1.54415	0.971947	1.55509	1.24545	1	NA	≥ 2.00	≤ 5.70
X020383	BCG_3574C	205	11	4	6	1.92878	1.07505	1.13114	1.05412	1.01291	1	NA	≥ 2.00	≤ 5.70
X020383	BCG_2123C	56	2	2	2	1.93148	0.824343	0.723852	0.827292	0.7545	1	1	≥ 2.00	≤ 5.70
X020383	BCG_2973	360	19	9	11	1.93179	1.45691	0.652133	1.56934	1.03978	1	NA	≥ 2.00	≤ 5.70
X020383	BCG_0353	73	5	3	3	1.93262	1.38964	1.31351	1.58007	1.21158	1	NA	≥ 2.00	≤ 5.70
X020383	BCG_0979C	197	10	4	8	1.9345	1.45544	1.0439	1.6675	1.1793	1	NA	≥ 2.00	≤ 5.70
X020383	BCG_1588	519	25	12	12	1.93604	1.32627	1.01387	1.77182	1.12995	1	NA	≥ 2.00	≤ 5.70
X020383	BCG_2047C	201	6	4	5	1.93791	1.47225	0.921931	1.60635	1.20454	1	NA	≥ 2.00	≤ 5.70
X020383	BCG_0205	163	7	4	7	1.9382	1.48998	0.950504	1.42912	1.26674	1	NA	≥ 2.00	≤ 5.70
X020383	BCG_1294	174	10	4	7	1.93859	1.19334	1.15588	1.36766	1.09359	1	NA	≥ 2.00	≤ 5.70
X020383	BCG_1650	394	21	7	12	1.93962	1.60154	1.28799	1.7084	1.21828	1	NA	≥ 2.00	≤ 5.70
X020383	BCG_3445	553	26	11	15	1.93976	1.35943	1.14333	1.48797	1.07473	1	NA	≥ 2.00	≤ 5.70
X020383	BCG_1758	68	3	2	2	1.93983	1.43821	1.12372	1.5228	1.42106	1	NA	≥ 2.00	≤ 5.70
X020383	BCG_3734	441	21	8	10	1.94073	1.5433	0.740196	1.5742	1.27929	1	NA	≥ 2.00	≤ 5.70
X020383	BCG_3481C	906	50	20	37	1.94132	1.46584	1.69782	1.59258	1.13474	1	NA	≥ 2.00	≤ 5.70
X020383	BCG_1579C	1226	58	27	30	1.94381	1.40232	1.23992	0.797	1.07008	1	NA	≥ 2.00	≤ 5.70
X020383	BCG_2998C	146	6	4	4	1.94422	1.39997	0.938701	1.57561	1.15289	1	NA	≥ 2.00	≤ 5.70
X020383	BCG_1590C	273	12	5	6	1.94492	1.41148	0.693847	1.76736	1.19519	1	NA	≥ 2.00	≤ 5.70
X020383	BCG_2986C	93	6	3	3	1.94736	1.75992	1.06918	1.74078	1.24553	1	NA	≥ 2.00	≤ 5.70
X020383	BCG_3915	176	9	4	4	1.9481	1.70143	0.858966	1.67673	1.39494	1	NA	≥ 2.00	≤ 5.70
X020383	BCG_1981C	79	4	2	2	1.95171	1.55264	0.773593	1.83926	1.32052	1	NA	≥ 2.00	≤ 5.70
X020383	BCG_3786	229	12	6	8	1.95176	1.2139	1.08913	1.23296	1.06073	1	NA	≥ 2.00	≤ 5.70
X020383	BCG_0288C	244	6	6	6	1.9552	1.47441	1.16807	1.30556	1.17874	1	NA	≥ 2.00	≤ 5.70
X020383	BCG_3612C	117	3	3	3	1.95705	1.5026	1.0362	1.36373	1.10859	1	NA	≥ 2.00	≤ 5.70
X020383	BCG_1228	220	8	6	6	1.95826	1.47248	0.904112	1.47035	1.17204	1	NA	≥ 2.00	≤ 5.70
X020383	BCG_0372	122	6	3	4	1.95879	1.52328	0.927195	1.52859	1.32508	1	NA	≥ 2.00	≤ 5.70
X020383	BCG_3900C	66	3	2	2	1.96097	1.81525	0.751337	1.95	1.30408	1	NA	≥ 2.00	≤ 5.70
X020383	BCG_1472C	399	17	8	14	1.96185	1.57107	0.862672	1.70548	1.26996	1	NA	≥ 2.00	≤ 5.70
X020383	BCG_1038	214	8	7	8	1.96436	1.36107	0.939237	1.49834	1.06915	1	NA	≥ 2.00	≤ 5.70
X020383	BCG_1692	239	9	6	7	1.9645	1.40215	1.54235	1.48246	1.14073	1	NA	≥ 2.00	≤ 5.70
X020383	BCG_1027C	121	5	3	3	1.96493	1.66224	1.34662	1.77473	1.25698	1	NA	≥ 2.00	≤ 5.70
X020383	BCG_3056	100	5	3	3	1.97335	0.838291	1.12564	1.04578	0.872269	1	1	≥ 2.00	≤ 5.70
X020383	BCG_2586	576	25	10	16	1.97371	1.45382	1.09373	1.60489	1.185	1	NA	≥ 2.00	≤ 5.70
X020383	BCG_2229	385	16	11	12	1.97424	1.05233	1.01073	1.04879	0.934818	1	NA	≥ 2.00	≤ 5.70
X020383	BCG_3552	112	4	3	3	1.97596	1.53244	0.724395	1.62017	1.15599	1	NA	≥ 2.00	≤ 5.70
X020383	BCG_0977C	341	19	6	10	1.97686	1.5313	0.829669	1.45273	1.2548	1	NA	≥ 2.00	≤ 5.70
X020383	BCG_1961	71	2	2	2	1.97792	1.48753	0.96422	1.77513	1.04408	1	NA	≥ 2.00	≤ 5.70
X020383	BCG_1825	175	16	2	4	1.97802	1.54563	0.896973	1.52472	1.16324	1	NA	≥ 2.00	≤ 5.70
X020383	BCG_1785	196	6	4	5	1.97843	1.68721	0.834232	1.85411	1.44733	1	NA	≥ 2.00	≤ 5.70
X020383	BCG_3368C	137	8	4	5	1.97855	1.43372	0.966181	1.67142	1.28049	1	NA	≥ 2.00	≤ 5.70
X020383	BCG_1026C	159	7	3	3	1.97928	1.29953	1.2304	1.45541	1.16582	1	NA	≥ 2.00	≤ 5.70
X020383	BCG_0287C	179	9	3	6	1.97959	1.50155	0.995637	1.5763	1.32984	1	NA	≥ 2.00	≤ 5.70
X020383	BCG_2957	865	40	20	23	1.98125	1.24225	1.44312	1.25528	1.01675	1	NA	≥ 2.00	≤ 5.70
X020383	BCG_1721	1167	47	21	31	1.98547	1.34138	1.13152	1.62307	0.981091	1	NA	≥ 2.00	≤ 5.70
X020383	BCG_0031	447	20	12	14	1.98692	1.31084	1.01081	1.50223	1.06986	1	NA	≥ 2.00	≤ 5.70
X020383	BCG_0891	47	4	2	2	1.98929	1.44347	0.793144	1.75793	1.07725	1	NA	≥ 2.00	≤ 5.70
X020383	BCG_2891C	299	10	6	6	1.99048	1.33557	0.774404	1.77358	1.16403	1	NA	≥ 2.00	≤ 5.70
X020383	BCG_1221C	222	6	4	5	1.99181	1.16578	1.34871	1.22313	1.01672	1	NA	≥ 2.00	≤ 5.70
X020383	BCG_2549C	255	11	6	7	1.99232	1.41602	1.0705	1.71457	1.23782	1	NA	≥ 2.00	≤ 5.70
X020383	BCG_2005C	171	6	4	4	1.99286	1.38219	1.41374	1.7498	1.29069	1	NA	≥ 2.00	≤ 5.70
X020383	BCG_0559C	54	3	2	3	1.99392	1.29416	0.850783	1.10929	1.04896	1	NA	≥ 2.00	≤ 5.70
X020383	BCG_2970C	271	12	6	6	1.99607	1.64219	0.747605	1.87597	1.35906	1	NA	≥ 2.00	≤ 5.70
X020383	BCG_1345	253	25	7	7	1.99616	1.29193	1.21133	1.42852	1.12956	1	NA	≥ 2.00	≤ 5.70
X020383	BCG_1629	108	3	3	3	1.9962	1.32668	0.801717	1.35426	1.24508	1	NA	≥ 2.00	≤ 5.70
X020383	BCG_1718	204	10	5	5	1.99941	1.56739	1.38501	1.9006	1.22303	1	NA	≥ 2.00	≤ 5.70
X020383	BCG_1600	601	29	18	18	1.99961	1.40517	1.06004	1.76829	1.10557	1	NA	≥ 2.00	≤ 5.70
X020383	BCG_0617C	109	3	2	3	2.07659	0.87163	0.990661	0.986075	0.880445	1	1	≥ 2.00	≤ 5.70
X020383	BCG_1512	68	5	2	3	2.09393	0.951505	0.985842	0.955942	1.08564	1	1	≥ 2.00	≤ 5.70
X020587	BCG_2262	975	188	15	121	0.058195	0.079346	0.163342	0.425278	0.817932	1	1.11	0.011	7.95861
X020587	BCG_2263	470	32	8	19	1.21887	1.19297	0.922526	0.971004	0.939548	1	NA	≥ 2.00	≤ 5.70
X020587	BCG_0844C	83	3	2	2	0.312911	0.399308	0.560576	0.746865	0.934243	1	0.62	0.066	7.18046
X020587	BCG_1704	380	32	7	20	0.551269	0.902035	0.985043	0.962708	0.960025	1	1.35	1.7	5.76955
X020587	BCG_1699	486	44	7	22	0.56326	0.900131	1.05612	1.0364	0.972668	1	1.46	1.7	5.76955
X020587	BCG_2181C	159	7	4	5	0.568838	0.952955	1.00773	0.685702	1.10491	1	1.84	1.8	5.74473
X020587	BCG_1213	84	7	2	2	0.651236	0.768233	0.740097	0.661668	0.67254	1	1	≥ 2.00	≤ 5.70
X020587	BCG_1043	270	12	6	8	0.682755	0.906326	0.884268	0.910368	0.887102	1	1	≥ 2.00	≤ 5.70
X020587	BCG_1286C	120	7	2	2	0.68494	1.13862	1.1956	0.879822	1.33268	1	1	≥ 2.00	≤ 5.70
X020587	BCG_3519	131	7	3	3	0.685264	0.860729	0.831248	0.842791	0.836466	1	1	≥ 2.00	≤ 5.70
X020587	BCG_3693	259	7	5	5	0.694576	0.880615	0.898114	0.784655	0.812305	1	1	≥ 2.00	≤ 5.70
X020587	BCG_0068C	73	6	2	4	0.696841	0.814365	0.948527	0.940222	0.897362	1	1	≥ 2.00	≤ 5.70
X020587	BCG_1377C	95	4	2	2	0.698264	0.6517	0.765451	0.718095	0.778099	1	1	≥ 2.00	≤ 5.70
X020587	BCG_1297	46	5	2	4	0.704338	0.841933	0.761651	0.754652	0.936596	1	1	≥ 2.00	≤ 5.70
X020587	BCG_0976C	97	5	3	5	0.713574	0.915132	0.938557	0.925543	0.901174	1	0.65	≥ 2.00	≤ 5.70
X020587	BCG_1673C	86	7	3	3	0.715298	0.870038	0.895553	0.939336	0.921173	1	1	≥ 2.00	≤ 5.70
X020587	BCG_1200C	89	6	2	2	0.720504	0.891555	1.03132	1.11271	0.965909	1	1	≥ 2.00	≤ 5.70
X020587	BCG_1915	132	5	2	3	0.722522	0.930331	0.897809	0.708774	0.89068	1	1	≥ 2.00	≤ 5.70
X020587	BCG_0850C	535	21	7	13	0.724086	1.11901	1.09399	1.00968	1.06082	1	1	≥ 2.00	≤ 5.70
X020587	BCG_0109	144	7	2	2	0.725835	0.791045	0.72744	0.806117	0.733617	1	1	≥ 2.00	≤ 5.70
X020587	BCG_2189	191	7	3	4	0.735652	0.826796	0.874073	0.961168	0.931127	1	1	≥ 2.00	≤ 5.70
X020587	BCG_1382	60	3	2	2	0.736474	0.684981	0.760981	0.723836	0.731266	1	1	≥ 2.00	≤ 5.70
X020587	BCG_1042	690	43	16	19	0.741491	0.880607	0.892566	0.927537	0.895197	1	1	≥ 2.00	≤ 5.70
X020587	BCG_1661C	159	7	4	6	0.748794	0.927006	0.879216	0.91138	0.931036	1	0.54	≥ 2.00	≤ 5.70
X020587	BCG_3688	129	10	2	4	0.749877	0.892533	0.986414	1.04624	0.909373	1	0.84	≥ 2.00	≤ 5.70
X020587	BCG_2964	1046	61	17	42	0.750402	0.875182	0.87595	0.964036	0.938411	1	1	≥ 2.00	≤ 5.70
X020587	BCG_1171C	479	27	9	14	0.751797	0.98817	1.08793	0.84829	1.25265	1	1	≥ 2.00	≤ 5.70
X020587	BCG_0725C	733	38	11	24	0.754148	0.880523	0.872029	0.914873	0.917704	1	0.51	≥ 2.00	≤ 5.70
X020587	BCG_0897	463	16	6	9	0.754182	0.892651	0.875687	0.921596	1.04599	1	0.6	≥ 2.00	≤ 5.70
X020587	BCG_3845	256	10	4	5	0.755207	0.907097	0.882634	0.911705	0.910528	1	0.54	≥ 2.00	≤ 5.70
X020587	BCG_2954	205	11	4	5	0.755835	0.784472	0.763167	0.841789	0.868056	1	1	≥ 2.00	≤ 5.70
X020587	BCG_1342C	254	14	3	5	0.756478	0.874437	0.866666	0.966228	0.906286	1	1	≥ 2.00	≤ 5.70
X020587	BCG_1535	90	4	3	3	0.759034	0.808752	0.944286	0.917034	0.99939	1	1	≥ 2.00	≤ 5.70
X020587	BCG_0630C	452	21	7	10	0.761366	0.883537	0.850578	0.939556	0.855676	1	1	≥ 2.00	≤ 5.70
X020587	BCG_1616C	272	11	7	8	0.765827	0.929025	0.879776	1.0987	0.947037	1	0.86	≥ 2.00	≤ 5.70
X020587	BCG_2960	293	18	6	7	0.769575	0.919355	0.971122	1.00427	0.945568	1	0.8	≥ 2.00	≤ 5.70
X020587	BCG_0135	386	17	9	15	0.770779	0.944465	0.935315	0.947489	0.961706	1	0.92	≥ 2.00	≤ 5.70
X020587	BCG_3857	707	34	16	25	0.773398	0.885372	0.909198	1.04693	0.920048	1	0.68	≥ 2.00	≤ 5.70
X020587	BCG_2795C	222	16	5	8	0.773703	0.812691	0.866387	0.775724	0.777706	1	NA	≥ 2.00	≤ 5.70
X020587	BCG_1362	92	6	3	3	0.774789	0.941393	0.99194	0.994811	0.917621	1	0.99	≥ 2.00	≤ 5.70
X020587	BCG_3841	511	25	10	15	0.777647	0.846211	0.874711	0.9253	0.806962	1	1	≥ 2.00	≤ 5.70
X020587	BCG_2401	194	11	3	9	0.779607	0.941711	0.874604	0.888379	0.852238	1	1	≥ 2.00	≤ 5.70
X020587	BCG_1202	94	4	3	3	0.787911	0.822832	0.90049	0.974603	0.893167	1	0.55	≥ 2.00	≤ 5.70
X020587	BCG_3856	839	44	18	32	0.78852	0.94514	0.91028	0.901305	0.91321	1	0.93	≥ 2.00	≤ 5.70
X020587	BCG_2196	264	15	6	13	0.788694	0.904518	0.987487	0.996428	0.899525	1	1	≥ 2.00	≤ 5.70
X020587	BCG_0489C	737	35	16	23	0.789405	0.90924	0.928486	0.937103	0.90839	1	0.64	≥ 2.00	≤ 5.70
X020587	BCG_2319C	266	10	5	8	0.791169	0.961983	0.930104	0.945255	0.877686	1	1	≥ 2.00	≤ 5.70
X020587	BCG_2701C	724	54	12	43	0.79124	0.974778	0.905868	0.917993	0.864913	1	NA	≥ 2.00	≤ 5.70
X020587	BCG_3300C	98	8	3	4	0.791998	1.18132	0.906184	0.953519	0.972767	1	NA	≥ 2.00	≤ 5.70
X020587	BCG_2147C	770	47	10	32	0.792239	0.995296	0.895142	0.909735	0.872521	1	1	≥ 2.00	≤ 5.70
X020587	BCG_3117C	184	8	3	5	0.792581	0.870694	0.755328	0.738794	0.664896	1	1	≥ 2.00	≤ 5.70
X020587	BCG_1907C	197	10	5	6	0.794833	0.832741	0.774086	0.92352	0.918669	1	1	≥ 2.00	≤ 5.70
X020587	BCG_2128C	370	10	4	6	0.796159	0.880337	0.825729	0.870334	0.938828	1	1	≥ 2.00	≤ 5.70
X020587	BCG_2046C	84	5	2	2	0.796427	0.932948	0.876789	0.903698	0.942874	1	1	≥ 2.00	≤ 5.70
X020587	BCG_2984	219	14	5	12	0.798642	0.801372	0.941813	1.01064	0.805846	1	0.64	≥ 2.00	≤ 5.70
X020587	BCG_2453C	334	11	5	5	0.79904	0.906726	0.896653	0.965509	0.849879	1	0.59	≥ 2.00	≤ 5.70
X020587	BCG_1520C	239	8	5	5	0.799359	0.923397	0.884066	0.983505	0.945383	1	1	≥ 2.00	≤ 5.70
X020587	BCG_2463	251	11	7	9	0.800413	0.994314	0.927721	0.917953	0.896188	1	1	≥ 2.00	≤ 5.70
X020587	BCG_3010	648	36	10	21	0.801375	0.897625	0.886413	0.886342	0.861086	1	1	≥ 2.00	≤ 5.70
X020587	BCG_1512	152	10	3	6	0.802039	0.950309	0.90129	0.879208	0.879669	1	1.28	≥ 2.00	≤ 5.70
X020587	BCG_2915C	130	13	2	2	0.803764	0.758038	0.942274	0.88728	0.936607	1	1	≥ 2.00	≤ 5.70
X020587	BCG_0162	53	2	2	2	0.804311	0.948875	0.893282	0.937039	0.976474	1	0.91	≥ 2.00	≤ 5.70
X020587	BCG_1009	131	4	2	2	0.804949	0.980232	0.732059	0.775135	0.81429	1	1	≥ 2.00	≤ 5.70
X020587	BCG_3868C	460	26	8	20	0.807168	0.946308	0.896841	0.918642	0.844634	1	1	≥ 2.00	≤ 5.70
X020587	BCG_2341C	66	5	2	2	0.807224	0.857389	0.930446	1.11814	1.0114	1	0.88	≥ 2.00	≤ 5.70
X020587	BCG_1963C	121	10	3	5	0.807595	0.925271	0.802953	0.784009	0.837192	1	1	≥ 2.00	≤ 5.70
X020587	BCG_1389C	670	60	11	43	0.808032	0.95968	0.895285	0.909061	0.879978	1	2.03	≥ 2.00	≤ 5.70
X020587	BCG_3063C	545	26	8	17	0.81067	0.993888	0.966187	0.862343	0.865927	1	1	≥ 2.00	≤ 5.70
X020587	BCG_0239C	790	22	12	17	0.811618	0.944853	1.01196	1.02686	1.04821	1	1	≥ 2.00	≤ 5.70
X020587	BCG_0385C	369	18	8	15	0.812654	0.93607	0.973473	0.936308	0.948464	1	1.01	≥ 2.00	≤ 5.70
X020587	BCG_2278	73	5	2	2	0.813759	0.873903	0.852492	0.679571	0.779208	1	1	≥ 2.00	≤ 5.70
X020587	BCG_1260	173	6	3	3	0.814293	0.890553	0.945575	0.905565	0.832606	1	1	≥ 2.00	≤ 5.70
X020587	BCG_0458	136	7	2	3	0.819343	0.817351	0.984934	0.822794	0.993533	1	0.55	≥ 2.00	≤ 5.70
X020587	BCG_1207	335	13	8	11	0.823377	0.943183	0.930448	0.97407	0.941213	1	0.96	≥ 2.00	≤ 5.70
X020587	BCG_2670	114	4	2	3	0.823501	1.05155	1.04564	0.993834	0.934497	1	1	≥ 2.00	≤ 5.70
X020587	BCG_0324	1159	41	23	26	0.823877	0.883328	1.11966	1.21995	1.06581	1	1	≥ 2.00	≤ 5.70
X020587	BCG_1816	1527	77	31	50	0.825056	0.860818	1.119	1.21439	1.10281	1	1.55	≥ 2.00	≤ 5.70
X020587	BCG_2144	134	8	4	6	0.825692	0.985381	0.971783	0.888531	0.945357	1	1	≥ 2.00	≤ 5.70
X020587	BCG_0273C	510	21	12	13	0.825792	0.873765	1.07272	1.12059	0.9376	1	1	≥ 2.00	≤ 5.70
X020587	BCG_0851C	109	7	4	4	0.826015	1.13304	1.08424	0.949282	1.11012	1	1	≥ 2.00	≤ 5.70
X020587	BCG_0263C	103	4	3	3	0.826264	1.01853	0.964211	0.93988	0.883393	1	1	≥ 2.00	≤ 5.70
X020587	BCG_2257C	148	7	2	2	0.827056	1.10989	0.978859	1.01084	0.911119	1	1	≥ 2.00	≤ 5.70
X020587	BCG_0303C	249	7	6	6	0.828487	0.932753	0.809815	0.850672	0.890422	1	1	≥ 2.00	≤ 5.70
X020587	BCG_2866C	136	4	2	3	0.828511	1.0395	0.973074	1.06539	0.916833	1	1	≥ 2.00	≤ 5.70
X020587	BCG_0622	283	37	3	19	0.829378	0.947685	1.05405	0.959297	0.93673	1	1	≥ 2.00	≤ 5.70
X020587	BCG_0333C	227	13	6	7	0.830161	0.891445	0.929587	0.943381	0.953119	1	0.72	≥ 2.00	≤ 5.70
X020587	BCG_1679C	762	34	17	20	0.831146	0.895114	0.949017	0.958545	0.939493	1	1	≥ 2.00	≤ 5.70
X020587	BCG_2171C	121	6	3	3	0.831453	0.955394	1.03781	0.807888	1.12675	1	1	≥ 2.00	≤ 5.70
X020587	BCG_3754	248	9	5	6	0.831786	0.895803	0.897877	0.908251	0.848904	1	0.76	≥ 2.00	≤ 5.70
X020587	BCG_1380C	266	16	6	9	0.831897	0.883038	0.92142	0.987911	0.882278	1	0.66	≥ 2.00	≤ 5.70
X020587	BCG_3054	892	57	18	40	0.832586	0.987035	0.909673	0.920566	0.889297	1	2.21	≥ 2.00	≤ 5.70
X020587	BCG_3175	165	6	3	5	0.832763	0.904079	0.996975	0.985541	0.94364	1	0.72	≥ 2.00	≤ 5.70
X020587	BCG_3887C	136	9	2	2	0.835678	1.01896	0.971116	0.988424	0.98454	1	1	≥ 2.00	≤ 5.70
X020587	BCG_2397C	87	7	2	2	0.836354	0.66844	1.52123	1.43182	1.09565	1	1.66	≥ 2.00	≤ 5.70
X020587	BCG_2698	123	5	3	4	0.838707	1.00232	0.992898	1.00131	0.892004	1	1	≥ 2.00	≤ 5.70
X020587	BCG_1276C	230	12	6	9	0.839797	0.964926	0.984992	0.968019	0.958103	1	1.29	≥ 2.00	≤ 5.70
X020587	BCG_2184C	105	5	3	3	0.839903	1.10022	1.05222	1.02706	1.22425	1	1	≥ 2.00	≤ 5.70
X020587	BCG_0125	879	30	15	17	0.841228	0.934092	0.897308	0.98068	0.974366	1	1.29	≥ 2.00	≤ 5.70
X020587	BCG_0118	82	2	2	2	0.841735	0.964292	1.02357	1.17755	0.926398	1	1	≥ 2.00	≤ 5.70
X020587	BCG_3867C	411	22	6	11	0.841864	0.952627	0.929546	1.02971	0.943146	1	1	≥ 2.00	≤ 5.70
X020587	BCG_1746	259	11	4	8	0.842196	1.07423	1.03074	1.0191	0.919029	1	1	≥ 2.00	≤ 5.70
X020587	BCG_0720	122	2	2	2	0.84339	1.03808	1.068	1.16207	1.00442	1	1	≥ 2.00	≤ 5.70
X020587	BCG_1716	239	11	5	11	0.845238	0.930754	0.921017	0.944663	0.962376	1	0.98	≥ 2.00	≤ 5.70
X020587	BCG_2067C	2102	106	40	57	0.846299	1.15678	1.21216	1.04296	1.10496	1	1	≥ 2.00	≤ 5.70
X020587	BCG_2664	92	5	3	3	0.846861	0.825788	0.861006	0.875647	0.852908	1	1	≥ 2.00	≤ 5.70
X020587	BCG_2969C	1154	40	19	31	0.846865	0.929656	0.872459	0.917693	0.866516	1	1	≥ 2.00	≤ 5.70
X020587	BCG_0834C	148	8	4	4	0.847482	0.921922	0.999518	0.993733	0.934877	1	0.72	≥ 2.00	≤ 5.70
X020587	BCG_1291C	270	18	6	7	0.847677	1.03489	1.08621	1.03401	1.08507	1	1	≥ 2.00	≤ 5.70
X020587	BCG_1209C	276	10	5	6	0.851039	0.945914	1.08056	0.895915	0.965704	1	1	≥ 2.00	≤ 5.70
X020587	BCG_0402	194	12	5	7	0.851296	0.97389	0.994938	1.05223	0.881032	1	1.65	≥ 2.00	≤ 5.70
X020587	BCG_1296	118	5	2	3	0.851454	0.983361	0.925905	1.03309	0.947198	1	1.71	≥ 2.00	≤ 5.70
X020587	BCG_0241C	101	13	3	4	0.85184	1.08655	0.979061	1.0583	0.968915	1	1	≥ 2.00	≤ 5.70
X020587	BCG_3539C	126	7	3	3	0.85247	0.875258	0.903608	0.975744	0.998787	1	1	≥ 2.00	≤ 5.70
X020587	BCG_0679C	71	6	2	2	0.853224	1.02314	1.06373	0.909039	0.995147	1	1	≥ 2.00	≤ 5.70
X020587	BCG_3937C	214	7	2	2	0.858983	0.854838	0.860052	0.830077	0.885759	1	1	≥ 2.00	≤ 5.70
X020587	BCG_2222	203	11	5	6	0.860621	1.23111	1.1702	0.780613	1.38904	1	NA	≥ 2.00	≤ 5.70
X020587	BCG_3752	633	27	13	16	0.86414	0.956472	0.958554	1.00438	1.023	1	1	≥ 2.00	≤ 5.70
X020587	BCG_0060	169	9	3	4	0.864418	0.948642	1.08384	1.25314	1.15405	1	1	≥ 2.00	≤ 5.70
X020587	BCG_0238C	107	6	3	4	0.86543	0.905751	1.08794	1.02903	1.17893	1	2.36	≥ 2.00	≤ 5.70
X020587	BCG_3674C	1356	54	24	49	0.866138	1.01322	1.05113	1.07787	1.10295	1	1	≥ 2.00	≤ 5.70
X020587	BCG_3215C	1633	99	28	67	0.866797	0.986791	0.995426	0.975308	0.994043	1	1.54	≥ 2.00	≤ 5.70
X020587	BCG_2697	199	9	4	5	0.866888	0.911959	0.922801	0.979927	0.841265	1	1.22	≥ 2.00	≤ 5.70
X020587	BCG_1908C	1176	123	19	92	0.867009	0.93518	0.943278	0.910349	1.0048	1	1	≥ 2.00	≤ 5.70
X020587	BCG_2237	1686	806	23	455	0.867578	0.893549	0.93599	0.988486	0.965474	1	1	≥ 2.00	≤ 5.70
X020587	BCG_1618C	313	12	6	6	0.867942	0.935606	0.980252	1.05489	1.01859	1	NA	≥ 2.00	≤ 5.70
X020587	BCG_0957	405	25	7	16	0.86886	1.05888	1.02857	0.949006	0.997219	1	1	≥ 2.00	≤ 5.70
X020587	BCG_3633C	523	28	12	20	0.868871	1.0372	0.955464	1.01397	0.879432	1	1	≥ 2.00	≤ 5.70
X020587	BCG_3290	301	8	4	6	0.869273	1.05648	0.996337	0.994467	0.921386	1	1	≥ 2.00	≤ 5.70
X020587	BCG_2355C	101	4	2	2	0.869735	1.01334	0.991934	0.974009	0.968174	1	1	≥ 2.00	≤ 5.70
X020587	BCG_3058C	271	12	5	7	0.87006	0.968656	0.946753	1.01203	0.891934	1	1.77	≥ 2.00	≤ 5.70
X020587	BCG_0928C	213	28	4	5	0.870241	0.852309	0.848186	0.976577	1.02816	1	0.51	≥ 2.00	≤ 5.70
X020587	BCG_1742C	220	8	4	4	0.870502	0.995941	1.00454	1.15531	0.911381	1	NA	≥ 2.00	≤ 5.70
X020587	BCG_2359C	203	13	4	5	0.871007	1.00402	0.848657	1.21064	0.930991	1	NA	≥ 2.00	≤ 5.70
X020587	BCG_0123	275	10	7	8	0.871632	0.921871	0.926899	1.00834	0.887649	1	1	≥ 2.00	≤ 5.70
X020587	BCG_3302	435	24	8	18	0.871878	1.02132	1.0365	1.05385	1.07982	1	1	≥ 2.00	≤ 5.70
X020587	BCG_1739	294	16	5	5	0.872433	0.91193	0.848938	1.02595	1.08529	1	1	≥ 2.00	≤ 5.70
X020587	BCG_0944	410	20	8	12	0.873326	0.950578	0.885204	0.871712	0.859191	1	NA	≥ 2.00	≤ 5.70
X020587	BCG_3158	309	22	6	14	0.874404	1.01466	1.04753	1.02292	1.02556	1	1	≥ 2.00	≤ 5.70
X020587	BCG_0831C	222	10	5	8	0.874513	0.981508	0.909495	0.92366	0.95749	1	1	≥ 2.00	≤ 5.70
X020587	BCG_1193	259	13	7	10	0.875056	0.992061	0.998098	1.02733	1.00764	1	1.54	≥ 2.00	≤ 5.70
X020587	BCG_3618	562	20	10	12	0.875376	0.997716	0.967356	1.03763	0.969659	1	1	≥ 2.00	≤ 5.70
X020587	BCG_0579	318	28	3	16	0.876051	0.894741	0.890304	0.94451	0.903402	1	1	≥ 2.00	≤ 5.70
X020587	BCG_1471C	212	10	5	7	0.876191	0.932565	0.875808	0.949073	1.01614	1	2.13	≥ 2.00	≤ 5.70
X020587	BCG_1381C	472	27	6	7	0.876964	1.12574	1.09407	1.06159	1.05214	1	1	≥ 2.00	≤ 5.70
X020587	BCG_2522C	1687	169	20	108	0.877164	0.936622	0.931742	0.993792	0.981068	1	1.86	≥ 2.00	≤ 5.70
X020587	BCG_3689	192	6	4	5	0.877813	0.91048	0.878851	1.09647	1.03179	1	NA	≥ 2.00	≤ 5.70
X020587	BCG_0350C	371	49	6	35	0.877939	1.00987	1.0007	0.884124	0.966141	1	1	≥ 2.00	≤ 5.70
X020587	BCG_1037	604	31	10	15	0.878417	0.956672	0.924345	1.01615	0.929963	1	1	≥ 2.00	≤ 5.70
X020587	BCG_0080	106	3	2	2	0.87917	0.915095	0.974551	1.06044	0.871962	1	1	≥ 2.00	≤ 5.70
X020587	BCG_1660C	84	7	3	3	0.879235	0.934174	0.964417	1.06592	1.06047	1	1.53	≥ 2.00	≤ 5.70
X020587	BCG_1657	100	4	3	3	0.880217	1.10113	1.01209	1.10833	1.00086	1	1	≥ 2.00	≤ 5.70
X020587	BCG_3161	76	7	2	3	0.881303	0.913663	0.809265	0.858268	0.909326	1	1	≥ 2.00	≤ 5.70
X020587	BCG_1271	59	3	2	2	0.881821	0.810512	0.858009	0.717762	0.898228	1	1	≥ 2.00	≤ 5.70
X020587	BCG_3888C	322	16	7	7	0.88295	0.897852	1.13034	1.25261	1.07765	1	NA	≥ 2.00	≤ 5.70
X020587	BCG_1966	94	6	3	3	0.882985	0.84431	0.980605	0.98586	0.897837	1	1	≥ 2.00	≤ 5.70
X020587	BCG_3085C	77	6	2	2	0.883045	0.929153	0.815402	0.992625	0.912917	1	1	≥ 2.00	≤ 5.70
X020587	BCG_1725C	132	10	2	3	0.884715	0.979055	0.858465	1.02397	0.982651	1	1	≥ 2.00	≤ 5.70
X020587	BCG_2545C	4441	241	82	161	0.884774	1.11237	1.22622	1.13593	1.06143	1	1	≥ 2.00	≤ 5.70
X020587	BCG_1487C	173	20	4	5	0.884997	1.01141	0.975252	1.03192	1.00069	1	1	≥ 2.00	≤ 5.70
X020587	BCG_3753C	223	11	5	10	0.88693	1.0477	1.02775	1.09612	1.04738	1	1	≥ 2.00	≤ 5.70
X020587	BCG_3325	822	38	19	19	0.88771	0.940621	1.03459	1.11389	1.05133	1	1	≥ 2.00	≤ 5.70
X020587	BCG_0461C	169	8	4	6	0.888126	0.986355	0.937872	0.92988	0.989422	1	1	≥ 2.00	≤ 5.70
X020587	BCG_1238C	121	7	2	2	0.88863	0.886478	0.906259	1.05203	1.01764	1	1.41	≥ 2.00	≤ 5.70
X020587	BCG_2086C	316	9	5	6	0.88967	1.09869	0.979611	1.04043	0.944956	1	1	≥ 2.00	≤ 5.70
X020587	BCG_2547	142	3	2	2	0.889687	0.7291	0.844376	0.688283	0.712986	1	1	≥ 2.00	≤ 5.70
X020587	BCG_0572	222	7	3	7	0.890077	0.931166	0.949198	1.03915	0.92348	1	2.07	≥ 2.00	≤ 5.70
X020587	BCG_2173C	217	8	3	7	0.891713	0.961065	0.934621	0.906464	0.966581	1	1	≥ 2.00	≤ 5.70
X020587	BCG_0136C	355	14	6	8	0.892505	0.961561	0.939022	0.971467	0.934874	1	1.87	≥ 2.00	≤ 5.70
X020587	BCG_0403C	483	14	8	11	0.894807	1.00807	0.953495	0.91643	0.866817	1	NA	≥ 2.00	≤ 5.70
X020587	BCG_2157C	356	28	5	19	0.895173	1.01218	1.00593	0.749355	0.890006	1	NA	≥ 2.00	≤ 5.70
X020587	BCG_1827	474	22	8	14	0.895582	1.02137	1.10061	1.18979	1.06483	1	1	≥ 2.00	≤ 5.70
X020587	BCG_1314	159	6	4	5	0.895848	1.06085	1.00498	1.07851	0.955767	1	1	≥ 2.00	≤ 5.70
X020587	BCG_3274C	654	24	10	13	0.896152	1.24647	1.05444	0.85729	1.03015	1	1	≥ 2.00	≤ 5.70
X020587	BCG_0330	231	13	5	8	0.89683	1.01388	1.02609	1.17423	1.14486	1	1	≥ 2.00	≤ 5.70
X020587	BCG_1410	92	7	2	2	0.896977	0.943427	0.88037	0.92204	0.88592	1	NA	≥ 2.00	≤ 5.70
X020587	BCG_2576C	989	53	18	33	0.897366	0.974594	0.977117	1.03299	1.00741	1	1	≥ 2.00	≤ 5.70
X020587	BCG_2418	241	17	7	9	0.897653	1.08082	0.972528	0.938114	0.961357	1	NA	≥ 2.00	≤ 5.70
X020587	BCG_2009C	328	11	6	7	0.898243	1.01047	0.983603	0.973624	1.04014	1	1	≥ 2.00	≤ 5.70
X020587	BCG_0205	127	6	2	3	0.899142	1.06938	0.914994	1.04646	0.933601	1	NA	≥ 2.00	≤ 5.70
X020587	BCG_3479C	544	26	10	18	0.899161	0.970963	0.880087	0.917428	0.880369	1	1	≥ 2.00	≤ 5.70
X020587	BCG_3728	124	6	3	4	0.899331	0.981027	0.93039	1.06506	1.01166	1	1	≥ 2.00	≤ 5.70
X020587	BCG_2038C	160	10	3	4	0.899873	0.973939	0.878929	1.46189	0.919449	1	1	≥ 2.00	≤ 5.70
X020587	BCG_3786	246	12	5	6	0.899947	1.08481	1.01309	0.979241	0.939056	1	NA	≥ 2.00	≤ 5.70
X020587	BCG_0578C	116	7	3	4	0.900194	1.08517	0.966079	1.0078	1.03459	1	1	≥ 2.00	≤ 5.70
X020587	BCG_1243	802	29	13	14	0.900591	1.0019	1.12794	1.11937	0.95571	1	2.36	≥ 2.00	≤ 5.70
X020587	BCG_3680C	377	12	5	7	0.900596	1.07858	1.01839	1.04428	0.927774	1	1	≥ 2.00	≤ 5.70
X020587	BCG_1399	81	5	2	2	0.901222	0.965918	1.00215	1.06733	1.15002	1	1	≥ 2.00	≤ 5.70
X020587	BCG_2217	581	22	11	15	0.90131	1.00884	0.947681	1.07207	1.02913	1	1	≥ 2.00	≤ 5.70
X020587	BCG_0144	171	10	4	4	0.902052	0.999563	0.975892	0.982169	1.05796	1	2.33	≥ 2.00	≤ 5.70
X020587	BCG_0544	343	16	7	7	0.902766	0.913157	1.0115	1.06354	1.01742	1	2.17	≥ 2.00	≤ 5.70
X020587	BCG_0538	412	21	8	9	0.902864	0.830335	1.20765	1.41156	1.23774	1	2.1	≥ 2.00	≤ 5.70
X020587	BCG_3014C	94	3	3	3	0.903302	0.885549	0.841201	0.973341	0.983958	1	1.73	≥ 2.00	≤ 5.70
X020587	BCG_3126C	401	35	10	23	0.904534	1.08646	0.974582	0.926023	0.918318	1	NA	≥ 2.00	≤ 5.70
X020587	BCG_3177	109	3	2	2	0.904651	0.834051	0.941962	1.1833	0.85211	1	1	≥ 2.00	≤ 5.70
X020587	BCG_3750	369	15	7	12	0.904932	1.0284	1.02064	1.06191	1.01949	1	1	≥ 2.00	≤ 5.70
X020587	BCG_3601	319	19	7	11	0.905025	1.04085	0.940098	1.01423	0.921552	1	NA	≥ 2.00	≤ 5.70
X020587	BCG_3933	163	8	4	4	0.905488	1.03593	1.05452	1.09505	1.05248	1	1	≥ 2.00	≤ 5.70
X020587	BCG_3562C	170	11	4	4	0.905657	1.02778	1.04488	1.09249	1.04233	1	1	≥ 2.00	≤ 5.70
X020587	BCG_0520C	397	19	7	14	0.906009	1.15242	0.965916	0.883978	0.936234	1	1	≥ 2.00	≤ 5.70
X020587	BCG_3877C	293	10	5	5	0.906528	1.01681	0.90719	0.992478	0.955764	1	NA	≥ 2.00	≤ 5.70
X020587	BCG_1564	170	8	5	6	0.90675	0.980601	1.05213	1.04523	1.02239	1	1	≥ 2.00	≤ 5.70
X020587	BCG_3560C	200	10	3	3	0.907013	0.975823	0.985514	1.11838	1.10552	1	NA	≥ 2.00	≤ 5.70
X020587	BCG_3644C	305	15	6	8	0.90724	1.07426	1.14271	0.814964	1.18574	1	2.44	≥ 2.00	≤ 5.70
X020587	BCG_1071C	71	4	2	2	0.907878	0.93761	0.898615	0.913014	0.806863	1	1	≥ 2.00	≤ 5.70
X020587	BCG_3940C	156	12	3	3	0.908052	0.992073	0.981938	1.10465	0.89863	1	NA	≥ 2.00	≤ 5.70
X020587	BCG_2654C	244	13	6	9	0.908124	0.931363	0.953242	0.952901	1.05435	1	1	≥ 2.00	≤ 5.70
X020587	BCG_2204C	243	10	4	5	0.908412	1.12652	0.893744	0.828225	0.762971	1	NA	≥ 2.00	≤ 5.70
X020587	BCG_3073C	613	34	15	24	0.910957	1.06752	0.937088	0.949786	0.875932	1	1	≥ 2.00	≤ 5.70
X020587	BCG_0810	401	13	7	8	0.911221	0.953	0.911104	0.975362	1.05455	1	NA	≥ 2.00	≤ 5.70
X020587	BCG_0763	98	4	2	2	0.912096	1.07996	1.00809	0.954678	0.956707	1	NA	≥ 2.00	≤ 5.70
X020587	BCG_3844	655	24	12	18	0.912709	0.989279	0.999348	1.04155	1.00149	1	1	≥ 2.00	≤ 5.70
X020587	BCG_1079	197	7	4	5	0.913136	1.03087	0.920003	0.919372	1.00361	1	1	≥ 2.00	≤ 5.70
X020587	BCG_2891C	472	14	8	9	0.913327	1.04579	0.912334	0.950832	0.896261	1	1	≥ 2.00	≤ 5.70
X020587	BCG_2197C	198	7	3	5	0.913436	1.00667	0.954564	1.01725	0.950043	1	NA	≥ 2.00	≤ 5.70
X020587	BCG_2882C	1230	141	16	93	0.913517	1.00965	0.988143	1.00073	0.954346	1	1	≥ 2.00	≤ 5.70
X020587	BCG_0047C	351	14	6	10	0.913751	0.950317	1.0367	1.13823	0.939249	1	NA	≥ 2.00	≤ 5.70
X020587	BCG_2652C	250	15	6	7	0.913806	1.03873	1.05997	1.0049	1.00757	1	1	≥ 2.00	≤ 5.70
X020587	BCG_2923C	107	5	2	2	0.913878	0.84684	1.03392	0.995873	1.09438	1	1	≥ 2.00	≤ 5.70
X020587	BCG_1797	449	12	9	9	0.915761	1.02401	0.973321	1.03069	0.981078	1	1	≥ 2.00	≤ 5.70
X020587	BCG_3113	61	5	3	3	0.916192	0.936109	0.92962	1.05747	1.02704	1	1	≥ 2.00	≤ 5.70
X020587	BCG_1346	50	4	2	2	0.916802	1.07726	0.921471	0.867209	1.03748	1	NA	≥ 2.00	≤ 5.70
X020587	BCG_1652	356	15	8	12	0.916885	0.958905	0.986725	1.03344	0.969469	1	2.03	≥ 2.00	≤ 5.70
X020587	BCG_2685	372	20	9	14	0.918373	0.971548	1.03702	0.979691	1.05521	1	1	≥ 2.00	≤ 5.70
X020587	BCG_2780C	440	122	7	76	0.918425	0.986292	0.939472	1.01497	0.886781	1	1	≥ 2.00	≤ 5.70
X020587	BCG_2206C	301	15	7	9	0.919002	1.01748	1.04733	0.970863	0.931409	1	1	≥ 2.00	≤ 5.70
X020587	BCG_2546C	104	4	2	3	0.919648	1.01573	1.03361	1.41498	1.24236	1	NA	≥ 2.00	≤ 5.70
X020587	BCG_1269	162	5	4	5	0.919821	0.915354	0.948291	0.76361	0.836438	1	1	≥ 2.00	≤ 5.70
X020587	BCG_2959	233	6	2	2	0.920228	0.975696	0.932334	0.97076	0.964159	1	1	≥ 2.00	≤ 5.70
X020587	BCG_0113	225	8	4	5	0.921071	1.00096	0.972396	1.01618	0.977546	1	1	≥ 2.00	≤ 5.70
X020587	BCG_3823C	56	5	2	2	0.921664	0.950012	0.999076	0.940109	1.0593	1	1	≥ 2.00	≤ 5.70
X020587	BCG_2057C	160	7	5	7	0.921758	1.02722	1.0188	1.01144	0.993391	1	1	≥ 2.00	≤ 5.70
X020587	BCG_0485C	90	4	3	3	0.92188	0.803134	0.996573	0.928713	1.0348	1	1	≥ 2.00	≤ 5.70
X020587	BCG_2347C	416	12	8	8	0.921934	1.0046	1.02449	1.03368	0.978657	1	1	≥ 2.00	≤ 5.70
X020587	BCG_0213	385	23	10	15	0.922538	1.06645	0.991855	1.0524	1.06805	1	1	≥ 2.00	≤ 5.70
X020587	BCG_3526C	76	4	2	4	0.922556	1.06353	1.03266	0.989698	1.12601	1	1	≥ 2.00	≤ 5.70
X020587	BCG_0735	444	20	9	14	0.9231	1.03788	1.10176	1.07825	1.11938	1	1	≥ 2.00	≤ 5.70
X020587	BCG_1348	68	3	2	2	0.923976	1.07065	0.911231	0.803678	0.973007	1	NA	≥ 2.00	≤ 5.70
X020587	BCG_3557C	433	10	6	6	0.924035	0.899043	1.11962	1.16195	1.43531	1	NA	≥ 2.00	≤ 5.70
X020587	BCG_3038	102	2	2	2	0.924116	1.06627	1.08243	1.21623	1.06592	1	1	≥ 2.00	≤ 5.70
X020587	BCG_3180	238	13	5	8	0.924231	1.09009	1.01347	1.0131	1.03638	1	1	≥ 2.00	≤ 5.70
X020587	BCG_2066C	575	23	12	15	0.924716	0.977682	0.925873	1.0135	0.971266	1	1	≥ 2.00	≤ 5.70
X020587	BCG_2164C	188	8	4	4	0.924838	0.904062	0.941684	0.981181	0.997527	1	1	≥ 2.00	≤ 5.70
X020587	BCG_2103	217	6	5	5	0.926199	0.957967	0.914704	0.972258	0.976054	1	1	≥ 2.00	≤ 5.70
X020587	BCG_0103	77	4	2	2	0.926769	1.07641	0.978709	0.8787	0.877387	1	1	≥ 2.00	≤ 5.70
X020587	BCG_3104C	599	44	11	34	0.927135	1.08749	1.04605	0.921601	0.943069	1	1	≥ 2.00	≤ 5.70
X020587	BCG_2686	161	10	4	7	0.927136	1.0834	1.05273	1.01227	1.03924	1	1	≥ 2.00	≤ 5.70
X020587	BCG_1550	1049	86	16	59	0.927624	1.09651	1.07105	1.06711	0.998575	1	1	≥ 2.00	≤ 5.70
X020587	BCG_1059C	81	3	2	2	0.927769	1.05486	0.9481	1.10956	1.13607	1	1	≥ 2.00	≤ 5.70
X020587	BCG_0601	100	2	2	2	0.927775	0.914395	0.818948	0.809264	0.828065	1	NA	≥ 2.00	≤ 5.70
X020587	BCG_2394C	581	31	15	15	0.927904	0.988191	1.11443	1.15766	0.987481	1	NA	≥ 2.00	≤ 5.70
X020587	BCG_3282C	176	7	2	2	0.929178	0.977827	0.97546	1.11139	0.945141	1	1	≥ 2.00	≤ 5.70
X020587	BCG_3319C	96	8	2	3	0.929464	1.04346	0.863217	0.905916	0.882059	1	1	≥ 2.00	≤ 5.70
X020587	BCG_2561C	177	5	4	5	0.92963	0.944696	1.03145	1.00354	1.00287	1	1	≥ 2.00	≤ 5.70
X020587	BCG_3082C	442	21	10	11	0.930954	0.970175	0.984543	0.892632	0.916908	1	1	≥ 2.00	≤ 5.70
X020587	BCG_3299	1042	45	20	33	0.931498	0.995029	0.998523	1.09296	1.13523	1	1	≥ 2.00	≤ 5.70
X020587	BCG_2870C	116	6	2	2	0.931648	1.13522	0.947165	1.0623	0.957048	1	1	≥ 2.00	≤ 5.70
X020587	BCG_3112	73	5	2	2	0.932327	0.922801	1.04791	1.48644	1.15002	1	NA	≥ 2.00	≤ 5.70
X020587	BCG_2191	106	9	3	3	0.933283	1.12346	1.06899	1.24674	1.26755	1	1	≥ 2.00	≤ 5.70
X020587	BCG_3906C	341	23	6	14	0.933913	0.958219	1.00646	1.04847	1.02507	1	1	≥ 2.00	≤ 5.70
X020587	BCG_0265	231	4	3	3	0.933943	1.07932	0.857488	1.07697	0.872489	1	NA	≥ 2.00	≤ 5.70
X020587	BCG_0762	182	8	4	5	0.934985	1.06548	1.01091	0.87505	0.939047	1	NA	≥ 2.00	≤ 5.70
X020587	BCG_3018	196	11	4	4	0.935118	0.9162	0.984892	0.853172	0.935822	1	1.67	≥ 2.00	≤ 5.70
X020587	BCG_1812C	1672	96	29	79	0.935449	1.04444	0.990748	1.08786	0.998629	1	1	≥ 2.00	≤ 5.70
X020587	BCG_2238C	193	13	6	6	0.935623	0.964545	0.801245	0.823157	0.853194	1	1	≥ 2.00	≤ 5.70
X020587	BCG_2521C	2704	255	45	184	0.936068	0.981504	0.964182	1.09483	1.02245	1	NA	≥ 2.00	≤ 5.70
X020587	BCG_1890C	570	26	14	18	0.937105	0.992639	0.97705	0.987849	1.0761	1	1	≥ 2.00	≤ 5.70
X020587	BCG_0583	73	5	2	2	0.937599	1.07884	0.989442	0.779765	0.693772	1	NA	≥ 2.00	≤ 5.70
X020587	BCG_0300C	272	15	4	8	0.937688	1.05703	0.940955	1.00562	0.914386	1	1	≥ 2.00	≤ 5.70
X020587	BCG_1719	184	13	2	2	0.938795	1.05175	0.928588	0.951776	1.04441	1	NA	≥ 2.00	≤ 5.70
X020587	BCG_1339C	240	19	4	5	0.939063	1.0564	0.950683	0.864307	1.04306	1	NA	≥ 2.00	≤ 5.70
X020587	BCG_1332C	54	2	2	2	0.939166	1.11583	1.12287	1.28715	1.04391	1	NA	≥ 2.00	≤ 5.70
X020587	BCG_2150C	376	19	7	15	0.939316	1.02054	0.98304	1.06554	1.02416	1	1	≥ 2.00	≤ 5.70
X020587	BCG_1294	211	8	3	8	0.939461	1.00198	1.04196	1.03502	1.08492	1	1	≥ 2.00	≤ 5.70
X020587	BCG_2507C	154	14	3	3	0.939852	0.938413	1.07717	1.10088	0.994466	1	NA	≥ 2.00	≤ 5.70
X020587	BCG_0704	928	165	18	116	0.940555	1.11194	1.00413	0.943324	0.9269	1	1	≥ 2.00	≤ 5.70
X020587	BCG_0056	123	4	3	3	0.941038	0.900386	0.989427	0.827193	0.973972	1	1	≥ 2.00	≤ 5.70
X020587	BCG_1299C	226	19	7	11	0.941506	1.04844	0.997647	0.989475	0.946737	1	1	≥ 2.00	≤ 5.70
X020587	BCG_2299	282	20	6	9	0.941872	1.06056	0.895974	1.05669	0.949384	1	NA	≥ 2.00	≤ 5.70
X020587	BCG_3168	145	8	2	6	0.942244	1.00097	0.898638	0.940904	1.01511	1	1	≥ 2.00	≤ 5.70
X020587	BCG_0074C	262	14	7	9	0.942433	1.02021	0.951701	1.03752	1.00964	1	1	≥ 2.00	≤ 5.70
X020587	BCG_1275C	330	22	7	14	0.94256	0.991065	0.893691	1.06472	0.93343	1	NA	≥ 2.00	≤ 5.70
X020587	BCG_3879	893	53	11	31	0.942588	0.93332	1.04376	1.00433	1.01564	1	1	≥ 2.00	≤ 5.70
X020587	BCG_0210	564	22	10	11	0.942802	1.0652	1.02304	1.03127	1.05877	1	1	≥ 2.00	≤ 5.70
X020587	BCG_3305C	1729	276	23	160	0.942886	0.997193	0.941867	1.08312	0.985208	1	1	≥ 2.00	≤ 5.70
X020587	BCG_0257	217	11	5	5	0.943101	0.951955	1.05781	1.11908	1.03743	1	1	≥ 2.00	≤ 5.70
X020587	BCG_1242C	159	13	5	5	0.943321	0.907046	0.963078	0.991084	0.986958	1	1	≥ 2.00	≤ 5.70
X020587	BCG_2968C	1355	58	26	39	0.943879	1.02731	1.12999	1.21042	1.01033	1	NA	≥ 2.00	≤ 5.70
X020587	BCG_1142	252	9	7	7	0.944459	1.01669	0.821501	0.906338	0.817821	1	1	≥ 2.00	≤ 5.70
X020587	BCG_0367	95	4	2	3	0.944549	0.840227	0.97552	0.966553	0.900434	1	1	≥ 2.00	≤ 5.70
X020587	BCG_0942C	606	21	12	14	0.944953	0.995264	1.04919	1.142	1.03901	1	NA	≥ 2.00	≤ 5.70
X020587	BCG_2494C	137	9	3	3	0.945405	0.873412	0.737147	0.706687	1.34576	1	NA	≥ 2.00	≤ 5.70
X020587	BCG_1053	60	2	2	2	0.945546	0.941369	1.02783	0.945152	1.01564	1	1	≥ 2.00	≤ 5.70
X020587	BCG_2045C	128	4	2	2	0.946201	0.994525	0.949399	0.955547	0.853434	1	1.04	≥ 2.00	≤ 5.70
X020587	BCG_3617	88	7	3	3	0.946281	1.06234	1.02193	1.01192	0.974368	1	NA	≥ 2.00	≤ 5.70
X020587	BCG_3763C	63	3	2	2	0.946519	1.12381	0.980084	1.08692	0.966375	1	NA	≥ 2.00	≤ 5.70
X020587	BCG_0335C	55	8	3	4	0.946948	1.05524	0.937957	0.80374	0.902325	1	NA	≥ 2.00	≤ 5.70
X020587	BCG_0781C	257	14	5	9	0.946953	0.965598	0.761461	0.723301	0.863708	1	1	≥ 2.00	≤ 5.70
X020587	BCG_0464C	393	18	8	9	0.947429	0.976438	1.14792	1.10147	1.03994	1	NA	≥ 2.00	≤ 5.70
X020587	BCG_3222C	427	15	9	11	0.947634	1.03778	1.09781	1.14501	1.12741	1	1	≥ 2.00	≤ 5.70
X020587	BCG_3107C	313	14	7	9	0.947721	1.1324	1.03911	1.23671	1.06057	1	NA	≥ 2.00	≤ 5.70
X020587	BCG_0681C	208	9	4	7	0.948662	0.939344	1.04919	0.986715	0.962308	1	NA	≥ 2.00	≤ 5.70
X020587	BCG_2605	178	12	3	7	0.948769	1.06156	0.926615	0.947667	1.08485	1	NA	≥ 2.00	≤ 5.70
X020587	BCG_3563C	242	13	4	4	0.949092	1.02093	0.963339	1.00471	1.07416	1	NA	≥ 2.00	≤ 5.70
X020587	BCG_3116	514	21	10	14	0.949098	0.967348	0.941302	1.02811	0.893833	1	NA	≥ 2.00	≤ 5.70
X020587	BCG_2703C	322	12	6	8	0.949869	1.01789	1.06456	1.16891	1.16307	1	1	≥ 2.00	≤ 5.70
X020587	BCG_2230C	862	46	14	28	0.950117	1.03659	0.993426	0.989555	0.978799	1	NA	≥ 2.00	≤ 5.70
X020587	BCG_1845	177	10	4	5	0.950306	0.938517	1.00146	1.04358	1.13675	1	NA	≥ 2.00	≤ 5.70
X020587	BCG_1221C	122	13	3	6	0.951547	0.956499	1.1668	1.16506	1.07416	1	1	≥ 2.00	≤ 5.70
X020587	BCG_0424	487	16	10	11	0.951635	0.991996	1.00522	1.07032	1.08649	1	1	≥ 2.00	≤ 5.70
X020587	BCG_1703	69	7	2	2	0.951974	1.08765	1.00262	1.20532	1.37734	1	NA	≥ 2.00	≤ 5.70
X020587	BCG_1445	1004	49	21	29	0.952791	0.970973	0.982974	1.00462	0.818895	1	1	≥ 2.00	≤ 5.70
X020587	BCG_3118C	284	20	6	8	0.954143	1.02797	0.981971	0.945703	0.829979	1	NA	≥ 2.00	≤ 5.70
X020587	BCG_0876C	49	2	2	2	0.954491	1.03673	0.895734	0.916635	1.01434	1	1	≥ 2.00	≤ 5.70
X020587	BCG_1803C	438	24	8	22	0.954516	1.12292	1.09091	1.05675	1.091	1	1.27	≥ 2.00	≤ 5.70
X020587	BCG_2393C	128	9	2	2	0.954775	0.888242	0.975412	1.14007	0.882136	1	NA	≥ 2.00	≤ 5.70
X020587	BCG_3259C	488	30	11	17	0.955026	1.01241	0.908624	1.02892	0.998039	1	1	≥ 2.00	≤ 5.70
X020587	BCG_2764C	683	30	13	15	0.955153	1.04132	0.998025	0.987444	1.04087	1	1	≥ 2.00	≤ 5.70
X020587	BCG_0332	307	11	6	8	0.955283	0.977309	1.07111	1.17724	1.13594	1	NA	≥ 2.00	≤ 5.70
X020587	BCG_0614	85	4	3	4	0.955288	0.993368	1.0795	0.767602	0.903834	1	NA	≥ 2.00	≤ 5.70
X020587	BCG_0030C	99	19	2	9	0.95566	0.982232	1.06335	0.882371	0.998583	1	NA	≥ 2.00	≤ 5.70
X020587	BCG_3817C	180	9	4	4	0.955858	1.04329	0.988697	0.900289	0.975012	1	NA	≥ 2.00	≤ 5.70
X020587	BCG_2056C	75	5	2	2	0.957015	0.969716	0.840253	0.79942	0.829225	1	1	≥ 2.00	≤ 5.70
X020587	BCG_3021	181	7	3	5	0.957151	1.0235	1.01333	1.04894	1.10787	1	1	≥ 2.00	≤ 5.70
X020587	BCG_0999	304	13	5	8	0.957155	1.05879	1.02303	1.22052	1.03739	1	NA	≥ 2.00	≤ 5.70
X020587	BCG_2357	117	10	2	2	0.957756	1.0296	0.917216	0.836614	0.818492	1	NA	≥ 2.00	≤ 5.70
X020587	BCG_3205	108	8	3	3	0.957887	0.917414	0.886462	0.822802	0.730428	1	1	≥ 2.00	≤ 5.70
X020587	BCG_0249C	273	13	6	8	0.958131	1.03766	1.00407	1.13344	1.04355	1	NA	≥ 2.00	≤ 5.70
X020587	BCG_0878C	217	12	5	7	0.958164	1.05255	1.02938	0.899549	1.0316	1	NA	≥ 2.00	≤ 5.70
X020587	BCG_1633	302	14	8	9	0.958212	1.00847	0.993315	1.05463	1.0382	1	1	≥ 2.00	≤ 5.70
X020587	BCG_1627	90	4	2	2	0.958336	0.938165	0.936604	0.768284	0.904022	1	1	≥ 2.00	≤ 5.70
X020587	BCG_2727	151	7	3	7	0.958402	1.11342	1.06282	0.897305	1.05832	1	NA	≥ 2.00	≤ 5.70
X020587	BCG_3037C	137	14	3	3	0.958552	1.05125	0.889098	0.90095	0.954869	1	0.92	≥ 2.00	≤ 5.70
X020587	BCG_2684	1078	166	15	104	0.95988	1.0351	0.903755	1.04245	0.986863	1	1	≥ 2.00	≤ 5.70
X020587	BCG_0173C	113	4	4	4	0.96004	1.00908	0.966683	0.988117	1.00893	1	1	≥ 2.00	≤ 5.70
X020587	BCG_2170C	619	20	12	17	0.96013	1.04668	1.04027	1.1115	1.11902	1	1	≥ 2.00	≤ 5.70
X020587	BCG_0396	195	12	4	5	0.960185	1.07912	1.02972	1.07957	1.06791	1	1	≥ 2.00	≤ 5.70
X020587	BCG_2726	227	9	6	6	0.960197	0.980577	0.916268	1.14125	0.962035	1	1	≥ 2.00	≤ 5.70
X020587	BCG_2070C	1015	64	18	41	0.960292	1.06924	0.990773	0.998841	1.02846	1	NA	≥ 2.00	≤ 5.70
X020587	BCG_1395	112	7	2	3	0.96034	1.04356	1.02708	0.982118	0.917116	1	NA	≥ 2.00	≤ 5.70
X020587	BCG_0049C	339	16	5	11	0.960403	1.02987	0.981153	0.93311	0.973994	1	NA	≥ 2.00	≤ 5.70
X020587	BCG_2201C	271	11	5	6	0.961165	1.08823	0.982402	1.06047	0.975359	1	NA	≥ 2.00	≤ 5.70
X020587	BCG_0860	333	11	7	7	0.961799	1.00991	0.835631	1.28909	0.851524	1	1	≥ 2.00	≤ 5.70
X020587	BCG_2985	221	17	7	14	0.961819	1.05275	1.00995	0.974053	0.987113	1	1	≥ 2.00	≤ 5.70
X020587	BCG_0120	162	6	4	4	0.961913	0.890659	1.04547	1.28006	1.12204	1	1.88	≥ 2.00	≤ 5.70
X020587	BCG_2711	196	4	4	4	0.962018	1.01709	0.917025	0.896024	0.881502	1	NA	≥ 2.00	≤ 5.70
X020587	BCG_3722C	104	6	3	3	0.962361	1.17904	1.05706	1.13956	1.0605	1	NA	≥ 2.00	≤ 5.70
X020587	BCG_0606C	157	11	4	4	0.964101	1.01794	1.01563	0.96457	1.09905	1	NA	≥ 2.00	≤ 5.70
X020587	BCG_3376	270	12	5	8	0.964175	1.06266	1.10762	0.987987	1.16012	1	NA	≥ 2.00	≤ 5.70
X020587	BCG_1505C	130	4	2	2	0.964523	0.877091	1.09804	0.756752	0.866696	1	NA	≥ 2.00	≤ 5.70
X020587	BCG_0031	340	18	8	11	0.964986	0.972136	0.951066	0.988136	1.03791	1	NA	≥ 2.00	≤ 5.70
X020587	BCG_2585	712	36	10	23	0.965314	1.06603	0.932088	0.913372	0.928998	1	1	≥ 2.00	≤ 5.70
X020587	BCG_2081C	134	11	2	2	0.965741	1.07803	1.5262	1.16075	1.16456	1	NA	≥ 2.00	≤ 5.70
X020587	BCG_2229	377	18	7	9	0.96586	1.01408	1.04457	1.31076	1.34325	1	NA	≥ 2.00	≤ 5.70
X020587	BCG_0777C	59	3	2	2	0.965895	0.872142	1.09429	0.832977	1.03882	1	1	≥ 2.00	≤ 5.70
X020587	BCG_3559C	217	12	5	6	0.966606	1.02944	1.07587	1.02028	1.13152	1	NA	≥ 2.00	≤ 5.70
X020587	BCG_1579C	1571	65	29	38	0.967025	1.00898	1.1602	1.14567	0.946897	1	1	≥ 2.00	≤ 5.70
X020587	BCG_3255C	536	18	10	14	0.96721	1.03957	1.01165	1.12287	1.0511	1	NA	≥ 2.00	≤ 5.70
X020587	BCG_0082	279	10	3	3	0.967494	1.14925	1.0132	1.09056	0.928244	1	NA	≥ 2.00	≤ 5.70
X020587	BCG_0465C	60	3	2	3	0.968205	1.21423	1.04501	0.872873	0.960493	1	1	≥ 2.00	≤ 5.70
X020587	BCG_1786	825	33	17	21	0.968288	1.02602	1.06212	1.13999	1.18708	1	NA	≥ 2.00	≤ 5.70
X020587	BCG_0717	4152	319	77	243	0.968405	0.962808	1.14167	1.12646	0.999653	1	NA	≥ 2.00	≤ 5.70
X020587	BCG_1636C	380	21	7	19	0.96862	0.943919	0.968992	1.27797	1.18244	1	1	≥ 2.00	≤ 5.70
X020587	BCG_1922C	96	3	3	3	0.969078	0.944782	0.864591	0.663518	0.719342	1	1	≥ 2.00	≤ 5.70
X020587	BCG_2280	165	8	5	5	0.970329	1.1245	0.925906	1.02541	0.954642	1	1	≥ 2.00	≤ 5.70
X020587	BCG_1266	562	21	10	12	0.97043	0.996257	0.959494	1.05857	0.947738	1	NA	≥ 2.00	≤ 5.70
X020587	BCG_1560	315	13	10	12	0.971422	1.105	0.919853	0.903771	0.914573	1	1	≥ 2.00	≤ 5.70
X020587	BCG_3067C	208	18	5	16	0.971712	1.13127	1.12125	0.980757	1.08225	1	0.97	≥ 2.00	≤ 5.70
X020587	BCG_1855	180	12	3	4	0.97188	1.0389	0.77889	0.986908	0.817374	1	NA	≥ 2.00	≤ 5.70
X020587	BCG_3181	297	18	5	13	0.972343	1.03068	1.01263	1.03967	1.04276	1	1	≥ 2.00	≤ 5.70
X020587	BCG_0067C	107	3	2	2	0.972346	1.01008	1.07017	1.10601	1.19089	1	NA	≥ 2.00	≤ 5.70
X020587	BCG_2731C	407	18	8	9	0.972506	0.95626	1.08445	1.02465	1.12759	1	NA	≥ 2.00	≤ 5.70
X020587	BCG_2054	121	4	2	2	0.973125	0.955291	0.816831	0.943723	0.824455	1	1	≥ 2.00	≤ 5.70
X020587	BCG_2380C	444	21	9	12	0.973913	1.12376	0.997378	1.00727	0.972591	1	1	≥ 2.00	≤ 5.70
X020587	BCG_0830	101	7	2	2	0.974301	0.860162	1.10991	1.14364	1.03229	1	1	≥ 2.00	≤ 5.70
X020587	BCG_1462	64	4	2	2	0.974381	1.14608	1.0015	0.971387	0.90849	1	NA	≥ 2.00	≤ 5.70
X020587	BCG_0475C	65	4	2	3	0.975322	0.943913	1.09443	1.06827	1.09788	1	1	≥ 2.00	≤ 5.70
X020587	BCG_0469	204	11	5	6	0.975481	1.06282	1.02525	1.64288	0.935183	1	0.56	≥ 2.00	≤ 5.70
X020587	BCG_3294C	402	19	10	13	0.975573	1.04741	0.980501	0.961211	0.918924	1	NA	≥ 2.00	≤ 5.70
X020587	BCG_0140C	709	34	15	18	0.976177	1.015	1.0753	1.13288	0.967814	1	0.75	≥ 2.00	≤ 5.70
X020587	BCG_2594C	180	5	2	2	0.976348	1.03049	1.03975	1.15488	1.0391	1	NA	≥ 2.00	≤ 5.70
X020587	BCG_2233	99	6	3	3	0.976822	1.102	1.08743	1.0031	1.0117	1	1.24	≥ 2.00	≤ 5.70
X020587	BCG_2314	754	28	12	23	0.976979	1.03149	1.01162	1.09821	1.07034	1	NA	≥ 2.00	≤ 5.70
X020587	BCG_1364	80	9	2	9	0.977052	1.07611	0.907371	1.07059	0.994686	1	1	≥ 2.00	≤ 5.70
X020587	BCG_1108	278	19	7	11	0.977054	1.0077	1.06798	1.21989	1.19634	1	NA	≥ 2.00	≤ 5.70
X020587	BCG_0243C	1172	46	24	34	0.977272	1.12337	0.999488	1.01149	1.03394	1	1	≥ 2.00	≤ 5.70
X020587	BCG_0029C	215	13	5	7	0.977848	0.886316	0.928648	0.970338	1.12182	1	1	≥ 2.00	≤ 5.70
X020587	BCG_1815	723	34	16	23	0.978159	1.06051	1.01645	1.04912	1.10543	1	NA	≥ 2.00	≤ 5.70
X020587	BCG_2156	127	8	3	4	0.978182	0.995932	0.882838	0.835103	0.785746	1	2.41	≥ 2.00	≤ 5.70
X020587	BCG_2368	1458	61	27	38	0.978986	1.06991	1.05629	1.0843	1.02552	1	1	≥ 2.00	≤ 5.70
X020587	BCG_0045C	326	15	5	9	0.979126	1.04462	1.07706	1.14445	1.06978	1	NA	≥ 2.00	≤ 5.70
X020587	BCG_1444	218	10	4	5	0.979524	1.0802	0.992671	1.00491	1.06173	1	NA	≥ 2.00	≤ 5.70
X020587	BCG_3905C	225	10	4	7	0.979527	1.10257	1.03366	1.02697	0.988125	1	0.64	≥ 2.00	≤ 5.70
X020587	BCG_2651C	209	11	4	4	0.980002	0.957299	0.86095	0.730955	0.776037	1	1	≥ 2.00	≤ 5.70
X020587	BCG_3437C	379	16	8	8	0.980265	0.973106	0.992875	1.07328	1.06817	1	NA	≥ 2.00	≤ 5.70
X020587	BCG_2437C	91	4	2	2	0.980572	1.18644	0.836876	0.810125	0.794918	1	1	≥ 2.00	≤ 5.70
X020587	BCG_3059	224	7	3	5	0.981292	1.02874	1.05007	1.14567	1.04111	1	NA	≥ 2.00	≤ 5.70
X020587	BCG_0680C	348	17	8	13	0.981421	1.14815	1.15964	1.1636	1.11779	1	1.39	≥ 2.00	≤ 5.70
X020587	BCG_0264C	713	31	14	24	0.981523	1.05672	0.979394	0.866592	0.887161	1	NA	≥ 2.00	≤ 5.70
X020587	BCG_2902C	204	10	3	4	0.981709	1.2003	1.11758	1.05276	1.09141	1	1.48	≥ 2.00	≤ 5.70
X020587	BCG_0758	201	31	4	15	0.981742	0.973044	1.04324	1.072	1.24891	1	NA	≥ 2.00	≤ 5.70
X020587	BCG_1013	537	20	11	11	0.98199	1.03181	1.04612	1.07653	1.11698	1	NA	≥ 2.00	≤ 5.70
X020587	BCG_2767	220	10	5	6	0.982118	1.0687	0.989661	1.09148	1.0661	1	NA	≥ 2.00	≤ 5.70
X020587	BCG_2388C	233	12	4	4	0.982328	1.13169	1.0403	1.4572	1.19834	1	NA	≥ 2.00	≤ 5.70
X020587	BCG_2962C	3783	222	66	158	0.982367	1.07175	1.1385	1.10007	0.965342	1	NA	≥ 2.00	≤ 5.70
X020587	BCG_0779	363	16	6	8	0.982817	1.06871	1.11203	1.20929	1.09447	1	NA	≥ 2.00	≤ 5.70
X020587	BCG_2120	804	38	15	25	0.982836	0.997794	1.00785	1.14681	1.13665	1	NA	≥ 2.00	≤ 5.70
X020587	BCG_2365	119	8	3	6	0.983001	1.06539	0.976593	0.985025	0.870013	1	NA	≥ 2.00	≤ 5.70
X020587	BCG_3721C	292	15	4	5	0.983096	1.05592	1.0517	1.27226	1.26386	1	NA	≥ 2.00	≤ 5.70
X020587	BCG_1020C	188	10	2	2	0.98336	0.98457	1.07537	1.16067	1.21315	1	NA	≥ 2.00	≤ 5.70
X020587	BCG_3797	183	11	6	7	0.983625	1.03294	0.976236	1.04057	1.0792	1	NA	≥ 2.00	≤ 5.70
X020587	BCG_2759C	391	21	8	17	0.984065	1.07041	1.03304	1.04172	0.942588	1	NA	≥ 2.00	≤ 5.70
X020587	BCG_1917C	527	20	13	15	0.984332	1.04386	0.944288	1.02767	0.972239	1	NA	≥ 2.00	≤ 5.70
X020587	BCG_2052C	52	5	2	2	0.98439	0.988857	0.829379	1.14833	0.940603	1	NA	≥ 2.00	≤ 5.70
X020587	BCG_1050	202	12	5	6	0.984483	0.988293	1.00933	1.02041	0.947728	1	NA	≥ 2.00	≤ 5.70
X020587	BCG_0323	508	17	9	13	0.984899	1.00603	1.08646	1.19765	1.15583	1	NA	≥ 2.00	≤ 5.70
X020587	BCG_1804C	267	17	5	8	0.985014	1.09327	1.08096	1.09051	1.06052	1	1	≥ 2.00	≤ 5.70
X020587	BCG_2496C	2690	129	57	87	0.985212	1.04022	1.11246	1.09093	0.947628	1	NA	≥ 2.00	≤ 5.70
X020587	BCG_3083C	253	9	6	6	0.985276	0.997372	0.994228	1.06029	0.944279	1	1	≥ 2.00	≤ 5.70
X020587	BCG_0603	335	13	5	9	0.985455	1.02865	0.839435	0.844524	0.935779	1	NA	≥ 2.00	≤ 5.70
X020587	BCG_0445C	150	7	4	6	0.9857	1.14287	0.951471	0.870468	0.819919	1	NA	≥ 2.00	≤ 5.70
X020587	BCG_0566C	269	12	6	11	0.986596	1.0913	0.922455	0.835236	0.826089	1	NA	≥ 2.00	≤ 5.70
X020587	BCG_3283	276	13	8	10	0.987121	0.981535	1.00984	1.07767	1.04225	1	NA	≥ 2.00	≤ 5.70
X020587	BCG_0975C	391	13	6	8	0.987316	1.05693	1.01636	1.1018	1.04733	1	NA	≥ 2.00	≤ 5.70
X020587	BCG_3642	139	7	2	2	0.987429	1.18938	1.23809	1.09586	1.17178	1	NA	≥ 2.00	≤ 5.70
X020587	BCG_0373	172	8	3	5	0.98793	1.03541	0.778643	0.755827	0.684878	1	NA	≥ 2.00	≤ 5.70
X020587	BCG_2610C	540	25	9	14	0.988334	1.06684	1.02754	1.10919	1.18514	1	NA	≥ 2.00	≤ 5.70
X020587	BCG_1077	697	32	15	15	0.988403	0.981585	1.03532	1.1061	0.882719	1	NA	≥ 2.00	≤ 5.70
X020587	BCG_0046C	630	25	12	18	0.988469	1.09429	1.09644	1.11551	1.10365	1	1	≥ 2.00	≤ 5.70
X020587	BCG_0437C	639	31	9	22	0.988869	1.01063	0.95628	1.05177	0.961886	1	1	≥ 2.00	≤ 5.70
X020587	BCG_0514	499	33	11	14	0.989023	1.08594	1.05561	1.07925	1.04435	1	NA	≥ 2.00	≤ 5.70
X020587	BCG_0112	298	12	5	6	0.98925	0.989877	1.04852	1.09425	1.04989	1	NA	≥ 2.00	≤ 5.70
X020587	BCG_1317	165	7	5	5	0.989301	1.02252	0.962284	0.931121	0.905858	1	NA	≥ 2.00	≤ 5.70
X020587	BCG_3212C	179	9	4	5	0.989424	1.08565	0.891851	1.12323	1.25343	1	NA	≥ 2.00	≤ 5.70
X020587	BCG_1590C	209	14	4	4	0.989572	1.05801	1.01132	0.982595	0.897226	1	NA	≥ 2.00	≤ 5.70
X020587	BCG_2997C	143	8	2	2	0.989586	1.02804	0.834006	0.993513	0.960392	1	NA	≥ 2.00	≤ 5.70
X020587	BCG_0429C	241	12	5	7	0.98959	0.96702	0.95256	1.1345	1.07784	1	NA	≥ 2.00	≤ 5.70
X020587	BCG_2483	79	3	2	3	0.989957	1.06974	1.04472	1.04208	1.04565	1	NA	≥ 2.00	≤ 5.70
X020587	BCG_1318	330	12	7	8	0.989986	1.15024	1.04308	1.12814	1.13786	1	1	≥ 2.00	≤ 5.70
X020587	BCG_1392C	175	8	4	4	0.990029	0.989871	0.907554	1.07596	0.780289	1	NA	≥ 2.00	≤ 5.70
X020587	BCG_0585C	70	4	3	3	0.990181	1.01734	0.955038	2.59473	0.9521	1	0.7	≥ 2.00	≤ 5.70
X020587	BCG_0716	2672	189	45	133	0.99043	1.06711	1.15857	1.11336	0.95925	1	NA	≥ 2.00	≤ 5.70
X020587	BCG_1252	239	13	8	10	0.99048	1.12977	0.999825	0.936472	0.902731	1	NA	≥ 2.00	≤ 5.70
X020587	BCG_3006	395	22	9	20	0.990986	0.918777	0.977157	1.07876	1.20073	1	NA	≥ 2.00	≤ 5.70
X020587	BCG_3298	237	11	5	8	0.991033	1.02647	0.874376	0.917881	0.891857	1	NA	≥ 2.00	≤ 5.70
X020587	BCG_1328C	79	3	2	2	0.991485	0.884553	1.14402	0.878849	1.16028	1	1	≥ 2.00	≤ 5.70
X020587	BCG_0513C	358	20	7	10	0.99162	1.14944	1.005	1.13242	1.02951	1	1.29	≥ 2.00	≤ 5.70
X020587	BCG_0476C	256	8	4	5	0.991851	1.11277	0.983414	1.0562	0.941911	1	1	≥ 2.00	≤ 5.70
X020587	BCG_2212	418	37	10	28	0.99194	1.12559	1.10678	1.15972	1.15226	1	1	≥ 2.00	≤ 5.70
X020587	BCG_0692C	123	6	3	3	0.992135	1.13741	1.03888	1.06113	1.14514	1	1	≥ 2.00	≤ 5.70
X020587	BCG_2740C	123	8	2	2	0.992277	1.01447	0.823465	0.880353	0.855626	1	NA	≥ 2.00	≤ 5.70
X020587	BCG_2584	76	5	3	4	0.992799	0.939091	1.04748	0.93478	1.00504	1	1	≥ 2.00	≤ 5.70
X020587	BCG_3441	123	9	2	4	0.99354	0.981867	0.895859	0.786203	0.936671	1	1	≥ 2.00	≤ 5.70
X020587	BCG_1337	535	20	13	15	0.993796	1.04148	1.08224	1.12198	1.10229	1	NA	≥ 2.00	≤ 5.70
X020587	BCG_1340C	649	19	10	12	0.993826	1.1038	0.987058	1.1011	1.0903	1	NA	≥ 2.00	≤ 5.70
X020587	BCG_1999C	51	3	2	3	0.993989	0.842559	1.03708	0.985413	1.08767	1	1	≥ 2.00	≤ 5.70
X020587	BCG_3882C	197	9	3	3	0.994077	0.924933	0.878235	0.852208	0.916021	1	1	≥ 2.00	≤ 5.70
X020587	BCG_0179C	257	11	7	10	0.994323	1.13918	1.10571	1.11562	1.16213	1	1	≥ 2.00	≤ 5.70
X020587	BCG_0609C	184	9	3	3	0.994334	0.971343	0.915741	0.881702	0.877474	1	1	≥ 2.00	≤ 5.70
X020587	BCG_0782	257	21	7	14	0.99439	1.05594	1.043	1.02381	1.12704	1	NA	≥ 2.00	≤ 5.70
X020587	BCG_1546	513	41	9	35	0.994826	0.9976	0.981919	0.993479	0.947207	1	1	≥ 2.00	≤ 5.70
X020587	BCG_0382	357	20	9	9	0.994908	1.07017	1.01785	1.0784	1.11138	1	NA	≥ 2.00	≤ 5.70
X020587	BCG_2108	153	9	3	4	0.99516	1.07782	0.869403	1.07167	1.02635	1	1	≥ 2.00	≤ 5.70
X020587	BCG_2527	72	3	2	2	0.995601	0.880583	0.914637	0.773763	0.969695	1	1	≥ 2.00	≤ 5.70
X020587	BCG_3583	407	21	9	15	0.995637	1.13694	1.02548	1.29671	0.9663	1	2.1	≥ 2.00	≤ 5.70
X020587	BCG_2064C	208	10	4	5	0.99602	1.04946	1.03735	1.13576	1.09411	1	NA	≥ 2.00	≤ 5.70
X020587	BCG_0812C	196	12	4	9	0.996589	1.0488	1.03773	0.841684	0.905994	1	NA	≥ 2.00	≤ 5.70
X020587	BCG_3415C	85	8	2	4	0.996727	0.87348	0.955447	0.911642	1.02247	1	1	≥ 2.00	≤ 5.70
X020587	BCG_1964	717	28	15	22	0.997093	1.07309	0.995822	1.04142	0.989461	1	1	≥ 2.00	≤ 5.70
X020587	BCG_1538	273	9	5	7	0.997127	0.957136	1.30906	0.928269	1.10599	1	0.93	≥ 2.00	≤ 5.70
X020587	BCG_0531	602	31	12	20	0.997134	1.09084	1.05247	1.21761	1.12194	1	NA	≥ 2.00	≤ 5.70
X020587	BCG_1700	165	11	3	5	0.997367	1.03126	1.04354	1.08943	1.3742	1	NA	≥ 2.00	≤ 5.70
X020587	BCG_3811C	410	19	6	15	0.998272	0.952984	1.06343	0.968371	1.03253	1	NA	≥ 2.00	≤ 5.70
X020587	BCG_3314	1720	151	27	115	0.998622	1.07072	1.02491	1.1225	1.0735	1	NA	≥ 2.00	≤ 5.70
X020587	BCG_1706C	359	14	8	9	0.999115	1.08791	1.04199	1.13022	1.15364	1	1	≥ 2.00	≤ 5.70
X020587	BCG_1768C	173	5	5	5	0.99951	0.933896	0.969542	0.821543	0.904034	1	1	≥ 2.00	≤ 5.70
X020587	BCG_2806	214	13	4	4	0.999576	1.06966	0.857805	0.896706	0.962077	1	NA	≥ 2.00	≤ 5.70
X020587	BCG_3408	108	6	2	2	0.999668	1.18588	1.12652	1.35705	0.969256	1	1	≥ 2.00	≤ 5.70
X020587	BCG_1320C	146	9	3	5	1.00049	0.992372	0.864679	0.746354	0.80893	1	NA	≥ 2.00	≤ 5.70
X020587	BCG_2950	262	13	6	9	1.00054	1.01321	0.920851	0.808657	0.849825	1	NA	≥ 2.00	≤ 5.70
X020587	BCG_1808	206	7	5	7	1.00099	1.09107	1.08866	1.13894	1.09987	1	1	≥ 2.00	≤ 5.70
X020587	BCG_3967	799	28	13	17	1.00189	1.03516	0.997013	1.03992	1.00008	1	1.47	≥ 2.00	≤ 5.70
X020587	BCG_2988C	864	37	17	21	1.00245	1.12867	1.03492	1.06457	0.984594	1	1	≥ 2.00	≤ 5.70
X020587	BCG_0504C	410	37	7	26	1.00248	1.11064	0.973254	0.992751	0.955993	1	1	≥ 2.00	≤ 5.70
X020587	BCG_1857	220	12	4	7	1.00253	1.05668	1.12626	1.11303	0.984857	1	NA	≥ 2.00	≤ 5.70
X020587	BCG_3216C	133	5	2	2	1.00283	1.13115	0.970504	0.988709	0.955977	1	1	≥ 2.00	≤ 5.70
X020587	BCG_2112C	1154	40	23	25	1.00339	1.09199	1.05792	1.11574	1.24405	1	1.72	≥ 2.00	≤ 5.70
X020587	BCG_1041	75	6	3	4	1.00354	1.09613	1.02998	1.12493	1.10616	1	NA	≥ 2.00	≤ 5.70
X020587	BCG_3651	239	9	5	6	1.00359	1.09124	0.983999	1.24739	1.0665	1	NA	≥ 2.00	≤ 5.70
X020587	BCG_2267C	221	13	4	4	1.00368	1.1086	0.959143	1.05374	0.997499	1	1	≥ 2.00	≤ 5.70
X020587	BCG_1860	269	14	5	8	1.00396	1.06953	1.08356	1.39157	1.04349	1	2.01	≥ 2.00	≤ 5.70
X020587	BCG_2943C	1505	69	30	39	1.00433	1.00551	1.1353	1.15906	0.924962	1	NA	≥ 2.00	≤ 5.70
X020587	BCG_2117C	730	36	14	24	1.00483	1.05782	1.00301	1.09744	1.09359	1	1	≥ 2.00	≤ 5.70
X020587	BCG_0095	158	10	4	4	1.00494	1.17155	1.05096	1.24157	1.17567	1	1	≥ 2.00	≤ 5.70
X020587	BCG_0613	782	39	13	25	1.0054	1.03244	0.976503	1.08513	1.03657	1	NA	≥ 2.00	≤ 5.70
X020587	BCG_2868C	156	8	3	3	1.00572	0.956872	0.952753	0.985496	0.937129	1	NA	≥ 2.00	≤ 5.70
X020587	BCG_2636C	217	11	4	6	1.00572	1.09307	0.910047	0.996074	0.950122	1	1	≥ 2.00	≤ 5.70
X020587	BCG_2957	1182	40	23	28	1.00579	0.966367	1.12366	1.12853	1.02863	1	1	≥ 2.00	≤ 5.70
X020587	BCG_3301	230	8	4	4	1.00607	1.07039	1.05759	1.1565	1.12102	1	1	≥ 2.00	≤ 5.70
X020587	BCG_2745C	202	8	5	7	1.00611	1.08643	1.03378	1.06018	1.03967	1	NA	≥ 2.00	≤ 5.70
X020587	BCG_1140	599	57	9	37	1.00672	1.12333	1.12014	1.14387	0.997244	1	NA	≥ 2.00	≤ 5.70
X020587	BCG_1169C	356	16	6	11	1.00723	0.949242	0.974456	0.807616	0.835226	1	NA	≥ 2.00	≤ 5.70
X020587	BCG_3260C	336	13	5	6	1.00731	1.0819	1.04871	1.1688	1.18341	1	1	≥ 2.00	≤ 5.70
X020587	BCG_3556C	248	16	5	6	1.00741	0.972944	1.01848	1.14504	1.26208	1	NA	≥ 2.00	≤ 5.70
X020587	BCG_3703	530	20	9	13	1.00765	1.10044	0.981468	1.00399	0.984718	1	1	≥ 2.00	≤ 5.70
X020587	BCG_0678C	101	10	2	2	1.00775	1.01411	1.08971	1.3545	1.13135	1	1	≥ 2.00	≤ 5.70
X020587	BCG_2789C	235	9	4	6	1.00803	1.05706	0.989709	1.11591	1.088	1	NA	≥ 2.00	≤ 5.70
X020587	BCG_1681	160	17	3	13	1.00816	1.03145	1.14642	1.0802	1.07705	1	NA	≥ 2.00	≤ 5.70
X020587	BCG_2974	723	31	10	21	1.00822	1.05444	0.946993	1.03106	0.973097	1	NA	≥ 2.00	≤ 5.70
X020587	BCG_3592C	362	18	9	13	1.0087	1.06987	1.03005	1.11182	1.03519	1	1	≥ 2.00	≤ 5.70
X020587	BCG_2536C	159	5	3	3	1.00887	1.08403	1.01747	1.14475	0.937487	1	NA	≥ 2.00	≤ 5.70
X020587	BCG_2938	249	10	6	6	1.00935	1.05269	1.00538	1.17226	1.11524	1	1	≥ 2.00	≤ 5.70
X020587	BCG_3240C	534	24	10	19	1.00943	1.0981	1.07184	1.10641	1.09435	1	NA	≥ 2.00	≤ 5.70
X020587	BCG_2209	142	9	3	4	1.00955	1.03083	1.12107	1.15021	1.10193	1	NA	≥ 2.00	≤ 5.70
X020587	BCG_1676	1744	80	34	57	1.00985	0.981402	1.05628	1.14371	1.23035	1	NA	≥ 2.00	≤ 5.70
X020587	BCG_2163C	63	3	2	3	1.00986	0.947244	0.996899	1.17301	0.809735	1	NA	≥ 2.00	≤ 5.70
X020587	BCG_1665C	294	13	7	8	1.01001	1.09219	1.06083	1.14089	1.08383	1	NA	≥ 2.00	≤ 5.70
X020587	BCG_2017	133	6	3	3	1.01036	1.14509	1.05812	0.957512	1.04382	1	NA	≥ 2.00	≤ 5.70
X020587	BCG_3544C	172	15	4	4	1.01039	1.08638	1.12853	1.10605	1.13152	1	NA	≥ 2.00	≤ 5.70
X020587	BCG_1575	192	8	5	5	1.01084	0.88189	0.910808	0.928886	0.917354	1	NA	≥ 2.00	≤ 5.70
X020587	BCG_2211	633	43	13	26	1.01087	1.08389	1.10113	1.09242	1.11748	1	NA	≥ 2.00	≤ 5.70
X020587	BCG_0341	129	3	2	3	1.01143	0.961203	0.863722	0.805607	0.829521	1	NA	≥ 2.00	≤ 5.70
X020587	BCG_0386	226	12	4	4	1.0117	1.00196	0.985664	0.950165	0.946207	1	NA	≥ 2.00	≤ 5.70
X020587	BCG_3792	270	11	6	8	1.01184	1.01159	1.03003	0.987288	0.987749	1	1	≥ 2.00	≤ 5.70
X020587	BCG_2305	214	15	5	9	1.01185	1.05922	1.07888	1.17603	1.13547	1	NA	≥ 2.00	≤ 5.70
X020587	BCG_2980C	200	7	6	7	1.01222	1.0741	0.909908	0.926598	0.8638	1	NA	≥ 2.00	≤ 5.70
X020587	BCG_1747	512	21	10	18	1.01279	1.02184	1.03965	1.13804	1.07011	1	1	≥ 2.00	≤ 5.70
X020587	BCG_0581C	192	6	5	6	1.01288	1.1158	1.1027	1.02818	1.07035	1	NA	≥ 2.00	≤ 5.70
X020587	BCG_0288C	146	8	4	4	1.01311	0.940769	1.00824	0.763279	0.779359	1	NA	≥ 2.00	≤ 5.70
X020587	BCG_0322	216	13	4	5	1.01314	1.08305	0.848654	0.861911	0.951709	1	1	≥ 2.00	≤ 5.70
X020587	BCG_1599	170	5	3	4	1.01416	0.921751	0.810407	0.844904	0.82953	1	1	≥ 2.00	≤ 5.70
X020587	BCG_0621	235	10	5	5	1.01438	0.988979	0.746719	0.747161	0.915613	1	NA	≥ 2.00	≤ 5.70
X020587	BCG_0182	341	10	6	6	1.01455	1.13233	0.941186	0.976822	0.876455	1	NA	≥ 2.00	≤ 5.70
X020587	BCG_1334	406	22	8	20	1.01498	1.19523	1.23462	1.12189	1.16631	1	NA	≥ 2.00	≤ 5.70
X020587	BCG_0540	235	5	4	4	1.01543	1.16101	0.98419	0.871138	0.76793	1	NA	≥ 2.00	≤ 5.70
X020587	BCG_0995C	257	5	4	4	1.01557	0.937674	0.993763	1.29531	1.14971	1	NA	≥ 2.00	≤ 5.70
X020587	BCG_3772	209	10	5	7	1.01567	0.96651	0.921664	1.01621	1.08094	1	1	≥ 2.00	≤ 5.70
X020587	BCG_0206	409	17	10	15	1.01584	1.10934	1.06846	1.00401	1.01661	1	NA	≥ 2.00	≤ 5.70
X020587	BCG_1388C	281	12	5	9	1.01677	1.04304	0.93762	0.950083	0.927897	1	NA	≥ 2.00	≤ 5.70
X020587	BCG_2135C	629	27	10	22	1.01682	1.06974	1.04193	0.972287	1.204	1	NA	≥ 2.00	≤ 5.70
X020587	BCG_0242	247	6	3	4	1.0173	1.19976	1.13276	1.10157	1.02878	1	NA	≥ 2.00	≤ 5.70
X020587	BCG_3727	172	12	4	11	1.01731	1.09686	1.03884	1.04432	1.10983	1	NA	≥ 2.00	≤ 5.70
X020587	BCG_1203C	260	11	5	7	1.01767	1.14511	1.04486	0.987358	1.06552	1	1	≥ 2.00	≤ 5.70
X020587	BCG_0279C	200	7	4	5	1.01776	1.04893	0.896637	0.964388	0.961699	1	1	≥ 2.00	≤ 5.70
X020587	BCG_1442	179	8	5	5	1.01796	1.03985	1.07985	0.926829	0.978986	1	NA	≥ 2.00	≤ 5.70
X020587	BCG_0548C	106	5	2	2	1.018	0.993623	0.797686	0.766591	0.830944	1	NA	≥ 2.00	≤ 5.70
X020587	BCG_3730C	275	8	6	6	1.01872	1.0821	0.913546	0.868588	0.944548	1	NA	≥ 2.00	≤ 5.70
X020587	BCG_3102	465	18	7	11	1.0189	1.01031	1.12534	1.17167	0.932578	1	NA	≥ 2.00	≤ 5.70
X020587	BCG_0598	127	6	2	2	1.01916	1.00148	0.896737	0.988687	1.01375	1	NA	≥ 2.00	≤ 5.70
X020587	BCG_1761	132	10	4	4	1.01934	0.9516	0.808266	0.758432	0.805319	1	NA	≥ 2.00	≤ 5.70
X020587	BCG_2243	1008	47	20	41	1.01981	0.934348	1.05348	1.17651	1.22366	1	1	≥ 2.00	≤ 5.70
X020587	BCG_0083	208	6	4	4	1.02005	1.08807	0.984861	0.895956	0.952209	1	NA	≥ 2.00	≤ 5.70
X020587	BCG_3119C	215	10	2	2	1.02006	1.06203	1.00129	1.00073	1.03189	1	NA	≥ 2.00	≤ 5.70
X020587	BCG_0193	428	30	7	21	1.02041	1.15156	1.13233	1.11693	1.13017	1	NA	≥ 2.00	≤ 5.70
X020587	BCG_0695C	314	17	5	8	1.02093	1.12443	1.01036	0.939892	0.879632	1	NA	≥ 2.00	≤ 5.70
X020587	BCG_3974C	158	5	3	3	1.02098	0.948551	0.864562	0.715876	0.740683	1	NA	≥ 2.00	≤ 5.70
X020587	BCG_2983C	431	32	9	15	1.02099	1.05386	1.04713	1.13555	1.0853	1	NA	≥ 2.00	≤ 5.70
X020587	BCG_3400	150	7	2	2	1.0214	1.12297	1.00608	0.932755	0.96942	1	NA	≥ 2.00	≤ 5.70
X020587	BCG_1995	291	12	6	9	1.02142	1.02617	1.0854	1.09575	1.08702	1	NA	≥ 2.00	≤ 5.70
X020587	BCG_3239	112	13	2	3	1.02143	1.10883	0.846216	0.996721	0.877132	1	NA	≥ 2.00	≤ 5.70
X020587	BCG_2402C	93	7	2	3	1.02203	1.27741	1.06598	1.07637	1.24751	1	NA	≥ 2.00	≤ 5.70
X020587	BCG_0172	424	15	8	10	1.02213	0.973074	0.978018	1.03503	0.976579	1	1	≥ 2.00	≤ 5.70
X020587	BCG_0215	797	25	9	15	1.02222	1.18584	1.02186	1.014	1.02765	1	NA	≥ 2.00	≤ 5.70
X020587	BCG_3945C	279	9	5	6	1.02244	1.10783	1.04632	1.2292	1.04991	1	1	≥ 2.00	≤ 5.70
X020587	BCG_2464C	2557	171	40	117	1.02245	1.01229	1.11582	1.14955	1.50654	1	0.5	≥ 2.00	≤ 5.70
X020587	BCG_2979C	223	7	4	6	1.02262	0.985247	1.11738	1.10108	1.19434	1	NA	≥ 2.00	≤ 5.70
X020587	BCG_2729	141	4	3	3	1.02275	1.04894	0.877672	0.692428	0.793496	1	NA	≥ 2.00	≤ 5.70
X020587	BCG_0788	113	4	3	4	1.02293	0.980873	0.846363	1.00416	0.876193	1	NA	≥ 2.00	≤ 5.70
X020587	BCG_2469C	386	15	8	12	1.02295	1.09111	1.01236	1.03424	1.05026	1	NA	≥ 2.00	≤ 5.70
X020587	BCG_1877C	177	11	4	5	1.02323	1.12425	1.07209	1.09168	0.979514	1	NA	≥ 2.00	≤ 5.70
X020587	BCG_3272C	102	5	4	5	1.02349	1.00175	1.05615	1.09934	0.939211	1	NA	≥ 2.00	≤ 5.70
X020587	BCG_1968C	243	10	5	6	1.02353	1.07572	0.983769	1.03947	0.919489	1	NA	≥ 2.00	≤ 5.70
X020587	BCG_3923	151	6	3	3	1.02374	1.05566	1.16722	1.10922	1.00854	1	NA	≥ 2.00	≤ 5.70
X020587	BCG_1829	345	22	6	12	1.02377	1.07926	1.11739	1.14447	1.1775	1	NA	≥ 2.00	≤ 5.70
X020587	BCG_3863C	1142	68	19	44	1.02388	1.06832	0.961094	0.970308	0.971819	1	1	≥ 2.00	≤ 5.70
X020587	BCG_0252C	507	25	8	11	1.02441	1.13032	0.978149	0.964889	0.951023	1	1	≥ 2.00	≤ 5.70
X020587	BCG_0600	285	14	6	10	1.02452	1.05849	0.822823	0.876014	0.848228	1	NA	≥ 2.00	≤ 5.70
X020587	BCG_2348	92	4	2	2	1.0248	0.887753	0.942516	0.818723	0.894401	1	NA	≥ 2.00	≤ 5.70
X020587	BCG_3671C	193	3	2	2	1.02576	0.996184	1.03626	0.856295	0.846496	1	NA	≥ 2.00	≤ 5.70
X020587	BCG_1358	47	6	2	3	1.02587	1.16998	1.18517	0.968203	0.976658	1	NA	≥ 2.00	≤ 5.70
X020587	BCG_1771C	183	6	4	5	1.02623	0.970804	1.03432	0.840454	0.87076	1	NA	≥ 2.00	≤ 5.70
X020587	BCG_2069	170	7	3	5	1.02625	0.959595	1.11375	0.843403	0.839892	1	1	≥ 2.00	≤ 5.70
X020587	BCG_1081	240	5	5	5	1.02647	0.98222	1.10425	1.22642	1.40845	1	NA	≥ 2.00	≤ 5.70
X020587	BCG_2500C	708	24	16	19	1.02657	1.04591	0.972509	1.15837	1.07385	1	NA	≥ 2.00	≤ 5.70
X020587	BCG_1403	66	4	2	3	1.02666	0.969034	0.936306	0.779329	0.842425	1	NA	≥ 2.00	≤ 5.70
X020587	BCG_0381	216	18	5	5	1.02671	1.02297	0.963399	1.08439	1.07528	1	1	≥ 2.00	≤ 5.70
X020587	BCG_3309	1326	126	20	99	1.0268	1.05575	1.01411	1.03649	1.05251	1	NA	≥ 2.00	≤ 5.70
X020587	BCG_1082	98	6	2	4	1.027	0.928468	1.0101	0.748089	0.753782	1	NA	≥ 2.00	≤ 5.70
X020587	BCG_0189C	226	12	6	10	1.02702	1.20183	1.03727	1.02709	1.00104	1	NA	≥ 2.00	≤ 5.70
X020587	BCG_3295C	278	8	5	5	1.02705	1.11772	0.883243	0.956405	0.929237	1	1	≥ 2.00	≤ 5.70
X020587	BCG_0453C	154	6	3	3	1.02721	0.911453	0.834405	1.23758	0.814042	1	1	≥ 2.00	≤ 5.70
X020587	BCG_0612	233	11	6	6	1.02802	1.04939	1.10636	1.00875	1.11815	1	NA	≥ 2.00	≤ 5.70
X020587	BCG_0773	557	38	10	27	1.02848	1.14668	1.14457	1.07038	1.14981	1	NA	≥ 2.00	≤ 5.70
X020587	BCG_3141	191	6	3	3	1.0292	0.882903	1.14321	1.2461	0.849703	1	1	≥ 2.00	≤ 5.70
X020587	BCG_3316C	151	6	4	4	1.02931	1.03813	1.07951	0.897748	0.873567	1	NA	≥ 2.00	≤ 5.70
X020587	BCG_1482	347	11	4	5	1.02937	1.08607	1.01718	0.903162	0.997418	1	NA	≥ 2.00	≤ 5.70
X020587	BCG_0726C	96	6	2	4	1.02953	1.16427	1.0046	0.861322	0.879862	1	NA	≥ 2.00	≤ 5.70
X020587	BCG_3481C	1048	43	18	31	1.0297	1.15702	1.05596	0.965944	0.998986	1	NA	≥ 2.00	≤ 5.70
X020587	BCG_1951C	340	22	6	14	1.02972	1.17632	1.02703	1.06592	0.965747	1	NA	≥ 2.00	≤ 5.70
X020587	BCG_3934	119	8	3	3	1.02997	1.009	0.965025	1.17353	1.03577	1	NA	≥ 2.00	≤ 5.70
X020587	BCG_0209	317	9	6	6	1.03016	1.03613	0.942556	1.07396	1.03283	1	2.33	≥ 2.00	≤ 5.70
X020587	BCG_3861C	819	48	15	36	1.03039	1.0423	1.01562	1.15585	1.02161	1	1	≥ 2.00	≤ 5.70
X020587	BCG_1357	1761	129	32	99	1.03072	1.0832	1.0541	1.10001	1.30804	1	1	≥ 2.00	≤ 5.70
X020587	BCG_0207	418	16	12	14	1.03106	1.12864	1.1144	1.05678	1.04376	1	NA	≥ 2.00	≤ 5.70
X020587	BCG_3647C	230	5	4	4	1.03155	0.918322	1.0516	0.9268	0.896132	1	NA	≥ 2.00	≤ 5.70
X020587	BCG_0378C	220	23	5	5	1.03173	0.98432	1.07142	1.1086	1.04727	1	NA	≥ 2.00	≤ 5.70
X020587	BCG_2296	170	8	2	2	1.03174	1.15481	0.892449	1.02199	1.09452	1	NA	≥ 2.00	≤ 5.70
X020587	BCG_1868C	376	35	8	9	1.03177	1.17739	1.0145	0.996776	0.948759	1	NA	≥ 2.00	≤ 5.70
X020587	BCG_1277C	383	9	6	7	1.03181	1.11976	1.02965	1.06594	1.00229	1	NA	≥ 2.00	≤ 5.70
X020587	BCG_3658	71	6	2	2	1.0324	1.21688	1.03273	1.00715	1.03237	1	NA	≥ 2.00	≤ 5.70
X020587	BCG_2948C	150	12	3	8	1.03267	1.12904	1.32681	1.07859	1.03347	1	NA	≥ 2.00	≤ 5.70
X020587	BCG_1640	123	6	2	3	1.0328	0.946456	0.900947	0.883097	0.892288	1	1	≥ 2.00	≤ 5.70
X020587	BCG_3678C	269	20	4	20	1.03282	1.03658	0.994247	0.928722	1.0216	1	NA	≥ 2.00	≤ 5.70
X020587	BCG_1592	150	7	3	3	1.0331	1.05724	1.06063	1.02695	1.0252	1	NA	≥ 2.00	≤ 5.70
X020587	BCG_2251	56	5	2	3	1.03315	1.07701	0.922635	0.773479	0.86853	1	NA	≥ 2.00	≤ 5.70
X020587	BCG_0214	234	9	3	4	1.03316	1.09743	1.11997	1.1762	1.19579	1	NA	≥ 2.00	≤ 5.70
X020587	BCG_3179	333	17	6	9	1.0332	1.17834	1.10915	1.14849	1.11686	1	NA	≥ 2.00	≤ 5.70
X020587	BCG_2792	102	4	3	3	1.03337	1.06879	0.883976	1.02704	0.888377	1	NA	≥ 2.00	≤ 5.70
X020587	BCG_1522	656	40	14	26	1.03338	1.07778	0.93532	0.997472	1.02531	1	NA	≥ 2.00	≤ 5.70
X020587	BCG_0141C	111	2	2	2	1.0334	0.898849	0.952611	0.690423	0.829452	1	NA	≥ 2.00	≤ 5.70
X020587	BCG_2629C	130	7	2	3	1.03352	1.0241	0.924508	0.802422	0.915661	1	NA	≥ 2.00	≤ 5.70
X020587	BCG_1251	70	6	2	2	1.03385	1.13437	0.981591	1.00321	0.961318	1	NA	≥ 2.00	≤ 5.70
X020587	BCG_2737C	176	9	5	5	1.03407	1.00372	1.01665	1.10606	1.0964	1	1	≥ 2.00	≤ 5.70
X020587	BCG_3127C	557	34	11	24	1.03431	1.0596	1.11352	1.14685	1.14035	1	NA	≥ 2.00	≤ 5.70
X020587	BCG_2020C	134	9	4	4	1.03434	1.00091	1.07742	1.07947	1.08808	1	NA	≥ 2.00	≤ 5.70
X020587	BCG_2972C	555	30	10	23	1.03458	1.11654	0.963168	0.946962	0.947286	1	1	≥ 2.00	≤ 5.70
X020587	BCG_0307C	104	6	2	2	1.0347	1.15551	1.03725	0.855887	1.07774	1	NA	≥ 2.00	≤ 5.70
X020587	BCG_1119	270	7	5	5	1.0349	1.03271	0.858345	0.842152	0.891284	1	NA	≥ 2.00	≤ 5.70
X020587	BCG_0287C	113	11	3	5	1.03491	1.08281	1.06033	0.998722	0.92826	1	NA	≥ 2.00	≤ 5.70
X020587	BCG_3223	265	8	4	6	1.035	0.99283	0.929744	0.836393	0.913247	1	NA	≥ 2.00	≤ 5.70
X020587	BCG_1179C	196	6	4	4	1.03506	0.974776	0.884854	1.13879	1.01138	1	1	≥ 2.00	≤ 5.70
X020587	BCG_2293	172	4	4	4	1.03515	0.964374	0.871064	0.923589	0.971833	1	NA	≥ 2.00	≤ 5.70
X020587	BCG_1622	91	9	2	2	1.03568	1.21459	0.99383	1.06296	1.01723	1	1	≥ 2.00	≤ 5.70
X020587	BCG_1996	285	14	5	12	1.03571	0.993379	1.09695	1.01157	1.09005	1	1	≥ 2.00	≤ 5.70
X020587	BCG_2817	92	5	2	2	1.03584	1.05583	1.19115	0.911388	0.84199	1	NA	≥ 2.00	≤ 5.70
X020587	BCG_3064C	96	5	4	4	1.03585	1.08843	0.851187	1.03072	1.10405	1	2.31	≥ 2.00	≤ 5.70
X020587	BCG_3395	161	4	3	4	1.03615	0.881136	0.787988	1.05409	1.09097	1	1	≥ 2.00	≤ 5.70
X020587	BCG_1646C	220	10	6	7	1.03617	1.05046	0.953918	0.852472	0.867037	1	NA	≥ 2.00	≤ 5.70
X020587	BCG_2611C	267	8	4	6	1.03639	1.04941	1.23576	0.917775	1.0235	1	1	≥ 2.00	≤ 5.70
X020587	BCG_3233C	178	9	5	7	1.03651	0.96975	1.0709	1.09482	1.07195	1	1	≥ 2.00	≤ 5.70
X020587	BCG_2259	451	12	9	11	1.0367	1.03671	0.987138	0.999133	0.940668	1	NA	≥ 2.00	≤ 5.70
X020587	BCG_1503	117	12	3	3	1.03676	1.03273	0.918612	0.830619	0.935876	1	NA	≥ 2.00	≤ 5.70
X020587	BCG_2607C	727	26	10	19	1.03679	0.98671	1.10529	1.26619	1.20519	1	NA	≥ 2.00	≤ 5.70
X020587	BCG_0361	82	5	2	2	1.03684	0.98043	1.10541	0.996915	0.980657	1	1.29	≥ 2.00	≤ 5.70
X020587	BCG_0237	268	10	4	8	1.03703	1.07322	0.962446	1.04337	0.932251	1	NA	≥ 2.00	≤ 5.70
X020587	BCG_1595	1066	53	17	34	1.03707	1.17452	0.978201	1.01542	1.0329	1	1	≥ 2.00	≤ 5.70
X020587	BCG_3364C	474	30	10	11	1.03711	1.08365	1.02314	1.0395	1.00466	1	NA	≥ 2.00	≤ 5.70
X020587	BCG_2649	785	54	11	41	1.03712	1.09267	0.98766	1.08377	1.02399	1	1	≥ 2.00	≤ 5.70
X020587	BCG_3878C	545	25	10	22	1.03713	1.13913	0.986718	1.04275	1.02356	1	1	≥ 2.00	≤ 5.70
X020587	BCG_3794C	291	17	5	7	1.0374	1.16136	1.08394	0.928013	1.0255	1	NA	≥ 2.00	≤ 5.70
X020587	BCG_3192	92	5	2	2	1.03826	0.920621	0.918426	0.889269	0.850534	1	NA	≥ 2.00	≤ 5.70
X020587	BCG_3917C	164	9	4	4	1.03879	1.02987	0.948948	1.02384	0.932768	1	NA	≥ 2.00	≤ 5.70
X020587	BCG_0560	140	5	3	4	1.0389	1.10861	1.18318	1.20017	1.40765	1	1	≥ 2.00	≤ 5.70
X020587	BCG_2180C	185	13	4	4	1.03938	0.906748	1.07528	1.04077	1.12383	1	1	≥ 2.00	≤ 5.70
X020587	BCG_1157C	305	20	5	18	1.03941	1.08969	1.02676	1.01224	0.973108	1	NA	≥ 2.00	≤ 5.70
X020587	BCG_0591C	161	6	3	5	1.03958	0.918588	0.898873	0.887664	0.816402	1	NA	≥ 2.00	≤ 5.70
X020587	BCG_1046C	224	11	4	8	1.03984	1.07841	0.853382	0.782358	0.839935	1	NA	≥ 2.00	≤ 5.70
X020587	BCG_2520C	422	16	8	12	1.04007	1.15144	0.998092	0.968692	0.978011	1	1	≥ 2.00	≤ 5.70
X020587	BCG_0003	357	15	8	10	1.04069	1.07532	1.05099	1.07399	3.69297	1	1	≥ 2.00	≤ 5.70
X020587	BCG_2977	63	4	2	3	1.04076	1.14802	1.12985	1.229	1.09806	1	NA	≥ 2.00	≤ 5.70
X020587	BCG_2750C	1333	58	26	40	1.04107	1.0728	1.04414	1.11246	1.1286	1	NA	≥ 2.00	≤ 5.70
X020587	BCG_1878C	305	13	5	7	1.04171	1.15941	1.06925	1.09687	1.00458	1	NA	≥ 2.00	≤ 5.70
X020587	BCG_2996C	202	8	3	4	1.04196	1.08921	0.941173	0.946544	0.989138	1	1	≥ 2.00	≤ 5.70
X020587	BCG_3598C	123	7	4	4	1.04204	1.08752	0.884976	0.954294	0.892913	1	1	≥ 2.00	≤ 5.70
X020587	BCG_2022C	259	19	7	12	1.04291	1.16804	1.07553	1.04962	1.06923	1	NA	≥ 2.00	≤ 5.70
X020587	BCG_2360C	157	5	3	3	1.04323	1.14165	1.14427	1.16481	1.21588	1	NA	≥ 2.00	≤ 5.70
X020587	BCG_3862C	1886	90	38	62	1.04359	1.09493	1.16884	1.08323	0.980714	1	NA	≥ 2.00	≤ 5.70
X020587	BCG_1600	759	35	18	20	1.04394	1.04747	1.05942	0.993731	0.862955	1	NA	≥ 2.00	≤ 5.70
X020587	BCG_3527C	215	13	5	10	1.04394	1.04203	1.0422	0.90238	1.09455	1	0.58	≥ 2.00	≤ 5.70
X020587	BCG_2504	235	9	6	8	1.04421	1.00658	0.857164	0.740424	0.793033	1	NA	≥ 2.00	≤ 5.70
X020587	BCG_0545	253	9	4	6	1.04446	1.04917	1.10913	1.18679	1.12906	1	NA	≥ 2.00	≤ 5.70
X020587	BCG_1379C	200	6	4	5	1.04474	1.0198	1.11471	1.16845	1.20989	1	1	≥ 2.00	≤ 5.70
X020587	BCG_1790	324	18	8	11	1.04502	1.0599	1.04046	1.2983	1.14835	1	1	≥ 2.00	≤ 5.70
X020587	BCG_2998C	120	3	2	2	1.04507	0.942364	0.988124	0.95624	0.826311	1	NA	≥ 2.00	≤ 5.70
X020587	BCG_0027C	340	22	7	13	1.04525	0.986622	1.12368	1.19718	1.28765	1	NA	≥ 2.00	≤ 5.70
X020587	BCG_0537C	227	10	6	8	1.04528	0.964436	1.12099	1.03542	1.20122	1	NA	≥ 2.00	≤ 5.70
X020587	BCG_2929C	411	16	7	11	1.04592	0.842955	1.0063	0.865736	1.22878	1	NA	≥ 2.00	≤ 5.70
X020587	BCG_2473C	165	7	4	5	1.04624	1.05267	0.916843	0.867635	0.945631	1	NA	≥ 2.00	≤ 5.70
X020587	BCG_1429C	405	21	8	13	1.04636	1.17588	1.03017	1.02144	0.970641	1	NA	≥ 2.00	≤ 5.70
X020587	BCG_0293C	78	7	2	2	1.04708	1.04637	1.12758	1.08936	1.21696	1	1	≥ 2.00	≤ 5.70
X020587	BCG_0183	1070	73	18	54	1.04724	1.01285	1.0412	1.21674	1.19816	1	1	≥ 2.00	≤ 5.70
X020587	BCG_2799C	96	6	2	3	1.0476	1.05502	0.916645	0.878861	0.912348	1	NA	≥ 2.00	≤ 5.70
X020587	BCG_1675C	68	5	2	4	1.04767	0.975699	0.995458	0.962378	0.871819	1	NA	≥ 2.00	≤ 5.70
X020587	BCG_2840C	290	12	6	7	1.04792	1.05392	0.967045	0.894167	0.900718	1	NA	≥ 2.00	≤ 5.70
X020587	BCG_3484C	153	9	3	5	1.04804	1.02751	0.883927	0.931707	0.840269	1	NA	≥ 2.00	≤ 5.70
X020587	BCG_1036	267	9	6	7	1.04821	1.06576	0.882481	0.954632	0.935817	1	NA	≥ 2.00	≤ 5.70
X020587	BCG_1919C	275	10	5	6	1.04852	1.03693	0.997537	1.03378	1.0596	1	1	≥ 2.00	≤ 5.70
X020587	BCG_3734	518	31	9	18	1.04887	1.13885	1.01912	1.07786	1.03801	1	NA	≥ 2.00	≤ 5.70
X020587	BCG_2194C	141	6	3	3	1.04941	1.13442	1.16122	1.05647	0.986097	1	NA	≥ 2.00	≤ 5.70
X020587	BCG_0559C	114	6	3	6	1.04946	1.00791	1.00384	0.883693	0.994694	1	NA	≥ 2.00	≤ 5.70
X020587	BCG_2277	237	7	5	7	1.04967	1.05686	0.863744	0.843096	0.889682	1	NA	≥ 2.00	≤ 5.70
X020587	BCG_2800C	1031	48	18	27	1.04981	1.00122	1.03706	1.12307	1.23898	1	0.97	≥ 2.00	≤ 5.70
X020587	BCG_1120	88	4	2	2	1.05016	0.983391	1.09942	1.01994	0.845387	1	NA	≥ 2.00	≤ 5.70
X020587	BCG_3335	363	14	5	7	1.05062	1.17859	1.01354	1.30583	1.00129	1	1	≥ 2.00	≤ 5.70
X020587	BCG_0523	230	10	4	6	1.05063	1.11672	0.944257	0.847853	0.819831	1	NA	≥ 2.00	≤ 5.70
X020587	BCG_2459C	196	13	4	5	1.05074	1.04569	0.974428	1.07686	1.03157	1	NA	≥ 2.00	≤ 5.70
X020587	BCG_3864C	219	15	4	10	1.05075	1.14146	0.989905	1.04249	1.01926	1	1	≥ 2.00	≤ 5.70
X020587	BCG_2460C	454	17	8	8	1.05077	1.16821	1.26336	1.25982	1.2136	1	NA	≥ 2.00	≤ 5.70
X020587	BCG_0211	385	13	7	9	1.05079	1.13554	1.06934	1.1382	1.09398	1	NA	≥ 2.00	≤ 5.70
X020587	BCG_3149	276	13	4	5	1.05127	1.19097	1.08734	1.17177	1.13975	1	NA	≥ 2.00	≤ 5.70
X020587	BCG_2687	92	5	2	3	1.05261	1.00197	1.11651	0.907095	1.03315	1	NA	≥ 2.00	≤ 5.70
X020587	BCG_3843	412	16	8	12	1.05275	1.1386	0.999791	1.03443	0.993214	1	NA	≥ 2.00	≤ 5.70
X020587	BCG_3719	303	19	5	14	1.05306	1.10071	1.02721	1.08476	1.03918	1	NA	≥ 2.00	≤ 5.70
X020587	BCG_0012	186	11	7	9	1.05308	1.17776	1.04554	1.10093	1.15708	1	NA	≥ 2.00	≤ 5.70
X020587	BCG_1425C	365	16	7	12	1.0531	1.21908	1.02622	0.943296	0.954911	1	1	≥ 2.00	≤ 5.70
X020587	BCG_1635	143	7	2	3	1.05321	1.07929	0.99819	0.884018	0.947186	1	NA	≥ 2.00	≤ 5.70
X020587	BCG_2255C	168	8	4	5	1.0541	1.07062	1.19346	0.96063	0.987923	1	1	≥ 2.00	≤ 5.70
X020587	BCG_1940	298	10	5	5	1.05432	1.20015	0.823802	0.798639	0.771623	1	NA	≥ 2.00	≤ 5.70
X020587	BCG_0194	135	10	3	3	1.0549	1.10621	0.946975	0.985684	1.04773	1	NA	≥ 2.00	≤ 5.70
X020587	BCG_2235	476	29	9	23	1.05495	0.945152	1.11998	1.22058	1.42616	1	NA	≥ 2.00	≤ 5.70
X020587	BCG_1338	463	22	10	14	1.05539	1.10985	1.04636	1.08486	1.12952	1	NA	≥ 2.00	≤ 5.70
X020587	BCG_2214C	250	4	3	3	1.05544	1.08839	1.02928	0.871729	0.835232	1	NA	≥ 2.00	≤ 5.70
X020587	BCG_2555C	104	3	2	2	1.05581	1.00181	0.863621	0.701256	0.819569	1	NA	≥ 2.00	≤ 5.70
X020587	BCG_1938C	310	9	5	6	1.05581	0.998753	0.857174	0.868225	0.913867	1	NA	≥ 2.00	≤ 5.70
X020587	BCG_2695C	162	8	3	3	1.05602	1.07047	0.999243	0.955497	0.911787	1	NA	≥ 2.00	≤ 5.70
X020587	BCG_0421C	268	14	7	11	1.0563	1.16535	1.00784	1.05688	1.07847	1	NA	≥ 2.00	≤ 5.70
X020587	BCG_3672C	109	4	2	2	1.05653	1.33111	0.897339	0.687016	0.930381	1	NA	≥ 2.00	≤ 5.70
X020587	BCG_0660C	1193	52	23	37	1.05669	1.06633	1.04819	1.1437	1.11414	1	NA	≥ 2.00	≤ 5.70
X020587	BCG_3340C	644	33	14	22	1.05674	1.05653	1.0027	1.15163	0.998429	1	1	≥ 2.00	≤ 5.70
X020587	BCG_0076C	180	7	3	3	1.05688	1.07819	0.943554	1.11315	0.982218	1	1	≥ 2.00	≤ 5.70
X020587	BCG_3973	211	12	4	5	1.0569	1.13372	0.910471	1.22175	1.119	1	1	≥ 2.00	≤ 5.70
X020587	BCG_0757	1538	178	29	126	1.05721	1.04539	1.10678	1.14379	1.27709	1	1	≥ 2.00	≤ 5.70
X020587	BCG_3115	505	21	11	20	1.05724	1.18354	1.15277	1.17931	1.1612	1	NA	≥ 2.00	≤ 5.70
X020587	BCG_3157C	279	14	5	5	1.05761	1.09164	1.05459	1.04065	1.07192	1	NA	≥ 2.00	≤ 5.70
X020587	BCG_3702C	348	18	9	12	1.05774	1.12234	1.03967	1.09186	1.05388	1	NA	≥ 2.00	≤ 5.70
X020587	BCG_0571	364	12	9	10	1.05817	1.1792	0.972692	1.00274	1.06687	1	1	≥ 2.00	≤ 5.70
X020587	BCG_3704C	2153	93	34	61	1.05824	1.14011	1.06256	1.09779	1.09491	1	NA	≥ 2.00	≤ 5.70
X020587	BCG_0590C	196	9	4	7	1.05864	1.04068	0.854856	0.724288	0.770562	1	NA	≥ 2.00	≤ 5.70
X020587	BCG_3397	86	9	3	4	1.0587	1.05694	1.03304	1.03247	1.16969	1	1	≥ 2.00	≤ 5.70
X020587	BCG_2707C	297	9	6	8	1.05871	0.981543	1.08452	0.895604	0.99157	1	NA	≥ 2.00	≤ 5.70
X020587	BCG_1603	223	14	6	6	1.05948	0.970626	1.12842	0.953969	0.940642	1	1	≥ 2.00	≤ 5.70
X020587	BCG_2049C	395	14	7	7	1.05952	0.990441	0.957744	0.987874	0.988062	1	1	≥ 2.00	≤ 5.70
X020587	BCG_0854C	129	7	3	4	1.05955	1.11446	1.07069	0.948907	1.05689	1	NA	≥ 2.00	≤ 5.70
X020587	BCG_2809C	242	10	4	4	1.05958	1.19996	1.17078	1.30184	1.26724	1	NA	≥ 2.00	≤ 5.70
X020587	BCG_2914	261	10	3	4	1.05958	1.07698	1.10705	1.12322	1.04148	1	NA	≥ 2.00	≤ 5.70
X020587	BCG_1398	216	9	4	5	1.06037	1.05588	0.899344	0.865489	0.883274	1	NA	≥ 2.00	≤ 5.70
X020587	BCG_2955	347	34	6	6	1.06049	1.00711	1.10981	1.22203	1.00627	1	1	≥ 2.00	≤ 5.70
X020587	BCG_2646C	225	11	3	9	1.06084	1.01543	0.97701	0.787163	0.946379	1	NA	≥ 2.00	≤ 5.70
X020587	BCG_3781C	422	21	8	9	1.06092	1.03316	0.999238	1.02763	0.976814	1	NA	≥ 2.00	≤ 5.70
X020587	BCG_3485C	174	6	3	3	1.06099	1.14868	1.03785	1.08494	1.05271	1	NA	≥ 2.00	≤ 5.70
X020587	BCG_0776C	111	6	3	3	1.06108	1.18228	0.962944	1.02047	0.913647	1	NA	≥ 2.00	≤ 5.70
X020587	BCG_3155C	118	8	2	3	1.0612	1.09815	1.03141	0.991699	1.0405	1	NA	≥ 2.00	≤ 5.70
X020587	BCG_1806C	137	6	3	3	1.06143	0.984659	1.02801	1.0966	1.00517	1	NA	≥ 2.00	≤ 5.70
X020587	BCG_3578C	168	9	4	4	1.06163	1.03649	0.883588	1.27978	1.00234	1	NA	≥ 2.00	≤ 5.70
X020587	BCG_3238	1264	80	25	59	1.0617	1.06298	1.05486	1.07822	1.44372	1	1	≥ 2.00	≤ 5.70
X020587	BCG_3225C	721	36	11	24	1.06171	1.12202	1.12195	1.10579	1.12109	1	NA	≥ 2.00	≤ 5.70
X020587	BCG_2427C	251	18	5	7	1.06198	1.09969	0.966997	1.00487	1.05221	1	NA	≥ 2.00	≤ 5.70
X020587	BCG_0451C	615	16	9	10	1.06232	1.20661	1.04874	1.08066	1.07397	1	NA	≥ 2.00	≤ 5.70
X020587	BCG_3197C	318	18	6	9	1.06259	0.865114	1.099	1.30175	1.47162	1	1	≥ 2.00	≤ 5.70
X020587	BCG_1117	206	8	5	7	1.06261	1.12694	0.9497	0.938609	0.906093	1	NA	≥ 2.00	≤ 5.70
X020587	BCG_1864	167	6	3	4	1.06276	0.923021	1.21238	1.04971	1.11419	1	NA	≥ 2.00	≤ 5.70
X020587	BCG_3156C	432	23	7	9	1.06316	1.11857	0.848753	0.754854	0.7628	1	NA	≥ 2.00	≤ 5.70
X020587	BCG_3245	303	13	5	9	1.06321	1.12589	0.939778	0.986356	0.910868	1	NA	≥ 2.00	≤ 5.70
X020587	BCG_3881	335	21	5	12	1.06344	1.12442	1.04519	0.860152	0.809368	1	NA	≥ 2.00	≤ 5.70
X020587	BCG_3870C	535	30	9	13	1.06354	1.115	0.945447	0.950665	0.878426	1	NA	≥ 2.00	≤ 5.70
X020587	BCG_2617C	242	16	5	7	1.06445	0.987475	1.06594	1.15164	1.11449	1	NA	≥ 2.00	≤ 5.70
X020587	BCG_1870C	200	9	5	5	1.06457	0.961493	1.16731	1.02701	1.00971	1	1	≥ 2.00	≤ 5.70
X020587	BCG_3775C	127	7	3	4	1.06468	0.864609	0.935722	0.861835	0.924597	1	1	≥ 2.00	≤ 5.70
X020587	BCG_3356C	339	11	7	9	1.065	1.19347	0.943054	0.882695	0.918193	1	NA	≥ 2.00	≤ 5.70
X020587	BCG_1155	130	7	4	4	1.06538	1.1156	1.03854	1.10203	1.06458	1	NA	≥ 2.00	≤ 5.70
X020587	BCG_1542	451	21	8	15	1.06623	1.02344	0.969891	1.03811	0.962988	1	NA	≥ 2.00	≤ 5.70
X020587	BCG_1376	285	12	5	7	1.06659	1.11972	0.968585	1.00389	1.03292	1	NA	≥ 2.00	≤ 5.70
X020587	BCG_3900C	143	5	4	4	1.06689	1.11929	0.932445	1.16696	1.02474	1	NA	≥ 2.00	≤ 5.70
X020587	BCG_2377	790	25	11	20	1.0669	1.28838	1.01269	1.04988	0.939542	1	NA	≥ 2.00	≤ 5.70
X020587	BCG_0835	320	22	7	10	1.06705	1.0413	1.07989	1.22409	1.29699	1	1	≥ 2.00	≤ 5.70
X020587	BCG_2249C	173	5	4	5	1.06709	1.03898	1.01067	1.09456	0.950231	1	NA	≥ 2.00	≤ 5.70
X020587	BCG_3837	292	33	9	12	1.06773	1.18575	1.0507	1.01017	0.917141	1	NA	≥ 2.00	≤ 5.70
X020587	BCG_2043C	228	19	3	3	1.06795	0.916226	1.02568	1.14638	0.957445	1	2.31	≥ 2.00	≤ 5.70
X020587	BCG_2027	97	6	3	4	1.0685	0.879704	1.02822	0.967402	0.950724	1	NA	≥ 2.00	≤ 5.70
X020587	BCG_1504C	296	13	6	11	1.06858	1.04658	1.09361	1.06688	1.04975	1	NA	≥ 2.00	≤ 5.70
X020587	BCG_2592C	138	4	2	2	1.06865	1.12587	0.937281	0.980558	0.950072	1	1	≥ 2.00	≤ 5.70
X020587	BCG_3087	250	6	5	5	1.06886	1.1517	1.07423	1.27608	1.16231	1	NA	≥ 2.00	≤ 5.70
X020587	BCG_2005C	254	5	4	5	1.06949	1.03592	0.907152	0.860049	0.85204	1	NA	≥ 2.00	≤ 5.70
X020587	BCG_1900C	123	10	3	4	1.06973	1.03211	0.792363	0.807223	0.808875	1	NA	≥ 2.00	≤ 5.70
X020587	BCG_2961	93	4	2	2	1.06977	1.08912	0.969018	1.01107	1.04021	1	NA	≥ 2.00	≤ 5.70
X020587	BCG_0803C	413	16	7	9	1.07009	1.22532	1.04127	1.06745	0.998399	1	NA	≥ 2.00	≤ 5.70
X020587	BCG_0573	511	26	10	18	1.07028	1.09064	1.02448	1.09246	1.04424	1	NA	≥ 2.00	≤ 5.70
X020587	BCG_0482	90	3	2	2	1.07062	0.986978	0.804221	0.738266	0.822946	1	NA	≥ 2.00	≤ 5.70
X020587	BCG_1715	54	3	2	3	1.07067	1.16079	1.09563	1.0305	1.04038	1	NA	≥ 2.00	≤ 5.70
X020587	BCG_2490	73	4	3	3	1.07115	0.890619	1.07643	0.900694	0.839693	1	NA	≥ 2.00	≤ 5.70
X020587	BCG_2843C	126	27	3	4	1.07127	1.13794	1.09855	1.4299	1.05535	1	1	≥ 2.00	≤ 5.70
X020587	BCG_2702C	336	15	6	9	1.07135	1.27574	1.0774	1.08557	1.07708	1	NA	≥ 2.00	≤ 5.70
X020587	BCG_0898C	120	4	3	3	1.07146	1.08626	0.892828	0.924012	0.923295	1	NA	≥ 2.00	≤ 5.70
X020587	BCG_1925C	507	24	10	18	1.07155	1.00799	1.13169	1.14949	1.15406	1	NA	≥ 2.00	≤ 5.70
X020587	BCG_1233	137	5	2	3	1.07162	1.12319	1.1145	0.989361	0.921303	1	NA	≥ 2.00	≤ 5.70
X020587	BCG_0820	121	6	2	3	1.07164	1.12446	0.980888	1.15687	0.938945	1	NA	≥ 2.00	≤ 5.70
X020587	BCG_3342C	120	11	2	4	1.07172	0.964724	0.915952	0.749317	0.9555	1	NA	≥ 2.00	≤ 5.70
X020587	BCG_1430	68	3	2	2	1.07172	1.1236	0.936906	0.789124	0.958008	1	NA	≥ 2.00	≤ 5.70
X020587	BCG_3035	118	3	2	2	1.07192	0.919823	0.901701	0.880434	0.920557	1	1	≥ 2.00	≤ 5.70
X020587	BCG_0152C	217	10	4	4	1.07198	1.06836	0.938707	1.12017	1.04446	1	1	≥ 2.00	≤ 5.70
X020587	BCG_3742	330	15	8	11	1.07254	1.19345	1.01185	1.05211	0.965151	1	NA	≥ 2.00	≤ 5.70
X020587	BCG_0962	92	3	2	2	1.07258	1.01861	0.939403	1.05829	0.955482	1	NA	≥ 2.00	≤ 5.70
X020587	BCG_2591C	69	3	3	3	1.07272	0.929632	0.865063	0.739338	0.863697	1	NA	≥ 2.00	≤ 5.70
X020587	BCG_1617C	152	10	3	4	1.07284	1.01027	0.925756	0.738716	0.798922	1	NA	≥ 2.00	≤ 5.70
X020587	BCG_1322	336	13	9	12	1.07306	1.19191	0.973728	0.989361	0.972614	1	1	≥ 2.00	≤ 5.70
X020587	BCG_1729	587	23	10	15	1.07328	1.17403	1.25523	1.06757	1.13629	1	NA	≥ 2.00	≤ 5.70
X020587	BCG_3269C	1754	79	31	49	1.07339	1.09577	0.998998	1.13685	1.12029	1	NA	≥ 2.00	≤ 5.70
X020587	BCG_1070	247	12	7	8	1.07362	1.01706	0.961707	0.956005	0.967212	1	1	≥ 2.00	≤ 5.70
X020587	BCG_2712C	171	7	4	6	1.07364	0.944317	0.931557	0.781004	0.937027	1	1	≥ 2.00	≤ 5.70
X020587	BCG_1730	194	7	4	4	1.07417	1.12679	0.892363	1.15348	0.906005	1	NA	≥ 2.00	≤ 5.70
X020587	BCG_1736	82	6	2	2	1.07455	1.16068	1.04089	1.02651	1.02975	1	NA	≥ 2.00	≤ 5.70
X020587	BCG_3065C	138	6	2	3	1.07487	1.15555	1.09296	1.0869	1.0359	1	NA	≥ 2.00	≤ 5.70
X020587	BCG_2313	107	4	2	2	1.07489	1.04728	1.00703	1.06321	0.998899	1	NA	≥ 2.00	≤ 5.70
X020587	BCG_3224C	124	3	2	2	1.07498	1.01459	0.976042	1.09626	0.925203	1	NA	≥ 2.00	≤ 5.70
X020587	BCG_0751	777	66	13	56	1.07511	1.26161	1.23465	1.17337	1.15394	1	NA	≥ 2.00	≤ 5.70
X020587	BCG_1367	1109	67	21	42	1.07512	1.20266	1.06756	1.1279	0.995624	1	NA	≥ 2.00	≤ 5.70
X020587	BCG_2168C	353	12	8	11	1.07539	1.13399	0.962302	1.01525	0.963446	1	1	≥ 2.00	≤ 5.70
X020587	BCG_0858C	554	22	13	16	1.07566	0.996748	1.06458	1.18803	1.21901	1	NA	≥ 2.00	≤ 5.70
X020587	BCG_1182	369	22	8	12	1.07628	1.08143	1.00681	1.02361	0.945015	1	NA	≥ 2.00	≤ 5.70
X020587	BCG_0994C	142	12	3	5	1.07643	1.01877	0.965568	0.940855	1.03105	1	NA	≥ 2.00	≤ 5.70
X020587	BCG_1311C	534	25	11	13	1.07643	1.03351	1.10256	1.29641	1.08537	1	1	≥ 2.00	≤ 5.70
X020587	BCG_0984C	379	21	8	11	1.07696	1.09812	0.852414	0.788558	0.846403	1	NA	≥ 2.00	≤ 5.70
X020587	BCG_0896C	271	16	6	8	1.07714	1.00558	1.0265	0.895807	0.954767	1	NA	≥ 2.00	≤ 5.70
X020587	BCG_1463	466	18	9	9	1.07716	1.08468	1.07474	1.16538	1.45014	1	1	≥ 2.00	≤ 5.70
X020587	BCG_0244C	127	6	3	3	1.07718	1.07361	1.07403	1.02308	0.874315	1	NA	≥ 2.00	≤ 5.70
X020587	BCG_0150C	49	2	2	2	1.07767	1.08881	1.04309	1.06706	0.992153	1	NA	≥ 2.00	≤ 5.70
X020587	BCG_1279C	89	7	2	2	1.07785	1.00384	1.00863	0.934146	0.851249	1	NA	≥ 2.00	≤ 5.70
X020587	BCG_3729C	212	4	3	4	1.07805	1.23767	0.964353	0.839766	0.867282	1	NA	≥ 2.00	≤ 5.70
X020587	BCG_1912	265	16	6	14	1.07811	1.20183	1.20392	1.23278	1.09253	1	NA	≥ 2.00	≤ 5.70
X020587	BCG_1060	601	23	10	17	1.07862	0.884612	1.13571	1.38298	1.5372	1	NA	≥ 2.00	≤ 5.70
X020587	BCG_0449C	569	18	11	13	1.07883	1.03339	1.00657	1.09549	1.14469	1	1	≥ 2.00	≤ 5.70
X020587	BCG_3367C	649	34	14	22	1.07918	1.17789	0.929511	0.878947	0.841912	1	NA	≥ 2.00	≤ 5.70
X020587	BCG_0110C	142	9	4	4	1.07923	0.98162	0.826999	0.775634	0.800352	1	NA	≥ 2.00	≤ 5.70
X020587	BCG_3477	90	3	2	2	1.07963	0.919821	0.953152	0.854358	0.749349	1	NA	≥ 2.00	≤ 5.70
X020587	BCG_1717	409	17	8	15	1.07966	1.13458	0.982754	0.930348	0.939183	1	NA	≥ 2.00	≤ 5.70
X020587	BCG_3002C	493	24	10	20	1.07967	1.17318	1.03108	1.08983	1.08532	1	NA	≥ 2.00	≤ 5.70
X020587	BCG_2842C	308	18	9	10	1.08014	1.13112	0.954851	1.08539	1.01605	1	NA	≥ 2.00	≤ 5.70
X020587	BCG_3153C	391	15	9	9	1.08018	1.0419	1.07793	1.13287	1.14497	1	NA	≥ 2.00	≤ 5.70
X020587	BCG_0473	248	8	6	7	1.0814	0.985446	1.14068	1.01087	1.06879	1	1.87	≥ 2.00	≤ 5.70
X020587	BCG_0124	388	11	7	11	1.08164	1.13399	1.00265	0.920708	0.938376	1	NA	≥ 2.00	≤ 5.70
X020587	BCG_2121	164	9	3	4	1.08177	1.01919	1.10937	1.01459	1.22223	1	1	≥ 2.00	≤ 5.70
X020587	BCG_0543	172	5	3	4	1.08194	1.13178	0.825999	0.765851	0.895923	1	NA	≥ 2.00	≤ 5.70
X020587	BCG_3668C	412	18	8	11	1.08196	1.07931	1.27387	1.21575	1.23257	1	NA	≥ 2.00	≤ 5.70
X020587	BCG_2141C	671	27	15	16	1.08198	1.07714	1.03373	1.12936	0.945904	1	NA	≥ 2.00	≤ 5.70
X020587	BCG_3876C	332	20	7	10	1.08206	0.804835	0.735775	1.02697	0.99221	1	NA	≥ 2.00	≤ 5.70
X020587	BCG_2613	235	14	4	4	1.08207	1.11581	0.981566	0.961066	0.846668	1	NA	≥ 2.00	≤ 5.70
X020587	BCG_0165C	344	12	7	8	1.08209	1.10712	0.949491	1.10296	1.27176	1	NA	≥ 2.00	≤ 5.70
X020587	BCG_3166	160	5	3	4	1.08209	0.911154	0.992933	0.730815	0.886142	1	NA	≥ 2.00	≤ 5.70
X020587	BCG_2321	508	27	10	12	1.08268	1.21256	0.973715	1.06407	0.977909	1	1	≥ 2.00	≤ 5.70
X020587	BCG_0377C	541	28	9	17	1.08274	1.21217	1.01996	1.59548	1.00172	1	1	≥ 2.00	≤ 5.70
X020587	BCG_2334C	286	10	6	8	1.08319	1.10828	1.0558	1.12135	0.973831	1	NA	≥ 2.00	≤ 5.70
X020587	BCG_1558	99	5	2	2	1.0835	0.945833	1.12019	0.973803	1.01425	1	0.7	≥ 2.00	≤ 5.70
X020587	BCG_1944C	152	6	4	5	1.08354	1.01668	0.896154	0.91127	0.856273	1	NA	≥ 2.00	≤ 5.70
X020587	BCG_1029C	69	5	2	2	1.08363	0.988639	1.00329	0.959075	0.823297	1	NA	≥ 2.00	≤ 5.70
X020587	BCG_3389C	88	4	2	4	1.08379	1.01721	0.96928	0.794963	0.845343	1	NA	≥ 2.00	≤ 5.70
X020587	BCG_2297C	175	7	3	3	1.08401	1.06554	1.18773	1.17549	1.1571	1	NA	≥ 2.00	≤ 5.70
X020587	BCG_0089	165	14	4	4	1.08424	1.08619	1.15266	1.15833	1.22822	1	NA	≥ 2.00	≤ 5.70
X020587	BCG_1624	118	4	2	2	1.08449	1.19931	1.12805	1.16756	1.31019	1	NA	≥ 2.00	≤ 5.70
X020587	BCG_0977C	443	17	7	11	1.08477	1.07204	0.882105	0.776778	0.850671	1	NA	≥ 2.00	≤ 5.70
X020587	BCG_0960	355	11	6	6	1.08505	1.16378	0.974928	1.08243	1.03664	1	NA	≥ 2.00	≤ 5.70
X020587	BCG_1384C	111	8	3	5	1.08508	1.01053	0.950988	0.770493	0.922973	1	NA	≥ 2.00	≤ 5.70
X020587	BCG_2193C	931	54	16	42	1.08519	1.22943	1.02347	0.98746	0.98908	1	1	≥ 2.00	≤ 5.70
X020587	BCG_1958C	329	21	7	12	1.0852	1.32303	1.00594	0.949699	0.855125	1	NA	≥ 2.00	≤ 5.70
X020587	BCG_1532	236	4	3	4	1.08543	1.03698	0.991389	0.958104	0.990914	1	NA	≥ 2.00	≤ 5.70
X020587	BCG_2949C	691	28	14	19	1.08544	1.14509	1.08519	0.971987	1.02046	1	NA	≥ 2.00	≤ 5.70
X020587	BCG_1741C	375	18	7	12	1.08561	1.14486	0.991146	0.878836	0.957713	1	NA	≥ 2.00	≤ 5.70
X020587	BCG_0236	212	10	3	5	1.0858	1.26787	1.17658	1.31335	1.09072	1	NA	≥ 2.00	≤ 5.70
X020587	BCG_0447	478	16	10	11	1.0862	1.22088	1.07417	1.0873	1.0622	1	NA	≥ 2.00	≤ 5.70
X020587	BCG_2612	358	13	6	9	1.08639	1.09384	1.04074	0.927762	0.896177	1	NA	≥ 2.00	≤ 5.70
X020587	BCG_2691C	109	5	3	3	1.08651	1.02984	0.951945	0.883483	0.905894	1	NA	≥ 2.00	≤ 5.70
X020587	BCG_3047C	124	5	2	2	1.08652	1.20652	1.18798	1.14377	1.14595	1	NA	≥ 2.00	≤ 5.70
X020587	BCG_0693C	301	15	6	11	1.08678	1.0782	0.973094	1.0152	1.01075	1	NA	≥ 2.00	≤ 5.70
X020587	BCG_3523C	745	101	15	80	1.087	1.19615	1.15679	1.00279	1.16137	1	NA	≥ 2.00	≤ 5.70
X020587	BCG_2819C	78	3	2	2	1.08763	1.11429	0.995675	0.992423	1.08289	1	NA	≥ 2.00	≤ 5.70
X020587	BCG_1811C	245	4	3	4	1.08764	1.03874	1.14095	0.877578	0.968978	1	NA	≥ 2.00	≤ 5.70
X020587	BCG_1473	181	12	4	5	1.08768	1.0868	1.01985	0.881146	0.988811	1	NA	≥ 2.00	≤ 5.70
X020587	BCG_3854	238	14	6	6	1.08779	1.00631	0.878185	0.92576	1.98664	1	NA	≥ 2.00	≤ 5.70
X020587	BCG_2241C	471	26	12	19	1.08781	1.1926	0.998292	0.969015	0.963063	1	NA	≥ 2.00	≤ 5.70
X020587	BCG_1735	290	9	5	5	1.08835	1.19525	1.2457	1.17992	1.24701	1	NA	≥ 2.00	≤ 5.70
X020587	BCG_1750	272	12	5	7	1.08839	1.20777	1.10518	1.13631	1.09436	1	NA	≥ 2.00	≤ 5.70
X020587	BCG_1084C	57	5	2	2	1.08891	1.02936	0.904275	0.758082	1.02873	1	NA	≥ 2.00	≤ 5.70
X020587	BCG_2254	144	4	3	3	1.08905	1.10532	0.961755	1.05217	0.945704	1	NA	≥ 2.00	≤ 5.70
X020587	BCG_2371C	566	27	10	17	1.08911	1.13598	1.00183	1.04687	1.06457	1	NA	≥ 2.00	≤ 5.70
X020587	BCG_2420C	443	16	9	10	1.08923	1.13068	0.945265	0.971027	0.961317	1	1	≥ 2.00	≤ 5.70
X020587	BCG_2529	533	18	12	14	1.08933	1.11323	1.05289	1.05833	0.996966	1	NA	≥ 2.00	≤ 5.70
X020587	BCG_3520C	272	14	7	10	1.08956	1.13181	0.966333	0.937559	0.916205	1	NA	≥ 2.00	≤ 5.70
X020587	BCG_2901C	506	20	11	16	1.08959	1.12844	1.12599	1.10832	1.12328	1	NA	≥ 2.00	≤ 5.70
X020587	BCG_1003	451	19	7	7	1.09014	1.11324	1.0648	1.10848	1.07282	1	NA	≥ 2.00	≤ 5.70
X020587	BCG_1298	290	13	7	7	1.09054	1.1724	0.889578	0.998449	0.953298	1	NA	≥ 2.00	≤ 5.70
X020587	BCG_0357C	357	13	5	8	1.0908	1.00773	1.13618	1.15841	1.20736	1	NA	≥ 2.00	≤ 5.70
X020587	BCG_1130	142	8	4	7	1.09115	1.09696	1.12949	1.14458	1.11762	1	NA	≥ 2.00	≤ 5.70
X020587	BCG_1187C	200	6	3	3	1.09129	1.00601	0.910178	0.881306	0.87094	1	NA	≥ 2.00	≤ 5.70
X020587	BCG_0597	149	8	5	5	1.09168	1.04481	0.947156	1.04817	1.00777	1	NA	≥ 2.00	≤ 5.70
X020587	BCG_0157	175	10	2	2	1.09194	1.01697	0.949036	0.970716	1.15927	1	NA	≥ 2.00	≤ 5.70
X020587	BCG_0467C	263	11	6	11	1.09281	1.09882	0.885733	0.860232	0.873361	1	NA	≥ 2.00	≤ 5.70
X020587	BCG_1308C	1640	65	36	50	1.09294	1.13382	1.12122	1.0674	0.908437	1	NA	≥ 2.00	≤ 5.70
X020587	BCG_2690C	347	10	5	6	1.09298	1.09315	0.973531	1.04089	0.976564	1	NA	≥ 2.00	≤ 5.70
X020587	BCG_0009	519	26	9	20	1.09302	1.01342	0.918052	0.692057	0.837816	1	NA	≥ 2.00	≤ 5.70
X020587	BCG_1309C	71	2	2	2	1.09326	1.1034	0.973626	1.05326	1.30776	1	NA	≥ 2.00	≤ 5.70
X020587	BCG_2820C	468	22	8	9	1.09373	1.05869	1.01913	1.09305	1.07108	1	NA	≥ 2.00	≤ 5.70
X020587	BCG_1372	76	5	2	3	1.0938	1.11755	0.993651	1.13116	1.04946	1	NA	≥ 2.00	≤ 5.70
X020587	BCG_2131	241	7	5	6	1.09382	1.0638	0.907409	0.85254	0.868375	1	NA	≥ 2.00	≤ 5.70
X020587	BCG_2213C	121	4	3	4	1.09387	1.0415	0.970305	1.01668	0.936997	1	NA	≥ 2.00	≤ 5.70
X020587	BCG_1085C	209	11	3	3	1.09388	1.0236	1.02322	1.11001	1.20079	1	1	≥ 2.00	≤ 5.70
X020587	BCG_3820C	748	25	15	17	1.09402	1.11887	1.00271	0.979851	0.940574	1	NA	≥ 2.00	≤ 5.70
X020587	BCG_2169C	204	11	3	4	1.09409	1.11959	0.900228	0.915562	0.908343	1	1	≥ 2.00	≤ 5.70
X020587	BCG_2111C	456	20	7	14	1.09416	1.23669	1.05397	0.977796	1.04735	1	NA	≥ 2.00	≤ 5.70
X020587	BCG_0753	313	41	6	29	1.09424	1.20194	1.32065	1.16836	1.17314	1	NA	≥ 2.00	≤ 5.70
X020587	BCG_0331	151	12	3	4	1.09433	0.998219	0.973667	0.924864	1.00661	1	NA	≥ 2.00	≤ 5.70
X020587	BCG_2270	274	9	5	7	1.09469	1.11385	1.09005	1.03954	1.11166	1	NA	≥ 2.00	≤ 5.70
X020587	BCG_1777	157	5	4	5	1.0948	0.977973	0.989032	0.786354	0.89447	1	NA	≥ 2.00	≤ 5.70
X020587	BCG_0853	256	10	5	7	1.09499	0.978912	1.13502	0.735375	1.07922	1	NA	≥ 2.00	≤ 5.70
X020587	BCG_0883	202	7	3	5	1.09504	1.01846	0.95709	0.966301	1.00978	1	1	≥ 2.00	≤ 5.70
X020587	BCG_1051	53	2	2	2	1.09537	1.05607	1.05812	1.28641	1.09249	1	NA	≥ 2.00	≤ 5.70
X020587	BCG_3057	85	7	2	2	1.09558	1.11034	0.906315	0.841365	0.868648	1	NA	≥ 2.00	≤ 5.70
X020587	BCG_2905	102	5	2	3	1.09571	0.998952	1.12631	1.22167	1.11064	1	2.45	≥ 2.00	≤ 5.70
X020587	BCG_1658C	78	15	2	2	1.09572	0.7557	0.81734	0.848505	0.920547	1	1.89	≥ 2.00	≤ 5.70
X020587	BCG_0866C	193	12	3	7	1.09577	0.947828	1.00326	0.713327	0.848344	1	NA	≥ 2.00	≤ 5.70
X020587	BCG_2550	215	9	4	4	1.09584	1.09388	1.07063	1.05233	1.15653	1	NA	≥ 2.00	≤ 5.70
X020587	BCG_3412	256	10	6	7	1.0959	1.05025	0.940744	0.929869	0.930178	1	1	≥ 2.00	≤ 5.70
X020587	BCG_1023	1134	48	21	29	1.09601	1.15845	1.01383	0.950034	1.03954	1	NA	≥ 2.00	≤ 5.70
X020587	BCG_1344	376	14	7	8	1.09603	1.08721	1.01905	1.04238	0.933136	1	NA	≥ 2.00	≤ 5.70
X020587	BCG_3184C	130	4	2	2	1.09609	0.900718	1.01184	0.912169	0.892625	1	1	≥ 2.00	≤ 5.70
X020587	BCG_0457	840	28	15	22	1.09664	1.29005	1.03241	0.968162	0.945766	1	NA	≥ 2.00	≤ 5.70
X020587	BCG_2872C	102	9	3	4	1.09691	1.07027	0.964623	0.992772	0.947061	1	NA	≥ 2.00	≤ 5.70
X020587	BCG_2166C	361	9	5	6	1.09697	1.08152	0.945445	1.00074	0.952042	1	NA	≥ 2.00	≤ 5.70
X020587	BCG_0824	878	29	13	20	1.09749	1.1376	1.02463	1.17517	1.19303	1	NA	≥ 2.00	≤ 5.70
X020587	BCG_2942C	728	28	14	23	1.0977	1.21053	1.01439	1.0454	0.965626	1	NA	≥ 2.00	≤ 5.70
X020587	BCG_1698	303	16	7	9	1.09802	1.14734	0.800989	0.740562	0.774873	1	NA	≥ 2.00	≤ 5.70
X020587	BCG_1333	230	13	6	12	1.09804	1.09594	1.26866	1.02207	1.17767	1	NA	≥ 2.00	≤ 5.70
X020587	BCG_0582	141	11	3	4	1.09824	1.29461	1.10529	1.01745	0.949499	1	NA	≥ 2.00	≤ 5.70
X020587	BCG_2408	136	7	2	3	1.09826	1.11677	0.982095	0.736505	0.928859	1	NA	≥ 2.00	≤ 5.70
X020587	BCG_2132C	1085	49	21	29	1.09865	1.17178	1.07971	1.01753	1.00893	1	NA	≥ 2.00	≤ 5.70
X020587	BCG_1610	309	12	5	9	1.09877	1.03381	0.967065	0.707075	0.852019	1	NA	≥ 2.00	≤ 5.70
X020587	BCG_1278C	438	16	9	11	1.09897	1.19811	1.08045	1.10209	1.10079	1	NA	≥ 2.00	≤ 5.70
X020587	BCG_2021C	546	16	10	13	1.09902	1.03731	1.06817	1.19322	1.1058	1	NA	≥ 2.00	≤ 5.70
X020587	BCG_0951	139	5	3	3	1.09944	1.18296	1.0268	0.938186	0.922353	1	NA	≥ 2.00	≤ 5.70
X020587	BCG_0224	343	7	6	7	1.09948	1.08383	0.937575	0.843956	0.914987	1	NA	≥ 2.00	≤ 5.70
X020587	BCG_1186	193	17	5	6	1.09956	1.06031	1.06419	1.06134	0.97087	1	NA	≥ 2.00	≤ 5.70
X020587	BCG_3855	558	24	13	16	1.0996	1.15484	1.05778	1.13034	1.16063	1	NA	≥ 2.00	≤ 5.70
X020587	BCG_2074C	90	3	2	2	1.09964	1.03881	1.20507	0.955046	1.05016	1	NA	≥ 2.00	≤ 5.70
X020587	BCG_1063	426	15	9	11	1.09969	1.167	1.16388	1.09594	1.08566	1	NA	≥ 2.00	≤ 5.70
X020587	BCG_2858C	199	8	3	4	1.09986	1.06306	0.93693	0.891467	0.900782	1	NA	≥ 2.00	≤ 5.70
X020587	BCG_2443C	220	6	4	4	1.10011	1.09851	1.07623	0.9944	1.06363	1	NA	≥ 2.00	≤ 5.70
X020587	BCG_3780	529	26	8	14	1.10125	1.28281	1.01493	0.992482	0.885712	1	NA	≥ 2.00	≤ 5.70
X020587	BCG_2801C	2070	290	35	201	1.10157	1.07474	1.07708	1.08006	1.47146	1	1	≥ 2.00	≤ 5.70
X020587	BCG_3880	342	20	6	8	1.10165	1.03725	0.905904	0.964722	0.950242	1	NA	≥ 2.00	≤ 5.70
X020587	BCG_2501C	525	18	9	11	1.10187	1.11327	1.00222	1.06398	1.15713	1	1	≥ 2.00	≤ 5.70
X020587	BCG_1325C	193	7	3	3	1.10278	1.30755	0.947469	0.866921	0.964196	1	NA	≥ 2.00	≤ 5.70
X020587	BCG_3349C	297	13	6	7	1.10328	1.06456	0.941257	0.979983	0.948971	1	NA	≥ 2.00	≤ 5.70
X020587	BCG_0078C	240	10	3	4	1.10333	1.06778	1.19081	1.14166	1.16457	1	NA	≥ 2.00	≤ 5.70
X020587	BCG_2635C	152	7	3	3	1.10338	1.03167	0.984596	1.04464	0.980988	1	NA	≥ 2.00	≤ 5.70
X020587	BCG_2781C	123	5	4	4	1.10386	1.21707	1.05503	1.02838	0.932136	1	NA	≥ 2.00	≤ 5.70
X020587	BCG_0863C	205	8	5	6	1.10418	1.09102	0.922054	0.941458	0.920315	1	NA	≥ 2.00	≤ 5.70
X020587	BCG_0752	596	49	12	29	1.10425	1.26902	1.21649	1.15307	1.18801	1	NA	≥ 2.00	≤ 5.70
X020587	BCG_0913C	234	12	5	6	1.10453	1.04135	1.07564	1.37855	1.11032	1	1	≥ 2.00	≤ 5.70
X020587	BCG_3609C	145	11	3	3	1.10467	1.02246	1.09956	0.966929	1.12605	1	NA	≥ 2.00	≤ 5.70
X020587	BCG_0552	204	10	4	4	1.10484	1.10881	1.14519	1.14176	1.04025	1	NA	≥ 2.00	≤ 5.70
X020587	BCG_1548C	253	8	5	5	1.10486	1.09256	1.06864	1.26208	1.13375	1	NA	≥ 2.00	≤ 5.70
X020587	BCG_0766	534	44	10	26	1.10519	1.22666	1.22408	1.07314	1.11391	1	NA	≥ 2.00	≤ 5.70
X020587	BCG_2987C	210	14	5	6	1.1054	1.1186	0.968929	0.989238	0.896289	1	NA	≥ 2.00	≤ 5.70
X020587	BCG_2515C	818	33	16	29	1.10555	1.17523	1.11521	1.11332	1.09848	1	NA	≥ 2.00	≤ 5.70
[truncated: 1,020 more rows]
