# Supplementary material for: Identification of KasA as the cellular target of an anti-tubercular scaffold
Source: Nat Commun. 2016 Sep 1;7:12581. doi: 10.1038/ncomms12581 (PMC5025758; doi:10.1038/ncomms12581)
Supplement: Supplementary Data 4 — Generation of Pks10 and Pks11 IC50 values for GSK3011724A Proteins identified with GSK3011724A-tagged analogue (1)-matrix in M. bovis BCG cell extracts. Generation of IC50 values for test compound GSK3011724A (Sample volume, 0.1 mL; protein extract, 0.3 mg/sample; 2 mM compound concentration on beads) [file ncomms12581-s5.xlsx]

## Sheet: Table 4
Supplementary Data 4: Generation of Pks10 and Pks11 IC50 values for GSK3011724A Proteins identified with GSK3011724A-tagged analogue (1)-matrix in M. bovis BCG cell extracts. Generation of IC50 values for test compound GSK3011724A (Sample volume, 0.1 mL; protein extract, 0.3 mg/sample; 2 mM compound concentration on beads)
Abbreviations: SSM; number of spectrum-to-sequence matches, UPM; unique peptide matches, NA; not available
						abundance relative to vehicle
Experiment ID	Protein Name	Mascot Score	SSM	UPM	SSM used for quantification	TMT126 (40.0 uM)	TMT127L (10 uM)	TMT128H (2.5 uM)	TMT129L (0.625 uM)	TMT130H (0.15625 uM)	TMT131 (0 uM)	Hill	IC50	pIC50
X019496	BCG_2262	1689	113	21	60	0.020908	0.021753	0.025797	0.035133	0.0883	1	1	0.15625	6.80618
X019496	BCG_1704	377	15	6	8	0.101665	0.192	0.40266	0.683236	0.869888	1	0.87	1.4	5.85387
X019496	BCG_1699	643	30	10	13	0.116757	0.109524	0.404886	0.682053	0.799603	1	0.87	1.1	5.95861
X019496	BCG_2464C	3371	200	51	116	0.480576	0.812401	0.701786	0.769742	0.931245	1	1	18	4.74473
X019496	BCG_3104C	664	30	12	19	0.556282	0.727949	0.85712	0.923208	0.895207	1	0.54	31	4.50864
X019496	BCG_0030C	116	17	4	10	0.566997	1.01298	0.88082	0.923594	1.05218	1	1	≥ 40.00	≤ 4.40
X019496	BCG_1535	55	2	2	2	0.618895	0.886127	1.02152	0.917182	1.04914	1	1.31	≥ 40.00	≤ 4.40
X019496	BCG_3965	692	21	12	14	0.654572	0.834934	0.898025	0.935021	1.02483	1	0.65	≥ 40.00	≤ 4.40
X019496	BCG_2112C	2065	63	36	42	0.671145	0.842496	0.80826	0.860912	0.899162	1	1	≥ 40.00	≤ 4.40
X019496	BCG_1357	2298	104	37	70	0.676262	0.819498	0.833203	0.882299	0.971137	1	1	≥ 40.00	≤ 4.40
X019496	BCG_0929	572	17	6	10	0.678204	0.856857	0.76693	0.814125	1.15606	1	1	≥ 40.00	≤ 4.40
X019496	BCG_2576C	969	39	19	27	0.704698	0.720173	0.739064	0.840354	0.849257	1	1	≥ 40.00	≤ 4.40
X019496	BCG_1203C	306	7	6	6	0.708098	0.602275	0.857257	0.913281	0.87985	1	1	≥ 40.00	≤ 4.40
X019496	BCG_0897	261	15	4	4	0.712554	1.02421	0.776612	0.873713	0.754411	1	1	≥ 40.00	≤ 4.40
X019496	BCG_2768C	1006	47	20	31	0.72189	0.844291	0.803631	0.863347	1.02297	1	1	≥ 40.00	≤ 4.40
X019496	BCG_2443C	116	5	3	3	0.725409	0.87208	0.676194	0.869403	0.704736	1	1	≥ 40.00	≤ 4.40
X019496	BCG_1676	1781	65	31	41	0.727372	0.832331	0.803536	0.905276	0.850976	1	1	≥ 40.00	≤ 4.40
X019496	BCG_1034	71	6	2	4	0.735562	0.840176	0.97604	0.86908	0.930469	1	1	≥ 40.00	≤ 4.40
X019496	BCG_3118C	544	16	11	13	0.736148	0.810622	0.734019	0.752735	0.776146	1	1	≥ 40.00	≤ 4.40
X019496	BCG_3269C	1562	52	29	33	0.737046	0.878134	0.874334	0.930331	0.752066	1	1	≥ 40.00	≤ 4.40
X019496	BCG_0717	5560	262	93	179	0.739152	0.802679	0.851724	0.902885	0.840795	1	1	≥ 40.00	≤ 4.40
X019496	BCG_3704C	2676	92	44	60	0.757795	0.749365	0.848311	0.822053	0.773774	1	1	≥ 40.00	≤ 4.40
X019496	BCG_0716	3764	209	63	135	0.764386	0.905688	0.882178	0.889253	0.865868	1	1	≥ 40.00	≤ 4.40
X019496	BCG_0731	263	36	6	14	0.766536	0.697925	0.961262	0.883554	0.796586	1	1	≥ 40.00	≤ 4.40
X019496	BCG_0973	140	5	3	3	0.768363	0.893965	0.914585	0.96062	0.99398	1	0.56	≥ 40.00	≤ 4.40
X019496	BCG_0324	818	25	18	18	0.772796	0.980045	0.822965	0.936943	0.858924	1	1	≥ 40.00	≤ 4.40
X019496	BCG_3926	168	10	5	5	0.774819	0.808488	0.842756	0.910136	0.790735	1	1	≥ 40.00	≤ 4.40
X019496	BCG_3633C	408	16	8	8	0.774964	1.0026	0.988378	0.877134	0.861562	1	1	≥ 40.00	≤ 4.40
X019496	BCG_1275C	468	25	9	11	0.775182	0.731701	0.805255	0.885951	0.839822	1	1	≥ 40.00	≤ 4.40
X019496	BCG_2701C	919	38	14	25	0.775576	0.968814	0.838075	0.878565	0.909861	1	1	≥ 40.00	≤ 4.40
X019496	BCG_0756	446	28	9	14	0.775947	0.682458	1.11154	1.0119	0.989089	1	0.71	≥ 40.00	≤ 4.40
X019496	BCG_1309C	104	4	3	3	0.779599	0.702431	0.803427	0.896643	0.956821	1	1	≥ 40.00	≤ 4.40
X019496	BCG_0683	187	12	4	8	0.78221	0.859185	1.0291	1.02329	1.00517	1	0.88	≥ 40.00	≤ 4.40
X019496	BCG_1908C	1250	77	17	42	0.783602	0.689311	0.91662	0.932065	0.874099	1	1	≥ 40.00	≤ 4.40
X019496	BCG_0754	708	57	12	36	0.786023	0.900791	1.01272	1.0335	1.01412	1	2.33	≥ 40.00	≤ 4.40
X019496	BCG_3557C	239	4	4	4	0.788735	0.661379	0.934086	0.983678	0.912854	1	1	≥ 40.00	≤ 4.40
X019496	BCG_1812C	1751	71	29	49	0.792984	0.853845	0.791835	0.889941	0.927867	1	1	≥ 40.00	≤ 4.40
X019496	BCG_3855	275	16	7	7	0.795036	0.89689	0.865429	0.932683	0.860339	1	1	≥ 40.00	≤ 4.40
X019496	BCG_1060	191	5	4	4	0.799464	0.784274	0.897815	0.928906	0.904682	1	1	≥ 40.00	≤ 4.40
X019496	BCG_2968C	1220	36	21	25	0.80152	0.931852	0.893703	0.902959	0.908846	1	1	≥ 40.00	≤ 4.40
X019496	BCG_3175	125	2	2	2	0.801584	0.851738	0.869944	0.916746	0.782553	1	1	≥ 40.00	≤ 4.40
X019496	BCG_1579C	1513	48	28	32	0.802229	0.965974	0.845029	0.93934	0.913174	1	1	≥ 40.00	≤ 4.40
X019496	BCG_0835	283	17	5	6	0.803653	0.705432	0.933839	0.967676	0.866772	1	1	≥ 40.00	≤ 4.40
X019496	BCG_2120	601	26	15	15	0.803991	0.833271	0.853135	0.924861	0.828795	1	1	≥ 40.00	≤ 4.40
X019496	BCG_0858C	375	14	9	10	0.804086	0.735534	0.823201	0.919036	0.795826	1	1	≥ 40.00	≤ 4.40
X019496	BCG_0074C	246	9	5	6	0.804248	0.732709	0.941844	0.992167	1.02417	1	0.52	≥ 40.00	≤ 4.40
X019496	BCG_0396	285	8	5	5	0.804271	0.730647	0.924814	0.900251	0.899198	1	1	≥ 40.00	≤ 4.40
X019496	BCG_2759C	324	12	8	10	0.805903	1.001	0.837747	0.959249	1.0177	1	1	≥ 40.00	≤ 4.40
X019496	BCG_1342C	166	10	2	2	0.808892	0.872068	0.775886	0.835054	0.734462	1	1	≥ 40.00	≤ 4.40
X019496	BCG_2800C	871	30	15	20	0.808984	0.854363	0.965877	0.85089	0.891819	1	0.56	≥ 40.00	≤ 4.40
X019496	BCG_1380C	76	4	3	3	0.80941	0.817259	0.893156	0.909879	0.853591	1	1	≥ 40.00	≤ 4.40
X019496	BCG_3179	187	11	3	4	0.811625	0.960513	0.931463	0.993364	0.847437	1	1	≥ 40.00	≤ 4.40
X019496	BCG_2801C	3266	296	48	199	0.813408	1.11244	1.15874	0.826632	1.04314	1	1	≥ 40.00	≤ 4.40
X019496	BCG_3178	171	2	2	2	0.816199	0.746109	0.8582	0.867498	0.766694	1	1	≥ 40.00	≤ 4.40
X019496	BCG_0770	399	34	7	19	0.816876	0.80338	0.907118	0.9385	1.00164	1	1	≥ 40.00	≤ 4.40
X019496	BCG_3674C	1059	28	18	19	0.816906	1.04316	0.982284	0.983657	0.893557	1	1	≥ 40.00	≤ 4.40
X019496	BCG_2882C	1826	182	21	101	0.816969	0.77694	0.952119	0.99673	1.09783	1	0.67	≥ 40.00	≤ 4.40
X019496	BCG_3662C	293	14	6	8	0.81706	0.698695	0.893625	1.16171	0.871454	1	0.61	≥ 40.00	≤ 4.40
X019496	BCG_2962C	3930	140	60	87	0.817206	1.05352	0.86689	0.921943	0.838098	1	NA	≥ 40.00	≤ 4.40
X019496	BCG_2380C	198	13	4	4	0.818504	1.22641	0.929434	1.01969	0.794652	1	1	≥ 40.00	≤ 4.40
X019496	BCG_2605	126	6	2	3	0.819916	0.934293	0.919673	0.938921	0.886578	1	0.95	≥ 40.00	≤ 4.40
X019496	BCG_2305	242	12	3	4	0.821283	0.777739	0.814689	0.79873	0.762067	1	1	≥ 40.00	≤ 4.40
X019496	BCG_2545C	5535	219	95	136	0.822488	0.978969	0.91964	0.897687	1.01313	1	1.09	≥ 40.00	≤ 4.40
X019496	BCG_3844	564	20	11	11	0.823202	0.913837	0.859066	0.838964	0.882682	1	1	≥ 40.00	≤ 4.40
X019496	BCG_3524C	451	42	10	29	0.82332	0.845583	0.881544	0.954199	0.893363	1	0.51	≥ 40.00	≤ 4.40
X019496	BCG_3644C	385	15	8	10	0.826791	0.723201	1.07556	1.07343	0.986036	1	1	≥ 40.00	≤ 4.40
X019496	BCG_1816	1060	40	17	21	0.827086	1.04183	0.886349	0.970982	0.915781	1	1	≥ 40.00	≤ 4.40
X019496	BCG_1679C	346	11	6	6	0.827112	1.00961	0.81186	0.901766	0.869822	1	1	≥ 40.00	≤ 4.40
X019496	BCG_3058C	438	18	8	10	0.82769	0.715129	0.731733	0.872674	0.830346	1	1	≥ 40.00	≤ 4.40
X019496	BCG_1291C	153	5	3	3	0.828638	0.956496	0.830159	0.848395	0.840543	1	1	≥ 40.00	≤ 4.40
X019496	BCG_2811C	868	31	14	19	0.829051	0.835745	0.973154	0.949742	1.00661	1	1	≥ 40.00	≤ 4.40
X019496	BCG_3314	3074	414	42	275	0.829345	0.769107	0.902815	0.997259	1.13219	1	0.65	≥ 40.00	≤ 4.40
X019496	BCG_0579	976	81	8	41	0.829547	0.784562	0.798002	0.845894	0.930666	1	1	≥ 40.00	≤ 4.40
X019496	BCG_3453C	220	8	5	5	0.830918	0.730057	0.88317	0.883458	0.983603	1	1	≥ 40.00	≤ 4.40
X019496	BCG_3915	272	7	4	6	0.831275	0.882988	1.02015	1.04267	0.910224	1	2.1	≥ 40.00	≤ 4.40
X019496	BCG_1313	1207	38	18	23	0.83177	0.90189	1.04632	0.953775	1.01136	1	0.92	≥ 40.00	≤ 4.40
X019496	BCG_2943C	1476	50	26	30	0.832059	0.998524	0.89883	0.965934	0.953644	1	1	≥ 40.00	≤ 4.40
X019496	BCG_1050	219	9	4	5	0.833808	0.840356	0.8475	0.844004	0.792113	1	1	≥ 40.00	≤ 4.40
X019496	BCG_2135C	869	27	14	19	0.837878	0.851158	0.971277	0.947966	1.03655	1	0.74	≥ 40.00	≤ 4.40
X019496	BCG_1999C	38	2	2	2	0.838609	0.882438	0.732568	0.894535	0.777302	1	1	≥ 40.00	≤ 4.40
X019496	BCG_3523C	1379	131	22	87	0.83889	0.788998	0.988407	0.947938	1.00346	1	1	≥ 40.00	≤ 4.40
X019496	BCG_3215C	1675	56	25	35	0.839386	0.995502	0.86605	0.941184	0.820208	1	1.45	≥ 40.00	≤ 4.40
X019496	BCG_0725C	412	13	7	7	0.840468	0.874474	0.890048	1.02919	0.854087	1	NA	≥ 40.00	≤ 4.40
X019496	BCG_2144	151	3	3	3	0.840502	0.815598	0.889557	0.987478	0.839372	1	1	≥ 40.00	≤ 4.40
X019496	BCG_2964	595	20	11	12	0.841235	0.827646	0.847669	0.952496	0.845764	1	1	≥ 40.00	≤ 4.40
X019496	BCG_3561C	244	10	6	7	0.843057	1.05346	1.00506	1.04646	0.950632	1	1	≥ 40.00	≤ 4.40
X019496	BCG_3857	456	17	10	11	0.844865	1.02526	0.840497	0.886023	1.04704	1	1	≥ 40.00	≤ 4.40
X019496	BCG_1042	75	6	2	2	0.846217	1.03084	0.951133	0.904319	0.982614	1	1	≥ 40.00	≤ 4.40
X019496	BCG_1681	180	11	4	8	0.846873	0.913014	1.10962	0.951948	0.959587	1	1.55	≥ 40.00	≤ 4.40
X019496	BCG_2809C	287	8	4	4	0.848	1.01218	0.969674	0.938307	1.16377	1	1	≥ 40.00	≤ 4.40
X019496	BCG_0578C	103	5	2	2	0.849364	1.19672	1.15051	1.07311	0.851267	1	0.51	≥ 40.00	≤ 4.40
X019496	BCG_2684	1166	123	16	63	0.850024	0.76747	0.90986	0.977947	1.06232	1	0.56	≥ 40.00	≤ 4.40
X019496	BCG_2496C	3089	105	62	74	0.850227	0.970043	0.83547	0.962237	0.86344	1	1	≥ 40.00	≤ 4.40
X019496	BCG_2988C	1056	30	18	18	0.852064	1.01202	0.887739	0.944026	0.848519	1	1	≥ 40.00	≤ 4.40
X019496	BCG_2859C	2026	60	32	44	0.852195	0.954723	1.00284	0.92224	0.833772	1	1	≥ 40.00	≤ 4.40
X019496	BCG_0782	373	20	9	11	0.853464	0.655286	0.938994	1.00336	0.889907	1	1	≥ 40.00	≤ 4.40
X019496	BCG_2067C	2609	91	50	58	0.854104	0.991979	0.907042	0.895608	1.0015	1	1.22	≥ 40.00	≤ 4.40
X019496	BCG_2702C	439	13	8	10	0.856415	0.777155	0.969721	0.878716	1.02526	1	0.52	≥ 40.00	≤ 4.40
X019496	BCG_3550	61	3	2	2	0.857505	0.823109	0.893723	0.958986	0.856175	1	0.55	≥ 40.00	≤ 4.40
X019496	BCG_2930C	569	45	10	32	0.857573	0.815035	0.952365	0.98275	1.05322	1	0.64	≥ 40.00	≤ 4.40
X019496	BCG_3937C	123	4	2	2	0.857629	0.884183	0.705019	0.732638	0.70668	1	1	≥ 40.00	≤ 4.40
X019496	BCG_3862C	2141	74	43	49	0.859222	0.972779	0.893836	0.932967	0.893591	1	1	≥ 40.00	≤ 4.40
X019496	BCG_1379C	198	9	3	3	0.859565	1.01811	0.835172	0.943524	0.89489	1	1	≥ 40.00	≤ 4.40
X019496	BCG_3305C	2019	269	27	133	0.860243	0.80062	0.928052	1.00665	1.09969	1	0.71	≥ 40.00	≤ 4.40
X019496	BCG_0732	1031	102	20	63	0.863399	0.765455	0.96995	0.916968	0.972549	1	1	≥ 40.00	≤ 4.40
X019496	BCG_1308C	1804	67	35	40	0.863509	1.00609	0.871453	0.922464	0.771966	1	NA	≥ 40.00	≤ 4.40
X019496	BCG_2235	223	11	5	7	0.863743	0.803008	0.907636	0.915599	0.927004	1	1	≥ 40.00	≤ 4.40
X019496	BCG_1739	311	14	5	5	0.866774	1.05575	0.866891	1.03886	0.86213	1	1	≥ 40.00	≤ 4.40
X019496	BCG_1130	51	2	2	2	0.866809	0.835349	0.923546	0.914644	0.929135	1	0.59	≥ 40.00	≤ 4.40
X019496	BCG_0690	1530	101	23	57	0.867585	0.87081	0.986158	0.983278	1.0611	1	1.28	≥ 40.00	≤ 4.40
X019496	BCG_1683	378	12	7	9	0.867959	0.935032	1.05466	1.03576	1.01485	1	1	≥ 40.00	≤ 4.40
X019496	BCG_0243C	639	23	14	14	0.868906	1.01924	0.832239	0.906971	0.860141	1	NA	≥ 40.00	≤ 4.40
X019496	BCG_0752	624	47	14	29	0.870083	0.829603	0.945719	0.97631	1.07	1	0.66	≥ 40.00	≤ 4.40
X019496	BCG_2239C	676	53	10	25	0.871365	0.775744	0.971654	1.01203	1.13238	1	NA	≥ 40.00	≤ 4.40
X019496	BCG_2559C	202	6	4	5	0.871723	0.910474	0.894936	0.88779	0.693809	1	1	≥ 40.00	≤ 4.40
X019496	BCG_0850C	446	14	6	7	0.872154	0.952719	0.926483	0.916588	0.931099	1	2.04	≥ 40.00	≤ 4.40
X019496	BCG_3255C	733	22	11	14	0.873475	0.791862	0.916653	0.977917	1.08795	1	0.6	≥ 40.00	≤ 4.40
X019496	BCG_0722	204	4	3	3	0.874037	0.728874	0.882801	0.902401	1.00223	1	1	≥ 40.00	≤ 4.40
X019496	BCG_2121	135	5	2	2	0.874599	1.00683	0.939253	1.0252	0.847194	1	0.91	≥ 40.00	≤ 4.40
X019496	BCG_1963C	130	7	3	4	0.874983	0.908913	0.960424	1.10172	0.790371	1	1	≥ 40.00	≤ 4.40
X019496	BCG_1243	609	23	11	11	0.875298	1.10103	0.892913	0.914349	1.00887	1	NA	≥ 40.00	≤ 4.40
X019496	BCG_2500C	555	25	8	8	0.875344	0.896923	0.910376	0.960762	0.843513	1	1	≥ 40.00	≤ 4.40
X019496	BCG_3181	270	8	5	5	0.875815	0.821232	0.855895	0.903729	2.3476	1	1	≥ 40.00	≤ 4.40
X019496	BCG_3888C	150	6	3	3	0.876686	0.947152	0.773985	0.867348	0.729009	1	1	≥ 40.00	≤ 4.40
X019496	BCG_2267C	152	9	3	3	0.880069	0.817115	0.765662	0.849915	0.754883	1	1	≥ 40.00	≤ 4.40
X019496	BCG_1624	179	11	2	3	0.880415	0.845307	0.947891	0.867687	0.920978	1	1	≥ 40.00	≤ 4.40
X019496	BCG_3618	293	14	4	4	0.881118	1.05142	1.05232	0.880669	1.01581	1	1	≥ 40.00	≤ 4.40
X019496	BCG_0769	753	45	13	32	0.881196	0.844508	0.986247	0.996934	1.05329	1	0.82	≥ 40.00	≤ 4.40
X019496	BCG_3026	97	5	3	3	0.882439	1.05591	0.865551	0.907511	0.7298	1	NA	≥ 40.00	≤ 4.40
X019496	BCG_0735	397	12	8	8	0.883612	0.82458	0.903576	0.898733	0.918888	1	1	≥ 40.00	≤ 4.40
X019496	BCG_3325	676	29	14	14	0.883963	1.04512	0.909963	0.984149	0.920772	1	NA	≥ 40.00	≤ 4.40
X019496	BCG_3197C	293	10	4	5	0.884754	0.863514	0.753871	0.878125	0.914859	1	1	≥ 40.00	≤ 4.40
X019496	BCG_3913	145	12	3	3	0.885703	1.07893	0.981521	0.90318	0.994133	1	NA	≥ 40.00	≤ 4.40
X019496	BCG_3868C	319	7	4	4	0.887248	0.898099	0.79548	0.837941	0.692705	1	1	≥ 40.00	≤ 4.40
X019496	BCG_3115	507	17	8	12	0.889432	0.814616	0.94263	1.01326	0.949251	1	1	≥ 40.00	≤ 4.40
X019496	BCG_1546	651	41	11	25	0.889722	0.758606	0.976593	1.01627	1.06978	1	0.61	≥ 40.00	≤ 4.40
X019496	BCG_0768	519	66	9	34	0.88976	0.785544	0.998216	0.994345	1.0725	1	0.69	≥ 40.00	≤ 4.40
X019496	BCG_0245C	80	3	2	2	0.890572	0.87584	1.02308	1.1627	1.15205	1	2.24	≥ 40.00	≤ 4.40
X019496	BCG_0772	230	10	4	5	0.890693	0.79207	1.06792	0.945295	0.943359	1	1	≥ 40.00	≤ 4.40
X019496	BCG_2780C	681	113	10	62	0.890912	0.833631	0.893786	0.950877	0.985909	1	1	≥ 40.00	≤ 4.40
X019496	BCG_0027C	226	14	4	6	0.891124	0.880094	0.937884	1.00656	0.907293	1	1	≥ 40.00	≤ 4.40
X019496	BCG_2086C	495	12	7	7	0.891526	1.00591	0.977287	0.984647	1.08504	1	1	≥ 40.00	≤ 4.40
X019496	BCG_1487C	171	10	4	5	0.891781	1.05811	0.89173	0.943413	1.1281	1	1	≥ 40.00	≤ 4.40
X019496	BCG_2820C	536	23	9	10	0.89212	0.8214	0.939722	1.00235	0.974518	1	1	≥ 40.00	≤ 4.40
X019496	BCG_0538	84	3	2	2	0.892688	1.17631	0.77425	1.13586	1.02386	1	NA	≥ 40.00	≤ 4.40
X019496	BCG_3059	143	5	2	3	0.893465	0.820428	0.797408	0.747145	0.80657	1	1	≥ 40.00	≤ 4.40
X019496	BCG_2394C	458	19	9	9	0.893672	1.02046	0.907332	1.00449	0.922083	1	1	≥ 40.00	≤ 4.40
X019496	BCG_3126C	328	14	9	10	0.89392	0.656774	0.773536	0.884296	0.759264	1	1	≥ 40.00	≤ 4.40
X019496	BCG_3752	641	22	11	12	0.894926	0.946644	1.02044	1.10005	1.08741	1	1	≥ 40.00	≤ 4.40
X019496	BCG_1463	637	20	13	13	0.896454	0.869537	0.946534	0.953296	1.02779	1	1	≥ 40.00	≤ 4.40
X019496	BCG_2956	231	18	4	4	0.897009	0.942056	0.813591	0.882451	0.786349	1	1	≥ 40.00	≤ 4.40
X019496	BCG_1750	706	23	12	16	0.897741	0.964523	0.985777	0.9742	0.960573	1	1	≥ 40.00	≤ 4.40
X019496	BCG_3364C	170	15	4	4	0.899973	1.29543	1.01733	0.99973	0.952166	1	NA	≥ 40.00	≤ 4.40
X019496	BCG_2360C	445	15	7	8	0.900788	1.01009	0.958858	0.970588	0.979288	1	1	≥ 40.00	≤ 4.40
X019496	BCG_3923	101	6	2	2	0.902489	1.10348	0.875355	0.795087	0.860716	1	1	≥ 40.00	≤ 4.40
X019496	BCG_2243	1034	24	18	20	0.902491	0.7619	0.817282	0.840512	0.802211	1	1	≥ 40.00	≤ 4.40
X019496	BCG_2521C	3204	172	51	110	0.90309	0.715153	0.892122	0.985955	1.06378	1	1	≥ 40.00	≤ 4.40
X019496	BCG_0995C	80	2	2	2	0.903439	0.883702	0.895566	0.875094	0.867844	1	1	≥ 40.00	≤ 4.40
X019496	BCG_0689	593	45	12	33	0.904203	0.774345	0.961409	0.995156	1.08255	1	1	≥ 40.00	≤ 4.40
X019496	BCG_0086	470	44	10	31	0.904968	0.776603	0.961333	0.969002	0.988601	1	1	≥ 40.00	≤ 4.40
X019496	BCG_2985	596	31	11	20	0.905733	0.815028	0.996363	1.01404	1.15783	1	0.88	≥ 40.00	≤ 4.40
X019496	BCG_0112	94	2	2	2	0.906309	1.14232	0.87763	0.786581	0.850873	1	1	≥ 40.00	≤ 4.40
X019496	BCG_0831C	125	5	4	4	0.907139	1.0084	0.896337	0.97809	0.936147	1	1	≥ 40.00	≤ 4.40
X019496	BCG_2347C	284	14	5	5	0.907156	1.05435	0.861868	0.933088	0.901261	1	1	≥ 40.00	≤ 4.40
X019496	BCG_1550	1062	57	16	36	0.907439	1.00621	0.973757	1.00877	0.960713	1	1	≥ 40.00	≤ 4.40
X019496	BCG_3509C	344	38	8	24	0.908932	0.94066	1.00234	1.01154	1.0019	1	1.59	≥ 40.00	≤ 4.40
X019496	BCG_2359C	199	11	4	4	0.909021	1.3176	0.873142	0.876796	0.898504	1	1.9	≥ 40.00	≤ 4.40
X019496	BCG_1294	234	6	4	5	0.909201	0.911182	1.00139	1.04895	1.01492	1	1	≥ 40.00	≤ 4.40
X019496	BCG_2606C	405	21	10	10	0.909249	1.07464	0.948035	0.982082	1.10039	1	1	≥ 40.00	≤ 4.40
X019496	BCG_3270C	271	7	2	2	0.91174	1.0197	0.960903	0.783518	0.935819	1	NA	≥ 40.00	≤ 4.40
X019496	BCG_1452	603	21	11	12	0.911776	0.893017	0.93222	0.980821	0.916211	1	1	≥ 40.00	≤ 4.40
X019496	BCG_0726C	180	6	2	3	0.911817	0.787963	0.959767	0.975502	0.77971	1	1	≥ 40.00	≤ 4.40
X019496	BCG_0750	640	48	12	33	0.912282	0.683905	0.899609	1.00502	1.09716	1	1	≥ 40.00	≤ 4.40
X019496	BCG_1458C	170	5	4	4	0.913273	0.762488	1.00395	0.873932	0.927148	1	1	≥ 40.00	≤ 4.40
X019496	BCG_3861C	1814	143	27	105	0.91344	0.806385	1.00255	0.983168	1.13902	1	1	≥ 40.00	≤ 4.40
X019496	BCG_0239C	308	9	4	4	0.913732	1.06059	1.02066	1.06061	0.91665	1	1.4	≥ 40.00	≤ 4.40
X019496	BCG_2066C	277	13	6	6	0.914663	1.08389	0.985104	0.884426	0.908822	1	1	≥ 40.00	≤ 4.40
X019496	BCG_2843C	321	27	5	5	0.915064	1.03003	0.958249	1.05335	1.0029	1	1	≥ 40.00	≤ 4.40
X019496	BCG_1890C	556	12	9	10	0.915555	0.879439	0.943811	1.01275	0.888679	1	1.33	≥ 40.00	≤ 4.40
X019496	BCG_0210	406	8	8	8	0.915976	1.04625	0.959638	1.06653	0.97897	1	NA	≥ 40.00	≤ 4.40
X019496	BCG_3302	543	13	9	11	0.916282	0.874949	0.926158	1.01088	0.911868	1	1.96	≥ 40.00	≤ 4.40
X019496	BCG_1072C	130	18	2	10	0.917129	0.835859	1.01666	1.02701	0.982663	1	1	≥ 40.00	≤ 4.40
X019496	BCG_2462C	555	28	9	26	0.917841	1.00613	1.00325	1.04467	1.05646	1	1	≥ 40.00	≤ 4.40
X019496	BCG_0764	617	47	13	34	0.918156	0.843051	1.00747	1.04616	1.02348	1	0.8	≥ 40.00	≤ 4.40
X019496	BCG_2113C	128	9	3	3	0.918721	1.22922	1.113	0.936116	0.882155	1	1	≥ 40.00	≤ 4.40
X019496	BCG_2103	146	4	2	2	0.919466	1.4067	0.973366	1.26698	0.996517	1	1	≥ 40.00	≤ 4.40
X019496	BCG_2365	243	8	4	6	0.919634	1.09945	1.00911	0.884399	0.891632	1	1	≥ 40.00	≤ 4.40
X019496	BCG_1020C	95	4	2	2	0.919726	1.04331	0.936439	0.952629	0.899078	1	1	≥ 40.00	≤ 4.40
X019496	BCG_0377C	495	22	12	14	0.92046	1.22663	0.926847	0.968371	0.848569	1	1	≥ 40.00	≤ 4.40
X019496	BCG_0760	858	85	13	58	0.922227	0.813251	0.943705	1.02315	1.01199	1	0.54	≥ 40.00	≤ 4.40
X019496	BCG_3125C	155	8	3	4	0.922855	0.693444	1.03494	1.06675	1.02856	1	0.59	≥ 40.00	≤ 4.40
X019496	BCG_3856	387	13	10	10	0.923637	1.08849	0.948134	0.974953	0.970433	1	1	≥ 40.00	≤ 4.40
X019496	BCG_0773	759	42	12	29	0.92415	0.914404	1.00317	0.971033	1.00132	1	1.2	≥ 40.00	≤ 4.40
X019496	BCG_1430	232	6	4	5	0.924869	1.12018	0.960582	1.02175	0.900893	1	1	≥ 40.00	≤ 4.40
X019496	BCG_3233C	242	8	3	3	0.925019	1.04506	0.918888	0.959171	0.800411	1	NA	≥ 40.00	≤ 4.40
X019496	BCG_3299	865	25	16	18	0.925048	0.87734	0.971258	1.06504	0.891753	1	NA	≥ 40.00	≤ 4.40
X019496	BCG_0397	67	3	2	2	0.926115	0.711709	0.847286	0.893905	0.81159	1	1	≥ 40.00	≤ 4.40
X019496	BCG_2842C	250	13	7	8	0.927929	1.28354	0.978938	1.0111	0.891599	1	1	≥ 40.00	≤ 4.40
X019496	BCG_2803C	399	32	6	23	0.928093	0.892441	1.02916	0.996159	1.16436	1	NA	≥ 40.00	≤ 4.40
X019496	BCG_3525C	1096	116	15	51	0.9282	0.930664	1.00047	1.04801	1.09472	1	NA	≥ 40.00	≤ 4.40
X019496	BCG_1804C	90	2	2	2	0.92895	0.74694	1.00835	1.08262	0.873023	1	0.57	≥ 40.00	≤ 4.40
X019496	BCG_0627	85	2	2	2	0.929188	0.895194	0.78582	0.811982	0.711989	1	1	≥ 40.00	≤ 4.40
X019496	BCG_2196	182	6	3	3	0.929336	0.990941	1.03545	1.02713	1.05499	1	1	≥ 40.00	≤ 4.40
X019496	BCG_3680C	244	10	4	5	0.929408	0.890897	0.905691	1.02456	0.916869	1	NA	≥ 40.00	≤ 4.40
X019496	BCG_2938	216	8	4	4	0.929792	0.951039	0.993299	1.07341	0.981046	1	NA	≥ 40.00	≤ 4.40
X019496	BCG_1786	429	15	8	8	0.931077	0.994291	0.909423	1.01028	0.969023	1	1	≥ 40.00	≤ 4.40
X019496	BCG_2147C	853	26	13	19	0.932691	0.893504	0.934755	0.850577	0.822396	1	1	≥ 40.00	≤ 4.40
X019496	BCG_0753	499	36	6	17	0.933514	0.89914	0.988896	0.98932	1.04076	1	1	≥ 40.00	≤ 4.40
X019496	BCG_3508C	761	73	13	46	0.933906	0.87403	1.01678	0.96579	1.05141	1	1	≥ 40.00	≤ 4.40
X019496	BCG_2150C	471	23	8	16	0.934349	0.760814	0.926158	1.05599	1.08592	1	1	≥ 40.00	≤ 4.40
X019496	BCG_3119C	135	7	3	3	0.934693	0.704265	0.905549	0.907364	0.831425	1	1	≥ 40.00	≤ 4.40
X019496	BCG_1925C	387	13	8	8	0.935351	1.1245	1.01942	1.02328	0.956105	1	NA	≥ 40.00	≤ 4.40
X019496	BCG_2401	209	3	3	3	0.937209	0.797128	0.821442	0.91955	0.775696	1	1	≥ 40.00	≤ 4.40
X019496	BCG_1803C	485	21	9	16	0.937351	0.882548	0.991791	1.00924	0.991571	1	1	≥ 40.00	≤ 4.40
X019496	BCG_0524	64	3	2	2	0.93843	1.26322	0.908201	0.866078	0.799171	1	1	≥ 40.00	≤ 4.40
X019496	BCG_2578C	1555	43	24	27	0.938762	1.0982	1.00454	1.05646	0.869243	1	NA	≥ 40.00	≤ 4.40
X019496	BCG_2299	479	14	8	10	0.9402	0.901621	0.935934	1.02068	0.851305	1	1	≥ 40.00	≤ 4.40
X019496	BCG_1790	465	21	10	10	0.940944	1.08791	1.00548	0.992901	1.02985	1	1	≥ 40.00	≤ 4.40
X019496	BCG_0582	151	7	2	2	0.941469	1.00933	0.987061	0.87593	1.10389	1	1	≥ 40.00	≤ 4.40
X019496	BCG_0613	731	25	12	12	0.941494	0.893313	0.893533	0.956525	0.880119	1	NA	≥ 40.00	≤ 4.40
X019496	BCG_0700	874	57	14	40	0.941576	0.921555	0.988954	1.00961	1.09963	1	NA	≥ 40.00	≤ 4.40
X019496	BCG_1171C	130	5	4	4	0.941731	0.963975	1.05908	1.08592	1.06141	1	1	≥ 40.00	≤ 4.40
X019496	BCG_0140C	624	28	10	12	0.943342	1.09323	0.921288	0.991314	0.958309	1	0.53	≥ 40.00	≤ 4.40
X019496	BCG_2946C	121	5	3	3	0.943627	0.673064	1.02294	0.908253	0.912715	1	1	≥ 40.00	≤ 4.40
X019496	BCG_0437C	887	26	14	21	0.944689	0.912866	1.03771	1.08556	1.14982	1	1	≥ 40.00	≤ 4.40
X019496	BCG_2609C	616	16	10	12	0.945369	0.94534	1.07769	1.11469	0.958366	1	1	≥ 40.00	≤ 4.40
X019496	BCG_1193	140	5	4	4	0.946011	0.910842	0.992012	1.03485	1.00043	1	1	≥ 40.00	≤ 4.40
X019496	BCG_3168	155	3	2	2	0.948199	0.878512	0.971818	0.95984	0.856323	1	1.23	≥ 40.00	≤ 4.40
X019496	BCG_0852	204	8	4	5	0.94847	0.959144	1.00709	1.04409	1.03645	1	1	≥ 40.00	≤ 4.40
X019496	BCG_3867C	256	9	3	3	0.948598	0.840744	0.951726	1.04246	0.906521	1	1	≥ 40.00	≤ 4.40
X019496	BCG_0704	1143	185	21	113	0.948911	0.95403	0.873978	0.914907	0.953524	1	1	≥ 40.00	≤ 4.40
X019496	BCG_3153C	386	15	5	5	0.949822	0.841859	1.06794	1.10165	0.979854	1	1	≥ 40.00	≤ 4.40
X019496	BCG_1716	145	5	3	4	0.950917	0.975848	0.973867	1.04196	0.948322	1	1	≥ 40.00	≤ 4.40
X019496	BCG_0211	354	9	6	7	0.950967	1.31519	0.885757	0.954072	0.925145	1	1	≥ 40.00	≤ 4.40
X019496	BCG_0424	110	10	2	2	0.951083	1.10697	1.01223	1.10658	0.979974	1	0.85	≥ 40.00	≤ 4.40
X019496	BCG_2901C	710	25	14	17	0.951208	1.06797	1.0482	0.994286	1.00312	1	1	≥ 40.00	≤ 4.40
X019496	BCG_0300C	250	11	4	5	0.951387	0.93613	0.916592	0.92763	0.899022	1	1	≥ 40.00	≤ 4.40
X019496	BCG_2461C	309	22	6	15	0.951776	0.814711	1.00183	0.989033	1.06964	1	1	≥ 40.00	≤ 4.40
X019496	BCG_1600	273	11	5	5	0.951952	1.27006	0.873541	1.03517	0.841403	1	1	≥ 40.00	≤ 4.40
X019496	BCG_0851C	240	8	6	6	0.951964	1.18736	1.02894	0.952164	1.08214	1	1	≥ 40.00	≤ 4.40
X019496	BCG_3239	104	8	2	2	0.952218	0.771189	1.03909	1.16604	0.729366	1	1	≥ 40.00	≤ 4.40
X019496	BCG_2607C	802	18	13	18	0.952934	0.863613	0.967963	0.979309	0.875478	1	1	≥ 40.00	≤ 4.40
X019496	BCG_2128C	140	5	2	2	0.953057	0.709476	0.894369	0.942257	1.02386	1	1	≥ 40.00	≤ 4.40
X019496	BCG_3086C	89	4	2	2	0.953111	0.782494	0.761728	1.07518	0.760354	1	1	≥ 40.00	≤ 4.40
X019496	BCG_3727	172	7	4	5	0.953114	0.857058	0.956821	1.0379	0.902512	1	1	≥ 40.00	≤ 4.40
X019496	BCG_2957	980	33	18	18	0.953194	1.11157	0.936813	1.06037	0.855676	1	NA	≥ 40.00	≤ 4.40
X019496	BCG_0489C	88	6	2	2	0.953215	1.12766	0.987549	0.970745	0.986002	1	NA	≥ 40.00	≤ 4.40
X019496	BCG_0757	1732	131	32	81	0.954814	0.74804	1.00601	0.919314	0.904484	1	1	≥ 40.00	≤ 4.40
X019496	BCG_2368	1245	36	19	23	0.954976	1.01143	0.980181	1.03354	0.915891	1	NA	≥ 40.00	≤ 4.40
X019496	BCG_0702C	144	4	2	2	0.955144	0.800568	0.885789	0.963922	0.839145	1	0.53	≥ 40.00	≤ 4.40
X019496	BCG_1358	347	18	5	9	0.955304	1.01943	1.05375	1.0697	1.09474	1	1	≥ 40.00	≤ 4.40
X019496	BCG_0665	134	6	3	3	0.95535	0.837547	0.798831	0.841016	0.769592	1	1	≥ 40.00	≤ 4.40
X019496	BCG_3116	635	21	11	12	0.955459	0.86637	0.822556	0.896216	0.883073	1	1	≥ 40.00	≤ 4.40
X019496	BCG_0766	773	60	14	31	0.955474	0.793983	1.00055	1.01041	1.02092	1	2.5	≥ 40.00	≤ 4.40
X019496	BCG_3002C	678	25	13	17	0.95574	0.764813	0.958175	0.977993	1.17183	1	1	≥ 40.00	≤ 4.40
X019496	BCG_0765	511	33	10	24	0.955897	0.932798	1.03512	1.00931	1.05086	1	1	≥ 40.00	≤ 4.40
X019496	BCG_0006	1637	54	29	34	0.956856	1.05601	1.01203	0.968389	0.794495	1	NA	≥ 40.00	≤ 4.40
X019496	BCG_0803C	267	9	4	4	0.95701	0.93914	0.812841	0.89106	0.895699	1	2.43	≥ 40.00	≤ 4.40
X019496	BCG_1389C	1259	60	19	33	0.957018	0.879594	0.886633	0.913847	0.963088	1	1	≥ 40.00	≤ 4.40
X019496	BCG_3054	981	44	20	28	0.958522	0.829498	0.906167	0.915207	0.983586	1	0.62	≥ 40.00	≤ 4.40
X019496	BCG_1827	453	16	8	12	0.958759	1.03424	0.982622	1.00264	1.01398	1	1	≥ 40.00	≤ 4.40
X019496	BCG_2074C	155	4	4	4	0.958788	1.03377	1.02889	1.14498	1.10831	1	1	≥ 40.00	≤ 4.40
X019496	BCG_2582C	125	5	3	3	0.959451	1.02865	1.26409	0.910894	0.793134	1	NA	≥ 40.00	≤ 4.40
X019496	BCG_0357C	243	15	6	6	0.959811	0.762863	0.982964	0.981663	0.893435	1	1	≥ 40.00	≤ 4.40
X019496	BCG_0449C	391	14	9	9	0.960596	1.00726	0.980135	0.898933	0.838345	1	NA	≥ 40.00	≤ 4.40
X019496	BCG_0330	120	4	3	4	0.96088	1.08012	1.00205	1.0609	0.892806	1	NA	≥ 40.00	≤ 4.40
X019496	BCG_0923	636	41	11	25	0.961285	0.913069	1.02735	0.994961	1.12849	1	1	≥ 40.00	≤ 4.40
X019496	BCG_1340C	391	15	6	6	0.961503	0.853429	0.941655	0.923164	0.883236	1	1	≥ 40.00	≤ 4.40
X019496	BCG_0213	367	15	7	8	0.962797	0.926602	0.993868	1.00835	1.0115	1	1	≥ 40.00	≤ 4.40
X019496	BCG_3294C	495	14	9	12	0.965631	0.964974	0.964861	0.933764	0.863872	1	1	≥ 40.00	≤ 4.40
X019496	BCG_0350C	475	54	7	32	0.96703	1.00963	0.889197	0.900722	0.97363	1	1	≥ 40.00	≤ 4.40
X019496	BCG_1318	298	11	6	7	0.967134	1.24118	0.914818	0.969098	0.934666	1	1	≥ 40.00	≤ 4.40
X019496	BCG_2173C	80	4	2	2	0.967398	1.04874	0.867797	0.798738	0.776583	1	NA	≥ 40.00	≤ 4.40
X019496	BCG_2237	2600	970	35	612	0.967593	0.891646	1.00542	1.02229	1.14103	1	1	≥ 40.00	≤ 4.40
X019496	BCG_0751	1050	75	17	55	0.967702	0.818492	1.04714	0.935633	0.939097	1	0.76	≥ 40.00	≤ 4.40
X019496	BCG_0824	1198	40	18	26	0.968694	0.877026	0.988293	1.03937	1.29623	1	NA	≥ 40.00	≤ 4.40
X019496	BCG_2371C	731	19	12	13	0.968796	0.773617	0.961832	1.00765	1.02392	1	1	≥ 40.00	≤ 4.40
X019496	BCG_0660C	759	22	15	15	0.969679	1.00403	0.983165	0.983458	0.799612	1	NA	≥ 40.00	≤ 4.40
X019496	BCG_1797	189	8	3	3	0.970844	1.0979	0.824132	0.894512	0.859882	1	1	≥ 40.00	≤ 4.40
X019496	BCG_3309	2443	238	33	166	0.971642	0.87578	0.991924	1.01783	1.15465	1	1	≥ 40.00	≤ 4.40
X019496	BCG_2219	441	12	7	7	0.972253	0.943866	0.993819	1.01429	0.936846	1	1	≥ 40.00	≤ 4.40
X019496	BCG_1252	382	13	6	11	0.973232	0.800242	0.830447	0.915426	0.886043	1	1	≥ 40.00	≤ 4.40
X019496	BCG_0209	308	7	6	6	0.973847	1.02417	0.927993	0.913134	1.07153	1	NA	≥ 40.00	≤ 4.40
X019496	BCG_1522	884	31	16	19	0.975649	1.17953	0.936981	0.968769	0.93667	1	1	≥ 40.00	≤ 4.40
X019496	BCG_2558	173	7	5	7	0.976083	0.693465	0.821427	0.990887	0.761256	1	1	≥ 40.00	≤ 4.40
X019496	BCG_1429C	671	24	11	14	0.976229	0.850879	0.954636	0.960282	0.934782	1	1	≥ 40.00	≤ 4.40
X019496	BCG_0560	138	6	3	3	0.976716	1.16933	1.06882	1.09568	1.06149	1	1.33	≥ 40.00	≤ 4.40
X019496	BCG_2860C	87	4	2	2	0.976943	0.826074	1.05435	0.961907	1.06689	1	1	≥ 40.00	≤ 4.40
X019496	BCG_0323	537	13	10	11	0.979696	1.00555	0.934018	1.00427	0.93165	1	NA	≥ 40.00	≤ 4.40
X019496	BCG_0206	256	13	7	8	0.980467	0.912947	1.02808	0.999246	0.902282	1	NA	≥ 40.00	≤ 4.40
X019496	BCG_2199C	206	10	4	4	0.980948	1.05607	1.03776	1.02088	0.86668	1	1	≥ 40.00	≤ 4.40
X019496	BCG_2522C	1968	128	24	75	0.981905	0.704476	1.01416	0.971764	1.07465	1	1	≥ 40.00	≤ 4.40
X019496	BCG_0123	180	8	5	5	0.98239	0.948915	0.916682	1.07514	0.797802	1	NA	≥ 40.00	≤ 4.40
X019496	BCG_3562C	164	6	3	3	0.982695	1.35018	1.00661	1.01695	0.87649	1	NA	≥ 40.00	≤ 4.40
X019496	BCG_3906C	323	13	8	11	0.984627	0.93068	0.909436	1.00996	0.889927	1	0.9	≥ 40.00	≤ 4.40
X019496	BCG_0552	70	4	2	2	0.985153	1.06405	0.886804	0.989997	1.00566	1	1	≥ 40.00	≤ 4.40
X019496	BCG_3770	868	31	18	24	0.985691	1.09701	0.994764	1.00614	0.755724	1	1	≥ 40.00	≤ 4.40
X019496	BCG_0724	380	9	6	6	0.985712	1.46342	1.03487	1.10765	0.946711	1	1	≥ 40.00	≤ 4.40
X019496	BCG_1077	200	20	5	5	0.988012	1.06695	0.964811	1.01943	1.11453	1	NA	≥ 40.00	≤ 4.40
X019496	BCG_1067	749	21	14	15	0.988153	0.781597	1.03626	0.976676	1.00933	1	1	≥ 40.00	≤ 4.40
X019496	BCG_2983C	493	18	9	10	0.989575	0.755722	1.01542	1.02644	0.926205	1	1	≥ 40.00	≤ 4.40
X019496	BCG_0504C	620	32	10	23	0.989726	0.955919	0.919506	0.932934	0.850883	1	1	≥ 40.00	≤ 4.40
X019496	BCG_2764C	474	23	10	10	0.992366	1.14402	1.10174	1.05458	1.15569	1	1	≥ 40.00	≤ 4.40
X019496	BCG_2925C	559	37	12	24	0.993882	0.854298	0.989942	0.986994	1.03685	1	1	≥ 40.00	≤ 4.40
X019496	BCG_0447	559	17	9	10	0.994994	1.17472	0.929955	1.20364	0.929801	1	1	≥ 40.00	≤ 4.40
X019496	BCG_1334	652	23	11	19	0.995338	0.958263	1.01831	1.08106	0.962592	1	1	≥ 40.00	≤ 4.40
X019496	BCG_3559C	166	8	4	4	0.995379	1.14903	1.03024	1.24537	1.05942	1	NA	≥ 40.00	≤ 4.40
X019496	BCG_0113	173	3	3	3	0.99573	0.832343	1.1375	1.1181	1.34582	1	1	≥ 40.00	≤ 4.40
X019496	BCG_0193	535	18	10	11	0.99578	1.01059	0.977646	1.03678	0.922758	1	NA	≥ 40.00	≤ 4.40
X019496	BCG_1815	400	13	8	9	0.996327	1.14301	0.966862	0.990354	0.921226	1	1	≥ 40.00	≤ 4.40
X019496	BCG_1364	74	7	2	3	0.997066	1.05618	0.986244	1.06657	1.07254	1	1	≥ 40.00	≤ 4.40
X019496	BCG_3833	209	9	5	5	0.998056	0.989901	0.830769	0.912186	0.625571	1	1	≥ 40.00	≤ 4.40
X019496	BCG_0023C	941	19	14	14	0.99836	0.972228	0.974294	1.04204	0.890315	1	NA	≥ 40.00	≤ 4.40
X019496	BCG_3007C	494	18	9	10	0.999094	1.01318	1.05906	1.11071	1.46748	1	NA	≥ 40.00	≤ 4.40
X019496	BCG_1829	397	10	7	8	0.999998	1.10022	1.05107	1.03101	0.977942	1	NA	≥ 40.00	≤ 4.40
X019496	BCG_2610C	393	13	6	6	1.0021	0.873933	0.912713	0.965031	0.822748	1	NA	≥ 40.00	≤ 4.40
X019496	BCG_0999	99	6	3	3	1.00327	1.04842	1.04368	1.08986	0.892349	1	NA	≥ 40.00	≤ 4.40
X019496	BCG_1551	98	4	3	3	1.00368	0.856051	0.95309	0.970128	0.94537	1	1	≥ 40.00	≤ 4.40
X019496	BCG_0208	275	10	6	7	1.00375	1.03996	1.03705	1.05618	0.963179	1	NA	≥ 40.00	≤ 4.40
X019496	BCG_2157C	409	26	6	16	1.00397	0.907105	0.872721	0.905994	1.05753	1	1	≥ 40.00	≤ 4.40
X019496	BCG_1689	606	21	13	15	1.00469	1.25054	1.06006	1.00365	0.853053	1	NA	≥ 40.00	≤ 4.40
X019496	BCG_2375C	154	5	3	3	1.00569	0.951266	1.07329	0.933619	1.1761	1	NA	≥ 40.00	≤ 4.40
X019496	BCG_2459C	134	9	2	2	1.00619	0.873925	0.881008	1.16616	0.919021	1	1	≥ 40.00	≤ 4.40
X019496	BCG_1560	205	8	6	6	1.00663	1.09649	0.887915	0.946448	1.56339	1	1	≥ 40.00	≤ 4.40
X019496	BCG_2840C	332	11	6	6	1.00663	1.05558	1.04676	1.0996	1.07515	1	NA	≥ 40.00	≤ 4.40
X019496	BCG_1586	94	7	3	3	1.00696	0.917345	1.01393	1.29555	0.96327	1	1	≥ 40.00	≤ 4.40
X019496	BCG_2905	147	7	2	3	1.00766	1.01837	0.946238	0.926971	0.79164	1	NA	≥ 40.00	≤ 4.40
X019496	BCG_3479C	645	25	11	16	1.00793	0.862277	0.968921	0.964421	0.932342	1	1	≥ 40.00	≤ 4.40
X019496	BCG_2539C	165	9	3	3	1.0085	1.02954	0.973999	1.02642	0.911113	1	NA	≥ 40.00	≤ 4.40
X019496	BCG_2955	168	22	2	2	1.00871	1.34967	1.09457	1.1977	0.92649	1	NA	≥ 40.00	≤ 4.40
X019496	BCG_1652	397	12	9	9	1.00889	0.948023	0.95041	1.0243	0.918187	1	NA	≥ 40.00	≤ 4.40
X019496	BCG_2911C	1040	85	19	62	1.00951	0.777812	1.00317	0.912163	0.967475	1	1	≥ 40.00	≤ 4.40
X019496	BCG_3101	160	8	4	4	1.00986	1.05074	0.976323	1.0446	0.805319	1	NA	≥ 40.00	≤ 4.40
X019496	BCG_2520C	406	9	6	6	1.01001	0.932814	1.04008	1.07651	1.03702	1	1	≥ 40.00	≤ 4.40
X019496	BCG_0084	416	40	7	24	1.01073	1.06201	1.00301	1.00673	1.01831	1	NA	≥ 40.00	≤ 4.40
X019496	BCG_3158	223	10	3	4	1.01102	0.997479	0.92415	0.990158	0.933666	1	NA	≥ 40.00	≤ 4.40
X019496	BCG_2197C	201	6	2	2	1.01105	1.10054	1.08692	1.03775	1.16872	1	1	≥ 40.00	≤ 4.40
X019496	BCG_2585	714	22	11	16	1.0116	0.969392	0.948791	1.02819	0.898157	1	NA	≥ 40.00	≤ 4.40
X019496	BCG_2217	449	14	11	12	1.01247	0.871685	0.8485	1.01577	0.890272	1	1	≥ 40.00	≤ 4.40
X019496	BCG_1013	94	8	2	2	1.01252	0.946387	0.820624	0.817955	0.69772	1	NA	≥ 40.00	≤ 4.40
X019496	BCG_2686	139	6	4	4	1.01263	0.934123	1.0134	1.12332	0.997415	1	1	≥ 40.00	≤ 4.40
X019496	BCG_0172	409	13	7	8	1.01414	1.06382	1.02131	1.10723	0.997449	1	1	≥ 40.00	≤ 4.40
X019496	BCG_0810	354	8	5	5	1.01435	0.880371	1.00928	1.12383	1.69522	1	2.49	≥ 40.00	≤ 4.40
X019496	BCG_1877C	162	6	4	4	1.01464	1.05194	0.951266	1.02359	0.997517	1	NA	≥ 40.00	≤ 4.40
X019496	BCG_0207	463	17	10	13	1.01471	0.963892	0.988024	1.0526	0.995779	1	NA	≥ 40.00	≤ 4.40
X019496	BCG_2929C	467	24	6	13	1.01482	0.811276	0.823698	0.849012	1.18604	1	NA	≥ 40.00	≤ 4.40
X019496	BCG_1027C	213	9	3	3	1.01551	1.09926	1.00816	1.0043	0.859216	1	NA	≥ 40.00	≤ 4.40
X019496	BCG_3129C	306	11	5	5	1.01585	1.20464	1.13457	1.18155	0.874101	1	NA	≥ 40.00	≤ 4.40
X019496	BCG_1915	320	5	4	4	1.01587	1.01955	1.04705	1.14265	0.979563	1	1	≥ 40.00	≤ 4.40
X019496	BCG_3063C	641	17	11	15	1.01605	0.985577	0.912167	0.961641	1.00796	1	NA	≥ 40.00	≤ 4.40
X019496	BCG_0514	423	19	8	9	1.01661	1.03356	0.973766	0.998866	0.928717	1	NA	≥ 40.00	≤ 4.40
X019496	BCG_0332	236	7	5	5	1.01749	0.917078	0.97776	1.02738	0.888783	1	NA	≥ 40.00	≤ 4.40
X019496	BCG_0136C	130	5	3	3	1.01859	1.03656	1.14451	1.05313	0.92728	1	NA	≥ 40.00	≤ 4.40
X019496	BCG_0214	186	6	4	4	1.01989	1.07514	1.01234	1.12147	0.877151	1	NA	≥ 40.00	≤ 4.40
X019496	BCG_2958	242	9	6	6	1.02032	0.747343	0.957494	0.977841	0.857264	1	1.78	≥ 40.00	≤ 4.40
X019496	BCG_1592	153	6	4	5	1.02092	1.04848	0.981439	0.949606	0.927202	1	NA	≥ 40.00	≤ 4.40
X019496	BCG_3481C	1435	57	24	36	1.02123	0.953586	1.01557	1.02442	1.04674	1	1	≥ 40.00	≤ 4.40
X019496	BCG_1155	206	10	4	4	1.02309	1.06279	1.0185	0.959401	1.05267	1	NA	≥ 40.00	≤ 4.40
X019496	BCG_1667	1221	34	24	29	1.02343	1.07334	0.90694	1.02547	0.79519	1	NA	≥ 40.00	≤ 4.40
X019496	BCG_3966	239	10	5	5	1.02367	1.43634	1.24652	1.15612	1.01998	1	NA	≥ 40.00	≤ 4.40
X019496	BCG_2170C	549	21	11	11	1.02443	1.16614	1.02539	1.03056	1.02367	1	NA	≥ 40.00	≤ 4.40
X019496	BCG_0942C	257	13	3	3	1.02471	1.12579	0.997858	0.939758	0.975487	1	NA	≥ 40.00	≤ 4.40
X019496	BCG_2716	1084	30	18	21	1.02531	0.995636	0.914132	1.03058	0.852313	1	NA	≥ 40.00	≤ 4.40
X019496	BCG_2428	344	27	7	16	1.02615	0.825982	1.10401	1.01498	1.07559	1	2.49	≥ 40.00	≤ 4.40
X019496	BCG_2070C	745	25	9	12	1.02616	1.0613	1.02198	1.08677	0.893146	1	NA	≥ 40.00	≤ 4.40
X019496	BCG_0520C	194	8	5	5	1.0268	0.87812	0.921887	0.947347	0.730818	1	NA	≥ 40.00	≤ 4.40
X019496	BCG_1023	818	28	15	15	1.02722	1.04132	1.03239	1.09034	0.967343	1	NA	≥ 40.00	≤ 4.40
X019496	BCG_2126C	353	17	5	7	1.02731	0.959985	0.975568	1.04212	0.926708	1	NA	≥ 40.00	≤ 4.40
X019496	BCG_1063	561	16	10	10	1.02808	0.821682	0.946134	0.984783	0.9617	1	1.36	≥ 40.00	≤ 4.40
X019496	BCG_0531	420	18	9	11	1.02884	1.26448	1.03193	1.25087	0.960542	1	NA	≥ 40.00	≤ 4.40
X019496	BCG_0165C	482	20	10	14	1.03162	1.04737	0.995758	0.954267	0.861163	1	NA	≥ 40.00	≤ 4.40
X019496	BCG_1367	909	39	15	16	1.0317	0.946884	1.00934	1.06061	0.943839	1	1.91	≥ 40.00	≤ 4.40
X019496	BCG_0475C	57	2	2	2	1.03251	0.746321	1.27732	1.06032	0.968371	1	1	≥ 40.00	≤ 4.40
X019496	BCG_3544C	188	9	3	3	1.033	1.22352	0.986262	1.0247	0.91276	1	NA	≥ 40.00	≤ 4.40
X019496	BCG_3617	105	4	2	2	1.03303	0.832416	1.11729	0.900202	0.659724	1	NA	≥ 40.00	≤ 4.40
X019496	BCG_1954	1655	55	32	40	1.03307	1.14507	1.04005	1.02108	0.845654	1	NA	≥ 40.00	≤ 4.40
X019496	BCG_2132C	722	36	16	18	1.03432	1.14021	0.938648	1.03207	0.986649	1	1	≥ 40.00	≤ 4.40
X019496	BCG_0075C	427	23	9	13	1.03538	0.934214	1.1366	1.13367	1.18491	1	1	≥ 40.00	≤ 4.40
X019496	BCG_0175	394	15	9	10	1.03544	1.05533	1.08451	1.34237	0.914332	1	1	≥ 40.00	≤ 4.40
X019496	BCG_3568	125	4	3	3	1.03566	0.839082	1.05891	1.13489	0.776186	1	NA	≥ 40.00	≤ 4.40
X019496	BCG_2233	65	4	2	2	1.03627	0.994376	1.03771	0.961696	0.893604	1	NA	≥ 40.00	≤ 4.40
X019496	BCG_2009C	197	6	4	4	1.03645	1.15295	1.02134	1.02959	1.00763	1	NA	≥ 40.00	≤ 4.40
X019496	BCG_3750	159	7	4	5	1.03684	0.869687	1.07601	1.16816	1.0462	1	1	≥ 40.00	≤ 4.40
X019496	BCG_3521C	507	41	12	33	1.0369	0.982579	0.999715	0.975212	0.980843	1	1	≥ 40.00	≤ 4.40
X019496	BCG_0205	206	10	3	5	1.0372	0.942551	1.14689	1.10357	0.884739	1	NA	≥ 40.00	≤ 4.40
X019496	BCG_3259C	247	17	7	7	1.03922	1.02	0.954974	0.931497	0.832989	1	NA	≥ 40.00	≤ 4.40
X019496	BCG_2412C	337	8	5	5	1.03933	0.878013	1.0009	1.0169	0.994277	1	NA	≥ 40.00	≤ 4.40
X019496	BCG_0830	85	6	2	2	1.0398	1.17611	0.869319	0.959426	0.782694	1	NA	≥ 40.00	≤ 4.40
X019496	BCG_3180	244	10	5	8	1.04	1.07893	1.02996	1.11678	0.894958	1	NA	≥ 40.00	≤ 4.40
X019496	BCG_0914C	95	9	3	3	1.04031	1.30722	0.943073	1.21598	1.23159	1	NA	≥ 40.00	≤ 4.40
X019496	BCG_0049C	281	12	5	6	1.04178	0.988197	1.0191	1.07641	0.957445	1	NA	≥ 40.00	≤ 4.40
X019496	BCG_1485C	41	3	2	3	1.04213	1.08019	1.13754	1.15583	1.14946	1	NA	≥ 40.00	≤ 4.40
X019496	BCG_3155C	184	9	5	5	1.0434	1.13458	0.887231	1.14429	0.997074	1	NA	≥ 40.00	≤ 4.40
X019496	BCG_0242	210	5	2	2	1.0443	1.11822	1.08458	1.10403	1.11825	1	NA	≥ 40.00	≤ 4.40
X019496	BCG_0385C	119	7	4	5	1.04629	1.0315	0.901156	0.973311	0.774574	1	NA	≥ 40.00	≤ 4.40
X019496	BCG_1878C	241	7	6	6	1.04675	1.10873	0.949405	1.08953	0.974301	1	NA	≥ 40.00	≤ 4.40
X019496	BCG_2216C	415	15	7	9	1.04734	1.05574	1.01578	1.12232	0.909474	1	NA	≥ 40.00	≤ 4.40
X019496	BCG_2020C	166	4	3	3	1.04743	0.740876	1.03481	1.07433	1.21155	1	1	≥ 40.00	≤ 4.40
X019496	BCG_3082C	429	11	10	10	1.04855	0.932079	0.991088	0.947809	0.880033	1	NA	≥ 40.00	≤ 4.40
X019496	BCG_3274C	432	13	8	8	1.04869	1.19456	1.08517	1.09519	1.20319	1	NA	≥ 40.00	≤ 4.40
X019496	BCG_2515C	861	29	15	21	1.04932	1.03328	0.99961	1.06346	0.945857	1	NA	≥ 40.00	≤ 4.40
X019496	BCG_3702C	171	7	4	4	1.04947	1.06455	0.992083	1.14665	0.984215	1	1	≥ 40.00	≤ 4.40
X019496	BCG_1278C	390	13	9	11	1.04947	1.17137	1.0516	1.10869	0.934304	1	NA	≥ 40.00	≤ 4.40
X019496	BCG_0960	267	13	4	4	1.04964	1.14318	0.931967	1.11228	0.847313	1	NA	≥ 40.00	≤ 4.40
X019496	BCG_0913C	95	6	2	2	1.0501	0.860015	0.863644	0.795327	0.849956	1	1	≥ 40.00	≤ 4.40
X019496	BCG_0144	75	4	2	2	1.05043	1.29169	1.1739	0.977538	1.14606	1	NA	≥ 40.00	≤ 4.40
X019496	BCG_1108	161	10	3	3	1.05074	1.07759	0.949242	1.01343	0.871079	1	NA	≥ 40.00	≤ 4.40
X019496	BCG_3811C	422	9	7	8	1.05075	0.688114	0.933033	0.934639	1.13504	1	0.69	≥ 40.00	≤ 4.40
X019496	BCG_2734C	412	7	7	7	1.05125	1.32895	1.2158	0.839902	0.943536	1	NA	≥ 40.00	≤ 4.40
X019496	BCG_0758	372	17	6	8	1.05137	0.753531	1.04692	0.814781	0.773399	1	NA	≥ 40.00	≤ 4.40
X019496	BCG_3703	284	8	5	5	1.0544	1.06995	1.00253	1.04864	0.899273	1	NA	≥ 40.00	≤ 4.40
X019496	BCG_3102	551	15	11	11	1.05448	1.2913	0.967457	1.00113	0.833092	1	NA	≥ 40.00	≤ 4.40
X019496	BCG_0692C	267	6	6	6	1.05499	0.720861	1.01761	1.18874	0.899836	1	1	≥ 40.00	≤ 4.40
X019496	BCG_2516C	273	9	4	5	1.05507	0.877078	0.985471	1.13229	0.87518	1	0.57	≥ 40.00	≤ 4.40
X019496	BCG_0081	493	14	9	9	1.05511	1.19352	1.03563	1.07186	0.94089	1	NA	≥ 40.00	≤ 4.40
X019496	BCG_0025C	270	11	7	8	1.05578	1.05125	1.13314	0.950492	0.93949	1	NA	≥ 40.00	≤ 4.40
X019496	BCG_0954C	266	10	5	5	1.05594	1.02515	1.03431	1.15044	0.775857	1	NA	≥ 40.00	≤ 4.40
X019496	BCG_1735	150	5	3	3	1.05608	1.25527	1.05167	1.16553	1.02997	1	NA	≥ 40.00	≤ 4.40
X019496	BCG_1813	473	15	8	11	1.0562	0.849782	0.972334	1.07306	0.818759	1	NA	≥ 40.00	≤ 4.40
X019496	BCG_0252C	488	15	8	9	1.05627	0.993885	1.00278	1.07199	0.992912	1	1	≥ 40.00	≤ 4.40
X019496	BCG_2212	349	19	7	11	1.0569	1.06488	1.12534	1.11253	0.949363	1	NA	≥ 40.00	≤ 4.40
X019496	BCG_1668	2495	242	42	160	1.05715	0.763654	0.971007	1.01576	1.13895	1	1	≥ 40.00	≤ 4.40
X019496	BCG_2457C	574	19	12	13	1.05798	0.970502	0.954313	1.03273	0.990905	1	NA	≥ 40.00	≤ 4.40
X019496	BCG_0956C	199	16	4	4	1.05809	0.823541	1.35406	1.29849	1.18759	1	1	≥ 40.00	≤ 4.40
X019496	BCG_0957	712	35	11	22	1.05866	0.860086	0.940769	0.988698	1.02697	1	NA	≥ 40.00	≤ 4.40
X019496	BCG_2319C	216	7	3	3	1.06028	0.851234	0.793848	0.909489	0.90583	1	NA	≥ 40.00	≤ 4.40
X019496	BCG_2789C	149	6	3	4	1.06138	1.09837	0.997293	0.973073	0.976379	1	NA	≥ 40.00	≤ 4.40
X019496	BCG_1481	117	5	3	3	1.06145	1.05978	0.931871	1.05476	0.834888	1	NA	≥ 40.00	≤ 4.40
X019496	BCG_0622	423	21	4	12	1.06368	1.04518	0.959929	1.01263	1.05547	1	NA	≥ 40.00	≤ 4.40
X019496	BCG_2649	791	36	12	23	1.06401	0.928951	1.0327	0.95454	0.83275	1	NA	≥ 40.00	≤ 4.40
X019496	BCG_3240C	525	14	8	9	1.06478	0.978064	1.05797	1.03356	0.844897	1	NA	≥ 40.00	≤ 4.40
X019496	BCG_0755	357	44	8	32	1.06539	0.726505	1.0496	1.03035	1.09323	1	1	≥ 40.00	≤ 4.40
X019496	BCG_0348	79	3	2	2	1.06558	0.91642	0.891574	0.973826	1.10408	1	1	≥ 40.00	≤ 4.40
X019496	BCG_1729	704	22	12	14	1.06562	0.87141	1.02372	1.01405	1.14685	1	1	≥ 40.00	≤ 4.40
X019496	BCG_2211	751	29	16	20	1.06638	1.05166	1.0387	1.10706	0.933326	1	NA	≥ 40.00	≤ 4.40
X019496	BCG_3772	87	3	2	2	1.06668	1.08713	0.836951	0.979749	0.672225	1	NA	≥ 40.00	≤ 4.40
X019496	BCG_3967	515	15	9	9	1.0672	1.09776	0.902903	1.09705	0.950439	1	NA	≥ 40.00	≤ 4.40
X019496	BCG_0963	175	4	3	3	1.0678	0.729104	1.19056	1.3583	1.48266	1	1	≥ 40.00	≤ 4.40
X019496	BCG_1003	183	9	3	3	1.06844	1.12314	1.02552	1.04307	0.847401	1	NA	≥ 40.00	≤ 4.40
X019496	BCG_1705C	85	3	2	2	1.06909	1.27145	1.01835	1.11975	1.17641	1	NA	≥ 40.00	≤ 4.40
X019496	BCG_0762	298	10	5	5	1.06982	0.769764	0.869425	0.935354	0.92161	1	NA	≥ 40.00	≤ 4.40
X019496	BCG_2541C	234	24	7	20	1.07095	0.537896	0.958137	1.11472	1.05983	1	1	≥ 40.00	≤ 4.40
X019496	BCG_3668C	108	6	3	3	1.07178	0.661418	1.04062	0.970045	1.10906	1	1	≥ 40.00	≤ 4.40
X019496	BCG_0403C	331	13	6	8	1.07222	1.3018	1.02604	1.10803	0.93749	1	NA	≥ 40.00	≤ 4.40
X019496	BCG_1349C	144	9	4	4	1.07315	1.12221	0.975302	1.0477	0.862408	1	NA	≥ 40.00	≤ 4.40
X019496	BCG_2553C	406	17	8	8	1.07332	1.12698	1.00189	1.13524	0.950446	1	NA	≥ 40.00	≤ 4.40
X019496	BCG_2550	459	12	8	8	1.07424	0.990944	1.21713	1.08941	1.12824	1	2.23	≥ 40.00	≤ 4.40
X019496	BCG_0743	320	12	8	9	1.07443	1.24723	1.06911	1.04625	0.956466	1	NA	≥ 40.00	≤ 4.40
X019496	BCG_1445	1017	32	19	20	1.07474	1.23214	0.983096	1.0497	0.868877	1	NA	≥ 40.00	≤ 4.40
X019496	BCG_0458	84	5	2	2	1.07524	1.57567	1.33311	1.63989	1.37931	1	NA	≥ 40.00	≤ 4.40
X019496	BCG_1168C	299	8	4	4	1.07562	0.973301	1.0543	1.0778	0.777661	1	NA	≥ 40.00	≤ 4.40
X019496	BCG_1618C	76	4	3	3	1.07582	1.09645	1.02954	1.13431	1.05813	1	NA	≥ 40.00	≤ 4.40
X019496	BCG_0215	509	13	7	10	1.07617	0.854625	1.00471	1.07855	0.911471	1	1	≥ 40.00	≤ 4.40
X019496	BCG_1289C	266	9	5	7	1.07643	0.99827	1.02166	1.00819	0.850797	1	NA	≥ 40.00	≤ 4.40
X019496	BCG_2463	138	6	4	4	1.07702	0.956781	0.802058	0.998117	0.915664	1	NA	≥ 40.00	≤ 4.40
X019496	BCG_0254C	282	6	5	5	1.07861	1.10105	0.985693	0.893627	0.843586	1	NA	≥ 40.00	≤ 4.40
X019496	BCG_3021	228	6	4	4	1.07942	1.00816	1.07051	1.09744	0.956848	1	NA	≥ 40.00	≤ 4.40
X019496	BCG_2193C	1272	43	17	28	1.07993	1.0006	0.973739	1.05432	1.0077	1	NA	≥ 40.00	≤ 4.40
X019496	BCG_3917C	239	9	6	7	1.08115	1.16586	0.995093	1.00298	0.863636	1	NA	≥ 40.00	≤ 4.40
X019496	BCG_0712	357	14	4	5	1.08133	1.38976	1.12575	1.07208	0.898648	1	NA	≥ 40.00	≤ 4.40
X019496	BCG_0125	250	10	3	3	1.08145	1.40918	1.12099	1.07654	1.14213	1	NA	≥ 40.00	≤ 4.40
X019496	BCG_1968C	146	6	3	5	1.08169	1.05669	0.897218	0.888675	0.835126	1	NA	≥ 40.00	≤ 4.40
X019496	BCG_0992	465	18	10	11	1.08398	1.0509	1.09109	0.943778	0.88497	1	NA	≥ 40.00	≤ 4.40
X019496	BCG_1482	298	12	5	6	1.08405	1.0882	1.05605	1.1536	0.936719	1	NA	≥ 40.00	≤ 4.40
X019496	BCG_2767	386	15	9	10	1.0841	1.09474	1.00353	1.05105	0.9102	1	NA	≥ 40.00	≤ 4.40
X019496	BCG_1337	383	25	7	7	1.08448	1.22561	0.98642	1.12731	0.935178	1	NA	≥ 40.00	≤ 4.40
X019496	BCG_2597	249	7	5	5	1.08492	0.788256	0.999471	1.07245	0.864886	1	NA	≥ 40.00	≤ 4.40
X019496	BCG_3685C	232	6	5	5	1.08529	1.3449	1.08483	1.09241	0.880252	1	NA	≥ 40.00	≤ 4.40
X019496	BCG_2168C	374	12	9	10	1.08549	1.14311	1.02863	1.16309	0.945042	1	NA	≥ 40.00	≤ 4.40
X019496	BCG_1860	301	9	5	5	1.08553	1.02744	1.05897	1.09991	1.01038	1	NA	≥ 40.00	≤ 4.40
X019496	BCG_1746	223	8	5	6	1.08554	1.25538	1.10748	1.12072	1.13826	1	NA	≥ 40.00	≤ 4.40
X019496	BCG_2969C	715	23	13	15	1.08647	1.01948	0.962097	1.04473	0.881754	1	NA	≥ 40.00	≤ 4.40
X019496	BCG_0108C	231	7	4	4	1.08722	1.11901	1.03805	1.06038	0.965794	1	NA	≥ 40.00	≤ 4.40
X019496	BCG_3471	383	12	7	7	1.08731	1.11808	1.16047	1.04486	0.860288	1	NA	≥ 40.00	≤ 4.40
X019496	BCG_2497C	1087	41	20	33	1.08764	1.1225	1.02087	1.08788	0.989689	1	NA	≥ 40.00	≤ 4.40
X019496	BCG_0571	172	8	4	4	1.08807	0.885335	1.04957	0.917499	0.986273	1	NA	≥ 40.00	≤ 4.40
X019496	BCG_1996	182	4	4	4	1.08906	0.613557	0.844896	0.887225	0.858251	1	1	≥ 40.00	≤ 4.40
X019496	BCG_0944	321	13	9	10	1.08939	1.1905	0.954622	1.07912	0.967734	1	NA	≥ 40.00	≤ 4.40
X019496	BCG_3854	105	6	4	4	1.08944	1.0112	1.03625	0.997293	0.95898	1	NA	≥ 40.00	≤ 4.40
X019496	BCG_2382C	107	6	3	3	1.08959	1.06739	1.08275	1.16436	0.961271	1	NA	≥ 40.00	≤ 4.40
X019496	BCG_2234	79	3	2	2	1.08966	1.27598	1.14267	1.22364	0.933573	1	NA	≥ 40.00	≤ 4.40
X019496	BCG_0513C	388	16	7	9	1.08989	1.32545	1.1646	1.1725	0.999663	1	NA	≥ 40.00	≤ 4.40
X019496	BCG_2111C	491	15	7	12	1.0923	0.977973	1.09618	1.20987	0.971821	1	1	≥ 40.00	≤ 4.40
X019496	BCG_0157	115	4	2	2	1.09428	0.670048	1.0153	1.08273	1.06947	1	1	≥ 40.00	≤ 4.40
X019496	BCG_0616C	76	7	2	2	1.09454	1.04012	0.999587	1.01937	0.929411	1	NA	≥ 40.00	≤ 4.40
X019496	BCG_1912	403	13	7	10	1.09716	1.29678	1.31629	1.05859	0.914696	1	NA	≥ 40.00	≤ 4.40
X019496	BCG_1276C	184	6	4	4	1.09837	0.784654	0.995465	1.0326	0.868193	1	NA	≥ 40.00	≤ 4.40
X019496	BCG_3877C	201	5	2	2	1.0988	0.856028	0.996462	0.955236	0.846389	1	NA	≥ 40.00	≤ 4.40
X019496	BCG_3732C	79	2	2	2	1.09892	0.976506	0.946989	0.849513	0.776299	1	NA	≥ 40.00	≤ 4.40
X019496	BCG_1808	162	6	5	5	1.09939	0.848323	0.901252	0.961616	0.924482	1	1	≥ 40.00	≤ 4.40
X019496	BCG_1354	553	23	11	15	1.09999	1.10699	1.03845	1.06323	0.907639	1	NA	≥ 40.00	≤ 4.40
X019496	BCG_3290	279	7	4	6	1.10096	1.16894	0.952155	1.09349	0.9079	1	NA	≥ 40.00	≤ 4.40
X019496	BCG_3731C	74	2	2	2	1.10144	1.52838	1.00693	1.24161	1.05051	1	NA	≥ 40.00	≤ 4.40
X019496	BCG_3922C	1393	41	23	25	1.10232	1.3158	1.02891	1.18662	0.807744	1	NA	≥ 40.00	≤ 4.40
X019496	BCG_1517C	124	3	2	2	1.10349	1.3903	1.06547	1.04428	0.99113	1	NA	≥ 40.00	≤ 4.40
X019496	BCG_1311C	178	11	4	4	1.10947	1.13941	1.03577	1.16545	1.01047	1	NA	≥ 40.00	≤ 4.40
X019496	BCG_2354	122	4	3	3	1.10967	1.40537	0.886685	0.945677	0.761624	1	NA	≥ 40.00	≤ 4.40
X019496	BCG_2127C	651	23	11	16	1.11194	1.02229	1.04435	1.08422	0.999596	1	NA	≥ 40.00	≤ 4.40
X019496	BCG_2726	338	11	8	8	1.1122	1.05341	1.06971	1.09776	0.87488	1	NA	≥ 40.00	≤ 4.40
X019496	BCG_1388C	334	14	5	6	1.11373	1.36107	0.957291	1.07747	0.934868	1	NA	≥ 40.00	≤ 4.40
X019496	BCG_1682	422	30	10	20	1.11378	0.769999	1.03213	1.04604	1.04344	1	NA	≥ 40.00	≤ 4.40
X019496	BCG_2418	300	17	7	9	1.11408	1.19666	1.0187	1.07355	0.988121	1	NA	≥ 40.00	≤ 4.40
X019496	BCG_3743	427	18	7	9	1.11418	0.915213	1.06255	1.05058	0.936332	1	NA	≥ 40.00	≤ 4.40
X019496	BCG_2231	1316	41	22	35	1.1143	1.20153	1.28336	1.09206	0.955584	1	NA	≥ 40.00	≤ 4.40
X019496	BCG_0469	92	4	2	2	1.11446	1.08292	1.07482	1.13794	0.979674	1	NA	≥ 40.00	≤ 4.40
X019496	BCG_1390	653	24	15	16	1.11468	1.48993	1.12236	1.12814	0.846236	1	NA	≥ 40.00	≤ 4.40
X019496	BCG_3945C	211	7	3	3	1.11569	1.15702	1.08172	1.27237	1.04371	1	NA	≥ 40.00	≤ 4.40
X019496	BCG_2021C	249	8	5	5	1.11603	1.02654	1.04756	1.08398	0.966341	1	NA	≥ 40.00	≤ 4.40
X019496	BCG_0680C	392	11	8	8	1.1163	1.1373	1.03022	1.00012	1.1239	1	NA	≥ 40.00	≤ 4.40
X019496	BCG_2043C	122	12	2	2	1.11807	1.48564	1.32159	1.45133	0.894884	1	NA	≥ 40.00	≤ 4.40
X019496	BCG_1721	753	22	15	16	1.11831	1.07841	0.964868	1.10854	0.815106	1	NA	≥ 40.00	≤ 4.40
X019496	BCG_3127C	611	29	11	18	1.11852	0.90799	1.06917	1.07749	0.857459	1	NA	≥ 40.00	≤ 4.40
X019496	BCG_3067C	211	14	6	8	1.12036	1.25542	1.02553	1.12197	1.00194	1	NA	≥ 40.00	≤ 4.40
X019496	BCG_1736	179	5	4	4	1.12111	1.17709	1.11424	1.18728	0.901343	1	NA	≥ 40.00	≤ 4.40
X019496	BCG_3741	837	27	16	16	1.12128	1.26762	1.0982	1.17019	1.00284	1	NA	≥ 40.00	≤ 4.40
X019496	BCG_0581C	236	8	4	4	1.12281	1.16524	1.12619	1.1401	0.956799	1	NA	≥ 40.00	≤ 4.40
X019496	BCG_1901C	160	6	4	4	1.12284	0.992449	0.976949	0.939753	0.803509	1	NA	≥ 40.00	≤ 4.40
X019496	BCG_2703C	263	6	5	5	1.12678	1.02062	0.954713	1.04768	0.972085	1	NA	≥ 40.00	≤ 4.40
X019496	BCG_2204C	312	15	7	8	1.12697	0.789344	1.0146	1.13662	0.826609	1	1.26	≥ 40.00	≤ 4.40
X019496	BCG_2432C	253	15	6	7	1.12855	1.19194	1.07008	1.15192	0.845361	1	NA	≥ 40.00	≤ 4.40
X019496	BCG_2117C	725	22	15	16	1.1289	0.915325	1.08143	1.10909	1.06112	1	NA	≥ 40.00	≤ 4.40
X019496	BCG_1868C	259	39	6	7	1.12976	0.865706	0.988551	0.971547	0.822154	1	NA	≥ 40.00	≤ 4.40
X019496	BCG_2616C	269	12	6	9	1.134	0.912502	1.02893	1.08332	0.860173	1	NA	≥ 40.00	≤ 4.40
X019496	BCG_1636C	349	11	5	8	1.13828	0.988128	1.08848	0.975549	0.779395	1	NA	≥ 40.00	≤ 4.40
X019496	BCG_2654C	152	9	3	4	1.13828	1.21123	1.01945	0.989318	0.790618	1	NA	≥ 40.00	≤ 4.40
X019496	BCG_3285C	337	9	6	6	1.13904	1.4172	1.06358	1.14524	0.878394	1	NA	≥ 40.00	≤ 4.40
X019496	BCG_0046C	436	15	11	12	1.14001	1.12017	1.03166	1.02852	0.962932	1	NA	≥ 40.00	≤ 4.40
X019496	BCG_2388C	108	8	2	2	1.14045	0.847964	0.840264	1.14927	0.913992	1	NA	≥ 40.00	≤ 4.40
X019496	BCG_0400	51	4	2	2	1.14063	1.21123	1.17887	1.14186	1.00698	1	NA	≥ 40.00	≤ 4.40
X019496	BCG_1680	463	24	11	19	1.14115	0.841752	1.06734	1.02121	1.02151	1	NA	≥ 40.00	≤ 4.40
X019496	BCG_3666C	81	5	3	3	1.14198	1.05029	1.04643	1.06914	0.854269	1	NA	≥ 40.00	≤ 4.40
X019496	BCG_2694	186	8	5	5	1.1425	1.0234	1.11545	1.2616	1.50227	1	1	≥ 40.00	≤ 4.40
X019496	BCG_1047C	84	5	3	3	1.14273	0.750611	0.878068	0.95659	0.858411	1	1	≥ 40.00	≤ 4.40
X019496	BCG_2259	376	11	7	8	1.14279	1.13621	1.07231	1.12479	1.00862	1	NA	≥ 40.00	≤ 4.40
X019496	BCG_3845	78	3	2	2	1.14453	0.914675	0.85105	1.00625	0.82739	1	NA	≥ 40.00	≤ 4.40
X019496	BCG_0687	73	3	2	2	1.14477	1.2238	1.32878	1.25929	1.03111	1	NA	≥ 40.00	≤ 4.40
X019496	BCG_2230C	738	25	14	16	1.1451	0.922062	1.00274	1.03669	0.904856	1	NA	≥ 40.00	≤ 4.40
X019496	BCG_0833	197	11	4	4	1.14536	1.16209	1.07047	1.20692	0.774928	1	NA	≥ 40.00	≤ 4.40
X019496	BCG_3225C	548	15	9	10	1.1456	1.16142	1.1304	1.21585	0.951747	1	NA	≥ 40.00	≤ 4.40
X019496	BCG_0991C	198	6	5	5	1.14631	1.00276	0.954747	1.18785	0.912075	1	NA	≥ 40.00	≤ 4.40
X019496	BCG_1169C	244	10	3	4	1.14678	0.823096	0.9467	0.850295	0.756965	1	NA	≥ 40.00	≤ 4.40
X019496	BCG_3964C	329	11	6	6	1.14953	1.01969	1.09273	1.1396	0.913841	1	NA	≥ 40.00	≤ 4.40
X019496	BCG_1441	187	8	4	4	1.14979	1.06922	1.10636	1.18763	0.87847	1	NA	≥ 40.00	≤ 4.40
X019496	BCG_2519C	105	4	3	3	1.14994	1.09361	0.993368	1.13996	1.00096	1	NA	≥ 40.00	≤ 4.40
X019496	BCG_2695C	124	4	3	3	1.15025	1.03158	0.97328	1.16854	1.09379	1	NA	≥ 40.00	≤ 4.40
X019496	BCG_0774	562	20	11	12	1.15037	1.12323	1.1322	1.11363	0.845308	1	NA	≥ 40.00	≤ 4.40
X019496	BCG_0044C	572	22	10	10	1.15055	1.02834	0.944234	1.12675	0.926788	1	NA	≥ 40.00	≤ 4.40
X019496	BCG_1543	386	13	8	10	1.15095	1.12322	1.11172	1.24783	1.04315	1	NA	≥ 40.00	≤ 4.40
X019496	BCG_1734	329	10	6	6	1.15143	1.14602	1.04668	1.10903	0.957485	1	NA	≥ 40.00	≤ 4.40
X019496	BCG_3843	298	8	6	6	1.15244	0.779689	1.04411	1.13069	0.855778	1	NA	≥ 40.00	≤ 4.40
X019496	BCG_0237	105	4	2	2	1.15336	0.75368	1.14995	0.905624	1.05715	1	NA	≥ 40.00	≤ 4.40
X019496	BCG_1400	65	2	2	2	1.15401	1.24992	1.14844	1.05423	0.928326	1	NA	≥ 40.00	≤ 4.40
X019496	BCG_0079C	390	19	7	7	1.15444	1.13414	1.06711	1.09407	0.980336	1	NA	≥ 40.00	≤ 4.40
X019496	BCG_3315C	312	10	4	4	1.1547	1.04769	0.990138	1.17654	1.05086	1	1	≥ 40.00	≤ 4.40
X019496	BCG_0007	556	18	12	13	1.15601	1.00037	1.08202	1.17126	0.908786	1	NA	≥ 40.00	≤ 4.40
X019496	BCG_2868C	53	4	2	2	1.15618	1.14445	1.07667	1.08225	0.980609	1	NA	≥ 40.00	≤ 4.40
X019496	BCG_0078C	322	13	5	6	1.15619	1.68472	1.05781	1.0671	1.06712	1	NA	≥ 40.00	≤ 4.40
X019496	BCG_3649	439	13	5	8	1.1578	1.04066	1.04558	1.25627	0.903268	1	NA	≥ 40.00	≤ 4.40
X019496	BCG_2146C	492	15	10	10	1.15897	1.24801	1.14745	1.14457	0.889146	1	NA	≥ 40.00	≤ 4.40
X019496	BCG_2744	642	27	10	11	1.15997	1.02287	1.01186	1.05774	1.15211	1	NA	≥ 40.00	≤ 4.40
X019496	BCG_3841	49	2	2	2	1.16005	0.919027	0.94806	1.08227	0.869972	1	NA	≥ 40.00	≤ 4.40
X019496	BCG_2942C	663	24	12	14	1.16066	1.31449	1.05942	1.16101	0.900323	1	NA	≥ 40.00	≤ 4.40
X019496	BCG_2300	199	8	5	5	1.16214	1.11786	1.02748	1.07264	0.922689	1	NA	≥ 40.00	≤ 4.40
X019496	BCG_1376	362	10	7	7	1.16233	1.26689	1.14457	1.17301	1.01415	1	NA	≥ 40.00	≤ 4.40
X019496	BCG_3400	56	3	2	2	1.16258	1.55904	0.977245	1.01555	0.776881	1	NA	≥ 40.00	≤ 4.40
X019496	BCG_0152C	105	7	3	3	1.16278	1.10661	1.07258	1.08851	0.93142	1	NA	≥ 40.00	≤ 4.40
X019496	BCG_1854C	813	24	15	16	1.16329	0.96241	1.02958	1.15329	0.944094	1	NA	≥ 40.00	≤ 4.40
X019496	BCG_0569	239	9	5	5	1.16456	1.23917	1.0644	1.09904	0.997008	1	NA	≥ 40.00	≤ 4.40
X019496	BCG_2469C	439	13	8	10	1.16545	1.17134	1.05373	1.17193	0.987293	1	NA	≥ 40.00	≤ 4.40
X019496	BCG_3083C	213	5	4	4	1.1668	1.00658	1.06064	1.26482	0.907411	1	NA	≥ 40.00	≤ 4.40
X019496	BCG_0451C	303	13	5	5	1.16715	0.974696	1.10871	1.19457	0.935056	1	NA	≥ 40.00	≤ 4.40
X019496	BCG_2022C	243	10	6	6	1.16771	1.18338	1.11426	1.17241	0.894934	1	NA	≥ 40.00	≤ 4.40
X019496	BCG_2723	500	10	9	9	1.16873	1.0432	1.2306	1.19905	0.97423	1	NA	≥ 40.00	≤ 4.40
X019496	BCG_1468	58	4	2	2	1.17009	0.91208	1.00933	1.09093	0.882685	1	NA	≥ 40.00	≤ 4.40
X019496	BCG_2594C	187	6	2	2	1.17099	1.00942	1.03102	1.22188	0.923766	1	NA	≥ 40.00	≤ 4.40
X019496	BCG_2156	236	8	5	5	1.17336	1.22567	1.02466	1.10885	0.858578	1	NA	≥ 40.00	≤ 4.40
X019496	BCG_3729C	250	7	4	4	1.17429	1.11018	1.05556	1.21331	0.868266	1	NA	≥ 40.00	≤ 4.40
X019496	BCG_3502C	747	20	12	15	1.1753	0.933437	0.985106	1.1338	0.83994	1	NA	≥ 40.00	≤ 4.40
X019496	BCG_1747	301	9	7	7	1.17653	0.919011	1.00023	1.01343	0.997649	1	1	≥ 40.00	≤ 4.40
X019496	BCG_0457	728	21	15	15	1.17666	1.1217	1.09235	1.12997	0.901339	1	NA	≥ 40.00	≤ 4.40
X019496	BCG_2635C	189	6	3	3	1.17811	1.19209	1.14797	1.29502	1.22378	1	NA	≥ 40.00	≤ 4.40
X019496	BCG_3976C	228	9	4	5	1.17915	0.96736	1.12886	1.19997	0.866146	1	NA	≥ 40.00	≤ 4.40
X019496	BCG_3684C	315	12	8	9	1.18017	1.1407	1.08727	1.1574	1.00787	1	NA	≥ 40.00	≤ 4.40
X019496	BCG_2980C	194	7	4	4	1.18107	1.29011	1.12939	1.16464	0.909474	1	NA	≥ 40.00	≤ 4.40
X019496	BCG_3754	180	5	4	4	1.18155	1.14462	1.16718	1.17578	1.07117	1	NA	≥ 40.00	≤ 4.40
X019496	BCG_1752	146	6	3	3	1.18216	1.11835	1.24039	1.10464	0.888687	1	NA	≥ 40.00	≤ 4.40
X019496	BCG_3634C	336	12	6	7	1.18223	1.43205	1.05909	1.25573	0.966277	1	NA	≥ 40.00	≤ 4.40
X019496	BCG_2258	810	26	16	19	1.1825	1.04741	1.01394	1.1044	0.770076	1	NA	≥ 40.00	≤ 4.40
X019496	BCG_3881	464	32	9	24	1.1832	1.11058	0.951144	1.04748	0.735614	1	NA	≥ 40.00	≤ 4.40
X019496	BCG_3154	112	5	2	2	1.18405	1.80614	1.31891	1.26612	1.12125	1	NA	≥ 40.00	≤ 4.40
X019496	BCG_2378C	167	8	4	4	1.18427	1.43944	1.05599	1.20906	0.913614	1	NA	≥ 40.00	≤ 4.40
X019496	BCG_2908	109	5	2	2	1.18502	0.974388	1.98656	1.08545	0.98651	1	1.45	≥ 40.00	≤ 4.40
X019496	BCG_0612	143	8	4	4	1.1851	1.00726	1.15431	1.22164	1.03534	1	NA	≥ 40.00	≤ 4.40
X019496	BCG_0045C	340	11	7	8	1.18566	0.976062	1.14442	1.12932	0.926961	1	NA	≥ 40.00	≤ 4.40
X019496	BCG_3174	644	22	13	14	1.18579	1.24312	1.23096	1.07314	0.784052	1	NA	≥ 40.00	≤ 4.40
X019496	BCG_3310	77	4	2	4	1.18628	0.772483	0.872939	0.949639	0.955246	1	1	≥ 40.00	≤ 4.40
X019496	BCG_1964	660	21	12	13	1.18723	1.21918	1.00045	1.08672	1.00632	1	NA	≥ 40.00	≤ 4.40
X019496	BCG_1671	159	8	2	2	1.18827	1.17126	1.07869	1.20609	0.997458	1	NA	≥ 40.00	≤ 4.40
X019496	BCG_3160	227	5	5	5	1.18846	1.15435	1.24743	1.21119	0.793188	1	NA	≥ 40.00	≤ 4.40
X019496	BCG_0005	1094	47	22	25	1.18927	1.02112	1.05185	1.25613	0.796931	1	NA	≥ 40.00	≤ 4.40
X019496	BCG_0072	768	23	14	15	1.18962	1.14911	1.05251	1.21732	0.778587	1	NA	≥ 40.00	≤ 4.40
X019496	BCG_1081	104	3	2	2	1.1908	1.10278	1.09662	1.14067	1.09957	1	NA	≥ 40.00	≤ 4.40
X019496	BCG_2013	220	7	6	6	1.19127	1.12954	1.23376	1.13913	0.777243	1	NA	≥ 40.00	≤ 4.40
X019496	BCG_0382	117	18	2	2	1.19208	0.961579	0.872446	0.875009	0.853037	1	1	≥ 40.00	≤ 4.40
X019496	BCG_3296	207	5	4	4	1.19243	1.27774	0.941467	1.11586	0.900467	1	NA	≥ 40.00	≤ 4.40
X019496	BCG_0526	101	9	2	2	1.1947	1.04846	1.0767	1.18573	1.1059	1	NA	≥ 40.00	≤ 4.40
X019496	BCG_1348	70	4	2	2	1.19705	0.961491	1.08024	0.926889	0.962313	1	1	≥ 40.00	≤ 4.40
X019496	BCG_0860	243	7	4	4	1.19752	1.05546	1.11621	1.13036	0.93593	1	NA	≥ 40.00	≤ 4.40
X019496	BCG_3522C	1457	109	27	62	1.19897	1.01966	1.04858	1.09043	1.09466	1	NA	≥ 40.00	≤ 4.40
X019496	BCG_3340C	473	20	10	11	1.19898	1.34611	1.09918	1.15317	0.957507	1	NA	≥ 40.00	≤ 4.40
X019496	BCG_0174	116	4	2	2	1.19939	1.05262	0.970642	1.05987	0.695731	1	NA	≥ 40.00	≤ 4.40
X019496	BCG_3878C	618	19	10	13	1.1998	1.15029	1.11472	1.10633	0.934324	1	NA	≥ 40.00	≤ 4.40
X019496	BCG_2313	160	7	3	3	1.19986	1.02669	1.15299	1.14826	0.970366	1	NA	≥ 40.00	≤ 4.40
X019496	BCG_1325C	74	3	2	2	1.20026	0.937269	0.942987	1.2837	0.954917	1	1	≥ 40.00	≤ 4.40
X019496	BCG_3273C	329	16	7	7	1.20059	1.2314	1.10427	1.09051	0.905474	1	NA	≥ 40.00	≤ 4.40
X019496	BCG_1867	155	3	3	3	1.20079	1.27873	1.06476	1.19642	0.87441	1	NA	≥ 40.00	≤ 4.40
X019496	BCG_1617C	84	7	2	2	1.2012	1.23169	1.0826	1.24951	0.872987	1	NA	≥ 40.00	≤ 4.40
X019496	BCG_1186	84	6	2	2	1.20165	1.91365	1.18582	1.35665	1.0707	1	NA	≥ 40.00	≤ 4.40
X019496	BCG_0869C	131	5	3	3	1.20178	0.909859	0.972045	1.12734	0.889847	1	NA	≥ 40.00	≤ 4.40
X019496	BCG_0703	146	10	4	4	1.20181	1.05862	0.9799	1.1307	0.99268	1	NA	≥ 40.00	≤ 4.40
X019496	BCG_1333	216	11	3	8	1.20217	1.03409	0.969889	0.994291	0.955621	1	NA	≥ 40.00	≤ 4.40
X019496	BCG_1959	97	4	2	2	1.20378	1.46582	1.1467	0.987975	0.958082	1	NA	≥ 40.00	≤ 4.40
X019496	BCG_1588	345	12	7	7	1.20396	1.38136	1.05564	1.27599	0.851947	1	NA	≥ 40.00	≤ 4.40
X019496	BCG_0476C	202	8	4	5	1.20504	1.40464	1.04671	1.07468	0.882696	1	NA	≥ 40.00	≤ 4.40
X019496	BCG_1142	187	12	3	3	1.20512	0.910683	0.991868	1.11102	0.967699	1	1	≥ 40.00	≤ 4.40
X019496	BCG_0572	66	3	2	2	1.20766	1.09594	1.2157	1.00006	0.952591	1	NA	≥ 40.00	≤ 4.40
X019496	BCG_0171C	107	4	3	3	1.20794	1.23612	1.2835	1.1944	0.959427	1	NA	≥ 40.00	≤ 4.40
X019496	BCG_1603	167	7	4	4	1.20888	1.36358	1.02652	1.09622	0.928648	1	NA	≥ 40.00	≤ 4.40
X019496	BCG_2760C	1496	72	21	51	1.21063	0.974191	1.02653	1.06786	1.04116	1	1	≥ 40.00	≤ 4.40
X019496	BCG_1079	138	5	3	3	1.21078	1.08057	1.36076	1.17089	1.03644	1	NA	≥ 40.00	≤ 4.40
X019496	BCG_3781C	387	17	7	7	1.2108	1.07679	0.97951	1.13505	0.974168	1	NA	≥ 40.00	≤ 4.40
X019496	BCG_3661C	1625	65	28	33	1.21169	1.20521	1.09145	1.14584	0.81564	1	NA	≥ 40.00	≤ 4.40
X019496	BCG_1266	583	16	9	9	1.21183	0.976674	0.99996	1.09457	0.843672	1	NA	≥ 40.00	≤ 4.40
X019496	BCG_3068	255	7	6	7	1.21231	1.01212	0.954578	1.10897	0.920373	1	NA	≥ 40.00	≤ 4.40
X019496	BCG_2254	115	2	2	2	1.21288	0.722437	1.07978	1.11719	0.737984	1	NA	≥ 40.00	≤ 4.40
X019496	BCG_2387C	667	26	12	15	1.21378	1.10696	0.97014	1.14823	0.973336	1	NA	≥ 40.00	≤ 4.40
X019496	BCG_2972C	775	24	14	18	1.21474	1.03233	1.13044	1.17258	0.919145	1	NA	≥ 40.00	≤ 4.40
X019496	BCG_0008C	182	5	2	2	1.21657	1.14951	1.16657	1.13715	0.829819	1	NA	≥ 40.00	≤ 4.40
X019496	BCG_2141C	453	15	9	9	1.21678	1.20613	1.07234	1.22696	0.855992	1	NA	≥ 40.00	≤ 4.40
X019496	BCG_0695C	574	17	11	15	1.21814	1.1185	1.03023	1.21379	0.869726	1	NA	≥ 40.00	≤ 4.40
X019496	BCG_1369	708	27	10	15	1.21864	1.14644	1.06152	1.21966	0.892388	1	NA	≥ 40.00	≤ 4.40
X019496	BCG_3075C	809	33	15	18	1.22051	0.999712	1.04335	1.20972	0.842187	1	NA	≥ 40.00	≤ 4.40
X019496	BCG_3149	167	5	4	4	1.22188	1.09116	1.14462	1.13609	0.97428	1	NA	≥ 40.00	≤ 4.40
X019496	BCG_0402	150	6	4	4	1.22293	1.25942	1.15422	1.11744	0.91121	1	NA	≥ 40.00	≤ 4.40
X019496	BCG_1338	450	16	9	9	1.22317	1.03199	1.12877	1.13064	0.907533	1	NA	≥ 40.00	≤ 4.40
X019496	BCG_1858	239	7	4	4	1.22361	1.31388	1.15213	1.28418	0.967983	1	NA	≥ 40.00	≤ 4.40
X019496	BCG_2909C	1049	44	17	26	1.2238	1.30247	0.93513	0.976354	0.860846	1	NA	≥ 40.00	≤ 4.40
X019496	BCG_1324	161	5	3	3	1.22386	0.938169	1.0473	1.16118	0.915847	1	NA	≥ 40.00	≤ 4.40
X019496	BCG_2427C	389	23	8	8	1.22395	1.04733	1.07163	1.14473	0.907741	1	NA	≥ 40.00	≤ 4.40
X019496	BCG_0596C	72	3	3	3	1.22567	1.44918	1.04957	1.24459	0.959401	1	NA	≥ 40.00	≤ 4.40
X019496	BCG_3601	444	18	8	8	1.22687	1.70342	0.9857	0.974068	0.862685	1	NA	≥ 40.00	≤ 4.40
X019496	BCG_1392C	143	9	2	2	1.22778	1.1288	1.22067	1.19903	0.947221	1	NA	≥ 40.00	≤ 4.40
X019496	BCG_0303C	211	6	4	4	1.22873	1.41946	1.2208	1.1078	0.993689	1	NA	≥ 40.00	≤ 4.40
X019496	BCG_2421	197	9	4	5	1.22897	1.00953	1.01645	1.06422	0.788512	1	NA	≥ 40.00	≤ 4.40
X019496	BCG_3864C	203	12	4	7	1.229	1.13681	1.06451	1.06376	0.947332	1	NA	≥ 40.00	≤ 4.40
X019496	BCG_1871C	513	12	6	7	1.23026	1.16266	1.11595	1.20459	0.871039	1	NA	≥ 40.00	≤ 4.40
X019496	BCG_0333C	98	5	2	2	1.23116	1.26415	1.48063	1.21355	1.17714	1	NA	≥ 40.00	≤ 4.40
X019496	BCG_0609C	229	5	4	4	1.2313	1.25229	1.1229	1.26227	0.93533	1	NA	≥ 40.00	≤ 4.40
X019496	BCG_1426C	125	5	2	2	1.2313	1.11334	0.920591	1.07361	1.2521	1	1	≥ 40.00	≤ 4.40
X019496	BCG_2213C	96	3	2	2	1.23244	1.04805	1.02857	1.18551	0.809089	1	NA	≥ 40.00	≤ 4.40
X019496	BCG_2002C	218	8	5	5	1.23271	1.01593	1.21087	1.11243	0.98671	1	NA	≥ 40.00	≤ 4.40
X019496	BCG_3061C	84	3	2	2	1.23287	1.26461	1.1165	1.29792	1.02903	1	NA	≥ 40.00	≤ 4.40
X019496	BCG_3432	71	2	2	2	1.23327	1.61774	1.19122	1.24232	0.847413	1	NA	≥ 40.00	≤ 4.40
X019496	BCG_0925	1468	49	28	33	1.23347	0.960485	0.980733	1.16015	0.864345	1	NA	≥ 40.00	≤ 4.40
X019496	BCG_0399	203	7	5	6	1.23393	1.26867	1.08068	1.13449	1.0229	1	NA	≥ 40.00	≤ 4.40
X019496	BCG_1442	218	5	4	4	1.23726	1.16185	1.07126	1.08289	0.85442	1	NA	≥ 40.00	≤ 4.40
X019496	BCG_0573	496	22	8	10	1.2376	1.04847	1.05618	1.10004	0.910002	1	NA	≥ 40.00	≤ 4.40
X019496	BCG_1639	91	3	2	2	1.23791	1.17163	1.12601	1.14559	0.947796	1	NA	≥ 40.00	≤ 4.40
X019496	BCG_1049	810	19	12	14	1.2386	1.14452	1.08025	1.14919	0.911336	1	NA	≥ 40.00	≤ 4.40
X019496	BCG_1172	178	5	4	4	1.23939	1.28468	0.894602	1.14855	0.793965	1	NA	≥ 40.00	≤ 4.40
X019496	BCG_2934C	123	7	3	3	1.24076	1.19812	1.04647	1.16901	0.956232	1	NA	≥ 40.00	≤ 4.40
X019496	BCG_1770	772	35	18	20	1.24098	1.04731	1.11334	1.18621	0.898171	1	NA	≥ 40.00	≤ 4.40
X019496	BCG_2613	120	8	2	2	1.24115	1.38304	1.13901	1.16371	0.947259	1	NA	≥ 40.00	≤ 4.40
X019496	BCG_0189C	338	14	8	9	1.24303	1.08969	1.13233	1.23572	0.950298	1	NA	≥ 40.00	≤ 4.40
X019496	BCG_1706C	171	9	3	3	1.24371	0.99481	1.04676	1.21883	0.983516	1	NA	≥ 40.00	≤ 4.40
X019496	BCG_2206C	116	3	2	2	1.24388	1.03902	1.05183	1.1026	1.10372	1	NA	≥ 40.00	≤ 4.40
X019496	BCG_3171	423	16	7	9	1.2462	1.18881	1.0786	1.2033	0.880403	1	NA	≥ 40.00	≤ 4.40
X019496	BCG_2872C	178	7	5	5	1.2467	1.13872	1.12618	1.24706	1.02369	1	NA	≥ 40.00	≤ 4.40
X019496	BCG_0048C	501	15	10	10	1.2468	1.05634	1.13586	1.12797	1.16476	1	NA	≥ 40.00	≤ 4.40
X019496	BCG_2587	186	4	4	4	1.24799	1.18012	1.06666	1.12567	0.808065	1	NA	≥ 40.00	≤ 4.40
X019496	BCG_1611	114	5	4	4	1.24911	1.32834	1.18371	1.16158	1.11849	1	NA	≥ 40.00	≤ 4.40
X019496	BCG_0003	152	8	3	3	1.2492	0.947065	0.982562	1.01819	0.948696	1	1	≥ 40.00	≤ 4.40
X019496	BCG_2813C	174	4	2	2	1.2509	0.969572	0.993233	1.09142	0.992861	1	1	≥ 40.00	≤ 4.40
X019496	BCG_1888	74	6	2	2	1.25101	0.74888	1.41603	1.15527	0.943334	1	1	≥ 40.00	≤ 4.40
X019496	BCG_2608C	168	8	3	3	1.25215	1.22835	1.11639	1.07823	0.884535	1	NA	≥ 40.00	≤ 4.40
X019496	BCG_3673C	60	5	2	2	1.25225	1.10476	1.34113	1.17812	0.745361	1	NA	≥ 40.00	≤ 4.40
X019496	BCG_2807C	181	7	3	4	1.25227	1.28298	1.15161	1.28104	1.031	1	NA	≥ 40.00	≤ 4.40
X019496	BCG_0542	317	11	6	6	1.25307	1.32305	1.11004	1.13476	0.847506	1	NA	≥ 40.00	≤ 4.40
X019496	BCG_0878C	196	6	4	4	1.25362	1.01407	1.19775	1.17161	0.956699	1	NA	≥ 40.00	≤ 4.40
X019496	BCG_2948C	183	10	4	6	1.25433	0.987526	0.966386	0.99668	1.18009	1	1	≥ 40.00	≤ 4.40
X019496	BCG_2357	140	10	4	4	1.25478	1.16435	1.09034	1.10205	0.809302	1	NA	≥ 40.00	≤ 4.40
X019496	BCG_2937C	922	26	15	18	1.25542	1.09563	1.11771	1.11403	0.768637	1	NA	≥ 40.00	≤ 4.40
X019496	BCG_0953	48	3	2	2	1.25571	1.18507	1.21597	1.09412	1.05226	1	NA	≥ 40.00	≤ 4.40
X019496	BCG_3062C	187	6	3	4	1.25632	1.31763	1.12597	1.1282	0.888032	1	NA	≥ 40.00	≤ 4.40
X019496	BCG_1422	152	6	4	4	1.25715	0.835509	1.06152	1.23315	0.872072	1	NA	≥ 40.00	≤ 4.40
X019496	BCG_2151C	169	7	3	3	1.26143	1.05161	1.08537	1.13489	1.14117	1	NA	≥ 40.00	≤ 4.40
X019496	BCG_2314	651	22	9	11	1.26165	0.98927	1.10905	1.06372	0.871668	1	NA	≥ 40.00	≤ 4.40
X019496	BCG_3852	407	12	9	9	1.26198	1.08253	1.05791	1.17377	0.899756	1	NA	≥ 40.00	≤ 4.40
X019496	BCG_0012	74	5	2	2	1.26246	1.25994	1.27725	1.37495	1.06637	1	NA	≥ 40.00	≤ 4.40
X019496	BCG_2377	834	19	12	16	1.26292	1.01029	1.07605	1.12443	0.874935	1	NA	≥ 40.00	≤ 4.40
X019496	BCG_1007C	69	2	2	2	1.26336	1.22685	1.06427	1.22174	0.966434	1	NA	≥ 40.00	≤ 4.40
X019496	BCG_0087	493	26	11	22	1.26408	1.13193	1.11347	1.13628	1.04883	1	NA	≥ 40.00	≤ 4.40
X019496	BCG_3837	587	17	10	12	1.26503	1.13437	1.09823	1.02915	0.98554	1	NA	≥ 40.00	≤ 4.40
X019496	BCG_0821	78	3	2	2	1.26642	0.996367	1.25556	1.15976	0.820614	1	NA	≥ 40.00	≤ 4.40
X019496	BCG_0861	504	12	8	9	1.26929	1.17463	1.25655	1.24418	0.890343	1	NA	≥ 40.00	≤ 4.40
X019496	BCG_3163	490	30	10	15	1.26962	1.00921	1.14058	1.26111	1.01162	1	NA	≥ 40.00	≤ 4.40
X019496	BCG_1533	306	10	7	8	1.27169	1.10865	1.14358	1.24017	0.981735	1	NA	≥ 40.00	≤ 4.40
X019496	BCG_1277C	196	5	3	3	1.27504	1.40536	1.12044	1.04617	1.10728	1	NA	≥ 40.00	≤ 4.40
X019496	BCG_2944C	189	5	4	4	1.27533	1.14809	1.12764	1.23617	0.865091	1	NA	≥ 40.00	≤ 4.40
X019496	BCG_2210	226	14	5	8	1.27659	1.12286	1.05729	1.152	0.882506	1	NA	≥ 40.00	≤ 4.40
X019496	BCG_0606C	155	7	2	2	1.27698	1.46442	1.04858	1.18013	0.817016	1	NA	≥ 40.00	≤ 4.40
X019496	BCG_1483	225	6	4	4	1.2802	1.1168	1.08234	1.14762	0.768378	1	NA	≥ 40.00	≤ 4.40
X019496	BCG_1366	424	18	10	15	1.28112	0.986213	1.05242	1.16478	0.987868	1	1	≥ 40.00	≤ 4.40
X019496	BCG_0244C	116	2	2	2	1.2815	0.953595	1.08231	0.94708	0.878706	1	NA	≥ 40.00	≤ 4.40
X019496	BCG_1520C	39	3	2	2	1.28152	1.05688	0.848905	0.653144	1.02032	1	NA	≥ 40.00	≤ 4.40
X019496	BCG_2415C	239	4	3	3	1.28177	1.17124	1.2033	1.19536	0.771324	1	NA	≥ 40.00	≤ 4.40
X019496	BCG_0421C	241	7	6	7	1.28187	1.14003	1.11569	1.13566	0.985052	1	NA	≥ 40.00	≤ 4.40
X019496	BCG_2782	495	18	9	11	1.28242	0.939193	1.04539	1.10187	1.0424	1	1	≥ 40.00	≤ 4.40
X019496	BCG_2658	140	5	3	3	1.28364	1.13498	1.19525	1.27429	1.15282	1	NA	≥ 40.00	≤ 4.40
X019496	BCG_0217C	314	9	7	8	1.28386	1.12677	1.13266	1.18176	0.978696	1	NA	≥ 40.00	≤ 4.40
X019496	BCG_3554	321	11	10	10	1.284	1.37577	1.21606	1.11102	0.872823	1	NA	≥ 40.00	≤ 4.40
X019496	BCG_3719	261	12	5	5	1.28431	1.12047	1.2345	1.09126	0.916486	1	NA	≥ 40.00	≤ 4.40
X019496	BCG_1504C	226	8	5	6	1.2856	1.36717	1.12663	1.06935	0.903405	1	NA	≥ 40.00	≤ 4.40
X019496	BCG_3368C	115	7	3	3	1.28589	1.15924	1.17338	1.31522	0.852891	1	NA	≥ 40.00	≤ 4.40
X019496	BCG_2634C	276	5	5	5	1.28708	1.02401	1.11848	1.16337	0.879924	1	NA	≥ 40.00	≤ 4.40
X019496	BCG_1697	497	14	7	8	1.28727	1.04674	1.10311	1.22723	0.839457	1	NA	≥ 40.00	≤ 4.40
X019496	BCG_1368	1758	74	32	51	1.28845	1.12274	1.05856	1.17127	0.855413	1	NA	≥ 40.00	≤ 4.40
X019496	BCG_3162	739	18	10	14	1.2888	1.0213	1.0969	1.22484	0.880609	1	NA	≥ 40.00	≤ 4.40
X019496	BCG_2713	159	5	3	3	1.28899	1.05826	1.19225	1.23568	0.957795	1	NA	≥ 40.00	≤ 4.40
X019496	BCG_0975C	156	10	4	4	1.28965	1.2615	1.11038	1.05399	1.05431	1	NA	≥ 40.00	≤ 4.40
X019496	BCG_3904	592	28	10	18	1.29041	1.10389	1.16998	1.11421	1.00308	1	NA	≥ 40.00	≤ 4.40
X019496	BCG_0545	103	6	2	2	1.29246	1.30855	1.135	1.1402	1.14884	1	NA	≥ 40.00	≤ 4.40
X019496	BCG_0287C	119	6	4	4	1.29291	1.00977	1.07173	1.13631	0.892899	1	NA	≥ 40.00	≤ 4.40
X019496	BCG_2420C	294	13	4	5	1.29348	1.11467	1.09549	1.12133	0.774833	1	NA	≥ 40.00	≤ 4.40
X019496	BCG_1665C	228	8	5	5	1.29485	1.38086	1.07436	1.23497	0.877313	1	NA	≥ 40.00	≤ 4.40
X019496	BCG_3027C	67	2	2	2	1.29493	1.19687	0.970703	1.15607	0.911514	1	NA	≥ 40.00	≤ 4.40
X019496	BCG_1117	109	4	2	2	1.29636	1.36466	1.06038	1.12659	0.871849	1	NA	≥ 40.00	≤ 4.40
X019496	BCG_3784	112	7	2	3	1.29767	0.968201	1.05614	1.46702	0.820901	1	NA	≥ 40.00	≤ 4.40
X019496	BCG_1140	867	56	14	25	1.29791	1.00952	0.958707	1.02987	1.06036	1	1	≥ 40.00	≤ 4.40
X019496	BCG_2783C	309	7	6	6	1.2981	1.17139	1.02489	1.23585	0.804903	1	NA	≥ 40.00	≤ 4.40
X019496	BCG_0994C	151	5	3	3	1.29856	1.19866	1.17975	1.21053	0.919681	1	NA	≥ 40.00	≤ 4.40
X019496	BCG_2246C	364	10	9	10	1.29872	1.02042	1.17013	1.15793	0.910874	1	NA	≥ 40.00	≤ 4.40
X019496	BCG_2460C	253	10	5	5	1.3013	1.08817	1.06391	1.09295	1.01507	1	NA	≥ 40.00	≤ 4.40
X019496	BCG_2049C	216	9	5	6	1.30135	1.35252	1.12037	1.15618	1.06247	1	NA	≥ 40.00	≤ 4.40
X019496	BCG_3786	260	9	6	6	1.3029	1.0289	1.0004	1.11098	0.868656	1	NA	≥ 40.00	≤ 4.40
X019496	BCG_1519C	77	4	2	2	1.30577	1.08492	1.00678	1.0275	0.678112	1	NA	≥ 40.00	≤ 4.40
X019496	BCG_2436C	341	13	7	9	1.30579	0.757604	1.04487	1.05311	1.11634	1	NA	≥ 40.00	≤ 4.40
X019496	BCG_2867C	88	3	2	2	1.30603	1.18027	1.10828	1.17646	0.798692	1	NA	≥ 40.00	≤ 4.40
X019496	BCG_2529	307	10	4	5	1.30606	1.23731	1.22408	1.30771	0.835759	1	NA	≥ 40.00	≤ 4.40
X019496	BCG_1283	1187	31	16	21	1.30618	1.10225	1.10435	1.1341	0.953433	1	NA	≥ 40.00	≤ 4.40
X019496	BCG_0912	1062	33	22	26	1.30706	1.2921	1.1307	1.26958	0.860227	1	NA	≥ 40.00	≤ 4.40
X019496	BCG_0544	189	10	5	5	1.3084	1.35143	1.21076	1.22038	1.08503	1	NA	≥ 40.00	≤ 4.40
X019496	BCG_1322	411	12	9	10	1.30848	1.23351	1.18084	1.05773	0.931996	1	NA	≥ 40.00	≤ 4.40
X019496	BCG_1065	178	4	4	4	1.30987	1.10006	1.05698	1.12268	1.01274	1	NA	≥ 40.00	≤ 4.40
X019496	BCG_3169	328	16	7	12	1.31067	1.00279	1.15974	1.21948	0.953792	1	NA	≥ 40.00	≤ 4.40
X019496	BCG_1748	144	3	3	3	1.31143	1.03023	1.02937	1.14215	0.888664	1	NA	≥ 40.00	≤ 4.40
X019496	BCG_2477C	949	22	17	18	1.31145	1.01963	1.12092	1.17677	0.967313	1	NA	≥ 40.00	≤ 4.40
X019496	BCG_3278C	66	3	2	2	1.31408	1.08436	1.07906	1.16833	0.718711	1	NA	≥ 40.00	≤ 4.40
X019496	BCG_3412	136	7	4	4	1.31483	1.19266	1.19936	1.18337	0.961718	1	NA	≥ 40.00	≤ 4.40
X019496	BCG_2321	268	14	6	6	1.3159	1.34152	1.21898	1.11316	0.934844	1	NA	≥ 40.00	≤ 4.40
X019496	BCG_3817C	67	4	3	3	1.31647	1.22974	1.01483	1.07916	0.958156	1	NA	≥ 40.00	≤ 4.40
X019496	BCG_3778C	196	10	3	3	1.31766	1.31082	1.07728	1.22249	0.807022	1	NA	≥ 40.00	≤ 4.40
X019496	BCG_3638C	98	12	2	2	1.31782	1.21543	0.831929	1.23827	1.17444	1	NA	≥ 40.00	≤ 4.40
X019496	BCG_1328C	84	7	2	2	1.31807	0.930796	1.06969	1.18577	1.36467	1	1	≥ 40.00	≤ 4.40
X019496	BCG_3216C	121	3	3	3	1.31837	1.21583	1.17778	1.15335	1.02299	1	NA	≥ 40.00	≤ 4.40
X019496	BCG_1643	365	12	6	7	1.31898	1.14082	1.08614	1.18436	1.05764	1	NA	≥ 40.00	≤ 4.40
X019496	BCG_1856	640	26	13	15	1.31899	1.48415	1.27906	1.24294	0.829013	1	NA	≥ 40.00	≤ 4.40
X019496	BCG_0535C	89	6	2	2	1.31904	1.10667	0.984106	1.31133	0.700217	1	NA	≥ 40.00	≤ 4.40
X019496	BCG_1378C	73	3	2	2	1.32186	0.98192	1.03177	1.30782	1.26376	1	NA	≥ 40.00	≤ 4.40
X019496	BCG_0450C	261	10	6	6	1.32231	1.16262	1.1504	1.23652	0.907182	1	NA	≥ 40.00	≤ 4.40
X019496	BCG_0322	87	7	2	2	1.32316	1.36341	1.03145	1.2873	0.909065	1	NA	≥ 40.00	≤ 4.40
X019496	BCG_3586	102	4	2	2	1.32529	1.20423	1.2402	1.18669	1.04208	1	NA	≥ 40.00	≤ 4.40
X019496	BCG_0124	295	6	5	6	1.32646	1.15905	1.11981	1.3012	1.04582	1	NA	≥ 40.00	≤ 4.40
X019496	BCG_2770C	400	16	11	11	1.32648	1.11356	1.23984	1.34103	1.09482	1	NA	≥ 40.00	≤ 4.40
X019496	BCG_0097C	811	34	17	20	1.32758	1.35447	1.32514	1.30186	0.883658	1	NA	≥ 40.00	≤ 4.40
X019496	BCG_2851	471	17	8	12	1.32775	1.06174	1.11258	1.16303	0.916163	1	NA	≥ 40.00	≤ 4.40
X019496	BCG_3025C	213	8	5	5	1.32809	0.912869	1.06857	1.14614	0.889006	1	NA	≥ 40.00	≤ 4.40
X019496	BCG_3905C	102	4	3	3	1.32893	1.11225	1.15623	1.0077	0.891598	1	NA	≥ 40.00	≤ 4.40
X019496	BCG_0985C	179	6	2	3	1.33049	1.06694	1.18149	1.21691	0.967937	1	NA	≥ 40.00	≤ 4.40
X019496	BCG_1928C	103	7	2	2	1.33137	1.10475	0.998969	1.14117	1.08643	1	NA	≥ 40.00	≤ 4.40
X019496	BCG_2586	405	16	7	9	1.33267	1.19313	1.21897	1.32629	0.932898	1	NA	≥ 40.00	≤ 4.40
X019496	BCG_1719	112	6	2	2	1.33322	1.08368	1.25794	1.14184	1.08109	1	NA	≥ 40.00	≤ 4.40
X019496	BCG_2241C	694	24	14	16	1.33345	0.989197	1.06678	1.0707	0.999054	1	1	≥ 40.00	≤ 4.40
X019496	BCG_0280C	1334	41	22	27	1.33361	1.10627	1.17593	1.21372	0.882011	1	NA	≥ 40.00	≤ 4.40
X019496	BCG_1768C	87	2	2	2	1.33432	1.38461	1.2332	1.24602	0.949782	1	NA	≥ 40.00	≤ 4.40
X019496	BCG_1012	271	9	7	7	1.33484	1.81915	1.12955	1.19635	0.995295	1	NA	≥ 40.00	≤ 4.40
X019496	BCG_1951C	408	27	5	9	1.33633	1.0778	1.12428	1.0407	0.88191	1	NA	≥ 40.00	≤ 4.40
X019496	BCG_0566C	341	12	7	9	1.3382	1.1816	1.12856	1.07806	0.906965	1	NA	≥ 40.00	≤ 4.40
X019496	BCG_1595	838	26	13	15	1.33886	0.939421	1.09165	1.1834	0.924859	1	NA	≥ 40.00	≤ 4.40
X019496	BCG_1599	150	4	3	4	1.33956	1.08209	1.19997	1.1845	1.02904	1	NA	≥ 40.00	≤ 4.40
X019496	BCG_3927	259	11	6	8	1.33998	0.943537	1.14727	1.23754	0.848009	1	NA	≥ 40.00	≤ 4.40
X019496	BCG_1323	110	5	2	2	1.341	1.1692	1.11496	1.06838	0.963142	1	NA	≥ 40.00	≤ 4.40
X019496	BCG_3192	114	9	3	3	1.34161	1.60844	1.08698	1.31546	0.974607	1	NA	≥ 40.00	≤ 4.40
X019496	BCG_2182C	302	8	5	5	1.34291	1.16393	1.08364	1.2367	0.929317	1	NA	≥ 40.00	≤ 4.40
X019496	BCG_3399	197	8	5	5	1.3441	1.20161	1.14024	1.19574	0.903267	1	NA	≥ 40.00	≤ 4.40
X019496	BCG_3390C	56	3	2	2	1.34452	1.44511	1.15503	1.26447	0.889777	1	NA	≥ 40.00	≤ 4.40
X019496	BCG_0763	81	2	2	2	1.34455	1.17646	1.23727	1.23993	1.03	1	NA	≥ 40.00	≤ 4.40
X019496	BCG_0567	352	19	7	9	1.34546	1.09677	1.2107	1.1975	0.927401	1	NA	≥ 40.00	≤ 4.40
X019496	BCG_3005	534	21	14	14	1.34573	1.30699	1.10403	1.3567	0.882522	1	NA	≥ 40.00	≤ 4.40
X019496	BCG_2549C	304	14	10	10	1.34713	1.28071	1.16616	1.251	0.888483	1	NA	≥ 40.00	≤ 4.40
X019496	BCG_3725	425	12	8	8	1.34715	1.12161	0.93807	1.23311	0.816819	1	NA	≥ 40.00	≤ 4.40
X019496	BCG_0190C	343	11	6	7	1.34771	1.03205	1.15276	1.24115	0.894646	1	NA	≥ 40.00	≤ 4.40
X019496	BCG_3779	283	9	7	7	1.34835	1.21661	1.19782	1.332	0.974185	1	NA	≥ 40.00	≤ 4.40
X019496	BCG_1182	356	17	7	7	1.34947	1.13564	1.08783	1.15995	0.903821	1	NA	≥ 40.00	≤ 4.40
X019496	BCG_1295	234	7	5	5	1.35046	1.32859	1.10444	1.15089	0.854665	1	NA	≥ 40.00	≤ 4.40
X019496	BCG_0855	399	13	9	10	1.35183	1.35079	1.1648	1.23045	0.79093	1	NA	≥ 40.00	≤ 4.40
X019496	BCG_1136	347	20	6	14	1.35202	1.16829	1.15934	1.28668	0.899309	1	NA	≥ 40.00	≤ 4.40
X019496	BCG_1339C	292	9	4	4	1.35278	1.30899	1.12152	1.17215	0.968508	1	NA	≥ 40.00	≤ 4.40
X019496	BCG_0721	160	6	3	3	1.35337	1.09887	1.07599	1.17342	0.95698	1	NA	≥ 40.00	≤ 4.40
X019496	BCG_2904C	201	5	3	4	1.35352	1.07601	1.19874	1.25936	0.82867	1	NA	≥ 40.00	≤ 4.40
X019496	BCG_0043	40	3	2	2	1.35467	0.941278	1.06559	1.16976	0.875776	1	NA	≥ 40.00	≤ 4.40
X019496	BCG_3583	592	27	13	19	1.35522	0.965295	1.15385	1.10651	0.910339	1	NA	≥ 40.00	≤ 4.40
X019496	BCG_3499C	166	6	2	2	1.35545	1.18721	1.01519	0.998263	0.881926	1	NA	≥ 40.00	≤ 4.40
X019496	BCG_3589C	96	2	2	2	1.35635	1.35997	1.31924	1.39583	1.41994	1	NA	≥ 40.00	≤ 4.40
X019496	BCG_0422C	1887	71	30	34	1.35647	1.38446	1.23733	1.13012	0.797256	1	NA	≥ 40.00	≤ 4.40
X019496	BCG_3590	74	4	2	2	1.35752	1.37581	1.02149	1.09721	0.991039	1	NA	≥ 40.00	≤ 4.40
X019496	BCG_0592C	515	15	9	13	1.35784	1.06731	1.2371	1.2596	0.8655	1	NA	≥ 40.00	≤ 4.40
X019496	BCG_1542	315	13	7	8	1.35839	1.26038	1.25233	1.45352	0.852644	1	NA	≥ 40.00	≤ 4.40
X019496	BCG_0304C	201	16	4	4	1.35847	1.24615	1.25814	1.26991	0.928897	1	NA	≥ 40.00	≤ 4.40
X019496	BCG_2025C	89	3	2	2	1.36116	1.16851	1.15676	1.3197	1.01581	1	NA	≥ 40.00	≤ 4.40
X019496	BCG_0221	117	7	3	3	1.36233	1.0435	1.2181	1.19469	1.06165	1	NA	≥ 40.00	≤ 4.40
X019496	BCG_2017	257	13	4	4	1.36267	1.03171	1.19078	1.25787	0.925316	1	NA	≥ 40.00	≤ 4.40
X019496	BCG_0554	548	17	9	9	1.36275	1.02027	1.12588	1.27274	0.86455	1	NA	≥ 40.00	≤ 4.40
X019496	BCG_0539	263	6	4	4	1.36405	1.2986	1.30018	1.17422	1.08126	1	NA	≥ 40.00	≤ 4.40
X019496	BCG_2949C	669	21	14	15	1.3641	1.17818	1.06242	1.15723	1.05994	1	NA	≥ 40.00	≤ 4.40
X019496	BCG_3056	181	7	3	3	1.36535	1.28268	1.11455	1.02214	0.829046	1	NA	≥ 40.00	≤ 4.40
X019496	BCG_1555	700	16	11	11	1.36544	1.13757	1.08419	1.16476	0.895867	1	NA	≥ 40.00	≤ 4.40
X019496	BCG_1253	205	7	4	4	1.36643	1.09312	1.25644	1.332	0.972116	1	NA	≥ 40.00	≤ 4.40
X019496	BCG_3742	160	10	5	7	1.36658	0.954906	1.15639	1.37228	0.74924	1	NA	≥ 40.00	≤ 4.40
X019496	BCG_3978C	908	33	13	22	1.36681	0.939685	0.991507	1.02785	1.18661	1	1	≥ 40.00	≤ 4.40
X019496	BCG_0701	672	46	11	34	1.36729	0.907887	1.0062	1.05131	1.18858	1	1	≥ 40.00	≤ 4.40
X019496	BCG_2612	211	8	4	4	1.36733	1.38891	1.37236	1.43917	0.709827	1	NA	≥ 40.00	≤ 4.40
X019496	BCG_0191	664	21	9	11	1.36774	1.21471	1.17089	1.26833	0.94383	1	NA	≥ 40.00	≤ 4.40
X019496	BCG_2408	244	9	6	6	1.36809	1.47625	1.0597	1.26098	0.920406	1	NA	≥ 40.00	≤ 4.40
X019496	BCG_3385	159	10	6	6	1.36816	1.11614	1.24089	1.32454	0.791235	1	NA	≥ 40.00	≤ 4.40
X019496	BCG_0160	371	10	6	6	1.3695	1.19054	1.12937	1.22597	1.02328	1	NA	≥ 40.00	≤ 4.40
X019496	BCG_2164C	71	4	2	3	1.36957	1.45987	1.19715	1.40935	1.26726	1	NA	≥ 40.00	≤ 4.40
X019496	BCG_0829	493	14	11	12	1.37026	1.13132	1.10454	1.23854	0.876583	1	NA	≥ 40.00	≤ 4.40
X019496	BCG_3073C	439	17	11	11	1.37119	1.32381	1.19127	1.21144	0.925062	1	NA	≥ 40.00	≤ 4.40
X019496	BCG_2727	175	8	4	5	1.37165	0.8722	0.979701	1.10928	0.875904	1	1	≥ 40.00	≤ 4.40
X019496	BCG_1737	179	7	3	3	1.37179	1.38513	1.08135	1.3152	0.969399	1	NA	≥ 40.00	≤ 4.40
X019496	BCG_2425C	98	2	2	2	1.37184	1.05054	1.39363	1.23454	1.06109	1	NA	≥ 40.00	≤ 4.40
X019496	BCG_0600	442	12	8	8	1.37284	1.3039	1.20033	1.25744	0.859244	1	NA	≥ 40.00	≤ 4.40
X019496	BCG_1717	470	14	8	11	1.37322	1.52371	1.22835	1.20781	1.01732	1	NA	≥ 40.00	≤ 4.40
X019496	BCG_0194	148	5	3	3	1.37385	1.20143	1.27949	1.17734	0.796345	1	NA	≥ 40.00	≤ 4.40
X019496	BCG_1886	116	6	2	2	1.37392	1.16273	1.08113	1.16024	0.962619	1	NA	≥ 40.00	≤ 4.40
X019496	BCG_0212	277	7	3	4	1.37412	0.71315	1.01529	1.20678	0.960838	1	NA	≥ 40.00	≤ 4.40
X019496	BCG_2637C	97	3	2	2	1.37485	1.2731	1.29329	1.38475	1.132	1	NA	≥ 40.00	≤ 4.40
X019496	BCG_3024C	435	15	8	10	1.37629	1.20014	1.19377	1.15883	0.835911	1	NA	≥ 40.00	≤ 4.40
X019496	BCG_1576	93	5	2	2	1.37647	1.54242	0.993926	1.23276	0.857417	1	NA	≥ 40.00	≤ 4.40
X019496	BCG_2595C	346	13	6	7	1.37666	1.25839	1.0513	1.47174	0.88279	1	NA	≥ 40.00	≤ 4.40
X019496	BCG_1637	149	4	3	3	1.37691	1.24507	1.18019	1.20603	1.07573	1	NA	≥ 40.00	≤ 4.40
X019496	BCG_1292C	97	5	2	2	1.37761	1.20581	1.10931	1.20665	0.849661	1	NA	≥ 40.00	≤ 4.40
X019496	BCG_0891	67	4	2	2	1.37831	1.2327	1.06772	0.960349	0.78712	1	NA	≥ 40.00	≤ 4.40
X019496	BCG_3036C	182	10	3	3	1.37833	1.28658	1.09589	1.31439	0.794811	1	NA	≥ 40.00	≤ 4.40
X019496	BCG_0498	233	8	6	8	1.37865	1.09513	1.21097	1.35446	0.950569	1	NA	≥ 40.00	≤ 4.40
X019496	BCG_3635C	635	16	12	13	1.38041	1.34046	1.22082	1.31172	0.842787	1	NA	≥ 40.00	≤ 4.40
X019496	BCG_2165C	93	4	2	2	1.38046	1.21954	1.2437	1.2997	0.896628	1	NA	≥ 40.00	≤ 4.40
X019496	BCG_3520C	167	7	3	3	1.38202	0.892579	1.13335	1.16128	0.759543	1	NA	≥ 40.00	≤ 4.40
X019496	BCG_3367C	690	31	14	16	1.38234	1.1174	1.14214	1.27921	0.932587	1	NA	≥ 40.00	≤ 4.40
X019496	BCG_1326C	369	10	7	7	1.38287	1.41981	1.27104	1.31718	0.81993	1	NA	≥ 40.00	≤ 4.40
X019496	BCG_2630C	236	8	4	4	1.38402	1.03762	1.21574	1.29498	0.749228	1	NA	≥ 40.00	≤ 4.40
X019496	BCG_1541	1077	39	17	25	1.38417	1.22636	1.20611	1.26758	0.901628	1	NA	≥ 40.00	≤ 4.40
X019496	BCG_3220	186	15	5	5	1.38423	1.43535	1.12654	1.25318	0.85707	1	NA	≥ 40.00	≤ 4.40
X019496	BCG_0505C	624	25	12	13	1.38566	1.37459	1.2276	1.315	0.964837	1	NA	≥ 40.00	≤ 4.40
X019496	BCG_3640C	197	10	4	4	1.38596	1.34568	1.39573	1.41529	1.04184	1	NA	≥ 40.00	≤ 4.40
X019496	BCG_3870C	463	15	11	12	1.38655	1.42615	1.04696	1.13763	0.871252	1	NA	≥ 40.00	≤ 4.40
X019496	BCG_2914	79	5	2	2	1.38702	0.984163	0.999731	0.97977	1.23701	1	1	≥ 40.00	≤ 4.40
X019496	BCG_2781C	134	7	3	3	1.38754	1.12316	1.30243	1.20792	0.922651	1	NA	≥ 40.00	≤ 4.40
X019496	BCG_3863C	1066	34	19	23	1.38865	1.01387	1.07221	1.17786	0.909149	1	NA	≥ 40.00	≤ 4.40
X019496	BCG_1489C	115	3	2	2	1.38889	1.18082	1.14059	1.00191	0.73847	1	NA	≥ 40.00	≤ 4.40
X019496	BCG_1444	307	6	5	5	1.38921	1.32511	1.09456	1.1378	0.92961	1	NA	≥ 40.00	≤ 4.40
X019496	BCG_3445	698	16	11	11	1.38948	1.14772	1.19535	1.35005	0.822097	1	NA	≥ 40.00	≤ 4.40
X019496	BCG_0951	94	2	2	2	1.38984	1.18736	1.06419	1.25309	1.00627	1	NA	≥ 40.00	≤ 4.40
X019496	BCG_1472C	438	13	7	12	1.38987	1.06758	1.07723	1.16096	0.875547	1	NA	≥ 40.00	≤ 4.40
X019496	BCG_1830	220	11	3	3	1.39005	1.4129	1.12763	1.17984	0.887969	1	NA	≥ 40.00	≤ 4.40
X019496	BCG_2517C	382	9	8	9	1.39042	0.953966	1.09967	1.20833	0.937991	1	NA	≥ 40.00	≤ 4.40
X019496	BCG_2188	110	6	2	2	1.39069	1.44002	1.09505	1.28444	0.950888	1	NA	≥ 40.00	≤ 4.40
X019496	BCG_1470	645	15	9	9	1.39095	0.940372	1.12082	1.36483	0.898934	1	NA	≥ 40.00	≤ 4.40
X019496	BCG_1206	273	10	5	6	1.39523	1.28733	1.25302	1.29261	0.752417	1	NA	≥ 40.00	≤ 4.40
X019496	BCG_0876C	98	2	2	2	1.3959	1.62969	1.396	1.24737	1.02421	1	NA	≥ 40.00	≤ 4.40
X019496	BCG_1917C	393	12	9	9	1.3962	1.46091	1.15249	1.20468	0.881795	1	NA	≥ 40.00	≤ 4.40
X019496	BCG_2794C	65	5	2	2	1.39678	1.1395	1.11611	0.920155	1.04566	1	NA	≥ 40.00	≤ 4.40
X019496	BCG_1749	146	6	4	4	1.39716	1.23415	1.1146	1.2593	0.992224	1	NA	≥ 40.00	≤ 4.40
X019496	BCG_2875	691	20	12	12	1.39717	1.4529	1.31782	1.40408	0.998261	1	NA	≥ 40.00	≤ 4.40
X019496	BCG_0309C	314	10	5	5	1.39836	1.49087	1.38921	1.39245	0.883747	1	NA	≥ 40.00	≤ 4.40
X019496	BCG_1825	178	5	2	3	1.39839	1.33587	1.31968	1.32748	0.753257	1	NA	≥ 40.00	≤ 4.40
X019496	BCG_0343	135	4	3	3	1.39921	1.3386	1.10219	1.43846	0.940128	1	NA	≥ 40.00	≤ 4.40
X019496	BCG_1855	274	9	4	4	1.40046	1.32286	1.20679	1.18989	0.811807	1	NA	≥ 40.00	≤ 4.40
X019496	BCG_3371C	296	9	7	7	1.40052	1.24447	1.18192	1.3765	1.01592	1	NA	≥ 40.00	≤ 4.40
X019496	BCG_2891C	414	13	5	5	1.40064	1.23649	1.26666	1.25192	0.987913	1	NA	≥ 40.00	≤ 4.40
X019496	BCG_3840C	365	8	5	7	1.40136	1.49749	1.2923	1.40456	0.964842	1	NA	≥ 40.00	≤ 4.40
X019496	BCG_3652C	192	4	4	4	1.40164	0.796829	1.19606	1.32736	0.936079	1	NA	≥ 40.00	≤ 4.40
X019496	BCG_3428C	86	3	2	2	1.40195	1.31467	1.09716	1.20918	0.873047	1	NA	≥ 40.00	≤ 4.40
X019496	BCG_2495C	299	7	4	5	1.4023	0.929276	1.30436	1.36569	0.906727	1	NA	≥ 40.00	≤ 4.40
X019496	BCG_3295C	133	3	2	2	1.40268	1.09099	1.08872	1.2636	0.758748	1	NA	≥ 40.00	≤ 4.40
X019496	BCG_1490	201	5	3	3	1.40287	1.15117	1.21808	1.26358	0.8955	1	NA	≥ 40.00	≤ 4.40
X019496	BCG_3379C	174	8	2	2	1.40382	1.11015	1.09251	1.24894	0.957741	1	NA	≥ 40.00	≤ 4.40
X019496	BCG_3028	127	5	2	2	1.40396	1.20734	0.878292	1.00363	0.867653	1	NA	≥ 40.00	≤ 4.40
X019496	BCG_2501C	366	17	8	8	1.40452	1.10874	1.07023	1.13479	0.81165	1	NA	≥ 40.00	≤ 4.40
X019496	BCG_3017C	1303	34	20	25	1.40583	1.18295	1.13986	1.2438	1.13719	1	NA	≥ 40.00	≤ 4.40
X019496	BCG_3876C	345	15	6	6	1.40614	1.20704	1.10277	1.25832	1.05207	1	NA	≥ 40.00	≤ 4.40
X019496	BCG_2468C	540	22	11	11	1.40616	1.34822	1.23175	1.27098	0.808486	1	NA	≥ 40.00	≤ 4.40
X019496	BCG_1785	87	5	2	3	1.40761	1.41614	1.07025	1.05717	1.19569	1	NA	≥ 40.00	≤ 4.40
X019496	BCG_2061C	297	6	4	4	1.40763	1.12097	1.27446	1.17882	1.149	1	NA	≥ 40.00	≤ 4.40
X019496	BCG_1450	100	5	2	2	1.40821	1.23942	1.24528	1.29358	0.867117	1	NA	≥ 40.00	≤ 4.40
X019496	BCG_1559	185	7	3	3	1.40897	1.2976	1.26928	1.43433	0.926867	1	NA	≥ 40.00	≤ 4.40
X019496	BCG_3879	894	30	12	19	1.40985	1.00186	1.13313	1.01961	1.10501	1	NA	≥ 40.00	≤ 4.40
X019496	BCG_0771	660	28	13	20	1.4104	0.949055	1.11046	1.09502	0.898485	1	NA	≥ 40.00	≤ 4.40
X019496	BCG_0286C	1167	46	24	30	1.41082	1.10573	1.06178	1.28573	0.865588	1	NA	≥ 40.00	≤ 4.40
X019496	BCG_1655	848	40	19	24	1.413	1.23971	1.2169	1.29251	0.971737	1	NA	≥ 40.00	≤ 4.40
X019496	BCG_2429C	117	7	3	3	1.41412	1.10306	1.20321	1.33126	0.938572	1	NA	≥ 40.00	≤ 4.40
X019496	BCG_1241	239	5	5	5	1.41646	1.18938	1.28086	1.44004	0.848329	1	NA	≥ 40.00	≤ 4.40
X019496	BCG_0268	351	12	9	9	1.41778	1.28968	1.23847	1.32682	0.846321	1	NA	≥ 40.00	≤ 4.40
X019496	BCG_2270	198	5	4	4	1.41821	1.17958	1.19844	1.35271	1.0431	1	NA	≥ 40.00	≤ 4.40
X019496	BCG_3630C	117	4	3	4	1.41833	1.25256	1.21951	1.46375	1.03827	1	NA	≥ 40.00	≤ 4.40
X019496	BCG_3919C	243	8	5	5	1.42005	1.32664	1.07727	1.2011	0.851444	1	NA	≥ 40.00	≤ 4.40
X019496	BCG_0083	99	3	2	2	1.42083	0.66755	1.15894	1.15973	0.8404	1	NA	≥ 40.00	≤ 4.40
X019496	BCG_2475C	412	14	7	8	1.42203	1.32604	1.05511	1.2151	0.922177	1	NA	≥ 40.00	≤ 4.40
X019496	BCG_3232C	478	11	8	9	1.42205	1.35753	1.23693	1.27842	0.916651	1	NA	≥ 40.00	≤ 4.40
X019496	BCG_2705	193	5	3	4	1.42264	1.12862	1.06595	1.24634	0.970495	1	NA	≥ 40.00	≤ 4.40
X019496	BCG_0285C	990	37	18	28	1.42421	1.09193	1.18318	1.23676	0.900964	1	NA	≥ 40.00	≤ 4.40
X019496	BCG_3794C	184	12	3	4	1.42503	1.24015	1.19852	1.3349	0.977929	1	NA	≥ 40.00	≤ 4.40
X019496	BCG_1907C	197	7	4	4	1.42528	1.24949	1.19998	1.19498	0.966583	1	NA	≥ 40.00	≤ 4.40
X019496	BCG_1476	278	9	5	5	1.42549	1.39356	1.26891	1.36042	0.954191	1	NA	≥ 40.00	≤ 4.40
X019496	BCG_2530C	122	6	3	3	1.4261	1.20387	1.20945	1.19862	0.757203	1	NA	≥ 40.00	≤ 4.40
X019496	BCG_1114	213	7	4	5	1.42635	1.51116	1.33015	1.41789	0.8476	1	NA	≥ 40.00	≤ 4.40
X019496	BCG_1688	396	11	7	8	1.42679	1.08262	1.05349	1.07476	0.951097	1	NA	≥ 40.00	≤ 4.40
X019496	BCG_3164	300	7	6	7	1.42836	1.20034	1.25052	1.32126	0.788115	1	NA	≥ 40.00	≤ 4.40
X019496	BCG_0091	224	8	4	4	1.42986	1.1063	1.25972	1.22705	0.895853	1	NA	≥ 40.00	≤ 4.40
X019496	BCG_2795C	151	8	5	6	1.43075	1.13994	1.15119	1.17177	0.979759	1	NA	≥ 40.00	≤ 4.40
X019496	BCG_2264	594	21	10	11	1.43335	1.16188	1.15909	1.23035	0.962064	1	NA	≥ 40.00	≤ 4.40
X019496	BCG_2071C	205	8	6	6	1.43425	1.38928	1.16843	1.30869	0.990747	1	NA	≥ 40.00	≤ 4.40
X019496	BCG_3853	754	17	11	14	1.43433	1.28315	1.20896	1.29527	0.921236	1	NA	≥ 40.00	≤ 4.40
X019496	BCG_3739	257	13	4	4	1.43459	1.2157	1.13759	1.36549	0.827618	1	NA	≥ 40.00	≤ 4.40
X019496	BCG_0391	470	21	10	14	1.43499	0.946942	1.18768	1.18016	1.02419	1	NA	≥ 40.00	≤ 4.40
X019496	BCG_0577C	152	6	3	3	1.43568	1.73304	1.29556	1.41057	0.984141	1	NA	≥ 40.00	≤ 4.40
X019496	BCG_1205	182	9	4	4	1.43578	1.3281	0.916681	0.87887	0.839482	1	NA	≥ 40.00	≤ 4.40
X019496	BCG_0555	458	12	8	8	1.4367	1.17279	1.14597	1.2847	0.969164	1	NA	≥ 40.00	≤ 4.40
X019496	BCG_2733	56	2	2	2	1.43738	1.10373	1.19744	1.2738	0.999314	1	NA	≥ 40.00	≤ 4.40
X019496	BCG_0556	249	8	6	7	1.43754	1.1698	1.23697	1.26796	0.976911	1	NA	≥ 40.00	≤ 4.40
X019496	BCG_1425C	407	15	9	10	1.43763	1.07264	1.15507	1.25563	1.0052	1	NA	≥ 40.00	≤ 4.40
X019496	BCG_1656	70	2	2	2	1.43947	1.21116	1.04683	1.1496	0.792677	1	NA	≥ 40.00	≤ 4.40
X019496	BCG_0197	388	11	5	5	1.43949	1.2547	1.3239	1.40394	0.832999	1	NA	≥ 40.00	≤ 4.40
X019496	BCG_0173C	125	5	2	2	1.44009	1.05896	1.0045	1.07321	1.1474	1	NA	≥ 40.00	≤ 4.40
X019496	BCG_1102	84	4	2	2	1.44183	1.43774	1.00658	1.36095	1.7693	1	NA	≥ 40.00	≤ 4.40
X019496	BCG_0266C	160	4	3	3	1.44209	1.34955	1.29912	1.41367	0.989499	1	NA	≥ 40.00	≤ 4.40
X019496	BCG_1631C	200	8	6	7	1.44386	1.02846	1.03674	1.1351	0.915998	1	NA	≥ 40.00	≤ 4.40
X019496	BCG_2174C	203	9	3	3	1.44398	1.13828	1.07175	1.24001	0.777682	1	NA	≥ 40.00	≤ 4.40
X019496	BCG_1135	413	9	5	5	1.44469	1.2393	1.12428	1.29372	0.846245	1	NA	≥ 40.00	≤ 4.40
X019496	BCG_3157C	137	5	2	2	1.44676	1.27069	1.26783	1.40956	0.871299	1	NA	≥ 40.00	≤ 4.40
X019496	BCG_0540	286	7	5	5	1.44857	1.13986	1.16238	1.11596	0.942512	1	NA	≥ 40.00	≤ 4.40
X019496	BCG_3349C	184	5	5	5	1.44918	1.08536	1.14992	1.17578	0.730448	1	NA	≥ 40.00	≤ 4.40
X019496	BCG_2474C	630	18	10	12	1.45	1.05935	1.21595	1.25472	0.856088	1	NA	≥ 40.00	≤ 4.40
X019496	BCG_1048	168	8	4	4	1.4514	1.45532	1.16808	1.2069	1.10669	1	NA	≥ 40.00	≤ 4.40
X019496	BCG_3647C	225	7	5	5	1.45163	1.24862	1.17705	1.17489	0.902316	1	NA	≥ 40.00	≤ 4.40
X019496	BCG_1556	449	12	5	5	1.45169	1.21046	1.17222	1.30084	0.913886	1	NA	≥ 40.00	≤ 4.40
X019496	BCG_2987C	76	6	3	3	1.45197	1.698	1.18526	1.58859	0.918687	1	NA	≥ 40.00	≤ 4.40
X019496	BCG_0351	70	3	2	2	1.45248	1.44674	1.10648	1.38313	0.9698	1	NA	≥ 40.00	≤ 4.40
X019496	BCG_3173	345	10	5	6	1.45342	1.47888	1.22399	1.29231	0.77613	1	NA	≥ 40.00	≤ 4.40
X019496	BCG_0448	100	3	2	2	1.45376	1.17127	1.40271	1.20128	1.05147	1	NA	≥ 40.00	≤ 4.40
X019496	BCG_0426	169	7	4	4	1.45396	1.4569	1.1459	1.62474	0.891164	1	NA	≥ 40.00	≤ 4.40
X019496	BCG_2879C	98	4	3	3	1.45434	1.60826	1.30352	1.34419	0.949352	1	NA	≥ 40.00	≤ 4.40
X019496	BCG_3291	212	8	4	4	1.45634	1.32368	1.22958	1.17716	0.816318	1	NA	≥ 40.00	≤ 4.40
X019496	BCG_2970C	212	11	3	3	1.45818	1.12531	1.27006	1.49137	0.915293	1	NA	≥ 40.00	≤ 4.40
X019496	BCG_0474C	341	14	9	9	1.45829	1.37122	1.18075	1.30337	0.862495	1	NA	≥ 40.00	≤ 4.40
X019496	BCG_0880C	63	4	2	2	1.45971	1.1746	1.03008	1.28034	0.994554	1	NA	≥ 40.00	≤ 4.40
X019496	BCG_1270	77	5	2	2	1.46023	0.965595	1.18614	1.40354	0.888192	1	NA	≥ 40.00	≤ 4.40
X019496	BCG_2685	133	7	4	5	1.46038	1.02545	0.937311	0.996649	0.892482	1	NA	≥ 40.00	≤ 4.40
X019496	BCG_1127C	72	6	3	3	1.46044	1.57276	1.02134	1.02828	1.05598	1	NA	≥ 40.00	≤ 4.40
X019496	BCG_2208C	154	6	2	2	1.46263	1.11864	1.1072	1.16577	0.977664	1	NA	≥ 40.00	≤ 4.40
X019496	BCG_0941C	196	5	4	5	1.46368	1.1406	1.24726	1.22889	0.765408	1	NA	≥ 40.00	≤ 4.40
X019496	BCG_2745C	138	7	3	4	1.46576	1.24956	1.03917	1.18024	0.911057	1	NA	≥ 40.00	≤ 4.40
X019496	BCG_2639C	361	15	8	8	1.46612	1.6107	1.47091	1.25035	0.885936	1	NA	≥ 40.00	≤ 4.40
X019496	BCG_3897C	137	8	4	5	1.46651	1.00392	1.21176	1.34922	0.682054	1	NA	≥ 40.00	≤ 4.40
X019496	BCG_1647	139	7	5	5	1.4673	1.43745	1.21025	1.23765	0.985211	1	NA	≥ 40.00	≤ 4.40
X019496	BCG_3444	132	2	2	2	1.47015	1.13611	1.22944	1.30952	0.802329	1	NA	≥ 40.00	≤ 4.40
X019496	BCG_3356C	295	11	5	5	1.47087	1.18031	1.28663	1.3377	0.882049	1	NA	≥ 40.00	≤ 4.40
X019496	BCG_3820C	593	15	10	10	1.47195	1.28508	1.15218	1.21911	0.873368	1	NA	≥ 40.00	≤ 4.40
X019496	BCG_0462C	422	17	10	11	1.47377	1.23299	1.22533	1.22283	0.933719	1	NA	≥ 40.00	≤ 4.40
X019496	BCG_0264C	637	22	10	12	1.4748	0.753688	0.92909	0.984211	0.983961	1	1	≥ 40.00	≤ 4.40
X019496	BCG_1523	566	14	9	11	1.4752	1.25303	1.42988	1.34836	0.915695	1	NA	≥ 40.00	≤ 4.40
X019496	BCG_1080	923	27	15	21	1.47642	1.1027	1.0476	1.11029	0.928497	1	NA	≥ 40.00	≤ 4.40
X019496	BCG_0502	1186	33	19	28	1.47904	1.32519	1.31057	1.35482	0.885593	1	NA	≥ 40.00	≤ 4.40
X019496	BCG_2975C	160	9	4	4	1.47988	1.36738	1.19674	1.22079	1.0527	1	NA	≥ 40.00	≤ 4.40
X019496	BCG_0389	2098	146	36	96	1.48107	1.06276	1.00799	1.17198	0.944089	1	NA	≥ 40.00	≤ 4.40
X019496	BCG_2562C	438	11	8	8	1.48137	1.46968	1.40082	1.44466	0.893743	1	NA	≥ 40.00	≤ 4.40
X019496	BCG_3769C	681	24	13	16	1.4846	1.20312	1.16584	1.25917	0.873138	1	NA	≥ 40.00	≤ 4.40
X019496	BCG_1537C	1448	39	24	26	1.48484	1.44144	1.28492	1.28235	0.650913	1	NA	≥ 40.00	≤ 4.40
X019496	BCG_1669	238	8	5	5	1.48513	1.38167	1.18284	1.30663	0.813082	1	NA	≥ 40.00	≤ 4.40
X019496	BCG_1508C	360	15	7	8	1.48546	1.19478	1.2424	1.20134	0.877728	1	NA	≥ 40.00	≤ 4.40
X019496	BCG_2704	234	9	5	6	1.4858	1.23943	1.28633	1.24806	0.900512	1	NA	≥ 40.00	≤ 4.40
X019496	BCG_3931	1080	30	21	22	1.48596	1.32515	1.23631	1.35818	0.838829	1	NA	≥ 40.00	≤ 4.40
X019496	BCG_0105	218	5	4	4	1.48626	1.40825	1.20541	1.31936	1.03577	1	NA	≥ 40.00	≤ 4.40
X019496	BCG_3780	850	25	9	11	1.48643	1.41112	1.17068	1.2931	0.811963	1	NA	≥ 40.00	≤ 4.40
X019496	BCG_3671C	183	5	2	2	1.48667	1.28803	1.16439	1.29758	1.06981	1	NA	≥ 40.00	≤ 4.40
X019496	BCG_1621	55	3	2	2	1.48815	1.73622	1.9748	1.52004	1.11972	1	NA	≥ 40.00	≤ 4.40
X019496	BCG_0980	393	18	7	14	1.4895	1.05722	1.16389	1.30333	0.864861	1	NA	≥ 40.00	≤ 4.40
X019496	BCG_3441	124	5	2	3	1.49	1.22465	1.16532	1.16031	0.902111	1	NA	≥ 40.00	≤ 4.40
X019496	BCG_1573	140	6	4	6	1.4918	1.60404	1.18392	1.43452	0.965658	1	NA	≥ 40.00	≤ 4.40
X019496	BCG_0454	137	6	4	4	1.49196	1.29014	1.25268	1.27378	0.860871	1	NA	≥ 40.00	≤ 4.40
X019496	BCG_0445C	287	7	5	5	1.4954	1.05998	1.11424	1.11993	0.762144	1	NA	≥ 40.00	≤ 4.40
X019496	BCG_3410	201	5	4	4	1.49552	1.32584	1.24478	1.30837	0.947379	1	NA	≥ 40.00	≤ 4.40
X019496	BCG_1121C	149	5	3	3	1.49553	1.3477	1.15035	1.114	1.0774	1	NA	≥ 40.00	≤ 4.40
X019496	BCG_3738	268	6	5	5	1.49625	1.40278	1.2752	1.4779	0.876657	1	NA	≥ 40.00	≤ 4.40
X019496	BCG_1484	383	14	8	8	1.49633	0.937081	1.10908	1.24757	0.937096	1	1	≥ 40.00	≤ 4.40
X019496	BCG_2169C	209	8	4	4	1.49672	1.38434	1.32977	1.44385	0.898982	1	NA	≥ 40.00	≤ 4.40
X019496	BCG_2433C	123	4	3	3	1.49817	1.52974	1.49605	1.62736	0.924597	1	NA	≥ 40.00	≤ 4.40
X019496	BCG_0161	816	17	14	15	1.49833	1.23399	1.28236	1.39169	0.955019	1	NA	≥ 40.00	≤ 4.40
X019496	BCG_3792	182	6	3	3	1.49963	1.04631	1.09724	1.0439	0.881226	1	NA	≥ 40.00	≤ 4.40
X019496	BCG_0275	443	11	9	9	1.50102	1.40848	1.11322	1.23645	0.889017	1	NA	≥ 40.00	≤ 4.40
X019496	BCG_0236	115	3	2	2	1.50146	1.25576	1.22286	1.30205	0.991802	1	NA	≥ 40.00	≤ 4.40
X019496	BCG_0863C	113	10	2	2	1.50194	1.14437	1.23937	1.25206	0.912035	1	NA	≥ 40.00	≤ 4.40
X019496	BCG_3645C	281	7	7	7	1.50556	1.48517	1.12915	1.23813	0.790017	1	NA	≥ 40.00	≤ 4.40
X019496	BCG_2374C	209	5	4	4	1.50582	1.4736	1.31066	1.29053	1.02946	1	NA	≥ 40.00	≤ 4.40
X019496	BCG_0506	308	13	7	7	1.50634	1.00338	1.09676	1.17241	0.930012	1	NA	≥ 40.00	≤ 4.40
X019496	BCG_3193	159	8	4	4	1.50699	0.990084	1.14592	1.24915	1.01284	1	NA	≥ 40.00	≤ 4.40
X019496	BCG_2952	510	25	11	14	1.50794	1.35904	1.27003	1.4228	0.859862	1	NA	≥ 40.00	≤ 4.40
X019496	BCG_1128C	401	20	9	14	1.50885	0.982215	1.22548	1.34153	0.909734	1	NA	≥ 40.00	≤ 4.40
X019496	BCG_3010	707	23	11	17	1.50924	0.888564	1.18304	1.14195	0.853811	1	NA	≥ 40.00	≤ 4.40
X019496	BCG_3322	579	17	12	15	1.50932	1.34098	1.35877	1.33791	0.887756	1	NA	≥ 40.00	≤ 4.40
X019496	BCG_3276C	175	10	5	5	1.51088	1.45125	1.92687	1.37044	0.977435	1	NA	≥ 40.00	≤ 4.40
X019496	BCG_3093C	256	7	6	6	1.51104	1.34107	1.32828	1.45649	1.26152	1	NA	≥ 40.00	≤ 4.40
X019496	BCG_2010C	95	2	2	2	1.51119	1.31075	1.31688	1.48021	0.895105	1	NA	≥ 40.00	≤ 4.40
X019496	BCG_2051	191	5	4	4	1.51136	1.32765	1.2583	1.38219	0.921619	1	NA	≥ 40.00	≤ 4.40
X019496	BCG_3263C	136	15	3	3	1.51168	1.39551	1.24743	1.42745	0.847534	1	NA	≥ 40.00	≤ 4.40
X019496	BCG_2592C	61	4	2	2	1.51221	1.26697	1.32884	1.30448	0.733749	1	NA	≥ 40.00	≤ 4.40
X019496	BCG_0691C	541	17	7	11	1.51309	1.30849	1.29162	1.34311	0.905339	1	NA	≥ 40.00	≤ 4.40
X019496	BCG_1879C	492	13	10	11	1.51393	1.3642	1.26072	1.29729	0.906117	1	NA	≥ 40.00	≤ 4.40
X019496	BCG_3031C	716	19	10	10	1.51669	1.16356	1.15996	1.26247	0.878918	1	NA	≥ 40.00	≤ 4.40
X019496	BCG_1857	72	3	2	3	1.51695	0.836601	0.821489	0.777894	0.707865	1	NA	≥ 40.00	≤ 4.40
X019496	BCG_1538	193	3	3	3	1.51721	1.12268	1.03167	1.12739	0.942125	1	NA	≥ 40.00	≤ 4.40
X019496	BCG_2172C	308	7	6	6	1.51758	1.29111	1.178	1.32853	0.816981	1	NA	≥ 40.00	≤ 4.40
X019496	BCG_0625C	386	15	9	11	1.5178	1.45892	1.30463	1.38471	0.943961	1	NA	≥ 40.00	≤ 4.40
X019496	BCG_3384	389	16	7	8	1.51864	1.28334	1.20616	1.32276	0.874436	1	NA	≥ 40.00	≤ 4.40
X019496	BCG_0470	203	5	4	4	1.51888	0.789534	1.05889	1.21357	0.95557	1	NA	≥ 40.00	≤ 4.40
X019496	BCG_1116	182	12	3	3	1.51973	1.54584	1.15041	1.24302	0.882166	1	NA	≥ 40.00	≤ 4.40
X019496	BCG_0395C	209	8	4	4	1.51991	1.36894	1.37197	1.47825	0.943182	1	NA	≥ 40.00	≤ 4.40
X019496	BCG_0519	105	3	3	3	1.52042	1.4621	1.29134	1.38666	0.867111	1	NA	≥ 40.00	≤ 4.40
X019496	BCG_1355	336	11	6	7	1.52055	1.40827	1.22423	1.29496	0.767722	1	NA	≥ 40.00	≤ 4.40
X019496	BCG_0472	545	14	9	11	1.52159	1.27557	1.30457	1.34917	0.955764	1	NA	≥ 40.00	≤ 4.40
X019496	BCG_2175C	418	10	7	7	1.52218	1.44554	1.29737	1.41407	0.792402	1	NA	≥ 40.00	≤ 4.40
X019496	BCG_1911	163	4	2	2	1.52323	1.38095	1.25683	1.42768	0.952701	1	NA	≥ 40.00	≤ 4.40
X019496	BCG_2269	456	15	8	9	1.52375	1.22462	1.14127	1.24221	0.840628	1	NA	≥ 40.00	≤ 4.40
X019496	BCG_1269	80	3	2	2	1.52503	1.10308	1.09053	1.26907	1.03772	1	NA	≥ 40.00	≤ 4.40
X019496	BCG_1698	317	14	5	5	1.52525	1.18764	1.1331	1.21449	1.02177	1	NA	≥ 40.00	≤ 4.40
X019496	BCG_1262	237	7	5	5	1.52586	1.10984	1.26171	1.35565	0.8237	1	NA	≥ 40.00	≤ 4.40
X019496	BCG_2248C	131	4	3	3	1.52683	1.16168	1.09904	1.25032	1.0793	1	NA	≥ 40.00	≤ 4.40
X019496	BCG_1261C	466	16	10	12	1.527	0.871719	1.27313	1.37165	0.937878	1	NA	≥ 40.00	≤ 4.40
X019496	BCG_0308	738	27	11	13	1.52701	1.21023	1.1957	1.33341	0.90899	1	NA	≥ 40.00	≤ 4.40
X019496	BCG_3484C	158	7	4	4	1.52729	1.37579	1.37071	1.48172	1.5995	1	NA	≥ 40.00	≤ 4.40
X019496	BCG_1075C	219	7	5	6	1.52763	1.46295	1.26049	1.27124	1.11051	1	NA	≥ 40.00	≤ 4.40
X019496	BCG_0546C	287	12	5	8	1.52811	1.1785	1.16662	1.37636	0.974745	1	NA	≥ 40.00	≤ 4.40
X019496	BCG_3751	508	14	9	11	1.52995	1.42125	1.28843	1.426	0.920715	1	NA	≥ 40.00	≤ 4.40
X019496	BCG_1158C	1147	35	17	22	1.53011	1.33999	1.24186	1.372	0.863542	1	NA	≥ 40.00	≤ 4.40
X019496	BCG_0510C	331	14	4	4	1.53125	1.23904	1.3274	1.33791	0.894841	1	NA	≥ 40.00	≤ 4.40
X019496	BCG_0784	179	2	2	2	1.53221	1.08681	1.25648	1.32295	0.795572	1	NA	≥ 40.00	≤ 4.40
X019496	BCG_3245	354	13	6	6	1.53232	1.32491	1.22503	1.41633	0.833708	1	NA	≥ 40.00	≤ 4.40
X019496	BCG_0591C	231	8	4	5	1.53348	1.33053	1.24469	1.21505	0.922931	1	NA	≥ 40.00	≤ 4.40
X019496	BCG_2080C	183	6	4	4	1.53432	1.14543	1.31195	1.32736	0.887197	1	NA	≥ 40.00	≤ 4.40
X019496	BCG_2163C	77	2	2	2	1.53446	1.1548	1.21575	1.39229	0.775518	1	NA	≥ 40.00	≤ 4.40
X019496	BCG_3813	141	7	2	2	1.53598	1.46844	1.31685	1.47781	1.01754	1	NA	≥ 40.00	≤ 4.40
X019496	BCG_2631C	765	29	13	24	1.53681	1.21969	1.11235	1.17873	0.97511	1	NA	≥ 40.00	≤ 4.40
X019496	BCG_2426C	88	5	3	3	1.53945	1.17043	1.15032	1.32989	0.900853	1	NA	≥ 40.00	≤ 4.40
X019496	BCG_3493C	165	6	5	5	1.54099	1.29527	1.39306	1.41681	0.96787	1	NA	≥ 40.00	≤ 4.40
X019496	BCG_1038	155	4	3	3	1.54239	0.975273	1.2569	1.34538	1.08292	1	NA	≥ 40.00	≤ 4.40
X019496	BCG_1449	456	34	8	26	1.54323	1.22826	1.66093	1.77374	0.856317	1	NA	≥ 40.00	≤ 4.40
X019496	BCG_3836	569	36	12	20	1.54333	1.89721	1.28435	1.40403	1.05794	1	NA	≥ 40.00	≤ 4.40
X019496	BCG_3549C	296	10	6	6	1.54407	1.29459	1.31395	1.31595	0.953272	1	NA	≥ 40.00	≤ 4.40
X019496	BCG_2561C	166	3	2	2	1.54802	1.05546	1.23114	1.17176	0.898511	1	NA	≥ 40.00	≤ 4.40
X019496	BCG_1532	112	2	2	2	1.54858	1.22673	1.23841	1.17159	0.820543	1	NA	≥ 40.00	≤ 4.40
X019496	BCG_3466C	379	12	8	9	1.54947	1.05872	1.15837	1.28077	0.846464	1	NA	≥ 40.00	≤ 4.40
X019496	BCG_1398	169	7	3	3	1.54983	1.5593	1.30015	1.31514	0.925753	1	NA	≥ 40.00	≤ 4.40
X019496	BCG_1864	115	2	2	2	1.54998	1.08828	0.99348	1.02474	0.928589	1	NA	≥ 40.00	≤ 4.40
X019496	BCG_0525C	312	7	4	5	1.55175	1.44203	1.40176	1.52459	0.851432	1	NA	≥ 40.00	≤ 4.40
X019496	BCG_0282C	501	15	7	7	1.55186	1.40137	1.32243	1.43496	0.896672	1	NA	≥ 40.00	≤ 4.40
X019496	BCG_2973	354	12	7	10	1.55725	1.1427	1.27277	1.27723	0.788936	1	NA	≥ 40.00	≤ 4.40
X019496	BCG_2857C	589	10	8	8	1.55742	1.41149	1.2838	1.48908	0.855027	1	NA	≥ 40.00	≤ 4.40
X019496	BCG_0523	222	6	4	4	1.55796	1.4817	1.4718	1.38646	1.02236	1	NA	≥ 40.00	≤ 4.40
X019496	BCG_1694	289	11	6	7	1.55984	1.49172	1.23161	1.36257	0.796955	1	NA	≥ 40.00	≤ 4.40
X019496	BCG_0871	258	8	5	5	1.56095	1.503	1.47937	1.58125	0.925299	1	NA	≥ 40.00	≤ 4.40
X019496	BCG_2924C	190	8	4	5	1.56096	1.20753	1.26058	1.35055	0.971298	1	NA	≥ 40.00	≤ 4.40
X019496	BCG_3871C	407	12	9	10	1.56208	1.15604	1.43741	1.44273	0.775286	1	NA	≥ 40.00	≤ 4.40
X019496	BCG_2504	227	6	4	4	1.56287	1.26276	1.2559	1.27912	0.878284	1	NA	≥ 40.00	≤ 4.40
X019496	BCG_2444C	560	15	11	11	1.56439	1.17917	1.31828	1.33508	1.04164	1	NA	≥ 40.00	≤ 4.40
X019496	BCG_1317	93	4	2	3	1.56565	1.32633	1.33902	1.36364	1.30827	1	NA	≥ 40.00	≤ 4.40
X019496	BCG_2056C	160	5	4	4	1.56656	1.02639	1.18596	1.19617	0.843642	1	NA	≥ 40.00	≤ 4.40
X019496	BCG_2335C	267	9	6	6	1.56788	1.65087	1.23833	1.39596	0.956463	1	NA	≥ 40.00	≤ 4.40
X019496	BCG_0477C	63	2	2	2	1.56799	1.27533	1.41684	1.32998	1.00609	1	NA	≥ 40.00	≤ 4.40
X019496	BCG_0681C	175	5	3	3	1.56938	1.29769	1.14637	1.24895	1.01545	1	NA	≥ 40.00	≤ 4.40
X019496	BCG_1635	86	4	3	3	1.56958	1.35838	1.15321	1.35721	1.02895	1	NA	≥ 40.00	≤ 4.40
X019496	BCG_1590C	142	11	3	3	1.57125	1.33661	1.23112	1.3101	0.906502	1	NA	≥ 40.00	≤ 4.40
X019496	BCG_2487	774	21	13	14	1.57169	1.55698	1.32059	1.25213	0.7986	1	NA	≥ 40.00	≤ 4.40
X019496	BCG_1159C	355	16	7	12	1.57178	1.34371	1.18681	1.20331	0.927015	1	NA	≥ 40.00	≤ 4.40
X019496	BCG_2116C	263	11	3	3	1.57363	1.4485	1.3168	1.57248	0.878656	1	NA	≥ 40.00	≤ 4.40
X019496	BCG_2974	634	26	12	15	1.57384	1.21235	1.24035	1.27391	0.935129	1	NA	≥ 40.00	≤ 4.40
X019496	BCG_2162C	843	23	15	18	1.574	0.840472	1.12403	1.19654	1.14711	1	NA	≥ 40.00	≤ 4.40
X019496	BCG_0279C	232	15	6	8	1.57424	0.974168	1.10439	1.11456	0.794163	1	NA	≥ 40.00	≤ 4.40
X019496	BCG_3921C	540	13	9	9	1.57458	1.3887	1.20721	1.30636	0.904481	1	NA	≥ 40.00	≤ 4.40
X019496	BCG_0508	784	22	10	15	1.57605	1.18794	1.30472	1.38006	0.895752	1	NA	≥ 40.00	≤ 4.40
X019496	BCG_1577	101	2	2	2	1.57646	1.39478	1.30635	1.2074	0.888111	1	NA	≥ 40.00	≤ 4.40
X019496	BCG_1507C	258	10	3	3	1.57683	1.36771	1.23999	1.38897	0.895981	1	NA	≥ 40.00	≤ 4.40
X019496	BCG_0979C	275	15	5	5	1.57773	1.25624	1.35342	1.38743	0.915746	1	NA	≥ 40.00	≤ 4.40
X019496	BCG_3381C	133	2	2	2	1.5788	1.36659	1.19354	1.10719	1.10063	1	NA	≥ 40.00	≤ 4.40
X019496	BCG_0478C	215	8	4	5	1.57901	1.31335	1.26253	1.56063	0.862586	1	NA	≥ 40.00	≤ 4.40
X019496	BCG_2880C	373	15	7	10	1.57917	1.9101	1.46859	1.32081	0.971617	1	NA	≥ 40.00	≤ 4.40
X019496	BCG_2615C	302	9	6	6	1.58064	1.25965	1.1992	1.46613	0.733688	1	NA	≥ 40.00	≤ 4.40
X019496	BCG_3335	297	8	4	4	1.58173	1.45431	1.4192	1.48338	0.985715	1	NA	≥ 40.00	≤ 4.40
X019496	BCG_0456	71	2	2	2	1.58279	1.23893	1.18714	1.0694	0.823167	1	NA	≥ 40.00	≤ 4.40
X019496	BCG_1070	142	6	4	4	1.58597	1.229	1.14831	1.14565	0.902202	1	NA	≥ 40.00	≤ 4.40
X019496	BCG_2690C	248	6	5	5	1.58679	1.47189	1.35208	1.45525	0.98084	1	NA	≥ 40.00	≤ 4.40
X019496	BCG_3598C	157	7	2	2	1.58716	1.22556	1.14855	1.09231	0.853311	1	NA	≥ 40.00	≤ 4.40
X019496	BCG_0883	176	7	3	3	1.58733	1.80618	1.15144	1.41539	0.903538	1	NA	≥ 40.00	≤ 4.40
X019496	BCG_1634	120	5	2	2	1.58965	0.892581	1.30152	1.24712	0.77334	1	NA	≥ 40.00	≤ 4.40
X019496	BCG_0905C	403	12	7	8	1.59247	1.38934	1.29982	1.42482	0.838502	1	NA	≥ 40.00	≤ 4.40
X019496	BCG_0101C	154	10	3	3	1.59253	1.60552	1.43396	1.54124	1.3283	1	NA	≥ 40.00	≤ 4.40
X019496	BCG_3768C	209	8	3	3	1.59529	1.39982	1.2509	1.46146	0.685525	1	NA	≥ 40.00	≤ 4.40
X019496	BCG_3303C	910	46	14	22	1.59559	1.35408	1.28339	1.40262	0.808601	1	NA	≥ 40.00	≤ 4.40
X019496	BCG_1046C	309	8	4	4	1.59627	0.823797	1.49495	1.58191	0.74821	1	NA	≥ 40.00	≤ 4.40
X019496	BCG_0428	365	7	7	7	1.59736	1.21377	1.29526	1.47143	0.882992	1	NA	≥ 40.00	≤ 4.40
X019496	BCG_0812C	215	8	4	7	1.59852	1.2214	1.0978	1.22359	0.987438	1	NA	≥ 40.00	≤ 4.40
X019496	BCG_1402	161	4	2	2	1.59963	1.16572	1.21637	1.22599	0.906917	1	NA	≥ 40.00	≤ 4.40
X019496	BCG_1000C	239	9	4	4	1.59966	1.49928	1.41036	1.56638	0.95813	1	NA	≥ 40.00	≤ 4.40
X019496	BCG_2129C	288	12	8	8	1.60115	1.29614	1.26071	1.42607	0.87492	1	NA	≥ 40.00	≤ 4.40
X019496	BCG_1353	447	11	7	8	1.6018	1.37023	1.34038	1.53916	0.951887	1	NA	≥ 40.00	≤ 4.40
X019496	BCG_2808C	190	7	4	4	1.60207	1.12252	1.19122	1.42411	0.924536	1	NA	≥ 40.00	≤ 4.40
X019496	BCG_3527C	262	10	6	9	1.60306	1.31788	1.22684	1.26709	1.00446	1	NA	≥ 40.00	≤ 4.40
X019496	BCG_0227	216	6	4	4	1.60461	1.34955	1.27995	1.34104	0.890437	1	NA	≥ 40.00	≤ 4.40
X019496	BCG_2971C	279	11	6	7	1.60509	1.23309	1.28571	1.25607	0.958915	1	NA	≥ 40.00	≤ 4.40
X019496	BCG_2366C	153	10	3	3	1.60566	1.02743	1.14404	1.22107	1.08013	1	NA	≥ 40.00	≤ 4.40
X019496	BCG_1585	291	8	5	5	1.60648	1.60809	1.40724	1.4174	0.911574	1	NA	≥ 40.00	≤ 4.40
X019496	BCG_2604C	133	4	3	3	1.60722	1.07017	1.15236	1.25423	0.935093	1	NA	≥ 40.00	≤ 4.40
X019496	BCG_3185C	674	26	11	18	1.60746	1.34368	1.31977	1.42636	0.851361	1	NA	≥ 40.00	≤ 4.40
X019496	BCG_0031	224	11	5	5	1.61021	1.41616	1.24273	1.39268	0.961151	1	NA	≥ 40.00	≤ 4.40
X019496	BCG_2689C	326	14	6	7	1.61042	1.303	1.23873	1.30419	0.912515	1	NA	≥ 40.00	≤ 4.40
X019496	BCG_1561C	97	3	2	2	1.61143	1.02741	1.15241	1.15296	0.718813	1	NA	≥ 40.00	≤ 4.40
X019496	BCG_0467C	146	6	3	3	1.61166	1.40009	1.25925	1.36808	1.02027	1	NA	≥ 40.00	≤ 4.40
X019496	BCG_1758	82	5	2	2	1.61467	1.17863	1.06817	1.08894	0.925752	1	NA	≥ 40.00	≤ 4.40
X019496	BCG_1526	265	6	4	5	1.61522	1.03591	1.06636	1.22808	0.903872	1	NA	≥ 40.00	≤ 4.40
X019496	BCG_2707C	213	5	3	3	1.61605	1.6293	1.23702	1.2286	0.924731	1	NA	≥ 40.00	≤ 4.40
X019496	BCG_0521C	290	6	6	6	1.61763	1.37709	1.45948	1.51259	0.852892	1	NA	≥ 40.00	≤ 4.40
X019496	BCG_0696C	597	23	13	14	1.62037	1.25228	1.17452	1.24872	0.9248	1	NA	≥ 40.00	≤ 4.40
X019496	BCG_1298	92	5	2	2	1.6208	1.58116	1.45871	1.29019	0.911047	1	NA	≥ 40.00	≤ 4.40
X019496	BCG_0479	3006	250	41	156	1.62122	1.25915	1.19594	1.27737	0.874918	1	NA	≥ 40.00	≤ 4.40
X019496	BCG_3304C	127	5	4	4	1.62165	1.38886	1.28348	1.36369	0.921176	1	NA	≥ 40.00	≤ 4.40
X019496	BCG_1305C	564	14	10	11	1.62251	1.32021	1.31303	1.41074	0.989911	1	NA	≥ 40.00	≤ 4.40
X019496	BCG_2611C	219	5	3	3	1.62608	1.07866	1.05295	1.09703	0.902861	1	NA	≥ 40.00	≤ 4.40
X019496	BCG_3003C	107	3	2	2	1.62614	1.27907	1.36448	1.42196	0.783369	1	NA	≥ 40.00	≤ 4.40
X019496	BCG_0864	172	3	3	3	1.62643	1.53769	1.46981	1.50356	0.973802	1	NA	≥ 40.00	≤ 4.40
X019496	BCG_2688C	97	3	2	3	1.62733	1.47492	1.20647	1.33909	0.961553	1	NA	≥ 40.00	≤ 4.40
X019496	BCG_3901C	274	5	4	5	1.62938	1.45247	1.3199	1.39581	0.986653	1	NA	≥ 40.00	≤ 4.40
X019496	BCG_0281	805	39	15	24	1.6296	1.15512	1.26832	1.34572	0.877028	1	NA	≥ 40.00	≤ 4.40
X019496	BCG_0804C	603	15	9	12	1.63069	1.09565	1.12536	1.2799	0.897997	1	NA	≥ 40.00	≤ 4.40
X019496	BCG_1686	102	3	3	3	1.63127	1.88492	1.3835	1.46816	1.08826	1	NA	≥ 40.00	≤ 4.40
X019496	BCG_3971	489	11	7	8	1.63147	1.44532	1.37504	1.37926	0.980842	1	NA	≥ 40.00	≤ 4.40
X019496	BCG_1213	126	2	2	2	1.63199	1.36446	1.28131	1.09183	1.04823	1	NA	≥ 40.00	≤ 4.40
X019496	BCG_3066C	386	9	7	7	1.63459	1.43779	1.42474	1.51889	0.967266	1	NA	≥ 40.00	≤ 4.40
X019496	BCG_2275C	99	2	2	2	1.63485	1.42224	1.31574	1.39832	0.795458	1	NA	≥ 40.00	≤ 4.40
X019496	BCG_2976C	198	6	3	3	1.63503	1.23394	1.23882	1.23821	0.699046	1	NA	≥ 40.00	≤ 4.40
X019496	BCG_3298	321	14	7	10	1.63511	1.26621	1.28648	1.38072	0.950905	1	NA	≥ 40.00	≤ 4.40
X019496	BCG_1083	234	7	5	5	1.63821	1.48513	1.40169	1.47357	1.08137	1	NA	≥ 40.00	≤ 4.40
X019496	BCG_1940	281	7	7	7	1.63894	1.41928	1.30393	1.40892	0.945967	1	NA	≥ 40.00	≤ 4.40
X019496	BCG_1811C	330	8	4	5	1.63968	1.49858	1.24814	1.2657	1.07125	1	NA	≥ 40.00	≤ 4.40
X019496	BCG_1638	287	12	7	7	1.63997	1.36798	1.33127	1.44948	0.967319	1	NA	≥ 40.00	≤ 4.40
X019496	BCG_3507C	409	12	6	6	1.64074	1.18165	1.25238	1.24197	0.877385	1	NA	≥ 40.00	≤ 4.40
X019496	BCG_0497C	184	10	3	3	1.64078	1.30655	1.22675	1.28681	0.899431	1	NA	≥ 40.00	≤ 4.40
X019496	BCG_2115C	83	2	2	2	1.64161	1.58951	1.41084	1.2753	0.902132	1	NA	≥ 40.00	≤ 4.40
X019496	BCG_0370	137	9	4	5	1.64466	1.02609	1.14548	1.50588	0.920571	1	NA	≥ 40.00	≤ 4.40
X019496	BCG_0813C	663	22	10	15	1.64728	1.35227	1.3818	1.448	0.858725	1	NA	≥ 40.00	≤ 4.40
X019496	BCG_2603C	469	13	10	10	1.64756	1.50558	1.36358	1.66884	0.900005	1	NA	≥ 40.00	≤ 4.40
X019496	BCG_1623	66	4	2	2	1.64769	1.14	1.36892	1.50461	0.786893	1	NA	≥ 40.00	≤ 4.40
X019496	BCG_0373	93	3	2	2	1.64846	1.47195	1.35624	1.59871	0.792765	1	NA	≥ 40.00	≤ 4.40
X019496	BCG_3351	129	7	3	3	1.64859	1.23458	1.2316	1.21692	0.887655	1	NA	≥ 40.00	≤ 4.40
X019496	BCG_2990C	674	18	10	13	1.65229	1.37224	1.36648	1.4547	0.90809	1	NA	≥ 40.00	≤ 4.40
X019496	BCG_1846C	256	10	5	5	1.65243	1.41459	1.4439	1.40934	0.900233	1	NA	≥ 40.00	≤ 4.40
X019496	BCG_1074C	721	20	11	13	1.65369	1.2333	1.32609	1.47861	0.957498	1	NA	≥ 40.00	≤ 4.40
X019496	BCG_1011	267	11	3	3	1.65461	1.24244	1.40223	1.41873	0.848149	1	NA	≥ 40.00	≤ 4.40
X019496	BCG_2310	239	12	3	3	1.65785	1.23805	1.25783	1.39777	0.990139	1	NA	≥ 40.00	≤ 4.40
X019496	BCG_2367C	346	11	6	6	1.65838	1.72659	1.43159	1.43595	0.911916	1	NA	≥ 40.00	≤ 4.40
X019496	BCG_0310C	105	5	3	3	1.65898	1.43427	1.44811	1.45714	0.855955	1	NA	≥ 40.00	≤ 4.40
X019496	BCG_2249C	120	4	3	3	1.65914	1.64575	1.89497	1.51016	0.993608	1	NA	≥ 40.00	≤ 4.40
X019496	BCG_1320C	196	4	4	4	1.6603	1.0089	1.36917	1.52616	0.943294	1	NA	≥ 40.00	≤ 4.40
X019496	BCG_2636C	120	8	2	2	1.6606	1.2641	1.24222	1.25849	1.03005	1	NA	≥ 40.00	≤ 4.40
X019496	BCG_2073	809	48	13	23	1.66577	1.44547	1.27599	1.29186	0.737827	1	NA	≥ 40.00	≤ 4.40
X019496	BCG_3072C	146	9	3	5	1.66787	1.25465	1.30311	1.51369	0.885016	1	NA	≥ 40.00	≤ 4.40
X019496	BCG_1650	288	16	8	12	1.6691	1.38423	1.32044	1.41467	0.917139	1	NA	≥ 40.00	≤ 4.40
X019496	BCG_3839	287	8	6	6	1.67169	1.52835	1.37974	1.55753	0.848167	1	NA	≥ 40.00	≤ 4.40
X019496	BCG_0460C	104	3	2	2	1.67179	1.61424	1.28139	1.37561	1.14216	1	NA	≥ 40.00	≤ 4.40
X019496	BCG_1525	472	18	8	10	1.67252	1.40633	1.40121	1.54442	0.935375	1	NA	≥ 40.00	≤ 4.40
X019496	BCG_0733	1350	45	20	28	1.6737	1.73498	1.58431	1.41754	0.750961	1	NA	≥ 40.00	≤ 4.40
X019496	BCG_2861C	657	22	15	17	1.6764	1.7412	1.3725	1.54825	0.865937	1	NA	≥ 40.00	≤ 4.40
X019496	BCG_1693	214	11	6	6	1.67748	1.497	1.33384	1.29711	1.06854	1	NA	≥ 40.00	≤ 4.40
X019496	BCG_0877C	810	29	16	22	1.67991	1.36098	1.38517	1.52177	0.882498	1	NA	≥ 40.00	≤ 4.40
X019496	BCG_0730	62	4	2	2	1.67999	1.90036	1.35473	1.42622	0.960835	1	NA	≥ 40.00	≤ 4.40
X019496	BCG_1515C	432	12	8	8	1.68003	1.32156	1.29064	1.52102	0.801877	1	NA	≥ 40.00	≤ 4.40
X019496	BCG_1545	541	17	8	11	1.68301	1.35068	1.39606	1.43397	0.944499	1	NA	≥ 40.00	≤ 4.40
X019496	BCG_3755C	259	8	4	6	1.68534	1.39566	1.48086	1.37601	0.956835	1	NA	≥ 40.00	≤ 4.40
X019496	BCG_0603	290	5	4	4	1.68599	1.17073	1.28145	1.28786	0.789584	1	NA	≥ 40.00	≤ 4.40
X019496	BCG_2226C	300	9	6	7	1.68693	1.47947	1.47564	1.52319	0.858722	1	NA	≥ 40.00	≤ 4.40
X019496	BCG_3009C	719	29	13	20	1.68863	1.26402	1.32991	1.3953	0.95756	1	NA	≥ 40.00	≤ 4.40
X019496	BCG_3176	197	6	4	4	1.68992	1.19992	1.16807	1.21984	0.934428	1	NA	≥ 40.00	≤ 4.40
X019496	BCG_3735C	92	2	2	2	1.69128	1.43484	1.41828	1.34966	1.66932	1	NA	≥ 40.00	≤ 4.40
X019496	BCG_0509	618	18	9	12	1.69247	1.36484	1.47589	1.57659	0.884057	1	NA	≥ 40.00	≤ 4.40
X019496	BCG_0865C	87	2	2	2	1.69329	1.8784	1.23961	1.27049	0.904563	1	NA	≥ 40.00	≤ 4.40
X019496	BCG_0177C	88	5	3	4	1.69652	1.29445	1.36517	1.56844	1.00795	1	NA	≥ 40.00	≤ 4.40
X019496	BCG_3584C	345	11	6	8	1.69746	1.43714	1.3898	1.41374	0.938404	1	NA	≥ 40.00	≤ 4.40
X019496	BCG_1221C	164	10	3	4	1.69867	0.82289	0.994873	1.0011	1.22289	1	1	≥ 40.00	≤ 4.40
X019496	BCG_2276C	546	12	7	9	1.69904	1.41062	1.32876	1.5127	0.777304	1	NA	≥ 40.00	≤ 4.40
X019496	BCG_3408	90	5	2	2	1.69989	1.3494	1.3236	1.51756	1.16556	1	NA	≥ 40.00	≤ 4.40
X019496	BCG_2790C	142	5	3	3	1.7003	1.46664	1.2649	1.55375	0.898502	1	NA	≥ 40.00	≤ 4.40
X019496	BCG_0235C	819	28	14	15	1.70098	1.39906	1.2988	1.48144	0.81946	1	NA	≥ 40.00	≤ 4.40
X019496	BCG_2114C	106	4	2	2	1.70193	1.02003	1.18285	1.47133	0.933858	1	NA	≥ 40.00	≤ 4.40
X019496	BCG_3928	218	4	3	3	1.70637	0.678741	1.22208	1.35753	0.88517	1	NA	≥ 40.00	≤ 4.40
X019496	BCG_2336C	237	9	5	5	1.70979	1.43468	1.37948	1.45123	0.862919	1	NA	≥ 40.00	≤ 4.40
X019496	BCG_2019	178	4	3	3	1.70992	1.33018	1.35786	1.46115	0.842204	1	NA	≥ 40.00	≤ 4.40
X019496	BCG_2754	179	4	4	4	1.71053	1.47307	1.42706	1.47152	0.818236	1	NA	≥ 40.00	≤ 4.40
X019496	BCG_2696	144	8	2	2	1.71059	1.23315	1.40178	1.32019	1.03813	1	NA	≥ 40.00	≤ 4.40
X019496	BCG_1947C	1081	35	16	20	1.71321	1.45062	1.42985	1.46093	0.838587	1	NA	≥ 40.00	≤ 4.40
X019496	BCG_3814C	89	5	2	2	1.71362	1.80946	1.3749	1.34	0.783146	1	NA	≥ 40.00	≤ 4.40
X019496	BCG_2560C	99	4	3	3	1.71659	1.33337	1.40424	1.61599	0.825085	1	NA	≥ 40.00	≤ 4.40
X019496	BCG_1385	614	21	10	17	1.71809	1.2451	1.33667	1.4754	0.887195	1	NA	≥ 40.00	≤ 4.40
X019496	BCG_0809	383	10	5	6	1.71882	1.34633	1.35627	1.49787	0.794028	1	NA	≥ 40.00	≤ 4.40
X019496	BCG_0386	162	8	3	3	1.72234	1.40758	1.28824	1.41654	1.05978	1	NA	≥ 40.00	≤ 4.40
X019496	BCG_0978C	322	8	4	4	1.72379	1.22818	1.24283	1.27103	0.914587	1	NA	≥ 40.00	≤ 4.40
X019496	BCG_0336C	87	6	2	2	1.72382	1.55482	1.24034	1.35469	1.01278	1	NA	≥ 40.00	≤ 4.40
X019496	BCG_0100C	77	4	2	2	1.72494	1.25307	1.33321	1.29993	1.00842	1	NA	≥ 40.00	≤ 4.40
X019496	BCG_2709C	162	4	3	3	1.72667	1.21061	1.25828	1.43822	0.862836	1	NA	≥ 40.00	≤ 4.40
X019496	BCG_1064C	596	18	11	11	1.73285	1.46714	1.50316	1.57247	0.873165	1	NA	≥ 40.00	≤ 4.40
X019496	BCG_0607	489	12	9	9	1.73377	1.27921	1.36864	1.40822	0.898822	1	NA	≥ 40.00	≤ 4.40
X019496	BCG_0822	177	8	2	2	1.73629	1.35494	1.28242	1.49366	0.878526	1	NA	≥ 40.00	≤ 4.40
X019496	BCG_3370C	112	5	3	3	1.73653	1.45786	1.25109	1.29337	1.0826	1	NA	≥ 40.00	≤ 4.40
X019496	BCG_1651	665	14	10	10	1.73656	1.93346	1.44911	1.57608	0.887422	1	NA	≥ 40.00	≤ 4.40
X019496	BCG_3257	442	11	8	8	1.7391	1.51865	1.43381	1.58605	0.856519	1	NA	≥ 40.00	≤ 4.40
X019496	BCG_0507	660	20	13	13	1.73911	1.31495	1.29811	1.34722	0.846393	1	NA	≥ 40.00	≤ 4.40
X019496	BCG_1865	164	4	3	3	1.73937	1.28954	1.32726	1.23247	0.884998	1	NA	≥ 40.00	≤ 4.40
X019496	BCG_0693C	459	12	6	7	1.741	1.465	1.53676	1.65776	0.957959	1	NA	≥ 40.00	≤ 4.40
X019496	BCG_1510C	944	32	13	17	1.74246	1.28732	1.2427	1.36943	0.803662	1	NA	≥ 40.00	≤ 4.40
X019496	BCG_2963	521	24	8	9	1.74418	1.17782	1.40515	1.52258	0.791657	1	NA	≥ 40.00	≤ 4.40
X019496	BCG_2158C	240	8	5	5	1.74445	1.52412	1.24914	1.30899	1.00899	1	NA	≥ 40.00	≤ 4.40
X019496	BCG_2138C	249	7	3	3	1.74575	1.64738	1.32821	1.47064	0.892883	1	NA	≥ 40.00	≤ 4.40
X019496	BCG_2927C	118	4	2	2	1.74637	1.5715	1.55775	1.58189	1.27217	1	NA	≥ 40.00	≤ 4.40
X019496	BCG_1727	224	8	2	2	1.7465	1.34628	1.46023	1.43708	0.934419	1	NA	≥ 40.00	≤ 4.40
X019496	BCG_3087	86	8	2	2	1.74656	0.76107	0.79755	1.30803	1.03903	1	1	≥ 40.00	≤ 4.40
X019496	BCG_1137	193	6	4	4	1.74791	1.1652	1.34928	1.37419	0.890641	1	NA	≥ 40.00	≤ 4.40
X019496	BCG_0182	188	6	4	4	1.74856	1.11711	1.50721	1.57904	0.874634	1	NA	≥ 40.00	≤ 4.40
X019496	BCG_3480C	230	11	4	4	1.7498	1.72066	1.31459	1.29295	0.969253	1	NA	≥ 40.00	≤ 4.40
X019496	BCG_0686	216	11	5	9	1.74992	1.0509	1.24237	1.62367	0.74081	1	NA	≥ 40.00	≤ 4.40
X019496	BCG_0515	171	4	4	4	1.75065	1.39341	1.31007	1.23979	0.920902	1	NA	≥ 40.00	≤ 4.40
X019496	BCG_3284C	209	10	5	5	1.75135	1.50538	1.29862	1.52473	1.0658	1	NA	≥ 40.00	≤ 4.40
X019496	BCG_0085	582	25	8	14	1.75144	1.0589	1.15485	1.29388	1.0372	1	NA	≥ 40.00	≤ 4.40
X019496	BCG_2903C	372	14	8	11	1.75285	1.08794	1.217	1.31757	0.820616	1	NA	≥ 40.00	≤ 4.40
X019496	BCG_3552	128	3	2	2	1.75544	0.905688	0.996151	1.22356	0.92383	1	1	≥ 40.00	≤ 4.40
X019496	BCG_1233	96	4	3	3	1.75709	1.5697	1.15684	1.36341	1.24609	1	NA	≥ 40.00	≤ 4.40
X019496	BCG_2247C	141	4	2	2	1.75842	1.58364	1.39343	1.60301	1.0334	1	NA	≥ 40.00	≤ 4.40
X019496	BCG_1036	286	13	6	7	1.75884	1.44108	1.42756	1.52821	0.945128	1	NA	≥ 40.00	≤ 4.40
X019496	BCG_3916	138	7	4	4	1.76006	0.96866	1.33729	1.42769	0.819871	1	NA	≥ 40.00	≤ 4.40
X019496	BCG_2194C	118	3	3	3	1.76102	1.80438	1.4039	1.56027	1.04523	1	NA	≥ 40.00	≤ 4.40
X019496	BCG_0276	154	5	3	3	1.76109	1.49656	1.43556	1.37969	0.873399	1	NA	≥ 40.00	≤ 4.40
X019496	BCG_3592C	322	12	8	9	1.76268	1.22675	1.26516	1.27093	0.814889	1	NA	≥ 40.00	≤ 4.40
X019496	BCG_3366C	492	17	8	8	1.76275	1.44051	1.38462	1.50544	0.790856	1	NA	≥ 40.00	≤ 4.40
X019496	BCG_3277C	1243	59	24	43	1.76276	1.36854	1.30613	1.42308	0.885995	1	NA	≥ 40.00	≤ 4.40
X019496	BCG_0548C	123	5	4	4	1.76426	1.3139	1.28476	1.53411	1.246	1	NA	≥ 40.00	≤ 4.40
X019496	BCG_0226C	718	24	12	14	1.76489	1.43082	1.31122	1.5122	0.921381	1	NA	≥ 40.00	≤ 4.40
X019496	BCG_3016C	469	13	8	8	1.76716	1.49007	1.26213	1.48874	0.898909	1	NA	≥ 40.00	≤ 4.40
X019496	BCG_3461C	146	4	2	2	1.77013	1.59635	1.53803	1.67713	1.12574	1	NA	≥ 40.00	≤ 4.40
X019496	BCG_2769C	392	12	7	7	1.77016	1.40646	1.33054	1.30911	0.79403	1	NA	≥ 40.00	≤ 4.40
X019496	BCG_2656	289	13	4	4	1.77529	1.13252	1.23006	1.45189	0.946301	1	NA	≥ 40.00	≤ 4.40
X019496	BCG_3614	164	5	2	2	1.77642	1.52805	1.24381	1.37707	0.976446	1	NA	≥ 40.00	≤ 4.40
X019496	BCG_2485C	337	8	6	6	1.77662	1.59236	1.18948	1.40533	0.798293	1	NA	≥ 40.00	≤ 4.40
X019496	BCG_3316C	152	4	4	4	1.77722	1.61528	1.41779	1.59943	1.12922	1	NA	≥ 40.00	≤ 4.40
X019496	BCG_3912	172	10	3	3	1.77855	1.12557	1.44313	1.50829	0.878664	1	NA	≥ 40.00	≤ 4.40
X019496	BCG_3231C	360	13	5	6	1.78025	1.63014	1.5462	1.63729	1.15216	1	NA	≥ 40.00	≤ 4.40
X019496	BCG_0200	89	5	2	3	1.78036	0.782847	1.26402	1.49416	0.922908	1	NA	≥ 40.00	≤ 4.40
X019496	BCG_0911	425	12	7	10	1.78047	1.25555	1.26086	1.38405	0.981178	1	NA	≥ 40.00	≤ 4.40
X019496	BCG_1370	1290	46	18	31	1.78128	1.38599	1.25693	1.36372	0.929545	1	NA	≥ 40.00	≤ 4.40
X019496	BCG_1025C	100	3	3	3	1.78198	1.40084	1.5677	1.58405	1.15719	1	NA	≥ 40.00	≤ 4.40
X019496	BCG_3734	693	20	13	15	1.78271	1.16615	1.13904	1.35623	0.909642	1	NA	≥ 40.00	≤ 4.40
X019496	BCG_2315C	1010	32	20	21	1.78366	1.24236	1.22984	1.43129	0.83454	1	NA	≥ 40.00	≤ 4.40
X019496	BCG_2991C	442	9	6	6	1.78411	1.23096	1.3547	1.50658	0.891479	1	NA	≥ 40.00	≤ 4.40
X019496	BCG_3447	147	6	4	4	1.78435	1.27226	1.30089	1.37437	1.06229	1	NA	≥ 40.00	≤ 4.40
X019496	BCG_3032C	361	17	9	11	1.78477	1.66723	1.98411	1.78636	0.893822	1	NA	≥ 40.00	≤ 4.40
X019496	BCG_0153	230	10	6	6	1.78493	1.57525	1.33973	1.56448	0.833524	1	NA	≥ 40.00	≤ 4.40
X019496	BCG_0699	39	4	2	2	1.78542	1.32863	1.21519	1.33814	0.738855	1	NA	≥ 40.00	≤ 4.40
X019496	BCG_3008C	545	18	7	9	1.78709	1.088	1.23129	1.34719	1.05006	1	NA	≥ 40.00	≤ 4.40
X019496	BCG_2223	139	4	2	2	1.78739	0.868069	1.43153	1.48739	0.981285	1	NA	≥ 40.00	≤ 4.40
X019496	BCG_3234	153	7	2	2	1.78867	1.86557	1.53883	1.44093	1.07906	1	NA	≥ 40.00	≤ 4.40
X019496	BCG_3321	372	14	10	10	1.78873	1.23863	1.46889	1.54323	0.922917	1	NA	≥ 40.00	≤ 4.40
X019496	BCG_1352	456	12	9	9	1.79094	1.42965	1.30113	1.35175	0.876995	1	NA	≥ 40.00	≤ 4.40
X019496	BCG_3013C	414	17	9	9	1.79454	1.16403	1.37591	1.45445	0.844235	1	NA	≥ 40.00	≤ 4.40
X019496	BCG_3782C	853	24	15	16	1.79546	1.5166	1.49558	1.57499	0.88462	1	NA	≥ 40.00	≤ 4.40
X019496	BCG_3611	266	13	5	7	1.79718	1.31839	1.53327	1.49573	0.882658	1	NA	≥ 40.00	≤ 4.40
X019496	BCG_3312	438	16	9	10	1.79809	1.65323	1.68156	1.46126	0.681656	1	1	≥ 40.00	≤ 4.40
X019496	BCG_3166	85	2	2	2	1.79853	1.26753	1.14957	1.28483	0.877528	1	NA	≥ 40.00	≤ 4.40
X019496	BCG_0248	430	21	8	12	1.80129	1.43316	1.2643	1.4369	0.844698	1	NA	≥ 40.00	≤ 4.40
X019496	BCG_0530	268	8	6	7	1.80201	1.26309	1.30651	1.39347	0.877256	1	NA	≥ 40.00	≤ 4.40
X019496	BCG_1958C	353	23	8	15	1.8035	1.04234	1.37386	1.33948	0.655588	1	NA	≥ 40.00	≤ 4.40
X019496	BCG_3599C	165	4	4	4	1.80422	1.48069	1.35519	1.43152	1.07377	1	NA	≥ 40.00	≤ 4.40
X019496	BCG_2518C	293	8	5	5	1.80568	1.19739	1.27745	1.38394	0.840892	1	NA	≥ 40.00	≤ 4.40
X019496	BCG_0077C	731	27	12	19	1.81105	1.09144	1.30928	1.43436	0.880027	1	NA	≥ 40.00	≤ 4.40
X019496	BCG_2152C	134	6	5	5	1.81183	1.19458	1.30359	1.36288	0.939803	1	NA	≥ 40.00	≤ 4.40
X019496	BCG_1640	116	4	2	2	1.81255	1.17645	1.343	1.60949	1.00629	1	NA	≥ 40.00	≤ 4.40
X019496	BCG_2728	158	6	3	3	1.81348	0.882209	1.11793	1.1125	0.657488	1	NA	≥ 40.00	≤ 4.40
X019496	BCG_0271C	548	19	10	13	1.81413	1.20674	1.39794	1.56688	0.75611	1	NA	≥ 40.00	≤ 4.40
X019496	BCG_2405	489	17	10	11	1.8176	1.41965	1.46118	1.53	0.837612	1	NA	≥ 40.00	≤ 4.40
X019496	BCG_3487C	2057	84	30	62	1.81871	1.42726	1.29622	1.35881	0.904389	1	NA	≥ 40.00	≤ 4.40
X019496	BCG_1461C	207	7	3	3	1.82382	1.16755	1.15512	1.20173	0.892957	1	NA	≥ 40.00	≤ 4.40
X019496	BCG_3069	668	26	11	18	1.82593	1.56041	1.38887	1.56012	0.833229	1	NA	≥ 40.00	≤ 4.40
X019496	BCG_1524	685	25	12	18	1.82609	1.11338	1.24547	1.37319	0.932651	1	NA	≥ 40.00	≤ 4.40
X019496	BCG_3663C	457	11	8	8	1.82633	1.48242	1.37171	1.58359	0.895646	1	NA	≥ 40.00	≤ 4.40
X019496	BCG_2263	506	19	7	8	1.82698	1.3015	1.47486	1.60346	0.819638	1	NA	≥ 40.00	≤ 4.40
X019496	BCG_2481C	394	12	4	6	1.82916	1.17111	1.34904	1.48621	0.843714	1	NA	≥ 40.00	≤ 4.40
X019496	BCG_2692	219	5	3	3	1.83194	1.16295	1.33282	1.39595	0.774305	1	NA	≥ 40.00	≤ 4.40
X019496	BCG_0417	162	7	3	5	1.8334	1.25233	1.3009	1.39547	1.17159	1	NA	≥ 40.00	≤ 4.40
X019496	BCG_0988	226	7	4	5	1.83346	1.44704	1.12848	1.22379	0.983141	1	NA	≥ 40.00	≤ 4.40
X019496	BCG_1691	286	7	6	6	1.83419	1.48259	1.5163	1.40442	1.07975	1	NA	≥ 40.00	≤ 4.40
X019496	BCG_3124C	322	10	7	8	1.8347	1.27632	1.42162	1.55286	0.999699	1	NA	≥ 40.00	≤ 4.40
X019496	BCG_0739C	82	4	2	2	1.83931	1.99295	1.47926	1.6821	1.08897	1	NA	≥ 40.00	≤ 4.40
X019496	BCG_1006	514	20	9	14	1.84384	1.31023	1.44033	1.55035	0.894224	1	NA	≥ 40.00	≤ 4.40
X019496	BCG_0341	88	4	2	2	1.84409	1.44791	1.43888	1.3559	0.989977	1	NA	≥ 40.00	≤ 4.40
X019496	BCG_1981C	95	3	2	2	1.8444	1.85058	1.81272	1.45751	0.940522	1	NA	≥ 40.00	≤ 4.40
X019496	BCG_1179C	90	6	2	2	1.84881	1.264	1.37579	1.222	0.986019	1	NA	≥ 40.00	≤ 4.40
X019496	BCG_1477	165	3	3	3	1.8493	1.11611	1.30332	1.35624	0.761158	1	NA	≥ 40.00	≤ 4.40
X019496	BCG_1807	405	19	10	15	1.85193	1.2496	1.35767	1.50833	0.861951	1	NA	≥ 40.00	≤ 4.40
X019496	BCG_1497	747	27	14	19	1.85538	1.13922	1.32268	1.44139	0.863127	1	NA	≥ 40.00	≤ 4.40
X019496	BCG_1632	187	6	4	4	1.85627	1.23468	1.36286	1.52264	1.00567	1	NA	≥ 40.00	≤ 4.40
X019496	BCG_2922C	275	9	4	5	1.8577	0.966244	1.24844	1.26008	0.91882	1	NA	≥ 40.00	≤ 4.40
X019496	BCG_2591C	82	4	2	2	1.85903	1.12577	1.30438	1.43612	1.10983	1	NA	≥ 40.00	≤ 4.40
X019496	BCG_0553	304	9	6	6	1.86008	1.46203	1.35086	1.5662	0.960031	1	NA	≥ 40.00	≤ 4.40
X019496	BCG_1183	438	22	8	11	1.86284	1.18259	1.32108	1.39798	0.957662	1	NA	≥ 40.00	≤ 4.40
X019496	BCG_2356	553	15	9	9	1.86387	1.61927	1.53073	1.53434	0.764711	1	NA	≥ 40.00	≤ 4.40
X019496	BCG_3324	390	15	6	6	1.86479	1.50988	1.42332	1.49226	0.936398	1	NA	≥ 40.00	≤ 4.40
X019496	BCG_3100C	533	20	10	14	1.86847	1.23903	1.17826	1.37383	0.905222	1	NA	≥ 40.00	≤ 4.40
X019496	BCG_1185	180	6	5	5	1.87075	1.5144	1.26514	1.30069	0.968687	1	NA	≥ 40.00	≤ 4.40
X019496	BCG_2467C	115	5	2	2	1.8714	1.16688	1.24889	1.46434	0.86695	1	NA	≥ 40.00	≤ 4.40
X019496	BCG_2232	184	6	3	4	1.87305	1.29313	1.34215	1.404	0.826013	1	NA	≥ 40.00	≤ 4.40
X019496	BCG_0253	354	13	7	9	1.87374	1.4924	1.36103	1.49742	0.844436	1	NA	≥ 40.00	≤ 4.40
X019496	BCG_1194C	1873	82	31	60	1.875	1.50122	1.44162	1.57263	0.744565	1	NA	≥ 40.00	≤ 4.40
X019496	BCG_1022	176	8	4	6	1.8772	1.23775	1.39115	1.53086	0.896243	1	NA	≥ 40.00	≤ 4.40
X019496	BCG_1453	562	24	10	18	1.88042	1.33217	1.37711	1.37441	1.0322	1	NA	≥ 40.00	≤ 4.40
X019496	BCG_3440C	251	7	5	5	1.88278	1.2952	1.36448	1.50642	0.859969	1	NA	≥ 40.00	≤ 4.40
X019496	BCG_0611C	654	21	10	14	1.88356	1.51352	1.66956	1.74968	0.857583	1	NA	≥ 40.00	≤ 4.40
X019496	BCG_3372	51	2	2	2	1.88447	1.44221	1.11204	1.29221	0.832367	1	NA	≥ 40.00	≤ 4.40
X019496	BCG_3237C	131	4	2	2	1.88603	1.60246	1.5186	1.64023	0.903102	1	NA	≥ 40.00	≤ 4.40
X019496	BCG_3023C	744	29	14	15	1.88615	1.42767	1.43623	1.52892	0.88044	1	NA	≥ 40.00	≤ 4.40
X019496	BCG_0590C	180	6	4	4	1.88653	1.38453	1.38854	1.39145	0.963939	1	NA	≥ 40.00	≤ 4.40
X019496	BCG_1718	162	6	5	5	1.89463	1.42464	1.26032	1.34037	0.761596	1	NA	≥ 40.00	≤ 4.40
X019496	BCG_2598	160	3	2	2	1.89509	1.0621	1.39135	1.52805	1.08449	1	NA	≥ 40.00	≤ 4.40
X019496	BCG_1356	210	5	3	3	1.89831	1.50001	1.3969	1.60498	0.827489	1	NA	≥ 40.00	≤ 4.40
X019496	BCG_0251	228	6	4	4	1.89985	1.58851	1.24453	1.27667	1.0955	1	NA	≥ 40.00	≤ 4.40
X019496	BCG_3223	287	7	4	4	1.90009	1.65523	1.75527	1.7681	1.08993	1	NA	≥ 40.00	≤ 4.40
X019496	BCG_3131	229	9	6	7	1.90019	1.37818	1.35628	1.37786	0.880359	1	NA	≥ 40.00	≤ 4.40
X019496	BCG_3678C	222	6	4	5	1.90959	1.29529	1.2555	1.44841	1.17356	1	NA	≥ 40.00	≤ 4.40
X019496	BCG_2277	106	3	2	2	1.91053	1.16974	1.39393	1.57302	0.861841	1	NA	≥ 40.00	≤ 4.40
X019496	BCG_1153	897	33	13	17	1.91672	1.56278	1.46886	1.59499	0.864373	1	NA	≥ 40.00	≤ 4.40
X019496	BCG_3909	348	17	7	11	1.91813	1.64504	1.47134	1.53852	0.711574	1	NA	≥ 40.00	≤ 4.40
X019496	BCG_0361	57	2	2	2	1.91885	0.982639	1.43484	1.26998	1.3134	1	NA	≥ 40.00	≤ 4.40
X019496	BCG_1154	665	18	10	11	1.92102	1.20969	1.42947	1.62512	0.842335	1	NA	≥ 40.00	≤ 4.40
X019496	BCG_2295	372	15	8	9	1.92433	1.25355	1.28688	1.47225	0.848484	1	NA	≥ 40.00	≤ 4.40
X019496	BCG_2628C	226	7	5	6	1.92485	1.44681	1.59451	1.6609	0.812915	1	NA	≥ 40.00	≤ 4.40
X019496	BCG_0220	425	14	9	9	1.92491	1.15851	1.24433	1.40972	0.767672	1	NA	≥ 40.00	≤ 4.40
X019496	BCG_2069	63	3	2	3	1.92923	1.52048	1.18551	1.29669	0.980517	1	NA	≥ 40.00	≤ 4.40
X019496	BCG_1371	204	5	4	4	1.93373	1.16003	1.33664	1.32798	0.902372	1	NA	≥ 40.00	≤ 4.40
X019496	BCG_1646C	140	8	3	4	1.93497	1.31257	1.51667	1.66119	0.875601	1	NA	≥ 40.00	≤ 4.40
X019496	BCG_2435C	260	10	6	6	1.93704	0.949875	1.46715	1.66677	0.927556	1	NA	≥ 40.00	≤ 4.40
X019496	BCG_3785	188	3	3	3	1.93759	1.17357	1.29267	1.36321	0.973331	1	NA	≥ 40.00	≤ 4.40
X019496	BCG_1610	215	5	4	5	1.93999	1.67233	1.68046	1.81466	1.04913	1	NA	≥ 40.00	≤ 4.40
X019496	BCG_0355	111	2	2	2	1.94263	1.29509	1.38702	1.43897	1.00097	1	NA	≥ 40.00	≤ 4.40
X019496	BCG_1675C	117	6	3	3	1.94437	1.72343	1.32057	1.35746	1.15605	1	NA	≥ 40.00	≤ 4.40
X019496	BCG_0832	506	17	11	13	1.94553	1.69748	1.5035	1.50883	0.932349	1	NA	≥ 40.00	≤ 4.40
X019496	BCG_1905C	592	15	8	9	1.94573	1.28627	1.46542	1.60194	0.842429	1	NA	≥ 40.00	≤ 4.40
X019496	BCG_0543	139	4	2	2	1.9488	1.32732	1.71689	1.7961	0.874207	1	NA	≥ 40.00	≤ 4.40
X019496	BCG_1664	414	15	6	8	1.9488	1.51494	1.37929	1.55393	1.08876	1	NA	≥ 40.00	≤ 4.40
X019496	BCG_3170	202	8	5	5	1.94952	1.1014	1.16159	1.335	0.919085	1	NA	≥ 40.00	≤ 4.40
X019496	BCG_0050C	839	25	13	17	1.9509	1.33664	1.13251	1.29522	1.12068	1	NA	≥ 40.00	≤ 4.40
X019496	BCG_3342C	74	5	2	2	1.9517	1.06553	1.17482	1.09883	0.849344	1	NA	≥ 40.00	≤ 4.40
X019496	BCG_0870	256	11	5	5	1.96075	1.38974	1.30104	1.39436	0.985718	1	NA	≥ 40.00	≤ 4.40
X019496	BCG_3286C	253	6	5	5	1.96526	1.31521	1.34175	1.61557	0.917654	1	NA	≥ 40.00	≤ 4.40
X019496	BCG_1891C	303	9	5	5	1.9715	1.79124	1.40832	1.66178	0.944427	1	NA	≥ 40.00	≤ 4.40
X019496	BCG_3842	195	8	5	6	1.97298	1.36247	1.1743	1.33323	0.879463	1	NA	≥ 40.00	≤ 4.40
X019496	BCG_1473	296	6	5	5	1.97565	1.47474	1.4987	1.52843	0.972993	1	NA	≥ 40.00	≤ 4.40
X019496	BCG_3620C	281	16	8	10	1.98261	1.50726	1.51026	1.58122	0.935124	1	NA	≥ 40.00	≤ 4.40
X019496	BCG_0621	261	10	7	7	1.98609	1.4669	1.44386	1.75574	0.972228	1	NA	≥ 40.00	≤ 4.40
X019496	BCG_2646C	237	13	4	11	1.9871	1.2435	1.3203	1.39177	0.990122	1	NA	≥ 40.00	≤ 4.40
X019496	BCG_2218C	417	19	9	13	1.98855	1.64498	1.42851	1.5303	0.872257	1	NA	≥ 40.00	≤ 4.40
X019496	BCG_3275C	484	14	6	6	1.99128	1.51378	1.53174	1.67969	0.824393	1	NA	≥ 40.00	≤ 4.40
X019496	BCG_3880	285	9	6	6	1.99242	1.49695	1.5072	1.52315	1.03868	1	NA	≥ 40.00	≤ 4.40
X019496	BCG_1509C	710	26	15	19	1.99672	1.72615	1.50539	1.62624	0.832796	1	NA	≥ 40.00	≤ 4.40
