# Supplementary material for: Identification of KasA as the cellular target of an anti-tubercular scaffold
Source: Nat Commun. 2016 Sep 1;7:12581. doi: 10.1038/ncomms12581 (PMC5025758; doi:10.1038/ncomms12581)
Supplement: Supplementary Data 5 — Competition binding of M. bovis BCG extracts to GSK3011724A-derivatised beads in the presence of an inactive GSK3011724A analogue Proteins identified with GSK3011724A-tagged analogue (1)-matrix in M. bovis BCG cell extracts. Generation of IC50 values for test compound 2, the inactive analogue (Sample volume, 0.1 mL; protein extract, 0.3 mg/sample; 2 mM compound concentration on beads) [file ncomms12581-s6.xlsx]

## Sheet: Table 5
Supplementary Data 5: Competition binding of M. bovis BCG extracts to GSK3011724A-derivatised beads in the presence of an inactive GSK3011724A analogue Proteins identified with GSK3011724A-tagged analogue (1)-matrix in M. bovis BCG cell extracts. Generation of IC50 values for test compound 2, the inactive analogue (Sample volume, 0.1 mL; protein extract, 0.3 mg/sample; 2 mM compound concentration…
Abbreviations: SSM; number of spectrum-to-sequence matches, UPM; unique peptide matches, NA; not available
						abundance relative to vehicle
Experiment ID	Protein Name	Mascot Score	SSM	UPM	SSM used for quantification	TMT126 (40 uM)	TMT127L (10.0 uM)	TMT127H (2.5 uM)	TMT128L (0.625 uM)	TMT128H (0.15625 uM)	TMT129L (0 uM)	Hill	IC50	pIC50
X021264	BCG_2262	696	139	11	65	0.186527	0.396016	0.912853	1.06005	1.03931	1	2.18	6.9	5.16115
X021264	BCG_2261	230	14	4	9	0.822775	0.699767	1.12881	1.08602	1.02817	1	0.79	≥ 40.00	≤ 4.40
X021264	BCG_0858C	66	7	3	3	0.868767	0.784537	0.94535	0.947433	0.832738	1	1	≥ 40.00	≤ 4.40
X021264	BCG_3255C	56	2	2	2	0.889861	0.944975	1.10464	0.723241	0.824054	1	NA	≥ 40.00	≤ 4.40
X021264	BCG_0539	45	3	2	2	0.896478	1.53983	1.61028	1.07971	0.913724	1	0.71	≥ 40.00	≤ 4.40
X021264	BCG_2150C	91	4	2	2	1.00578	0.918815	1.17214	0.895435	0.968623	1	0.81	≥ 40.00	≤ 4.40
X021264	BCG_2744	56	3	2	2	1.0271	0.974459	0.880261	0.978439	0.954231	1	NA	≥ 40.00	≤ 4.40
X021264	BCG_3684C	37	4	2	2	1.03801	1.2544	1.03825	1.12538	1.0493	1	NA	≥ 40.00	≤ 4.40
X021264	BCG_3527C	67	4	2	4	1.03837	0.87074	1.18595	0.810751	0.716529	1	NA	≥ 40.00	≤ 4.40
X021264	BCG_0999	44	5	2	2	1.0416	1.152	1.07746	0.961981	0.67803	1	NA	≥ 40.00	≤ 4.40
X021264	BCG_1380C	32	2	2	2	1.04251	1.19287	1.12844	1.06039	0.940319	1	NA	≥ 40.00	≤ 4.40
X021264	BCG_1559	90	4	3	3	1.04384	1.22092	1.09973	0.978659	0.792738	1	NA	≥ 40.00	≤ 4.40
X021264	BCG_0835	115	7	3	3	1.04676	1.08793	1.15616	1.09566	0.883948	1	NA	≥ 40.00	≤ 4.40
X021264	BCG_3757	64	9	2	3	1.04756	1.68815	0.826661	0.828988	0.720102	1	NA	≥ 40.00	≤ 4.40
X021264	BCG_0029C	68	8	2	2	1.06535	1.13229	1.1877	0.941109	0.951068	1	NA	≥ 40.00	≤ 4.40
X021264	BCG_2487	180	14	6	6	1.07009	1.14618	0.973126	1.99278	1.60353	1	NA	≥ 40.00	≤ 4.40
X021264	BCG_1340C	78	7	2	2	1.07139	0.833217	1.23585	0.912432	1.03034	1	NA	≥ 40.00	≤ 4.40
X021264	BCG_3058C	96	8	2	2	1.08208	1.21558	1.21657	0.927268	0.865359	1	NA	≥ 40.00	≤ 4.40
X021264	BCG_1699	186	13	3	6	1.08569	1.17632	1.2478	0.960407	1.27203	1	NA	≥ 40.00	≤ 4.40
X021264	BCG_1729	98	11	2	2	1.09213	0.964348	1.25535	1.23614	1.09516	1	NA	≥ 40.00	≤ 4.40
X021264	BCG_3967	89	7	2	2	1.09692	1.03142	1.28751	0.831925	1.09822	1	NA	≥ 40.00	≤ 4.40
X021264	BCG_0696C	43	2	2	2	1.10784	1.18657	0.805351	0.693583	0.699134	1	NA	≥ 40.00	≤ 4.40
X021264	BCG_0200	63	5	2	2	1.1081	1.35212	1.31982	1.15878	1.09039	1	NA	≥ 40.00	≤ 4.40
X021264	BCG_3479C	146	8	4	5	1.10956	0.896967	1.02588	1.08701	0.889002	1	NA	≥ 40.00	≤ 4.40
X021264	BCG_2550	56	2	2	2	1.11624	1.11451	1.26462	0.902807	0.719621	1	NA	≥ 40.00	≤ 4.40
X021264	BCG_0350C	197	26	3	9	1.11745	1.17304	1.28563	1.2016	1.16506	1	NA	≥ 40.00	≤ 4.40
X021264	BCG_3633C	57	3	2	2	1.1201	1.11081	1.06702	0.787327	1.0978	1	NA	≥ 40.00	≤ 4.40
X021264	BCG_3115	193	9	3	3	1.1239	1.12595	1.36474	1.05147	1.11843	1	NA	≥ 40.00	≤ 4.40
X021264	BCG_2299	63	8	2	2	1.12754	1.62268	1.61248	1.53627	1.3739	1	NA	≥ 40.00	≤ 4.40
X021264	BCG_2319C	83	3	2	2	1.13062	1.01761	1.22484	1.08446	0.932346	1	NA	≥ 40.00	≤ 4.40
X021264	BCG_3104C	346	27	7	19	1.13286	1.12063	1.52216	1.28899	1.23296	1	NA	≥ 40.00	≤ 4.40
X021264	BCG_3554	80	10	3	4	1.15716	1.00347	1.08342	0.870533	0.747648	1	NA	≥ 40.00	≤ 4.40
X021264	BCG_3074C	218	13	3	4	1.16383	1.13991	1.47104	1.31005	1.03857	1	NA	≥ 40.00	≤ 4.40
X021264	BCG_2634C	64	6	2	2	1.16736	1.19	1.1891	0.904541	0.781003	1	NA	≥ 40.00	≤ 4.40
X021264	BCG_1812C	599	33	13	16	1.17321	1.13818	1.34658	1.27479	1.18359	1	NA	≥ 40.00	≤ 4.40
X021264	BCG_1816	183	15	6	6	1.17768	0.931788	1.18162	0.750135	0.903373	1	NA	≥ 40.00	≤ 4.40
X021264	BCG_0704	627	117	13	60	1.18793	1.07245	1.35245	1.19864	1.112	1	NA	≥ 40.00	≤ 4.40
X021264	BCG_0622	166	15	2	11	1.188	1.17299	1.7319	1.362	1.34256	1	NA	≥ 40.00	≤ 4.40
X021264	BCG_1964	87	12	2	2	1.19107	1.26635	1.2252	1.05128	0.935073	1	NA	≥ 40.00	≤ 4.40
X021264	BCG_1441	102	6	3	3	1.19257	1.14245	1.26283	1.02442	0.929658	1	NA	≥ 40.00	≤ 4.40
X021264	BCG_0183	452	31	9	15	1.19265	1.04005	1.2923	1.31815	0.887095	1	NA	≥ 40.00	≤ 4.40
X021264	BCG_2183C	153	9	3	5	1.19266	1.50836	1.29094	1.25494	0.948547	1	NA	≥ 40.00	≤ 4.40
X021264	BCG_1070	42	2	2	2	1.20164	1.17431	1.0205	0.951003	0.884164	1	NA	≥ 40.00	≤ 4.40
X021264	BCG_2780C	484	89	8	44	1.20868	1.0222	1.21098	1.11514	1.05425	1	NA	≥ 40.00	≤ 4.40
X021264	BCG_0963	58	4	2	3	1.20921	1.27184	1.90662	1.60854	1.32073	1	NA	≥ 40.00	≤ 4.40
X021264	BCG_0264C	314	16	8	11	1.21215	1.07384	1.35401	1.14203	0.872026	1	NA	≥ 40.00	≤ 4.40
X021264	BCG_2066C	58	6	2	2	1.21821	1.0873	0.986214	1.40135	0.779914	1	NA	≥ 40.00	≤ 4.40
X021264	BCG_3305C	580	76	10	27	1.22682	1.01908	1.35169	0.935729	1.14282	1	NA	≥ 40.00	≤ 4.40
X021264	BCG_2212	95	8	3	3	1.22725	1.18676	1.3348	1.03288	0.82446	1	NA	≥ 40.00	≤ 4.40
X021264	BCG_2112C	133	14	4	4	1.23206	0.954119	1.21451	0.885059	0.937419	1	NA	≥ 40.00	≤ 4.40
X021264	BCG_3445	109	9	3	3	1.23805	1.07751	1.15496	0.861159	0.843286	1	NA	≥ 40.00	≤ 4.40
X021264	BCG_1579C	362	36	10	12	1.2386	1.16329	1.27737	0.953603	1.09433	1	NA	≥ 40.00	≤ 4.40
X021264	BCG_0731	154	20	2	5	1.24379	1.08587	1.32068	1.17005	0.871728	1	NA	≥ 40.00	≤ 4.40
X021264	BCG_2558	114	17	2	3	1.24833	0.892335	1.11738	0.831606	0.834927	1	1	≥ 40.00	≤ 4.40
X021264	BCG_2701C	143	11	4	5	1.25105	1.15013	1.63437	1.24836	1.18746	1	NA	≥ 40.00	≤ 4.40
X021264	BCG_3163	143	10	3	3	1.2589	0.982463	1.16574	0.931085	0.896009	1	NA	≥ 40.00	≤ 4.40
X021264	BCG_0161	121	9	2	3	1.26174	1.20702	1.04908	0.865103	0.711355	1	NA	≥ 40.00	≤ 4.40
X021264	BCG_2157C	114	20	3	7	1.26359	1.14917	1.57988	1.30786	1.1938	1	NA	≥ 40.00	≤ 4.40
X021264	BCG_0751	329	24	5	9	1.26376	1.15282	1.0795	1.04879	0.774941	1	NA	≥ 40.00	≤ 4.40
X021264	BCG_1963C	77	5	3	4	1.26569	1.26261	1.22447	1.14558	1.0028	1	NA	≥ 40.00	≤ 4.40
X021264	BCG_1650	155	12	4	9	1.26612	1.24996	1.28053	1.14191	1.21704	1	NA	≥ 40.00	≤ 4.40
X021264	BCG_3524C	165	9	3	4	1.27496	1.25449	1.36992	1.30821	1.06155	1	NA	≥ 40.00	≤ 4.40
X021264	BCG_2930C	168	17	4	6	1.27563	1.09453	1.34956	1.11563	0.97317	1	NA	≥ 40.00	≤ 4.40
X021264	BCG_2147C	122	8	2	2	1.27618	1.27179	1.44843	1.04876	1.50454	1	NA	≥ 40.00	≤ 4.40
X021264	BCG_0075C	83	5	2	2	1.27697	1.4307	1.12351	1.20818	0.900212	1	NA	≥ 40.00	≤ 4.40
X021264	BCG_3302	82	8	2	3	1.27846	1.20253	1.55023	1.11432	1.39409	1	NA	≥ 40.00	≤ 4.40
X021264	BCG_0254C	52	2	2	2	1.28141	1.11294	1.15941	0.940824	0.937808	1	NA	≥ 40.00	≤ 4.40
X021264	BCG_0754	304	16	6	8	1.28576	1.3001	1.33684	1.06034	0.86982	1	NA	≥ 40.00	≤ 4.40
X021264	BCG_2132C	201	20	5	5	1.28635	1.02284	1.15856	0.981985	0.917858	1	NA	≥ 40.00	≤ 4.40
X021264	BCG_3223	67	5	2	2	1.29232	1.4663	1.11449	0.701972	0.834807	1	NA	≥ 40.00	≤ 4.40
X021264	BCG_2859C	412	23	9	10	1.29415	1.06659	1.10412	0.901145	0.948687	1	NA	≥ 40.00	≤ 4.40
X021264	BCG_0581C	50	2	2	2	1.29452	1.26859	1.07714	1.03494	1.00488	1	NA	≥ 40.00	≤ 4.40
X021264	BCG_3269C	341	22	10	12	1.29612	0.99331	1.1413	1.03038	0.978314	1	NA	≥ 40.00	≤ 4.40
X021264	BCG_0504C	109	7	3	3	1.29879	1.11679	1.51665	0.961486	0.871519	1	NA	≥ 40.00	≤ 4.40
X021264	BCG_1968C	88	4	2	2	1.30312	1.26268	1.37181	1.17376	1.01229	1	NA	≥ 40.00	≤ 4.40
X021264	BCG_3752	157	9	4	4	1.30519	1.16385	1.2422	1.08204	1.17391	1	NA	≥ 40.00	≤ 4.40
X021264	BCG_2135C	100	8	3	3	1.30941	1.2325	1.03941	0.891936	1.18894	1	NA	≥ 40.00	≤ 4.40
X021264	BCG_1770	225	28	4	4	1.3117	1.28758	1.23009	1.1162	0.817877	1	NA	≥ 40.00	≤ 4.40
X021264	BCG_2432C	88	8	2	3	1.31217	1.19017	1.23961	0.845371	0.915597	1	NA	≥ 40.00	≤ 4.40
X021264	BCG_0391	146	11	5	5	1.31234	1.27432	1.36642	1.09609	0.931732	1	NA	≥ 40.00	≤ 4.40
X021264	BCG_2862C	93	9	2	2	1.31443	1.15612	1.4322	1.4472	1.19448	1	NA	≥ 40.00	≤ 4.40
X021264	BCG_1275C	218	12	6	7	1.31916	1.10432	1.27531	1.1076	0.912687	1	NA	≥ 40.00	≤ 4.40
X021264	BCG_2541C	95	10	3	7	1.32079	1.16132	1.40173	0.799498	0.823892	1	NA	≥ 40.00	≤ 4.40
X021264	BCG_3125C	63	5	3	4	1.32303	1.15675	1.2631	1.04298	0.913651	1	NA	≥ 40.00	≤ 4.40
X021264	BCG_0210	111	7	3	3	1.32791	1.21287	1.58451	1.13313	1.29047	1	NA	≥ 40.00	≤ 4.40
X021264	BCG_1908C	388	22	3	7	1.33	1.36934	1.38972	1.42632	0.761141	1	NA	≥ 40.00	≤ 4.40
X021264	BCG_3508C	117	20	3	5	1.33026	1.008	1.46453	1.10824	1.1069	1	NA	≥ 40.00	≤ 4.40
X021264	BCG_3734	135	10	3	3	1.33361	1.16037	1.26714	1.01078	0.853176	1	NA	≥ 40.00	≤ 4.40
X021264	BCG_1890C	86	5	2	2	1.33373	1.23047	1.41574	0.983465	1.11185	1	NA	≥ 40.00	≤ 4.40
X021264	BCG_1074C	142	13	4	5	1.33672	1.19896	1.18096	0.914523	0.805983	1	NA	≥ 40.00	≤ 4.40
X021264	BCG_3371C	60	4	2	2	1.3397	1.39573	1.34167	1.30822	0.93819	1	NA	≥ 40.00	≤ 4.40
X021264	BCG_3525C	305	31	6	13	1.33974	1.18622	1.41553	1.1236	1.05832	1	NA	≥ 40.00	≤ 4.40
X021264	BCG_0863C	62	5	2	2	1.34104	1.30669	1.54668	0.990518	0.84597	1	NA	≥ 40.00	≤ 4.40
X021264	BCG_2715	38	10	2	2	1.34258	1.3299	1.50461	1.36165	1.16426	1	NA	≥ 40.00	≤ 4.40
X021264	BCG_2193C	240	21	4	5	1.34421	1.27043	1.39464	1.2101	1.18102	1	NA	≥ 40.00	≤ 4.40
X021264	BCG_3856	65	8	2	2	1.34421	0.982915	1.18448	1.12948	1.34528	1	NA	≥ 40.00	≤ 4.40
X021264	BCG_1389C	233	21	6	9	1.34474	1.25934	1.42001	1.26212	1.0647	1	NA	≥ 40.00	≤ 4.40
X021264	BCG_1429C	272	20	7	8	1.34517	1.21984	1.5074	1.54615	1.22075	1	NA	≥ 40.00	≤ 4.40
X021264	BCG_0545	70	10	2	2	1.34794	1.12369	1.25677	1.07757	0.908856	1	NA	≥ 40.00	≤ 4.40
X021264	BCG_3063C	243	10	5	6	1.35002	1.3499	1.73854	1.37225	1.24124	1	NA	≥ 40.00	≤ 4.40
X021264	BCG_2971C	80	8	2	3	1.35114	1.18139	1.19175	1.04411	1.06906	1	NA	≥ 40.00	≤ 4.40
X021264	BCG_2237	940	304	15	172	1.35203	1.13043	1.5314	1.09008	1.16409	1	NA	≥ 40.00	≤ 4.40
X021264	BCG_2521C	1052	73	21	31	1.35247	1.08802	1.40709	1.04922	1.20154	1	NA	≥ 40.00	≤ 4.40
X021264	BCG_1305C	149	6	2	3	1.35325	0.864357	1.28471	0.775253	0.875054	1	NA	≥ 40.00	≤ 4.40
X021264	BCG_2882C	437	39	7	15	1.3535	1.13448	1.42595	0.982719	1.15055	1	NA	≥ 40.00	≤ 4.40
X021264	BCG_3259C	75	6	2	2	1.35395	1.42999	1.31643	1.03081	0.995856	1	NA	≥ 40.00	≤ 4.40
X021264	BCG_0771	285	20	5	12	1.35542	0.916018	1.09444	0.855241	0.736916	1	NA	≥ 40.00	≤ 4.40
X021264	BCG_0281	145	18	3	5	1.36123	1.36227	1.17061	0.96908	1.20316	1	NA	≥ 40.00	≤ 4.40
X021264	BCG_3741	157	11	2	2	1.36529	1.17757	1.30895	1.17693	1.21413	1	NA	≥ 40.00	≤ 4.40
X021264	BCG_1854C	127	10	2	2	1.36724	0.870045	1.02774	0.826594	0.729547	1	NA	≥ 40.00	≤ 4.40
X021264	BCG_1140	294	25	4	4	1.36808	1.17539	1.51577	1.36942	1.17219	1	NA	≥ 40.00	≤ 4.40
X021264	BCG_1422	52	2	2	2	1.36891	1.44798	1.24403	0.978642	0.933574	1	NA	≥ 40.00	≤ 4.40
X021264	BCG_2334C	97	6	2	2	1.36917	1.5852	1.4761	1.48563	1.04017	1	NA	≥ 40.00	≤ 4.40
X021264	BCG_3648C	139	15	3	8	1.37075	1.24853	1.36695	1.17433	1.08972	1	NA	≥ 40.00	≤ 4.40
X021264	BCG_0717	1654	135	30	50	1.373	1.13129	1.38729	0.966335	1.14966	1	NA	≥ 40.00	≤ 4.40
X021264	BCG_2684	442	32	6	15	1.37365	1.27121	1.5123	1.2105	1.28606	1	NA	≥ 40.00	≤ 4.40
X021264	BCG_2435C	101	5	2	2	1.38135	1.14066	1.20841	1.01134	1.01646	1	NA	≥ 40.00	≤ 4.40
X021264	BCG_2500C	41	3	2	2	1.38164	1.10056	1.23362	1.07863	0.801844	1	NA	≥ 40.00	≤ 4.40
X021264	BCG_3662C	180	17	5	8	1.38165	1.07449	1.56038	1.4072	1.3213	1	NA	≥ 40.00	≤ 4.40
X021264	BCG_2576C	256	11	6	6	1.38169	1.3833	1.39991	1.29263	1.19904	1	NA	≥ 40.00	≤ 4.40
X021264	BCG_0377C	88	9	3	4	1.38218	1.12137	1.34348	1.0269	1.13233	1	NA	≥ 40.00	≤ 4.40
X021264	BCG_0770	248	15	7	10	1.38294	1.36338	1.48501	1.27769	1.09561	1	NA	≥ 40.00	≤ 4.40
X021264	BCG_3169	62	11	2	2	1.38685	1.45694	1.41596	1.24448	1.2032	1	NA	≥ 40.00	≤ 4.40
X021264	BCG_1080	342	25	7	8	1.38832	1.35277	1.16259	1.13206	1.21062	1	NA	≥ 40.00	≤ 4.40
X021264	BCG_0112	96	6	3	3	1.38889	1.32232	1.25584	1.16886	0.920969	1	NA	≥ 40.00	≤ 4.40
X021264	BCG_3054	368	18	9	9	1.39029	1.25455	1.47013	1.14741	1.24255	1	NA	≥ 40.00	≤ 4.40
X021264	BCG_2782	164	12	3	3	1.39045	1.27123	1.47326	1.24758	1.15352	1	NA	≥ 40.00	≤ 4.40
X021264	BCG_1550	505	40	11	20	1.39362	1.23319	1.53343	1.15746	1.10415	1	NA	≥ 40.00	≤ 4.40
X021264	BCG_3879	114	9	3	3	1.39535	1.29557	1.58404	1.29499	1.13741	1	NA	≥ 40.00	≤ 4.40
X021264	BCG_3294C	123	7	2	2	1.39587	1.31408	1.4996	1.00757	0.922171	1	NA	≥ 40.00	≤ 4.40
X021264	BCG_2067C	351	24	8	8	1.39657	1.05654	1.28477	1.00639	1.20704	1	NA	≥ 40.00	≤ 4.40
X021264	BCG_3725	56	4	2	2	1.39827	1.385	1.45217	1.24293	0.748101	1	NA	≥ 40.00	≤ 4.40
X021264	BCG_0189C	77	5	3	3	1.39855	1.45847	1.32364	0.854244	1.40251	1	NA	≥ 40.00	≤ 4.40
X021264	BCG_1252	82	7	3	4	1.39858	1.56685	1.39812	1.14245	0.862502	1	NA	≥ 40.00	≤ 4.40
X021264	BCG_2022C	86	5	4	4	1.40233	1.34792	1.31866	1.02294	1.00962	1	NA	≥ 40.00	≤ 4.40
X021264	BCG_1560	65	5	2	2	1.40343	1.27287	1.28083	1.04562	0.969507	1	NA	≥ 40.00	≤ 4.40
X021264	BCG_2943C	457	30	11	11	1.40507	1.18009	1.18957	0.92409	0.999273	1	NA	≥ 40.00	≤ 4.40
X021264	BCG_2545C	1482	93	31	37	1.40602	1.16566	1.30213	1.08082	1.24638	1	NA	≥ 40.00	≤ 4.40
X021264	BCG_2964	183	15	3	3	1.41072	1.20723	1.55102	1.02795	1.23657	1	NA	≥ 40.00	≤ 4.40
X021264	BCG_2120	141	11	3	3	1.41256	1.14231	1.42357	1.31939	1.18685	1	NA	≥ 40.00	≤ 4.40
X021264	BCG_3861C	139	7	3	3	1.41457	1.29142	1.61925	1.03619	1.13839	1	NA	≥ 40.00	≤ 4.40
X021264	BCG_2368	432	23	11	11	1.41549	1.32669	1.34038	1.18187	1.15136	1	NA	≥ 40.00	≤ 4.40
X021264	BCG_2243	185	16	5	5	1.41628	1.05018	0.849631	0.902528	1.14452	1	NA	≥ 40.00	≤ 4.40
X021264	BCG_2991C	68	8	2	2	1.41882	1.3615	1.3362	1.00549	0.924961	1	NA	≥ 40.00	≤ 4.40
X021264	BCG_1704	138	14	2	5	1.41961	1.15835	1.41834	1.15535	1.25792	1	NA	≥ 40.00	≤ 4.40
X021264	BCG_1063	79	3	3	3	1.42165	1.29356	1.35637	0.961487	1.04047	1	NA	≥ 40.00	≤ 4.40
X021264	BCG_3779	59	6	2	2	1.42382	1.1825	1.13749	1.01459	0.759498	1	NA	≥ 40.00	≤ 4.40
X021264	BCG_3238	245	13	5	5	1.42666	1.28226	1.27725	1.15905	1.05752	1	NA	≥ 40.00	≤ 4.40
X021264	BCG_2608C	100	5	2	2	1.42736	1.26417	1.25744	1.1611	0.934989	1	NA	≥ 40.00	≤ 4.40
X021264	BCG_2464C	518	39	13	14	1.42878	1.34426	1.38782	1.07409	1.25061	1	NA	≥ 40.00	≤ 4.40
X021264	BCG_2170C	104	7	3	3	1.42925	1.25116	1.4611	1.03372	1.15401	1	NA	≥ 40.00	≤ 4.40
X021264	BCG_2974	145	6	3	3	1.43274	1.35776	1.41809	1.27496	0.970911	1	NA	≥ 40.00	≤ 4.40
X021264	BCG_3857	161	9	3	3	1.43371	1.22927	1.37804	1.03559	1.34715	1	NA	≥ 40.00	≤ 4.40
X021264	BCG_0160	102	13	4	4	1.43551	1.26174	1.3055	1.22345	1.16135	1	NA	≥ 40.00	≤ 4.40
X021264	BCG_2769C	154	8	4	4	1.4358	1.34275	1.2988	1.05268	0.813989	1	NA	≥ 40.00	≤ 4.40
X021264	BCG_3314	629	52	12	20	1.43839	1.19013	1.50985	1.06745	1.17917	1	NA	≥ 40.00	≤ 4.40
X021264	BCG_2021C	51	3	2	2	1.43922	1.28063	1.26513	1.40354	0.951064	1	NA	≥ 40.00	≤ 4.40
X021264	BCG_2501C	49	5	2	2	1.44018	1.09264	1.29622	1.11742	0.778261	1	NA	≥ 40.00	≤ 4.40
X021264	BCG_2496C	938	54	23	25	1.44078	1.22758	1.38453	0.792102	1.06119	1	NA	≥ 40.00	≤ 4.40
X021264	BCG_0531	149	7	4	4	1.44221	1.36101	1.49916	1.03338	1.1797	1	NA	≥ 40.00	≤ 4.40
X021264	BCG_2688C	42	4	2	2	1.44509	1.41021	1.32479	0.918163	0.736446	1	NA	≥ 40.00	≤ 4.40
X021264	BCG_0385C	53	3	2	2	1.44589	1.18464	1.83118	1.27852	1.12824	1	NA	≥ 40.00	≤ 4.40
X021264	BCG_0437C	163	9	5	5	1.44613	1.29059	1.53501	0.929455	1.01896	1	NA	≥ 40.00	≤ 4.40
X021264	BCG_0208	61	3	2	2	1.4489	1.44663	1.53658	1.35283	1.35841	1	NA	≥ 40.00	≤ 4.40
X021264	BCG_0765	115	10	5	9	1.44905	1.48811	1.67708	1.37535	1.21145	1	NA	≥ 40.00	≤ 4.40
X021264	BCG_1522	174	16	5	6	1.45167	1.23874	1.52012	1.09487	1.05588	1	NA	≥ 40.00	≤ 4.40
X021264	BCG_2117C	151	11	3	4	1.45198	1.37194	1.31226	1.19817	1.22487	1	NA	≥ 40.00	≤ 4.40
X021264	BCG_1667	182	10	4	4	1.45333	1.26027	1.14009	0.855509	0.888224	1	NA	≥ 40.00	≤ 4.40
X021264	BCG_0752	138	17	3	4	1.45365	1.38006	1.54752	1.24762	0.975775	1	NA	≥ 40.00	≤ 4.40
X021264	BCG_0087	173	24	5	7	1.45635	1.42077	1.4767	1.18547	1.06849	1	NA	≥ 40.00	≤ 4.40
X021264	BCG_1646C	49	3	2	2	1.45761	1.38971	1.26279	1.01168	0.933295	1	NA	≥ 40.00	≤ 4.40
X021264	BCG_3635C	58	4	2	2	1.45957	1.33275	1.2896	1.15533	0.978798	1	NA	≥ 40.00	≤ 4.40
X021264	BCG_2968C	447	22	8	8	1.45979	1.22864	1.38904	0.831747	1.20918	1	NA	≥ 40.00	≤ 4.40
X021264	BCG_0716	1258	93	26	41	1.46107	1.24497	1.38339	0.929464	1.16804	1	NA	≥ 40.00	≤ 4.40
X021264	BCG_0006	346	26	9	9	1.46274	1.21633	1.2224	0.989212	1.02356	1	NA	≥ 40.00	≤ 4.40
X021264	BCG_2768C	76	4	2	2	1.46312	1.10752	1.47612	1.32821	1.06429	1	NA	≥ 40.00	≤ 4.40
X021264	BCG_2497C	280	24	7	9	1.46774	1.45873	1.26339	1.14652	1.39654	1	NA	≥ 40.00	≤ 4.40
X021264	BCG_0450C	75	4	2	2	1.47237	1.58434	1.34412	1.08014	1.0046	1	NA	≥ 40.00	≤ 4.40
X021264	BCG_1676	120	10	3	3	1.47329	0.990494	1.39732	1.14925	1.09807	1	NA	≥ 40.00	≤ 4.40
X021264	BCG_3299	229	10	5	5	1.47408	1.33011	1.28667	1.31039	1.17971	1	NA	≥ 40.00	≤ 4.40
X021264	BCG_2962C	1495	86	24	36	1.47511	1.21798	1.32815	0.7833	1.11887	1	NA	≥ 40.00	≤ 4.40
X021264	BCG_2703C	68	3	2	2	1.47711	1.25717	1.62374	1.40031	1.46836	1	NA	≥ 40.00	≤ 4.40
X021264	BCG_0760	244	19	6	11	1.47737	1.33175	1.61802	1.30661	1.1088	1	NA	≥ 40.00	≤ 4.40
X021264	BCG_0781C	93	6	3	3	1.47819	1.59731	1.33316	1.03239	0.865118	1	NA	≥ 40.00	≤ 4.40
X021264	BCG_0159	89	3	2	2	1.48096	1.46098	1.21231	0.864776	0.831142	1	NA	≥ 40.00	≤ 4.40
X021264	BCG_0081	84	5	3	3	1.48281	1.32391	1.29249	0.814367	1.13187	1	NA	≥ 40.00	≤ 4.40
X021264	BCG_3843	190	13	4	4	1.48359	1.41119	1.58091	1.14325	1.08702	1	NA	≥ 40.00	≤ 4.40
X021264	BCG_0221	46	2	2	2	1.48517	1.19619	1.20724	0.983171	0.872842	1	NA	≥ 40.00	≤ 4.40
X021264	BCG_1542	86	6	3	3	1.48525	1.30144	1.19465	1.00478	0.80612	1	NA	≥ 40.00	≤ 4.40
X021264	BCG_1308C	553	37	14	15	1.4905	1.21189	1.44191	0.936756	1.06553	1	NA	≥ 40.00	≤ 4.40
X021264	BCG_2811C	72	5	2	2	1.49211	1.21187	1.39108	1.00602	0.880581	1	NA	≥ 40.00	≤ 4.40
X021264	BCG_3915	111	7	2	3	1.49324	1.38872	1.47418	1.13061	1.0487	1	NA	≥ 40.00	≤ 4.40
X021264	BCG_0044C	296	15	5	6	1.49399	1.4124	1.41114	1.07827	0.954887	1	NA	≥ 40.00	≤ 4.40
X021264	BCG_2522C	578	34	11	14	1.49547	1.21839	1.51513	1.07681	1.15381	1	NA	≥ 40.00	≤ 4.40
X021264	BCG_2127C	175	12	4	5	1.49833	1.18211	1.41924	1.56493	1.33835	1	NA	≥ 40.00	≤ 4.40
X021264	BCG_2911C	425	29	10	13	1.4986	1.30208	1.45434	1.19894	0.997126	1	NA	≥ 40.00	≤ 4.40
X021264	BCG_3521C	281	24	8	13	1.50017	1.24747	1.53563	1.37284	1.12726	1	NA	≥ 40.00	≤ 4.40
X021264	BCG_1278C	126	8	4	4	1.50193	1.42229	1.32215	1.21244	1.17302	1	NA	≥ 40.00	≤ 4.40
X021264	BCG_0023C	155	6	3	3	1.50218	1.07742	1.25869	1.18342	0.945045	1	NA	≥ 40.00	≤ 4.40
X021264	BCG_2609C	67	4	2	3	1.50331	1.53757	1.62317	1.16278	1.20223	1	NA	≥ 40.00	≤ 4.40
X021264	BCG_0978C	80	6	3	4	1.50767	1.22646	1.21888	0.988588	1.02504	1	NA	≥ 40.00	≤ 4.40
X021264	BCG_2649	225	16	4	5	1.50787	1.38745	1.3832	1.39937	1.07822	1	NA	≥ 40.00	≤ 4.40
X021264	BCG_1368	645	45	16	27	1.50904	1.29652	1.4489	1.13925	1.04943	1	NA	≥ 40.00	≤ 4.40
X021264	BCG_0750	211	20	4	6	1.51289	1.44532	1.57963	1.18117	1.25523	1	NA	≥ 40.00	≤ 4.40
X021264	BCG_0753	148	11	4	5	1.51625	1.33055	1.43958	1.4373	1.10961	1	NA	≥ 40.00	≤ 4.40
X021264	BCG_1996	50	3	2	2	1.5167	1.27601	1.57948	1.42343	1.30857	1	NA	≥ 40.00	≤ 4.40
X021264	BCG_2436C	68	6	2	3	1.51778	1.44753	1.75109	1.34751	1.09994	1	NA	≥ 40.00	≤ 4.40
X021264	BCG_0850C	126	10	3	3	1.51895	1.31363	1.72527	1.48533	1.32729	1	NA	≥ 40.00	≤ 4.40
X021264	BCG_1868C	123	23	3	3	1.5225	1.37337	1.4386	1.21155	1.0121	1	NA	≥ 40.00	≤ 4.40
X021264	BCG_3704C	616	43	12	13	1.527	1.24598	1.41556	1.16928	1.22274	1	NA	≥ 40.00	≤ 4.40
X021264	BCG_2801C	679	73	14	31	1.52981	1.29854	1.49024	1.12794	1.16067	1	NA	≥ 40.00	≤ 4.40
X021264	BCG_0209	100	5	2	3	1.53042	1.30171	1.10587	1.05249	1.22784	1	NA	≥ 40.00	≤ 4.40
X021264	BCG_2515C	207	9	6	6	1.53465	1.28621	1.51246	1.20877	0.984862	1	NA	≥ 40.00	≤ 4.40
X021264	BCG_0812C	82	8	3	5	1.5355	1.14629	1.55718	1.2128	1.03856	1	NA	≥ 40.00	≤ 4.40
X021264	BCG_2709C	102	3	3	3	1.5361	1.15765	1.1923	0.991676	0.90664	1	NA	≥ 40.00	≤ 4.40
X021264	BCG_1655	205	10	6	8	1.54036	1.20127	1.24128	1.02581	1.06832	1	NA	≥ 40.00	≤ 4.40
X021264	BCG_0766	187	18	2	4	1.54509	1.46727	1.61757	1.15567	1.10509	1	NA	≥ 40.00	≤ 4.40
X021264	BCG_0768	144	20	3	4	1.54579	1.40635	1.56624	1.27025	1.19141	1	NA	≥ 40.00	≤ 4.40
X021264	BCG_1445	85	9	2	2	1.55032	1.32207	1.57086	1.09159	1.2308	1	NA	≥ 40.00	≤ 4.40
X021264	BCG_0757	560	54	10	20	1.55076	1.35394	1.51895	1.27116	1.14276	1	NA	≥ 40.00	≤ 4.40
X021264	BCG_2255C	124	4	2	2	1.55188	1.25485	1.56776	1.28479	1.20765	1	NA	≥ 40.00	≤ 4.40
X021264	BCG_1682	154	12	4	4	1.55225	1.36729	1.4433	1.2282	1.29019	1	NA	≥ 40.00	≤ 4.40
X021264	BCG_2462C	120	6	3	3	1.5538	1.35459	1.61121	1.28284	1.09344	1	NA	≥ 40.00	≤ 4.40
X021264	BCG_0514	96	12	2	2	1.55497	1.32891	1.30883	0.944462	1.17466	1	NA	≥ 40.00	≤ 4.40
X021264	BCG_1649	234	14	6	7	1.55689	1.45561	1.33455	1.03055	1.05394	1	NA	≥ 40.00	≤ 4.40
X021264	BCG_3010	269	16	6	9	1.56025	1.14989	1.29255	0.951861	0.764571	1	NA	≥ 40.00	≤ 4.40
X021264	BCG_3592C	109	6	3	3	1.56046	1.01788	1.35004	1.02858	0.785274	1	NA	≥ 40.00	≤ 4.40
X021264	BCG_0566C	72	5	2	2	1.56055	1.56431	1.1938	0.823939	0.763759	1	NA	≥ 40.00	≤ 4.40
X021264	BCG_2760C	507	44	11	22	1.56064	1.32932	1.70675	1.33559	1.22792	1	NA	≥ 40.00	≤ 4.40
X021264	BCG_0700	347	22	6	11	1.56181	1.38045	1.64574	1.29485	1.18013	1	NA	≥ 40.00	≤ 4.40
X021264	BCG_3225C	170	19	5	5	1.56296	1.53716	1.4731	1.16172	1.2068	1	NA	≥ 40.00	≤ 4.40
X021264	BCG_3384	128	8	3	3	1.56353	1.42962	1.47273	1.13794	0.890835	1	NA	≥ 40.00	≤ 4.40
X021264	BCG_0759	122	6	3	3	1.56364	1.29656	1.64275	1.36797	1.04455	1	NA	≥ 40.00	≤ 4.40
X021264	BCG_2314	115	5	2	2	1.56994	1.29745	1.37952	0.951959	0.852103	1	NA	≥ 40.00	≤ 4.40
X021264	BCG_3480C	49	2	2	2	1.57048	1.29428	1.27026	1.2334	1.02503	1	NA	≥ 40.00	≤ 4.40
X021264	BCG_2231	489	41	10	20	1.57157	1.34943	1.46119	1.22049	1.08911	1	NA	≥ 40.00	≤ 4.40
X021264	BCG_3522C	473	48	11	19	1.57901	1.32734	1.51714	1.20358	1.0795	1	NA	≥ 40.00	≤ 4.40
X021264	BCG_2937C	143	12	4	4	1.58308	1.44961	1.39444	1.1115	0.969126	1	NA	≥ 40.00	≤ 4.40
X021264	BCG_2750C	152	10	5	6	1.58556	1.37563	1.47778	1.2214	1.25351	1	NA	≥ 40.00	≤ 4.40
X021264	BCG_0050C	224	19	6	6	1.58731	1.43422	1.46874	1.08276	1.09561	1	NA	≥ 40.00	≤ 4.40
X021264	BCG_0689	291	24	8	15	1.58744	1.33228	1.58459	1.16946	1.23205	1	NA	≥ 40.00	≤ 4.40
X021264	BCG_2957	124	8	4	4	1.58752	1.53747	1.58082	0.802388	1.17681	1	NA	≥ 40.00	≤ 4.40
X021264	BCG_3366C	94	10	3	3	1.58845	1.28958	1.21348	0.919347	0.775495	1	NA	≥ 40.00	≤ 4.40
X021264	BCG_1925C	84	6	3	3	1.58859	1.10366	0.979716	0.933044	1.09886	1	NA	≥ 40.00	≤ 4.40
X021264	BCG_2220C	161	11	3	4	1.5891	1.32318	1.43426	0.914722	1.3768	1	NA	≥ 40.00	≤ 4.40
X021264	BCG_1546	226	11	5	7	1.58942	1.27042	1.60823	0.995344	1.17106	1	NA	≥ 40.00	≤ 4.40
X021264	BCG_1366	99	7	2	2	1.59286	1.36459	1.63581	1.11501	1.07159	1	NA	≥ 40.00	≤ 4.40
X021264	BCG_0764	315	15	9	13	1.59627	1.44213	1.68358	1.32625	1.18767	1	NA	≥ 40.00	≤ 4.40
X021264	BCG_0007	177	17	5	5	1.59862	1.37502	1.48927	1.11373	0.918309	1	NA	≥ 40.00	≤ 4.40
X021264	BCG_3897C	112	14	3	3	1.6007	1.5119	1.36369	1.27347	0.860721	1	NA	≥ 40.00	≤ 4.40
X021264	BCG_3727	55	5	2	2	1.60097	1.24628	1.38296	1.13664	1.02524	1	NA	≥ 40.00	≤ 4.40
X021264	BCG_1527	97	4	2	2	1.60355	1.21442	1.52354	1.11756	0.983244	1	NA	≥ 40.00	≤ 4.40
X021264	BCG_3481C	129	7	2	3	1.60406	1.49911	1.71179	1.07112	1.1854	1	NA	≥ 40.00	≤ 4.40
X021264	BCG_2542	99	5	2	2	1.60434	1.48746	1.17576	0.970978	0.779115	1	NA	≥ 40.00	≤ 4.40
X021264	BCG_2230C	207	18	6	6	1.60477	1.5345	1.327	1.10972	1.03772	1	NA	≥ 40.00	≤ 4.40
X021264	BCG_2583	71	2	2	2	1.60491	1.32602	1.51325	1.27917	1.14117	1	NA	≥ 40.00	≤ 4.40
X021264	BCG_0403C	48	4	2	2	1.60739	1.25668	1.44843	1.22232	0.775624	1	NA	≥ 40.00	≤ 4.40
X021264	BCG_3905C	48	3	2	2	1.60844	1.20495	1.46889	1.28077	1.00429	1	NA	≥ 40.00	≤ 4.40
X021264	BCG_0193	255	11	4	7	1.609	1.39061	1.61333	1.22372	1.24192	1	NA	≥ 40.00	≤ 4.40
X021264	BCG_3293C	120	8	4	5	1.60961	1.40189	1.20756	0.937933	0.906166	1	NA	≥ 40.00	≤ 4.40
X021264	BCG_0470	91	4	2	2	1.60986	1.38337	1.61049	1.20145	0.951246	1	NA	≥ 40.00	≤ 4.40
X021264	BCG_2387C	102	12	2	2	1.61005	1.17137	1.329	1.23354	1.06939	1	NA	≥ 40.00	≤ 4.40
X021264	BCG_1261C	127	8	3	5	1.61121	1.66035	1.52556	0.945773	1.20409	1	NA	≥ 40.00	≤ 4.40
X021264	BCG_3523C	401	37	8	19	1.61282	1.31647	1.56627	1.32732	1.16668	1	NA	≥ 40.00	≤ 4.40
X021264	BCG_0853	78	4	2	2	1.6167	1.19133	1.41013	1.23526	1.09844	1	NA	≥ 40.00	≤ 4.40
X021264	BCG_1367	393	21	8	10	1.61729	1.42931	1.62806	1.23873	1.24605	1	NA	≥ 40.00	≤ 4.40
X021264	BCG_1357	578	44	15	19	1.61729	1.39851	1.4603	1.19446	1.1238	1	NA	≥ 40.00	≤ 4.40
X021264	BCG_2211	175	15	3	3	1.61867	1.30304	1.64268	1.11109	1.15202	1	NA	≥ 40.00	≤ 4.40
X021264	BCG_1012	73	8	2	2	1.62227	1.27136	1.40315	1.10527	0.715261	1	NA	≥ 40.00	≤ 4.40
X021264	BCG_0175	48	3	2	3	1.62366	1.09792	0.975953	0.902405	1.13565	1	NA	≥ 40.00	≤ 4.40
X021264	BCG_0769	157	10	4	4	1.62474	1.33895	1.58005	1.37394	1.11975	1	NA	≥ 40.00	≤ 4.40
X021264	BCG_0555	150	8	3	3	1.62484	1.6284	1.41229	1.15406	1.00853	1	NA	≥ 40.00	≤ 4.40
X021264	BCG_2925C	126	11	4	7	1.62544	1.3153	1.55966	1.23324	1.05315	1	NA	≥ 40.00	≤ 4.40
X021264	BCG_0045C	40	9	2	2	1.62861	1.34736	1.49397	1.09457	1.27473	1	NA	≥ 40.00	≤ 4.40
X021264	BCG_2988C	244	15	5	5	1.62954	1.4625	1.48015	1.06595	1.203	1	NA	≥ 40.00	≤ 4.40
X021264	BCG_2187C	54	5	2	2	1.63091	1.35366	1.68765	1.188	1.0146	1	NA	≥ 40.00	≤ 4.40
X021264	BCG_3126C	112	9	3	4	1.63128	1.50919	1.35709	1.30234	1.53724	1	NA	≥ 40.00	≤ 4.40
X021264	BCG_3680C	83	6	2	3	1.63243	1.3602	1.57047	1.13924	1.12775	1	NA	≥ 40.00	≤ 4.40
X021264	BCG_0556	49	4	2	2	1.63359	1.47907	1.61681	1.42904	1.29228	1	NA	≥ 40.00	≤ 4.40
X021264	BCG_1815	101	6	3	3	1.64281	1.25883	1.53932	0.950675	1.16869	1	NA	≥ 40.00	≤ 4.40
X021264	BCG_1449	136	16	3	6	1.64334	1.03148	1.26165	0.977381	0.749753	1	NA	≥ 40.00	≤ 4.40
X021264	BCG_3853	105	6	2	3	1.64382	1.49153	1.61893	1.1008	0.974017	1	NA	≥ 40.00	≤ 4.40
X021264	BCG_0086	120	10	3	5	1.64596	1.0819	1.72203	1.30808	0.965559	1	NA	≥ 40.00	≤ 4.40
X021264	BCG_0690	442	35	11	26	1.64937	1.40986	1.67326	1.28696	1.13934	1	NA	≥ 40.00	≤ 4.40
X021264	BCG_1652	222	8	6	7	1.65003	1.39861	1.61349	1.2863	1.33531	1	NA	≥ 40.00	≤ 4.40
X021264	BCG_0712	68	4	3	3	1.65559	1.38017	1.54961	1.13407	1.31629	1	NA	≥ 40.00	≤ 4.40
X021264	BCG_0732	258	23	4	8	1.6565	1.47621	1.61236	1.28435	1.08011	1	NA	≥ 40.00	≤ 4.40
X021264	BCG_3031C	198	12	4	4	1.65685	1.72526	1.31635	0.95373	0.75193	1	NA	≥ 40.00	≤ 4.40
X021264	BCG_2518C	50	3	2	2	1.65977	1.53842	1.38691	1.07881	0.977893	1	NA	≥ 40.00	≤ 4.40
X021264	BCG_1354	313	19	8	10	1.66025	1.41142	1.45249	1.16762	0.940798	1	NA	≥ 40.00	≤ 4.40
X021264	BCG_1651	121	8	5	5	1.66134	1.51857	1.82155	1.24258	1.00308	1	NA	≥ 40.00	≤ 4.40
X021264	BCG_1643	74	8	2	2	1.66776	1.75571	1.4081	1.29494	1.1132	1	NA	≥ 40.00	≤ 4.40
X021264	BCG_1369	209	11	5	5	1.66827	1.45306	1.4655	1.06493	1.01833	1	NA	≥ 40.00	≤ 4.40
X021264	BCG_2610C	191	11	6	6	1.673	1.46906	1.6429	1.43303	1.36582	1	NA	≥ 40.00	≤ 4.40
X021264	BCG_3863C	358	18	9	9	1.67317	1.48545	1.51611	1.15062	1.103	1	NA	≥ 40.00	≤ 4.40
X021264	BCG_2141C	87	7	2	2	1.67514	1.3333	1.7367	1.01203	1.14516	1	NA	≥ 40.00	≤ 4.40
X021264	BCG_3703	87	4	2	2	1.67645	1.2261	1.75502	1.45341	1.61663	1	NA	≥ 40.00	≤ 4.40
X021264	BCG_0660C	184	10	6	6	1.67762	1.34564	1.39219	1.13427	1.22484	1	NA	≥ 40.00	≤ 4.40
X021264	BCG_0280C	279	26	6	7	1.67806	1.48119	1.51987	1.20536	0.958232	1	NA	≥ 40.00	≤ 4.40
X021264	BCG_1688	107	9	3	3	1.68167	1.48973	1.48758	1.20108	1.13979	1	NA	≥ 40.00	≤ 4.40
X021264	BCG_0243C	312	22	7	7	1.68173	1.39641	1.4321	1.16469	1.2566	1	NA	≥ 40.00	≤ 4.40
X021264	BCG_2126C	94	9	2	2	1.68346	1.36519	1.45474	1.01557	1.08442	1	NA	≥ 40.00	≤ 4.40
X021264	BCG_1555	69	7	2	2	1.68985	1.46377	1.22309	1.14118	1.12552	1	NA	≥ 40.00	≤ 4.40
X021264	BCG_1370	426	30	9	15	1.69006	1.60741	1.4655	1.07898	0.944147	1	NA	≥ 40.00	≤ 4.40
X021264	BCG_2216C	202	13	6	6	1.69153	1.634	1.64224	1.12931	1.11461	1	NA	≥ 40.00	≤ 4.40
X021264	BCG_2883C	126	7	2	2	1.69168	1.4998	1.47502	1.11815	0.67566	1	1	≥ 40.00	≤ 4.40
X021264	BCG_3162	290	19	4	5	1.69461	1.48388	1.61029	1.23115	1.0027	1	NA	≥ 40.00	≤ 4.40
X021264	BCG_0912	292	18	10	10	1.69649	1.31425	1.51396	1.14833	1.08185	1	NA	≥ 40.00	≤ 4.40
X021264	BCG_2639C	141	10	3	3	1.6995	1.49593	1.65918	1.14954	0.87586	1	NA	≥ 40.00	≤ 4.40
X021264	BCG_2377	202	11	5	5	1.70115	1.48964	1.58028	1.06728	0.955024	1	NA	≥ 40.00	≤ 4.40
X021264	BCG_3309	410	23	8	11	1.70174	1.59472	1.68461	1.15943	1.27679	1	NA	≥ 40.00	≤ 4.40
X021264	BCG_2578C	367	24	14	14	1.71233	1.50341	1.44765	1.1576	1.12621	1	NA	≥ 40.00	≤ 4.40
X021264	BCG_2616C	53	4	2	2	1.71443	1.35139	1.30935	0.915237	0.906799	1	NA	≥ 40.00	≤ 4.40
X021264	BCG_2972C	130	8	2	2	1.7155	1.40207	1.36189	1.27212	1.42184	1	NA	≥ 40.00	≤ 4.40
X021264	BCG_1523	95	5	3	3	1.71597	1.70361	1.57065	1.42073	1.05174	1	NA	≥ 40.00	≤ 4.40
X021264	BCG_0985C	82	5	2	3	1.71694	1.66986	1.55128	1.1234	0.974649	1	NA	≥ 40.00	≤ 4.40
X021264	BCG_0773	130	10	2	3	1.71718	1.4623	1.76609	1.42126	1.14556	1	NA	≥ 40.00	≤ 4.40
X021264	BCG_0421C	82	33	3	4	1.71949	1.5097	1.31491	1.22311	0.984554	1	NA	≥ 40.00	≤ 4.40
X021264	BCG_2704	96	5	3	3	1.72034	1.51424	1.51621	1.21889	1.09176	1	NA	≥ 40.00	≤ 4.40
X021264	BCG_3862C	620	38	15	18	1.72358	1.41284	1.54476	0.851621	1.25546	1	NA	≥ 40.00	≤ 4.40
X021264	BCG_1830	96	7	3	3	1.7265	1.86457	1.52232	1.1105	0.959464	1	NA	≥ 40.00	≤ 4.40
X021264	BCG_2803C	101	11	2	4	1.73104	1.37586	1.74011	1.33882	1.11163	1	NA	≥ 40.00	≤ 4.40
X021264	BCG_1289C	100	13	2	3	1.73172	1.40664	1.38603	1.13216	0.979207	1	NA	≥ 40.00	≤ 4.40
X021264	BCG_2949C	127	15	3	4	1.73253	1.19827	1.55284	1.03267	1.01169	1	NA	≥ 40.00	≤ 4.40
X021264	BCG_1182	91	8	2	2	1.74141	1.46967	1.09048	1.15393	1.19128	1	NA	≥ 40.00	≤ 4.40
X021264	BCG_1668	951	77	18	32	1.74794	1.56812	1.64901	1.28891	1.25939	1	NA	≥ 40.00	≤ 4.40
X021264	BCG_1954	657	41	17	22	1.74819	1.45813	1.44561	1.17662	1.13616	1	NA	≥ 40.00	≤ 4.40
X021264	BCG_3340C	88	5	2	2	1.74849	1.45945	1.42849	1.38085	1.22051	1	NA	≥ 40.00	≤ 4.40
X021264	BCG_0285C	261	20	6	9	1.74931	1.75301	1.51737	1.38586	0.957052	1	NA	≥ 40.00	≤ 4.40
X021264	BCG_1283	263	19	8	11	1.75086	1.35256	1.44177	1.22088	1.21663	1	NA	≥ 40.00	≤ 4.40
X021264	BCG_3033C	226	10	4	4	1.75401	1.52578	1.43205	1.15541	0.985372	1	NA	≥ 40.00	≤ 4.40
X021264	BCG_2258	237	14	5	5	1.75434	1.34166	1.55567	1.20383	1.09823	1	NA	≥ 40.00	≤ 4.40
X021264	BCG_2138C	108	6	4	4	1.75565	1.75403	1.84352	1.28544	1.00743	1	NA	≥ 40.00	≤ 4.40
X021264	BCG_3185C	156	9	5	6	1.75723	1.72606	1.52562	1.17541	0.976664	1	NA	≥ 40.00	≤ 4.40
X021264	BCG_2111C	116	8	3	3	1.76031	1.49307	1.61663	1.23381	1.05152	1	NA	≥ 40.00	≤ 4.40
X021264	BCG_1452	52	10	3	3	1.7612	1.34325	1.4759	1.32865	1.09463	1	NA	≥ 40.00	≤ 4.40
X021264	BCG_0163C	37	2	2	2	1.76239	1.2933	1.58554	1.0985	1.07818	1	NA	≥ 40.00	≤ 4.40
X021264	BCG_3466C	66	8	2	3	1.7656	1.5845	1.38483	1.21464	1.19813	1	NA	≥ 40.00	≤ 4.40
X021264	BCG_3634C	109	7	2	2	1.76567	1.64523	1.2155	1.24541	1.16239	1	NA	≥ 40.00	≤ 4.40
X021264	BCG_3072C	112	7	3	3	1.76756	1.39004	1.45524	0.944277	0.748033	1	NA	≥ 40.00	≤ 4.40
X021264	BCG_2241C	231	14	5	6	1.76859	1.5443	1.81368	1.31226	1.12844	1	NA	≥ 40.00	≤ 4.40
X021264	BCG_3509C	92	9	2	2	1.76965	1.36764	1.71729	1.43728	1.03212	1	NA	≥ 40.00	≤ 4.40
X021264	BCG_2461C	71	4	2	2	1.77601	1.32556	1.60531	1.33095	1.13703	1	NA	≥ 40.00	≤ 4.40
X021264	BCG_0607	96	7	5	5	1.77672	1.53631	1.44472	1.22396	1.02438	1	NA	≥ 40.00	≤ 4.40
X021264	BCG_0573	191	14	4	4	1.77705	1.43214	1.54096	1.28183	1.05235	1	NA	≥ 40.00	≤ 4.40
X021264	BCG_1827	99	7	3	3	1.77784	1.20242	1.80072	1.24347	1.52192	1	NA	≥ 40.00	≤ 4.40
X021264	BCG_0275	49	4	2	2	1.779	1.49076	1.53665	1.3017	1.19255	1	NA	≥ 40.00	≤ 4.40
X021264	BCG_2646C	81	4	3	3	1.7791	1.38224	1.21443	0.912567	0.800739	1	NA	≥ 40.00	≤ 4.40
X021264	BCG_2916C	109	5	2	2	1.77979	1.48973	1.53202	1.24102	0.834971	1	NA	≥ 40.00	≤ 4.40
X021264	BCG_0691C	152	9	3	4	1.7814	1.51237	1.38556	1.19256	0.924402	1	NA	≥ 40.00	≤ 4.40
X021264	BCG_2248C	40	2	2	2	1.78189	1.56815	1.47502	1.3103	0.919271	1	NA	≥ 40.00	≤ 4.40
X021264	BCG_2227C	47	3	2	3	1.78476	1.48849	1.52591	0.979524	0.826531	1	NA	≥ 40.00	≤ 4.40
X021264	BCG_0861	88	9	2	2	1.78783	1.43509	1.67314	1.43578	0.943074	1	NA	≥ 40.00	≤ 4.40
X021264	BCG_1154	159	8	4	4	1.7907	1.63583	1.56445	1.20656	0.999215	1	NA	≥ 40.00	≤ 4.40
X021264	BCG_1689	124	10	3	3	1.79106	1.26837	1.44376	1.0777	0.865257	1	NA	≥ 40.00	≤ 4.40
X021264	BCG_2808C	57	3	2	2	1.79507	1.52785	1.46678	1.01798	1.29419	1	NA	≥ 40.00	≤ 4.40
X021264	BCG_3170	56	6	2	2	1.79628	1.31816	1.54608	1.7264	1.37108	1	NA	≥ 40.00	≤ 4.40
X021264	BCG_1499	137	8	3	4	1.79958	1.69529	1.33774	1.03468	1.13135	1	NA	≥ 40.00	≤ 4.40
X021264	BCG_0948	273	14	6	6	1.80007	1.55897	1.58414	1.19223	1.16818	1	NA	≥ 40.00	≤ 4.40
X021264	BCG_0401C	111	9	3	3	1.80386	1.63247	1.54873	1.45525	0.981298	1	NA	≥ 40.00	≤ 4.40
X021264	BCG_0008C	67	2	2	2	1.80423	1.42827	1.75892	1.68447	1.25883	1	NA	≥ 40.00	≤ 4.40
X021264	BCG_0613	92	7	3	3	1.80567	1.62397	1.48887	1.33518	1.09194	1	NA	≥ 40.00	≤ 4.40
X021264	BCG_3032C	69	5	2	2	1.80568	1.62366	1.42728	1.16951	0.955144	1	NA	≥ 40.00	≤ 4.40
X021264	BCG_3252	179	15	4	6	1.8057	1.56778	1.32955	0.977034	0.717895	1	NA	≥ 40.00	≤ 4.40
X021264	BCG_3620C	67	4	2	2	1.80675	1.58489	1.34868	0.988613	0.977391	1	NA	≥ 40.00	≤ 4.40
X021264	BCG_3878C	134	9	4	4	1.80933	1.43238	1.50119	1.17024	0.969026	1	NA	≥ 40.00	≤ 4.40
X021264	BCG_3674C	155	9	5	5	1.81317	1.44937	1.753	1.40254	1.46751	1	NA	≥ 40.00	≤ 4.40
X021264	BCG_1940	56	3	2	2	1.81621	1.34535	1.39197	1.26538	0.936359	1	NA	≥ 40.00	≤ 4.40
X021264	BCG_1721	118	9	4	4	1.8165	1.38307	1.31292	0.851894	0.957986	1	NA	≥ 40.00	≤ 4.40
X021264	BCG_0695C	163	7	3	5	1.81745	1.82189	1.50443	1.14038	1.2566	1	NA	≥ 40.00	≤ 4.40
X021264	BCG_3002C	131	6	4	5	1.8175	1.5186	1.81907	1.26516	1.24046	1	NA	≥ 40.00	≤ 4.40
X021264	BCG_1807	267	12	7	9	1.81827	1.59374	1.52134	1.09667	0.856955	1	NA	≥ 40.00	≤ 4.40
X021264	BCG_1453	234	22	5	7	1.8207	1.46523	1.75987	1.22135	1.87151	1	NA	≥ 40.00	≤ 4.40
X021264	BCG_3706C	105	10	3	6	1.82188	1.30709	1.67728	1.26447	0.943083	1	NA	≥ 40.00	≤ 4.40
X021264	BCG_0191	233	14	6	8	1.82421	1.3638	1.73617	1.20326	1.09616	1	NA	≥ 40.00	≤ 4.40
X021264	BCG_0215	229	10	5	5	1.82912	1.6431	1.76847	1.48941	1.18933	1	NA	≥ 40.00	≤ 4.40
X021264	BCG_0756	164	10	4	4	1.83551	1.60952	1.87883	1.55188	1.0614	1	NA	≥ 40.00	≤ 4.40
X021264	BCG_3017C	415	20	8	11	1.8369	1.52714	1.65338	1.17699	1.1028	1	NA	≥ 40.00	≤ 4.40
X021264	BCG_0457	341	13	7	7	1.8378	1.77676	1.56128	1.12636	1.15072	1	NA	≥ 40.00	≤ 4.40
X021264	BCG_2716	329	27	9	9	1.84072	1.52346	1.45134	1.13946	1.08366	1	NA	≥ 40.00	≤ 4.40
X021264	BCG_0611C	195	15	3	3	1.84128	1.44286	1.51496	1.04169	0.844442	1	NA	≥ 40.00	≤ 4.40
X021264	BCG_3922C	341	23	10	10	1.84521	1.3907	1.50189	0.804778	1.13375	1	NA	≥ 40.00	≤ 4.40
X021264	BCG_0603	82	6	2	2	1.84602	1.6927	1.44257	1.30536	0.997909	1	NA	≥ 40.00	≤ 4.40
X021264	BCG_0516	275	25	5	7	1.84898	1.58061	1.48222	1.02538	0.877069	1	NA	≥ 40.00	≤ 4.40
X021264	BCG_1510C	173	16	4	7	1.84986	1.62952	1.3425	1.08219	1.06852	1	NA	≥ 40.00	≤ 4.40
X021264	BCG_2557C	182	7	6	6	1.85066	1.49789	1.40039	1.02654	0.855417	1	NA	≥ 40.00	≤ 4.40
X021264	BCG_0079C	126	6	4	4	1.85152	1.43073	1.53566	1.1199	1.00783	1	NA	≥ 40.00	≤ 4.40
X021264	BCG_3690	33	2	2	2	1.85202	1.70129	1.60929	1.30511	1.30686	1	NA	≥ 40.00	≤ 4.40
X021264	BCG_2070C	130	14	3	3	1.85694	1.64649	1.56482	1.1301	1.23131	1	NA	≥ 40.00	≤ 4.40
X021264	BCG_0212	102	5	2	2	1.85712	1.63976	1.53819	1.22606	1.06159	1	NA	≥ 40.00	≤ 4.40
X021264	BCG_1951C	150	11	4	6	1.85899	1.27211	1.41084	0.980224	0.913918	1	NA	≥ 40.00	≤ 4.40
X021264	BCG_3235C	117	3	2	2	1.86116	1.42259	1.75415	1.28833	1.0568	1	NA	≥ 40.00	≤ 4.40
X021264	BCG_0774	147	7	4	4	1.86122	1.50199	1.43736	1.22522	1.08835	1	NA	≥ 40.00	≤ 4.40
X021264	BCG_2315C	504	29	10	14	1.86158	1.48275	1.43416	1.09336	1.06549	1	NA	≥ 40.00	≤ 4.40
X021264	BCG_3174	105	7	2	2	1.86164	1.3891	1.89413	1.59737	1.56078	1	NA	≥ 40.00	≤ 4.40
X021264	BCG_2952	152	14	5	5	1.86565	1.47342	1.39186	1.05953	0.946453	1	NA	≥ 40.00	≤ 4.40
X021264	BCG_2517C	93	5	3	3	1.86843	1.59153	1.675	1.21845	1.02735	1	NA	≥ 40.00	≤ 4.40
X021264	BCG_2586	142	7	3	3	1.87504	1.79956	1.69932	1.21147	1.14334	1	NA	≥ 40.00	≤ 4.40
X021264	BCG_3866C	142	9	3	4	1.8843	1.47682	1.50743	1.12165	0.836842	1	NA	≥ 40.00	≤ 4.40
X021264	BCG_1803C	154	11	4	5	1.8843	1.49626	1.71801	1.37952	1.20294	1	NA	≥ 40.00	≤ 4.40
X021264	BCG_0321	59	9	2	2	1.8852	1.76048	1.57872	1.15942	1.19905	1	NA	≥ 40.00	≤ 4.40
X021264	BCG_0687	72	3	2	2	1.88672	1.5516	1.5799	1.23663	1.09652	1	NA	≥ 40.00	≤ 4.40
X021264	BCG_3215C	534	33	13	19	1.8878	1.07875	1.3506	1.08752	1.12807	1	NA	≥ 40.00	≤ 4.40
X021264	BCG_2942C	222	14	7	7	1.89242	1.76895	1.67152	1.10897	1.32725	1	NA	≥ 40.00	≤ 4.40
X021264	BCG_0005	196	18	5	5	1.89465	1.53627	1.37484	1.03561	1.02419	1	NA	≥ 40.00	≤ 4.40
X021264	BCG_1338	74	8	2	3	1.89574	1.51955	1.52918	1.20055	0.908505	1	NA	≥ 40.00	≤ 4.40
X021264	BCG_1509C	307	14	8	10	1.89942	1.57681	1.5602	1.15596	0.937608	1	NA	≥ 40.00	≤ 4.40
X021264	BCG_2858C	57	3	2	2	1.89969	1.45834	1.4357	1.17559	0.766622	1	NA	≥ 40.00	≤ 4.40
X021264	BCG_2585	108	10	2	2	1.89992	1.67716	1.49459	1.39382	1.2653	1	NA	≥ 40.00	≤ 4.40
X021264	BCG_2468C	200	14	4	4	1.90056	1.82188	1.31319	0.920944	1.32679	1	NA	≥ 40.00	≤ 4.40
X021264	BCG_3573C	95	13	4	4	1.90149	1.80755	1.6007	1.14886	1.03825	1	NA	≥ 40.00	≤ 4.40
X021264	BCG_0084	152	9	3	4	1.90184	1.61229	1.95464	1.41279	1.21697	1	NA	≥ 40.00	≤ 4.40
X021264	BCG_2795C	84	6	2	2	1.90268	1.56054	1.81006	1.05735	0.841458	1	NA	≥ 40.00	≤ 4.40
X021264	BCG_0286C	361	18	8	9	1.90407	1.49634	1.52429	1.05848	1.00885	1	NA	≥ 40.00	≤ 4.40
X021264	BCG_2477C	115	14	3	3	1.90599	1.56353	1.68301	1.42683	1.29143	1	NA	≥ 40.00	≤ 4.40
X021264	BCG_3611	104	11	3	3	1.90627	1.59373	1.48042	0.960404	0.825684	1	NA	≥ 40.00	≤ 4.40
X021264	BCG_3291	144	6	4	4	1.90639	1.54358	1.52095	1.21346	1.10072	1	NA	≥ 40.00	≤ 4.40
X021264	BCG_3686	130	9	3	3	1.91127	1.58846	1.49329	1.17546	1.10381	1	NA	≥ 40.00	≤ 4.40
X021264	BCG_1826	126	15	2	2	1.91441	1.49225	1.76911	1.0783	0.849659	1	NA	≥ 40.00	≤ 4.40
X021264	BCG_2993	253	12	5	6	1.92752	1.66016	1.62917	1.159	0.993052	1	NA	≥ 40.00	≤ 4.40
X021264	BCG_0592C	95	5	4	4	1.93453	1.56259	1.61125	1.23597	0.77427	1	NA	≥ 40.00	≤ 4.40
X021264	BCG_2168C	122	8	2	2	1.93456	1.36621	1.50655	1.0464	1.15198	1	NA	≥ 40.00	≤ 4.40
X021264	BCG_0507	168	10	4	4	1.93846	1.75582	1.53913	1.16742	0.968783	1	NA	≥ 40.00	≤ 4.40
X021264	BCG_2628C	148	10	4	4	1.93854	1.99519	1.47676	1.13004	0.979419	1	NA	≥ 40.00	≤ 4.40
X021264	BCG_0389	959	135	22	65	1.94311	1.64042	1.64654	1.25455	1.19119	1	NA	≥ 40.00	≤ 4.40
X021264	BCG_2890C	206	9	5	5	1.94501	1.80885	1.80992	1.24642	1.02501	1	NA	≥ 40.00	≤ 4.40
X021264	BCG_1610	92	6	2	2	1.94541	1.4942	1.64875	1.25659	1.06946	1	NA	≥ 40.00	≤ 4.40
X021264	BCG_1322	56	3	2	2	1.94744	1.61619	1.54508	1.41159	1.09489	1	NA	≥ 40.00	≤ 4.40
X021264	BCG_2903C	177	11	5	5	1.94785	1.59365	1.5524	1.02433	0.834677	1	NA	≥ 40.00	≤ 4.40
X021264	BCG_2650	172	6	4	4	1.95362	1.73333	1.38987	1.09034	0.822972	1	NA	≥ 40.00	≤ 4.40
X021264	BCG_3927	124	9	4	4	1.9544	1.85093	1.67925	0.983599	1.09471	1	NA	≥ 40.00	≤ 4.40
X021264	BCG_2653C	62	5	2	2	1.95454	1.46114	0.968245	0.744776	0.658872	1	NA	≥ 40.00	≤ 4.40
X021264	BCG_3069	125	10	4	4	1.95984	1.88722	1.66469	1.24693	1.16591	1	NA	≥ 40.00	≤ 4.40
X021264	BCG_2474C	115	4	3	3	1.96011	1.69125	1.43575	0.818473	1.41159	1	NA	≥ 40.00	≤ 4.40
X021264	BCG_0097C	307	15	8	9	1.9616	1.66589	1.50508	1.14153	1.10208	1	NA	≥ 40.00	≤ 4.40
X021264	BCG_2631C	231	19	4	8	1.96669	1.67223	1.71213	1.26168	1.19586	1	NA	≥ 40.00	≤ 4.40
X021264	BCG_1524	232	18	7	7	1.96681	1.65358	1.71392	1.24121	1.19016	1	NA	≥ 40.00	≤ 4.40
X021264	BCG_0422C	533	45	11	12	1.96949	1.66136	1.52535	1.13301	1.10274	1	NA	≥ 40.00	≤ 4.40
X021264	BCG_3277C	621	45	14	25	1.96971	1.72091	1.59529	1.08392	1.00238	1	NA	≥ 40.00	≤ 4.40
X021264	BCG_3367C	209	18	6	7	1.97228	1.60374	1.62069	1.0563	0.939966	1	NA	≥ 40.00	≤ 4.40
X021264	BCG_3487C	639	64	12	30	1.9731	1.6446	1.63797	1.17043	0.956458	1	NA	≥ 40.00	≤ 4.40
X021264	BCG_3470	95	4	2	2	1.97831	1.6819	1.29285	1.01892	1.07027	1	NA	≥ 40.00	≤ 4.40
X021264	BCG_2356	45	3	2	2	1.97948	1.87815	1.66433	1.17624	1.03608	1	NA	≥ 40.00	≤ 4.40
X021264	BCG_3880	65	3	2	2	1.98149	1.8478	1.39708	1.37477	1.09077	1	NA	≥ 40.00	≤ 4.40
X021264	BCG_3794C	90	4	2	2	1.9895	1.5305	1.69127	1.29398	1.07084	1	NA	≥ 40.00	≤ 4.40
X021264	BCG_2556C	122	6	3	3	1.98996	1.62745	1.53997	1.21868	1.04108	1	NA	≥ 40.00	≤ 4.40
X021264	BCG_3842	120	5	4	5	1.99076	1.43364	1.6262	1.1806	1.12676	1	NA	≥ 40.00	≤ 4.40
X021264	BCG_3171	87	6	3	4	1.99175	1.88735	1.61343	1.33764	1.00116	1	NA	≥ 40.00	≤ 4.40
X021264	BCG_3747C	84	4	2	2	1.99269	1.43256	1.56734	0.811092	0.709645	1	NA	≥ 40.00	≤ 4.40
X021264	BCG_2210	150	10	3	3	1.99991	1.75245	1.8573	1.23633	1.17748	1	NA	≥ 40.00	≤ 4.40
X021264	BCG_2312	151	16	2	2	2.25987	1.95918	1.76669	1.0729	0.67122	1	1	≥ 40.00	≤ 4.40
X021819	BCG_2262	1220	78	15	49	0.19913	0.399345	0.795212	0.92411	1.0354	1	1.39	5.4	5.26761
X021819	BCG_2261	286	13	4	11	0.558758	0.723417	0.924322	1.04971	1.03229	1	1	26	4.58503
X021819	BCG_2542	98	3	2	2	0.597892	0.86929	0.898274	1.07061	1.06715	1	1.08	≥ 40.00	≤ 4.40
X021819	BCG_2243	241	9	3	5	0.686585	1.04936	3.20677	1.03407	0.946122	1	1	≥ 40.00	≤ 4.40
X021819	BCG_0468C	109	2	2	2	0.687564	1.15874	1.09995	1.12023	0.840032	1	1	≥ 40.00	≤ 4.40
X021819	BCG_1995	117	4	2	2	0.690098	1.08479	1.15152	0.997248	0.947324	1	1	≥ 40.00	≤ 4.40
X021819	BCG_2185	60	3	2	2	0.693969	0.877729	0.887758	0.779561	0.734817	1	1	≥ 40.00	≤ 4.40
X021819	BCG_3881	268	13	6	6	0.707763	1.10081	1.14274	1.28663	1.13166	1	1	≥ 40.00	≤ 4.40
X021819	BCG_1714	48	2	2	2	0.710494	1.16993	1.00446	1.13816	0.929685	1	1	≥ 40.00	≤ 4.40
X021819	BCG_2365	164	2	2	2	0.714095	1.26892	0.984233	1.15296	0.898658	1	1	≥ 40.00	≤ 4.40
X021819	BCG_2462C	145	7	2	3	0.715424	1.24275	1.04952	1.20858	0.922372	1	1	≥ 40.00	≤ 4.40
X021819	BCG_1994	63	3	3	3	0.72517	0.981991	1.09365	0.92431	1.16704	1	1	≥ 40.00	≤ 4.40
X021819	BCG_3527C	187	4	3	4	0.725964	0.844137	0.979623	1.08249	0.896004	1	0.84	≥ 40.00	≤ 4.40
X021819	BCG_0765	159	8	3	4	0.741976	1.19818	1.05595	1.46013	0.995636	1	1	≥ 40.00	≤ 4.40
X021819	BCG_1252	154	4	2	3	0.745451	0.866333	1.06382	0.910127	0.892806	1	NA	≥ 40.00	≤ 4.40
X021819	BCG_3270C	114	5	3	4	0.748732	0.91658	0.759065	0.968552	0.92045	1	1	≥ 40.00	≤ 4.40
X021819	BCG_3704C	586	19	8	9	0.750721	0.898914	0.846535	0.907341	0.849756	1	1	≥ 40.00	≤ 4.40
X021819	BCG_3104C	541	20	8	15	0.757615	0.986581	0.985727	0.989011	1.05106	1	1	≥ 40.00	≤ 4.40
X021819	BCG_0190C	70	2	2	2	0.757655	1.06852	1.08764	0.979504	0.895014	1	1	≥ 40.00	≤ 4.40
X021819	BCG_2264	208	5	4	4	0.772378	0.849723	0.840742	0.926077	0.842445	1	1	≥ 40.00	≤ 4.40
X021819	BCG_1389C	685	22	8	12	0.772836	0.914115	0.812539	0.954679	0.964112	1	1	≥ 40.00	≤ 4.40
X021819	BCG_2347C	123	5	2	3	0.781248	1.08855	1.06457	1.03305	0.792182	1	1	≥ 40.00	≤ 4.40
X021819	BCG_3215C	481	15	5	5	0.781715	0.881204	0.846627	0.967425	0.812726	1	1	≥ 40.00	≤ 4.40
X021819	BCG_2726	128	4	3	3	0.785811	1.21628	1.1222	1.15604	0.903937	1	1.38	≥ 40.00	≤ 4.40
X021819	BCG_2909C	730	26	8	13	0.7957	1.19181	1.19884	1.14059	1.01288	1	0.85	≥ 40.00	≤ 4.40
X021819	BCG_1681	104	5	2	5	0.797841	0.974372	0.955906	0.96227	1.04269	1	1.33	≥ 40.00	≤ 4.40
X021819	BCG_2529	296	4	4	4	0.802474	1.14023	1.01802	1.19196	0.850429	1	1.92	≥ 40.00	≤ 4.40
X021819	BCG_0896C	75	2	2	2	0.823497	1.13964	1.12712	1.02736	0.852245	1	0.84	≥ 40.00	≤ 4.40
X021819	BCG_1542	146	5	4	4	0.827033	1.20128	1.04822	1.20915	0.85873	1	1	≥ 40.00	≤ 4.40
X021819	BCG_0540	109	3	2	2	0.828341	1.47614	1.21229	1.45218	1.16141	1	0.97	≥ 40.00	≤ 4.40
X021819	BCG_3806	218	6	3	4	0.834033	1.26374	1.29363	1.31343	0.999112	1	1	≥ 40.00	≤ 4.40
X021819	BCG_3857	120	5	2	2	0.843362	0.856786	0.982972	0.817795	0.882363	1	2.31	≥ 40.00	≤ 4.40
X021819	BCG_2734C	73	3	2	2	0.843536	0.660777	1.12183	1.27633	0.751123	1	0.92	≥ 40.00	≤ 4.40
X021819	BCG_2377	375	16	4	10	0.846531	1.16735	1.08026	1.09986	1.02313	1	1	≥ 40.00	≤ 4.40
X021819	BCG_2217	93	3	2	2	0.851426	1.09065	1.18208	1.20419	1.09171	1	1	≥ 40.00	≤ 4.40
X021819	BCG_2500C	164	10	3	4	0.854172	1.18317	1.11782	1.23361	1.05025	1	1	≥ 40.00	≤ 4.40
X021819	BCG_3867C	70	2	2	2	0.856685	1.15306	1.07065	1.01885	1.01588	1	1	≥ 40.00	≤ 4.40
X021819	BCG_3866C	171	5	3	3	0.857167	1.10386	1.08771	0.977893	0.945813	1	1	≥ 40.00	≤ 4.40
X021819	BCG_0717	1707	54	28	38	0.868706	0.954586	0.98385	1.01171	0.833734	1	1	≥ 40.00	≤ 4.40
X021819	BCG_3525C	293	13	4	6	0.869774	1.29362	1.15229	1.29506	1.00621	1	1.1	≥ 40.00	≤ 4.40
X021819	BCG_0701	244	20	5	15	0.871591	1.17134	1.09118	1.16409	0.938223	1	0.92	≥ 40.00	≤ 4.40
X021819	BCG_0350C	249	13	3	6	0.872975	1.06957	0.949927	0.962929	1.03679	1	1	≥ 40.00	≤ 4.40
X021819	BCG_0579	451	23	4	11	0.874002	1.116	1.18849	1.06124	1.1576	1	1	≥ 40.00	≤ 4.40
X021819	BCG_2521C	1355	43	18	30	0.874582	0.777662	1.01117	0.879395	0.872013	1	1	≥ 40.00	≤ 4.40
X021819	BCG_1705C	40	3	2	2	0.880749	0.927556	0.987234	1.02848	0.960053	1	1.31	≥ 40.00	≤ 4.40
X021819	BCG_3073C	198	6	4	4	0.881853	1.21552	1.19045	1.1062	0.98365	1	0.66	≥ 40.00	≤ 4.40
X021819	BCG_2801C	998	44	16	24	0.88449	0.965851	0.925075	1.00465	0.791066	1	1	≥ 40.00	≤ 4.40
X021819	BCG_1313	144	5	4	4	0.885146	1.06306	1.00168	0.968564	0.922112	1	1	≥ 40.00	≤ 4.40
X021819	BCG_2116C	101	3	2	2	0.885974	1.25861	1.42245	1.12337	0.973256	1	NA	≥ 40.00	≤ 4.40
X021819	BCG_0084	146	12	4	7	0.88719	1.34853	1.39643	1.22108	0.983297	1	1	≥ 40.00	≤ 4.40
X021819	BCG_2610C	156	5	3	4	0.887478	1.23133	1.33608	1.10888	0.926703	1	NA	≥ 40.00	≤ 4.40
X021819	BCG_2254	115	4	2	2	0.887925	1.13645	1.3737	1.56999	1.12787	1	NA	≥ 40.00	≤ 4.40
X021819	BCG_1813	270	10	6	7	0.891832	1.09697	1.16192	1.30063	1.07695	1	1	≥ 40.00	≤ 4.40
X021819	BCG_0264C	280	10	5	8	0.897266	1.11779	1.02927	1.24876	1.06467	1	1	≥ 40.00	≤ 4.40
X021819	BCG_1729	154	7	3	4	0.901812	1.24822	1.05362	1.17861	0.920743	1	1	≥ 40.00	≤ 4.40
X021819	BCG_1449	317	15	5	10	0.903112	0.97361	1.14764	1.04157	0.810179	1	NA	≥ 40.00	≤ 4.40
X021819	BCG_0005	219	9	4	4	0.903802	1.14711	1.03396	1.15905	0.698414	1	NA	≥ 40.00	≤ 4.40
X021819	BCG_0716	1362	48	15	24	0.907433	0.99446	0.976677	1.06537	0.852814	1	NA	≥ 40.00	≤ 4.40
X021819	BCG_3063C	80	4	2	2	0.90777	1.20319	0.809294	1.08998	1.0534	1	NA	≥ 40.00	≤ 4.40
X021819	BCG_3684C	150	5	2	2	0.908808	1.19353	0.925028	1.04137	0.936303	1	1	≥ 40.00	≤ 4.40
X021819	BCG_0613	262	8	4	5	0.9092	1.01117	1.01481	0.992849	0.936573	1	1	≥ 40.00	≤ 4.40
X021819	BCG_0252C	97	3	2	2	0.909986	1.49833	1.0811	1.2288	0.86812	1	NA	≥ 40.00	≤ 4.40
X021819	BCG_1233	117	3	2	3	0.911403	1.44128	1.20101	1.16105	0.991983	1	0.95	≥ 40.00	≤ 4.40
X021819	BCG_2251	110	3	2	2	0.914471	1.23283	1.03242	1.23251	1.15915	1	0.93	≥ 40.00	≤ 4.40
X021819	BCG_0165C	90	4	2	3	0.915168	1.26862	1.11303	1.33222	1.06712	1	1	≥ 40.00	≤ 4.40
X021819	BCG_0474C	182	4	4	4	0.915357	1.01243	1.14859	1.19345	0.719375	1	NA	≥ 40.00	≤ 4.40
X021819	BCG_2654C	143	4	2	2	0.918629	1.15696	1.13691	1.1399	1.1163	1	0.75	≥ 40.00	≤ 4.40
X021819	BCG_3640C	134	4	4	4	0.919935	1.18945	0.96009	1.1282	0.817411	1	NA	≥ 40.00	≤ 4.40
X021819	BCG_0766	369	13	6	7	0.920996	1.3129	1.06829	1.14351	0.976062	1	1	≥ 40.00	≤ 4.40
X021819	BCG_2237	1347	218	17	115	0.925773	0.886126	1.12695	1.02421	0.976102	1	1	≥ 40.00	≤ 4.40
X021819	BCG_0193	147	4	2	2	0.925897	1.17923	1.1378	1.08843	1.08751	1	1.03	≥ 40.00	≤ 4.40
X021819	BCG_2768C	53	4	2	2	0.925967	1.15138	0.922443	0.993664	0.882258	1	1	≥ 40.00	≤ 4.40
X021819	BCG_3074C	132	3	2	3	0.926943	1.00623	1.08591	1.02851	0.870875	1	NA	≥ 40.00	≤ 4.40
X021819	BCG_3376	201	8	2	3	0.927231	1.0604	1.22031	1.20408	0.866813	1	NA	≥ 40.00	≤ 4.40
X021819	BCG_3002C	100	4	2	3	0.927877	1.00561	1.08123	0.955455	0.756252	1	NA	≥ 40.00	≤ 4.40
X021819	BCG_2141C	122	5	3	3	0.932213	1.19596	1.23518	1.13858	0.835787	1	NA	≥ 40.00	≤ 4.40
X021819	BCG_0759	236	12	4	7	0.933897	0.998555	1.21917	1.23749	1.05899	1	1	≥ 40.00	≤ 4.40
X021819	BCG_2112C	309	10	2	2	0.934032	1.0913	0.983836	1.06227	0.8704	1	NA	≥ 40.00	≤ 4.40
X021819	BCG_0696C	53	2	2	2	0.93583	1.41564	1.02294	1.4128	0.986504	1	1.77	≥ 40.00	≤ 4.40
X021819	BCG_3780	279	6	2	2	0.936857	1.48338	1.20181	1.1989	0.937531	1	1.5	≥ 40.00	≤ 4.40
X021819	BCG_1559	114	3	2	2	0.937066	1.16933	1.4574	1.01203	0.837351	1	1	≥ 40.00	≤ 4.40
X021819	BCG_2522C	517	19	6	12	0.940778	0.944819	1.18845	0.951366	1.06662	1	1	≥ 40.00	≤ 4.40
X021819	BCG_3743	158	5	3	3	0.941745	1.11232	1.11343	1.08004	0.925191	1	0.55	≥ 40.00	≤ 4.40
X021819	BCG_2597	90	5	2	2	0.944428	1.43048	0.991322	1.04657	1.06374	1	1	≥ 40.00	≤ 4.40
X021819	BCG_0622	417	12	5	6	0.944639	1.27041	1.04611	1.05517	1.07899	1	1	≥ 40.00	≤ 4.40
X021819	BCG_1908C	698	26	11	19	0.949188	1.22463	1.03254	1.20973	1.24222	1	1	≥ 40.00	≤ 4.40
X021819	BCG_0731	118	5	2	3	0.953655	1.03111	0.968004	0.996201	1.06854	1	NA	≥ 40.00	≤ 4.40
X021819	BCG_1963C	146	3	3	3	0.957981	1.05596	1.03404	1.17275	1.02221	1	NA	≥ 40.00	≤ 4.40
X021819	BCG_0445C	169	5	3	3	0.958649	1.07599	1.19578	1.34469	0.978075	1	NA	≥ 40.00	≤ 4.40
X021819	BCG_2707C	54	2	2	2	0.958663	0.793183	0.833161	1.0606	0.858467	1	0.67	≥ 40.00	≤ 4.40
X021819	BCG_2988C	316	9	5	6	0.960124	0.972919	1.06449	1.25638	1.00372	1	NA	≥ 40.00	≤ 4.40
X021819	BCG_0591C	150	5	3	3	0.96256	1.26881	0.980199	1.31754	1.12725	1	NA	≥ 40.00	≤ 4.40
X021819	BCG_2255C	81	2	2	2	0.963456	1.18463	1.1325	1.12599	1.04447	1	0.52	≥ 40.00	≤ 4.40
X021819	BCG_1676	300	13	5	7	0.963966	0.946185	0.918425	0.885159	0.787678	1	1	≥ 40.00	≤ 4.40
X021819	BCG_2010C	114	2	2	2	0.964471	1.38218	1.24334	1.36508	1.00689	1	NA	≥ 40.00	≤ 4.40
X021819	BCG_2983C	103	4	2	2	0.966735	1.21065	1.05001	1.16817	0.921765	1	NA	≥ 40.00	≤ 4.40
X021819	BCG_3082C	115	3	2	2	0.966983	1.08017	1.30334	0.944355	0.94442	1	1	≥ 40.00	≤ 4.40
X021819	BCG_2132C	100	7	2	2	0.967958	1.47319	1.01924	1.22029	0.738008	1	NA	≥ 40.00	≤ 4.40
X021819	BCG_0804C	112	4	2	2	0.969793	1.05537	1.05488	1.35044	0.899379	1	1.25	≥ 40.00	≤ 4.40
X021819	BCG_0850C	282	6	4	5	0.970457	1.26372	1.06442	1.18072	0.91874	1	NA	≥ 40.00	≤ 4.40
X021819	BCG_3010	298	12	6	9	0.97069	1.28755	1.16335	1.42748	1.37984	1	1	≥ 40.00	≤ 4.40
X021819	BCG_1868C	102	13	2	3	0.971514	1.11598	1.35072	1.05898	1.02872	1	NA	≥ 40.00	≤ 4.40
X021819	BCG_1340C	153	3	2	2	0.972252	1.26087	1.16518	1.37218	1.12145	1	NA	≥ 40.00	≤ 4.40
X021819	BCG_3689	139	4	2	2	0.973725	1.22451	1.00131	1.33356	1.17697	1	NA	≥ 40.00	≤ 4.40
X021819	BCG_3706C	100	7	3	5	0.973846	1.16492	1.19133	1.27067	0.966042	1	2.14	≥ 40.00	≤ 4.40
X021819	BCG_3488C	645	34	7	15	0.97896	1.77079	1.28635	1.36628	1.14962	1	2.36	≥ 40.00	≤ 4.40
X021819	BCG_0554	170	6	5	5	0.980457	1.21681	1.62482	1.1922	0.720057	1	NA	≥ 40.00	≤ 4.40
X021819	BCG_0724	54	4	2	3	0.982154	1.081	0.970442	1.16936	0.730525	1	NA	≥ 40.00	≤ 4.40
X021819	BCG_1674	153	4	3	4	0.983898	1.3498	1.29288	1.25538	0.941016	1	NA	≥ 40.00	≤ 4.40
X021819	BCG_0621	231	8	4	5	0.984926	0.989986	0.93651	1.84518	0.879488	1	0.52	≥ 40.00	≤ 4.40
X021819	BCG_2553C	133	7	3	3	0.986065	1.16311	1.2247	1.20976	1.06215	1	NA	≥ 40.00	≤ 4.40
X021819	BCG_2496C	1214	40	17	21	0.987436	1.16474	1.09799	1.09948	0.74609	1	NA	≥ 40.00	≤ 4.40
X021819	BCG_2586	109	5	2	2	0.987607	1.42168	1.30075	1.24454	0.916211	1	NA	≥ 40.00	≤ 4.40
X021819	BCG_0377C	266	8	4	4	0.987638	0.880211	1.06446	0.968894	0.729797	1	NA	≥ 40.00	≤ 4.40
X021819	BCG_3102	245	6	4	4	0.98795	0.973368	1.0223	1.1261	1.00736	1	1	≥ 40.00	≤ 4.40
X021819	BCG_3794C	159	5	3	3	0.988545	1.41445	1.18281	1.27257	0.769863	1	NA	≥ 40.00	≤ 4.40
X021819	BCG_1463	103	4	2	2	0.988617	0.799501	0.797237	1.08732	0.86895	1	1	≥ 40.00	≤ 4.40
X021819	BCG_2881C	68	2	2	2	0.989833	1.38015	1.09337	1.06127	0.845572	1	NA	≥ 40.00	≤ 4.40
X021819	BCG_0449C	145	4	3	3	0.99172	0.953	1.09786	0.970651	0.889058	1	NA	≥ 40.00	≤ 4.40
X021819	BCG_2231	568	14	8	11	0.993086	1.17695	0.992203	1.12241	0.735575	1	NA	≥ 40.00	≤ 4.40
X021819	BCG_1498	467	9	6	8	0.994065	1.28451	1.21929	1.27271	0.882922	1	NA	≥ 40.00	≤ 4.40
X021819	BCG_2050C	208	10	3	5	0.998358	1.30098	1.21973	1.40655	0.972635	1	1	≥ 40.00	≤ 4.40
X021819	BCG_2952	181	7	2	2	0.999185	1.22226	1.41097	1.48003	0.957628	1	1	≥ 40.00	≤ 4.40
X021819	BCG_1680	188	8	4	6	0.999634	1.04559	1.00482	1.15983	0.889869	1	NA	≥ 40.00	≤ 4.40
X021819	BCG_2716	432	18	8	10	0.999966	1.17967	1.05701	1.07398	0.804282	1	NA	≥ 40.00	≤ 4.40
X021819	BCG_0754	438	13	6	7	1.00033	1.14699	1.10234	0.960171	0.880712	1	NA	≥ 40.00	≤ 4.40
X021819	BCG_2541C	180	12	5	8	1.00248	1.24452	1.15205	1.28196	1.00912	1	1	≥ 40.00	≤ 4.40
X021819	BCG_1958C	413	12	6	9	1.00444	1.52549	1.40366	1.37056	1.09271	1	NA	≥ 40.00	≤ 4.40
X021819	BCG_1140	307	11	4	5	1.00524	1.21106	1.15033	1.0949	1.08718	1	NA	≥ 40.00	≤ 4.40
X021819	BCG_3502C	249	7	4	5	1.00546	1.0396	1.31146	1.21479	1.04996	1	1	≥ 40.00	≤ 4.40
X021819	BCG_2686	63	3	2	2	1.00636	1.3453	1.14085	1.28848	1.01187	1	NA	≥ 40.00	≤ 4.40
X021819	BCG_3524C	115	6	2	4	1.0066	1.00022	1.16166	1.03955	1.09312	1	1.61	≥ 40.00	≤ 4.40
X021819	BCG_0212	235	3	3	3	1.00715	1.38265	1.17912	1.28947	0.9203	1	NA	≥ 40.00	≤ 4.40
X021819	BCG_0771	300	13	4	5	1.01143	1.23495	0.95491	1.03641	0.918716	1	NA	≥ 40.00	≤ 4.40
X021819	BCG_3453C	72	2	2	2	1.01213	1.07828	1.06411	1.14054	1.18666	1	1	≥ 40.00	≤ 4.40
X021819	BCG_2937C	377	12	7	8	1.01267	1.37156	1.19128	1.07767	0.901924	1	NA	≥ 40.00	≤ 4.40
X021819	BCG_1169C	237	7	3	5	1.01354	1.15498	1.08932	1.1261	0.963586	1	NA	≥ 40.00	≤ 4.40
X021819	BCG_2585	233	8	4	5	1.01518	1.01318	1.09317	1.05164	0.946942	1	NA	≥ 40.00	≤ 4.40
X021819	BCG_1610	209	5	4	4	1.0156	1.21832	1.22059	1.27697	1.09391	1	NA	≥ 40.00	≤ 4.40
X021819	BCG_1803C	163	5	4	4	1.01685	1.13935	1.08197	1.02292	0.921143	1	NA	≥ 40.00	≤ 4.40
X021819	BCG_2612	188	5	4	4	1.01705	0.993279	1.02457	1.15281	0.744413	1	NA	≥ 40.00	≤ 4.40
X021819	BCG_0497C	151	5	2	2	1.01879	1.14665	1.00131	1.04821	0.758887	1	NA	≥ 40.00	≤ 4.40
X021819	BCG_0762	148	4	3	4	1.01908	1.10089	1.09407	1.08956	1.04145	1	NA	≥ 40.00	≤ 4.40
X021819	BCG_0451C	90	2	2	2	1.02051	1.2801	1.13874	1.16781	1.01439	1	NA	≥ 40.00	≤ 4.40
X021819	BCG_1357	578	24	8	12	1.02169	0.879315	0.995064	0.950888	0.800504	1	NA	≥ 40.00	≤ 4.40
X021819	BCG_1689	126	5	3	4	1.02264	1.04213	1.09496	1.19766	0.728821	1	NA	≥ 40.00	≤ 4.40
X021819	BCG_0076C	92	3	2	3	1.02692	1.2729	1.15993	1.14976	0.93449	1	NA	≥ 40.00	≤ 4.40
X021819	BCG_3909	124	6	2	6	1.02814	1.0704	1.06853	1.18615	0.868865	1	NA	≥ 40.00	≤ 4.40
X021819	BCG_0044C	218	11	4	5	1.02826	1.12466	1.1392	1.15519	0.986374	1	NA	≥ 40.00	≤ 4.40
X021819	BCG_2985	125	3	3	3	1.02938	0.985121	1.19704	0.919611	0.825244	1	NA	≥ 40.00	≤ 4.40
X021819	BCG_2300	190	7	3	4	1.03144	1.24499	1.08654	1.25918	1.01016	1	NA	≥ 40.00	≤ 4.40
X021819	BCG_1667	389	15	9	11	1.03339	1.06628	1.07901	1.16441	0.873651	1	NA	≥ 40.00	≤ 4.40
X021819	BCG_0687	51	2	2	2	1.03341	1.3827	1.19044	1.17628	0.958143	1	NA	≥ 40.00	≤ 4.40
X021819	BCG_2464C	517	17	6	7	1.03417	0.943763	0.992611	0.918867	0.693421	1	NA	≥ 40.00	≤ 4.40
X021819	BCG_3508C	179	7	3	4	1.03541	1.31888	1.197	1.32452	0.996152	1	NA	≥ 40.00	≤ 4.40
X021819	BCG_2200C	280	9	4	6	1.0367	1.09759	1.23827	1.19544	1.09231	1	NA	≥ 40.00	≤ 4.40
X021819	BCG_2745C	61	4	2	2	1.03784	1.15122	1.02813	1.13012	1.03163	1	NA	≥ 40.00	≤ 4.40
X021819	BCG_1354	158	7	2	3	1.03983	1.26618	1.22512	1.19566	0.9233	1	NA	≥ 40.00	≤ 4.40
X021819	BCG_2603C	90	5	2	2	1.04007	1.3548	1.22338	1.15648	0.850957	1	NA	≥ 40.00	≤ 4.40
X021819	BCG_1968C	84	4	2	2	1.04113	1.12642	1.16994	1.08421	1.05385	1	NA	≥ 40.00	≤ 4.40
X021819	BCG_0417	149	6	3	4	1.04286	1.40934	1.24608	1.59415	1.21557	1	NA	≥ 40.00	≤ 4.40
X021819	BCG_3428C	156	4	3	3	1.04301	1.20013	1.28586	1.20026	0.919552	1	NA	≥ 40.00	≤ 4.40
X021819	BCG_3648C	183	7	3	4	1.04537	1.47814	1.21471	1.18458	0.92901	1	NA	≥ 40.00	≤ 4.40
X021819	BCG_2760C	894	27	10	15	1.04731	1.31708	1.12641	1.13922	1.00636	1	NA	≥ 40.00	≤ 4.40
X021819	BCG_1917C	180	8	4	4	1.04816	1.17786	1.30104	1.30042	1.29425	1	NA	≥ 40.00	≤ 4.40
X021819	BCG_3299	107	7	2	2	1.04933	1.08522	1.00905	1.11731	0.808746	1	NA	≥ 40.00	≤ 4.40
X021819	BCG_3661C	637	20	9	13	1.0517	1.0789	1.07466	1.13788	0.710708	1	NA	≥ 40.00	≤ 4.40
X021819	BCG_0509	287	5	4	4	1.05181	1.38079	1.37946	1.39195	0.961204	1	NA	≥ 40.00	≤ 4.40
X021819	BCG_3008C	250	8	3	3	1.05197	1.50347	1.25853	1.19585	0.911218	1	NA	≥ 40.00	≤ 4.40
X021819	BCG_2334C	44	2	2	2	1.05409	1.12546	1.17994	1.16098	0.724365	1	NA	≥ 40.00	≤ 4.40
X021819	BCG_2214C	154	4	2	4	1.0543	1.29235	1.14363	1.09704	0.798194	1	NA	≥ 40.00	≤ 4.40
X021819	BCG_0573	221	8	4	5	1.05495	1.40548	1.13832	1.26506	0.95282	1	NA	≥ 40.00	≤ 4.40
X021819	BCG_0324	110	4	3	3	1.0556	0.935487	1.03357	1.04242	0.953687	1	NA	≥ 40.00	≤ 4.40
X021819	BCG_1305C	175	6	3	4	1.05806	1.32307	1.0837	1.42644	1.11344	1	NA	≥ 40.00	≤ 4.40
X021819	BCG_1039	82	3	2	3	1.05991	1.35471	1.42493	1.30809	0.976976	1	NA	≥ 40.00	≤ 4.40
X021819	BCG_1954	629	21	10	13	1.06008	1.29031	1.16901	1.26223	0.728832	1	NA	≥ 40.00	≤ 4.40
X021819	BCG_0032	151	8	3	5	1.06118	1.4199	1.30506	1.2662	0.831493	1	NA	≥ 40.00	≤ 4.40
X021819	BCG_1067	97	5	2	3	1.06215	1.21038	1.22176	1.21908	1.14295	1	NA	≥ 40.00	≤ 4.40
X021819	BCG_1367	330	10	6	7	1.0624	1.45439	1.19925	1.28368	0.933552	1	NA	≥ 40.00	≤ 4.40
X021819	BCG_3901C	111	3	3	3	1.06298	1.52374	1.48105	1.67086	0.99822	1	NA	≥ 40.00	≤ 4.40
X021819	BCG_3814C	84	3	2	2	1.06331	1.31141	1.18795	1.25011	0.830592	1	NA	≥ 40.00	≤ 4.40
X021819	BCG_2767	160	5	4	5	1.06372	1.33328	0.985444	1.14386	1.13762	1	1	≥ 40.00	≤ 4.40
X021819	BCG_2545C	2346	69	33	43	1.06485	1.14456	0.99533	1.03811	0.837522	1	NA	≥ 40.00	≤ 4.40
X021819	BCG_2930C	95	4	2	4	1.06734	1.39795	1.22215	1.22105	0.928029	1	NA	≥ 40.00	≤ 4.40
X021819	BCG_1334	168	6	5	6	1.06766	1.28778	1.13636	1.08358	0.992416	1	NA	≥ 40.00	≤ 4.40
X021819	BCG_1699	561	19	6	10	1.06891	1.01909	1.02695	1.0156	0.978106	1	NA	≥ 40.00	≤ 4.40
X021819	BCG_0248	134	3	2	2	1.07218	1.19851	1.20165	1.17271	0.780969	1	NA	≥ 40.00	≤ 4.40
X021819	BCG_0079C	66	3	2	2	1.0732	1.04075	1.16887	1.38807	0.981504	1	1	≥ 40.00	≤ 4.40
X021819	BCG_2972C	327	9	3	4	1.074	1.45731	1.33144	1.54703	1.2719	1	NA	≥ 40.00	≤ 4.40
X021819	BCG_2925C	274	10	6	6	1.07536	1.2897	1.107	1.03103	1.00806	1	NA	≥ 40.00	≤ 4.40
X021819	BCG_0703	78	2	2	2	1.07572	1.12541	1.10974	1.14057	1.09012	1	NA	≥ 40.00	≤ 4.40
X021819	BCG_3385	70	4	2	2	1.07705	1.25653	1.18423	1.21469	0.951179	1	NA	≥ 40.00	≤ 4.40
X021819	BCG_0944	127	5	2	2	1.07867	0.953993	1.3024	1.00822	0.934395	1	1	≥ 40.00	≤ 4.40
X021819	BCG_3298	157	5	2	3	1.08033	1.2644	1.0579	1.27965	1.11744	1	NA	≥ 40.00	≤ 4.40
X021819	BCG_0764	368	15	7	13	1.081	1.36643	1.13355	1.19674	1.01879	1	NA	≥ 40.00	≤ 4.40
X021819	BCG_3844	136	8	2	3	1.08273	1.37998	1.21507	1.3278	1.31203	1	NA	≥ 40.00	≤ 4.40
X021819	BCG_2218C	329	10	4	6	1.08281	1.54959	1.35733	1.402	0.914311	1	NA	≥ 40.00	≤ 4.40
X021819	BCG_1555	128	6	3	3	1.0859	1.04346	1.03876	1.14455	0.726444	1	NA	≥ 40.00	≤ 4.40
X021819	BCG_1770	184	10	6	6	1.08854	1.4642	1.27352	1.18587	0.97386	1	NA	≥ 40.00	≤ 4.40
X021819	BCG_0086	142	8	3	5	1.08891	1.36722	1.13136	1.27106	1.0187	1	NA	≥ 40.00	≤ 4.40
X021819	BCG_1556	134	4	2	2	1.08978	1.11015	0.933002	1.0475	0.719987	1	NA	≥ 40.00	≤ 4.40
X021819	BCG_2780C	494	36	9	16	1.09194	1.07768	1.16456	1.0739	1.02069	1	NA	≥ 40.00	≤ 4.40
X021819	BCG_1153	301	15	5	8	1.09349	1.34287	1.33222	1.18176	0.956471	1	NA	≥ 40.00	≤ 4.40
X021819	BCG_3305C	813	48	9	22	1.09373	0.988596	1.23697	1.02042	0.959434	1	1	≥ 40.00	≤ 4.40
X021819	BCG_0756	330	12	4	8	1.09399	1.17455	1.22859	1.05715	0.983285	1	NA	≥ 40.00	≤ 4.40
X021819	BCG_3778C	168	6	3	5	1.0951	1.44185	1.55795	1.13913	1.01915	1	NA	≥ 40.00	≤ 4.40
X021819	BCG_2578C	526	18	8	9	1.09514	1.19485	1.1283	1.19413	0.795313	1	NA	≥ 40.00	≤ 4.40
X021819	BCG_1905C	235	6	5	6	1.09544	1.50136	1.28709	1.35462	1.05572	1	NA	≥ 40.00	≤ 4.40
X021819	BCG_0957	325	9	2	3	1.09638	1.48553	1.07318	1.11513	1.17383	1	NA	≥ 40.00	≤ 4.40
X021819	BCG_0006	760	25	13	17	1.0979	1.09733	1.12704	1.1848	0.778945	1	NA	≥ 40.00	≤ 4.40
X021819	BCG_3770	186	7	4	4	1.09964	1.30468	1.17332	1.24973	0.858537	1	NA	≥ 40.00	≤ 4.40
X021819	BCG_1050	43	3	2	3	1.10164	1.18015	1.15345	1.03648	0.92956	1	NA	≥ 40.00	≤ 4.40
X021819	BCG_2277	70	3	2	2	1.10177	1.32393	1.08256	1.04442	0.787279	1	NA	≥ 40.00	≤ 4.40
X021819	BCG_1721	156	4	2	2	1.10253	1.39114	1.15116	1.22958	0.731206	1	NA	≥ 40.00	≤ 4.40
X021819	BCG_2428	50	2	2	2	1.10271	0.972044	1.03362	0.89767	0.876025	1	NA	≥ 40.00	≤ 4.40
X021819	BCG_2229	958	31	11	17	1.10386	1.1583	1.44122	1.0948	1.17747	1	NA	≥ 40.00	≤ 4.40
X021819	BCG_2993	178	4	3	4	1.1052	1.21622	1.24061	1.28806	1.08399	1	NA	≥ 40.00	≤ 4.40
X021819	BCG_1322	142	5	2	2	1.11067	1.27106	1.13957	1.32714	1.0508	1	NA	≥ 40.00	≤ 4.40
X021819	BCG_1138C	380	12	5	9	1.11081	1.33497	1.33866	1.37152	1.02163	1	NA	≥ 40.00	≤ 4.40
X021819	BCG_3294C	138	5	3	4	1.11277	1.23827	1.27837	1.06394	1.08071	1	NA	≥ 40.00	≤ 4.40
X021819	BCG_1862	127	3	2	2	1.11482	1.36034	1.28154	1.16353	1.009	1	NA	≥ 40.00	≤ 4.40
X021819	BCG_0566C	83	3	2	2	1.11633	1.19768	1.47039	1.09392	1.07926	1	NA	≥ 40.00	≤ 4.40
X021819	BCG_0735	243	4	4	4	1.12266	1.33466	1.10729	1.08303	0.907163	1	NA	≥ 40.00	≤ 4.40
X021819	BCG_0048C	171	5	3	3	1.12271	1.41932	1.22268	1.2397	0.853441	1	NA	≥ 40.00	≤ 4.40
X021819	BCG_0925	497	15	9	11	1.12282	1.44326	1.28141	1.27545	0.891109	1	NA	≥ 40.00	≤ 4.40
X021819	BCG_2147C	261	9	5	7	1.1235	1.1802	1.04161	0.979834	1.18188	1	NA	≥ 40.00	≤ 4.40
X021819	BCG_2232	189	5	2	2	1.12377	1.48748	1.49445	1.29472	0.981163	1	NA	≥ 40.00	≤ 4.40
X021819	BCG_3649	247	9	5	6	1.12393	1.36996	1.28589	1.21471	0.929562	1	NA	≥ 40.00	≤ 4.40
X021819	BCG_2712C	162	2	2	2	1.12411	1.27338	1.2921	1.30849	1.03579	1	NA	≥ 40.00	≤ 4.40
X021819	BCG_1458C	80	3	2	3	1.1258	1.00538	1.03759	0.952755	0.892853	1	NA	≥ 40.00	≤ 4.40
X021819	BCG_1444	143	4	2	3	1.12765	1.27714	1.33865	1.1598	0.992382	1	NA	≥ 40.00	≤ 4.40
X021819	BCG_0689	204	12	5	6	1.13088	1.25027	1.09811	1.10297	0.986861	1	NA	≥ 40.00	≤ 4.40
X021819	BCG_0175	182	7	3	4	1.13181	1.21707	1.0592	1.15658	1.12753	1	NA	≥ 40.00	≤ 4.40
X021819	BCG_2943C	510	19	9	10	1.13347	1.05486	1.03349	0.966728	0.811255	1	NA	≥ 40.00	≤ 4.40
X021819	BCG_3662C	175	10	4	9	1.13582	1.21677	1.00453	1.03945	0.952004	1	NA	≥ 40.00	≤ 4.40
X021819	BCG_0774	157	4	2	2	1.13651	1.46074	1.49148	1.47823	1.09317	1	NA	≥ 40.00	≤ 4.40
X021819	BCG_0829	69	2	2	2	1.13773	1.02667	1.2885	1.06553	0.831793	1	NA	≥ 40.00	≤ 4.40
X021819	BCG_3904	179	7	4	5	1.13831	1.39609	1.33666	1.31071	0.924198	1	NA	≥ 40.00	≤ 4.40
X021819	BCG_2070C	228	6	4	5	1.13866	1.13317	1.17549	1.13285	1.12262	1	NA	≥ 40.00	≤ 4.40
X021819	BCG_1872C	551	27	10	17	1.14188	1.13387	1.21539	1.17849	0.877846	1	NA	≥ 40.00	≤ 4.40
X021819	BCG_1117	140	4	4	4	1.14243	1.24734	1.16406	1.1012	0.994053	1	NA	≥ 40.00	≤ 4.40
X021819	BCG_3747C	86	3	2	2	1.14269	1.30151	1.30452	1.2413	0.997402	1	NA	≥ 40.00	≤ 4.40
X021819	BCG_1649	165	5	3	5	1.14293	1.43582	1.30454	1.45201	1.05871	1	NA	≥ 40.00	≤ 4.40
X021819	BCG_3521C	143	8	2	6	1.14325	1.6231	1.2688	1.32353	1.23182	1	NA	≥ 40.00	≤ 4.40
X021819	BCG_0809	116	2	2	2	1.1433	1.54456	1.43235	1.3009	1.01757	1	NA	≥ 40.00	≤ 4.40
X021819	BCG_3005	419	14	6	7	1.14335	1.28812	1.15028	1.05922	0.748027	1	NA	≥ 40.00	≤ 4.40
X021819	BCG_2465C	261	5	5	5	1.14588	1.4654	1.33137	1.25617	0.960643	1	NA	≥ 40.00	≤ 4.40
X021819	BCG_0923	134	5	2	3	1.14621	1.40648	1.22327	1.36256	1.2227	1	NA	≥ 40.00	≤ 4.40
X021819	BCG_3863C	228	6	4	5	1.1465	1.06925	1.00368	1.12693	0.902584	1	NA	≥ 40.00	≤ 4.40
X021819	BCG_3855	94	4	3	3	1.14652	0.905042	1.05508	1.04862	0.876333	1	NA	≥ 40.00	≤ 4.40
X021819	BCG_1194C	946	27	13	19	1.14652	1.14742	1.20315	1.21566	0.861186	1	NA	≥ 40.00	≤ 4.40
X021819	BCG_0507	176	5	3	3	1.14689	1.52415	1.3277	1.40454	0.800273	1	NA	≥ 40.00	≤ 4.40
X021819	BCG_1368	487	19	11	13	1.14793	1.35458	1.21569	1.24483	0.885798	1	NA	≥ 40.00	≤ 4.40
X021819	BCG_0625C	176	8	4	5	1.14811	1.40549	1.46849	1.36906	1.0342	1	NA	≥ 40.00	≤ 4.40
X021819	BCG_3974C	73	2	2	2	1.15002	1.0993	1.18826	1.26692	1.10546	1	NA	≥ 40.00	≤ 4.40
X021819	BCG_2146C	310	8	5	6	1.15531	1.35326	1.2098	1.26954	1.06577	1	NA	≥ 40.00	≤ 4.40
X021819	BCG_1579C	359	15	10	10	1.15611	1.36435	1.06271	1.12244	0.861868	1	NA	≥ 40.00	≤ 4.40
X021819	BCG_3935C	191	6	3	5	1.15636	1.53369	1.57768	1.56273	1.00593	1	NA	≥ 40.00	≤ 4.40
X021819	BCG_1854C	315	10	6	9	1.1569	1.53464	1.36668	1.35783	1.04486	1	NA	≥ 40.00	≤ 4.40
X021819	BCG_2709C	82	2	2	2	1.16153	0.974968	1.07983	0.952844	0.814618	1	NA	≥ 40.00	≤ 4.40
X021819	BCG_0567	256	9	3	4	1.1629	1.43487	1.25892	1.26664	1.10428	1	NA	≥ 40.00	≤ 4.40
X021819	BCG_1221C	200	5	3	5	1.16485	0.949126	1.1787	1.03574	0.81983	1	NA	≥ 40.00	≤ 4.40
X021819	BCG_3197C	146	4	2	2	1.16543	1.16878	1.28258	1.14008	1.12918	1	NA	≥ 40.00	≤ 4.40
X021819	BCG_2882C	358	14	6	10	1.16768	1.04408	1.26227	1.10766	1.09814	1	NA	≥ 40.00	≤ 4.40
X021819	BCG_3058C	222	9	4	5	1.16811	1.22746	1.21085	1.03967	1.01132	1	NA	≥ 40.00	≤ 4.40
X021819	BCG_2556C	82	3	3	3	1.17104	1.44758	1.28228	1.25935	0.938852	1	NA	≥ 40.00	≤ 4.40
X021819	BCG_3072C	157	7	2	3	1.17203	1.46117	1.40354	1.28771	0.958103	1	NA	≥ 40.00	≤ 4.40
X021819	BCG_3052C	361	11	4	6	1.17408	1.44949	1.44656	1.56849	1.15178	1	NA	≥ 40.00	≤ 4.40
X021819	BCG_1947C	348	14	7	10	1.1741	1.14104	1.107	1.26333	0.736139	1	NA	≥ 40.00	≤ 4.40
X021819	BCG_1599	91	2	2	2	1.17488	1.39033	1.3433	1.32709	0.905526	1	NA	≥ 40.00	≤ 4.40
X021819	BCG_2120	72	4	2	2	1.17652	0.983945	1.00858	0.9451	1.01266	1	NA	≥ 40.00	≤ 4.40
X021819	BCG_2684	658	23	6	8	1.17749	1.10533	1.28684	1.00796	1.02673	1	NA	≥ 40.00	≤ 4.40
X021819	BCG_0023C	332	6	4	4	1.18044	1.0747	1.3302	0.994063	0.845331	1	NA	≥ 40.00	≤ 4.40
X021819	BCG_3340C	172	8	2	2	1.18056	1.2009	1.26082	1.19669	1.01757	1	NA	≥ 40.00	≤ 4.40
X021819	BCG_2162C	531	19	9	15	1.18096	1.25917	1.27815	1.44314	0.914375	1	NA	≥ 40.00	≤ 4.40
X021819	BCG_0780	115	2	2	2	1.18113	1.36357	1.45442	1.30425	0.916923	1	NA	≥ 40.00	≤ 4.40
X021819	BCG_2166C	61	3	2	2	1.18138	1.24168	0.994881	1.20527	0.968115	1	NA	≥ 40.00	≤ 4.40
X021819	BCG_0087	137	5	3	5	1.18169	1.32921	1.10626	1.22209	0.86983	1	NA	≥ 40.00	≤ 4.40
X021819	BCG_0769	354	18	7	15	1.18193	1.21039	1.08648	1.18365	1.01733	1	NA	≥ 40.00	≤ 4.40
X021819	BCG_1537C	543	16	10	15	1.18194	1.19503	1.25938	1.28208	0.798747	1	NA	≥ 40.00	≤ 4.40
X021819	BCG_0770	232	12	3	5	1.18222	1.33897	1.3081	1.28163	1.03169	1	NA	≥ 40.00	≤ 4.40
X021819	BCG_2539C	62	2	2	2	1.18301	1.71901	1.30614	1.51743	1.1502	1	NA	≥ 40.00	≤ 4.40
X021819	BCG_2650	242	13	4	6	1.18331	1.51048	1.48112	1.41833	0.954091	1	NA	≥ 40.00	≤ 4.40
X021819	BCG_1012	90	3	2	2	1.18372	1.60188	1.28646	1.1622	0.869974	1	NA	≥ 40.00	≤ 4.40
X021819	BCG_2067C	447	21	9	9	1.18373	1.06522	1.01398	1.01133	0.849874	1	NA	≥ 40.00	≤ 4.40
X021819	BCG_2782	202	8	3	3	1.18435	1.23549	1.39391	1.07945	1.23624	1	NA	≥ 40.00	≤ 4.40
X021819	BCG_0700	291	10	4	7	1.18483	1.20471	1.23097	1.12348	0.985567	1	NA	≥ 40.00	≤ 4.40
X021819	BCG_0121	215	10	4	5	1.18487	1.32855	1.21745	1.28736	1.07781	1	NA	≥ 40.00	≤ 4.40
X021819	BCG_0721	119	3	2	2	1.18521	1.39592	1.3391	1.27382	0.952044	1	NA	≥ 40.00	≤ 4.40
X021819	BCG_1546	359	8	5	8	1.18603	1.20285	1.18938	1.02268	0.884196	1	NA	≥ 40.00	≤ 4.40
X021819	BCG_2157C	157	6	3	5	1.18649	1.294	1.13526	1.11254	1.11415	1	NA	≥ 40.00	≤ 4.40
X021819	BCG_3522C	698	30	11	17	1.18701	1.3477	1.26029	1.22205	0.972873	1	NA	≥ 40.00	≤ 4.40
X021819	BCG_3754	56	2	2	2	1.18716	1.48899	1.21588	1.18872	1.03914	1	NA	≥ 40.00	≤ 4.40
X021819	BCG_1321C	105	3	2	2	1.18719	1.0221	0.978604	0.853376	0.852063	1	NA	≥ 40.00	≤ 4.40
X021819	BCG_2971C	217	6	4	4	1.18832	1.34915	1.22265	1.32132	0.956088	1	NA	≥ 40.00	≤ 4.40
X021819	BCG_0690	382	14	5	11	1.18842	1.33354	1.16446	1.15943	0.970231	1	NA	≥ 40.00	≤ 4.40
X021819	BCG_1641	230	6	3	3	1.18995	1.34849	1.16026	1.20362	1.01927	1	NA	≥ 40.00	≤ 4.40
X021819	BCG_3447	106	3	2	2	1.19122	1.25869	1.27698	1.40155	0.986087	1	NA	≥ 40.00	≤ 4.40
X021819	BCG_2019	117	5	2	3	1.1919	1.25343	1.30328	1.19385	0.98436	1	NA	≥ 40.00	≤ 4.40
X021819	BCG_3530	82	4	2	2	1.19194	1.58671	1.40462	1.34079	0.969082	1	NA	≥ 40.00	≤ 4.40
X021819	BCG_0685	111	4	3	4	1.19266	1.22366	1.27172	1.31889	1.05117	1	NA	≥ 40.00	≤ 4.40
X021819	BCG_3031C	158	7	3	3	1.19366	1.4629	1.2835	1.28136	0.809522	1	NA	≥ 40.00	≤ 4.40
X021819	BCG_2477C	519	12	8	10	1.1946	1.24862	1.30608	1.19076	0.940798	1	NA	≥ 40.00	≤ 4.40
X021819	BCG_2069	165	6	3	4	1.19494	1.16568	1.18916	1.14304	1.21859	1	NA	≥ 40.00	≤ 4.40
X021819	BCG_2497C	436	12	7	8	1.1956	1.26921	1.21854	1.21698	0.922658	1	NA	≥ 40.00	≤ 4.40
X021819	BCG_1452	136	4	3	3	1.19699	1.25607	1.15272	1.2649	0.966474	1	NA	≥ 40.00	≤ 4.40
X021819	BCG_1741C	65	2	2	2	1.19828	1.15947	1.07248	1.11024	0.92943	1	NA	≥ 40.00	≤ 4.40
X021819	BCG_3441	106	3	2	2	1.19858	1.39269	1.24835	1.18143	0.985908	1	NA	≥ 40.00	≤ 4.40
X021819	BCG_3880	95	2	2	2	1.19905	1.0432	1.22114	1.1594	0.988145	1	NA	≥ 40.00	≤ 4.40
X021819	BCG_0727	262	4	3	3	1.19932	1.42509	1.46645	1.43649	1.01165	1	NA	≥ 40.00	≤ 4.40
X021819	BCG_1668	1067	40	18	27	1.20037	1.37096	1.31445	1.22767	1.00695	1	NA	≥ 40.00	≤ 4.40
X021819	BCG_2312	340	15	5	7	1.20179	1.15778	1.24893	1.14523	1.02121	1	NA	≥ 40.00	≤ 4.40
X021819	BCG_3035	65	3	2	2	1.20239	1.18623	1.19177	1.03645	0.963889	1	NA	≥ 40.00	≤ 4.40
X021819	BCG_1830	91	3	2	2	1.20247	1.6218	1.19478	1.61698	1.00392	1	NA	≥ 40.00	≤ 4.40
X021819	BCG_0733	673	19	12	14	1.20342	1.23604	1.20079	1.26718	0.763569	1	NA	≥ 40.00	≤ 4.40
X021819	BCG_0280C	562	18	9	13	1.20442	1.4307	1.23617	1.27924	0.894633	1	NA	≥ 40.00	≤ 4.40
X021819	BCG_0531	160	3	3	3	1.20454	1.06866	1.09016	1.15093	0.877826	1	NA	≥ 40.00	≤ 4.40
X021819	BCG_3653C	148	5	2	2	1.20497	1.42785	1.32655	1.22748	0.976268	1	NA	≥ 40.00	≤ 4.40
X021819	BCG_3127C	233	10	5	7	1.20598	1.34997	1.03717	1.21899	1.13413	1	NA	≥ 40.00	≤ 4.40
X021819	BCG_2035	87	2	2	2	1.20667	1.36739	1.31014	1.20156	1.0262	1	NA	≥ 40.00	≤ 4.40
X021819	BCG_0869C	66	2	2	2	1.20742	1.22818	1.22785	1.20298	0.956233	1	NA	≥ 40.00	≤ 4.40
X021819	BCG_3324	157	6	3	3	1.2099	1.39012	1.27586	1.44214	1.09357	1	NA	≥ 40.00	≤ 4.40
X021819	BCG_2963	320	9	4	4	1.20995	1.3677	1.52555	1.3715	0.997224	1	NA	≥ 40.00	≤ 4.40
X021819	BCG_2964	286	8	5	6	1.21116	0.989894	0.944277	0.961323	0.87537	1	NA	≥ 40.00	≤ 4.40
X021819	BCG_1075C	129	7	3	3	1.212	1.23064	1.27222	1.05809	0.949577	1	NA	≥ 40.00	≤ 4.40
X021819	BCG_0773	276	5	3	4	1.21334	1.34611	1.12923	1.04744	0.880945	1	NA	≥ 40.00	≤ 4.40
X021819	BCG_3837	118	7	3	3	1.21354	1.3738	1.30147	1.30734	1.17583	1	NA	≥ 40.00	≤ 4.40
X021819	BCG_2557C	159	4	4	4	1.21437	1.46862	1.39643	1.20237	0.859516	1	NA	≥ 40.00	≤ 4.40
X021819	BCG_0547C	113	5	3	4	1.21587	1.36239	1.20248	1.1145	1.02356	1	NA	≥ 40.00	≤ 4.40
X021819	BCG_2080C	167	5	2	2	1.21617	1.4914	1.26961	1.25658	0.913505	1	NA	≥ 40.00	≤ 4.40
X021819	BCG_1919C	262	6	4	4	1.21648	1.29495	1.2987	1.27223	1.10095	1	NA	≥ 40.00	≤ 4.40
X021819	BCG_1509C	152	3	2	2	1.21919	1.5615	1.39913	1.39813	1.04359	1	NA	≥ 40.00	≤ 4.40
X021819	BCG_3487C	804	28	11	14	1.2215	1.42481	1.32236	1.35197	0.939325	1	NA	≥ 40.00	≤ 4.40
X021819	BCG_3529	336	8	4	4	1.22221	1.29319	1.35129	1.31036	0.965923	1	NA	≥ 40.00	≤ 4.40
X021819	BCG_2576C	315	11	5	6	1.22256	0.954953	1.21752	0.980938	1.01963	1	NA	≥ 40.00	≤ 4.40
X021819	BCG_0912	296	8	7	7	1.22269	1.30238	1.19777	1.25635	0.762748	1	NA	≥ 40.00	≤ 4.40
X021819	BCG_2731C	93	5	2	2	1.223	1.33072	1.13275	1.22828	1.06384	1	NA	≥ 40.00	≤ 4.40
X021819	BCG_3458C	205	4	2	2	1.2232	1.49457	1.29014	1.45524	1.04221	1	NA	≥ 40.00	≤ 4.40
X021819	BCG_0243C	410	15	9	11	1.22348	1.10459	1.0585	1.05646	0.888713	1	NA	≥ 40.00	≤ 4.40
X021819	BCG_3115	126	3	3	3	1.22383	1.35669	1.18311	1.18801	1.03627	1	NA	≥ 40.00	≤ 4.40
X021819	BCG_0611C	288	8	5	6	1.22433	1.36583	1.26521	1.18228	0.943942	1	NA	≥ 40.00	≤ 4.40
X021819	BCG_3739	285	7	4	4	1.22434	1.42152	1.34519	1.2549	0.94084	1	NA	≥ 40.00	≤ 4.40
X021819	BCG_0905C	67	5	2	2	1.22473	1.70709	1.52643	1.67829	1.08312	1	NA	≥ 40.00	≤ 4.40
X021819	BCG_3469	204	6	3	4	1.22496	1.3371	1.40177	1.23874	0.971955	1	NA	≥ 40.00	≤ 4.40
X021819	BCG_2241C	117	4	2	3	1.22535	1.41641	1.30012	1.23606	1.09405	1	NA	≥ 40.00	≤ 4.40
X021819	BCG_3367C	271	13	5	8	1.22573	1.41935	1.2361	1.30301	0.902495	1	NA	≥ 40.00	≤ 4.40
X021819	BCG_1951C	201	7	4	5	1.22815	1.53815	1.26879	1.26902	1.08134	1	NA	≥ 40.00	≤ 4.40
X021819	BCG_1209C	62	3	2	2	1.22845	0.936153	0.847608	0.914551	0.985804	1	1	≥ 40.00	≤ 4.40
X021819	BCG_1317	153	4	3	3	1.2292	1.39495	1.23495	1.15482	1.25299	1	NA	≥ 40.00	≤ 4.40
X021819	BCG_2127C	290	9	6	9	1.23153	1.5963	1.36199	1.27311	1.00393	1	NA	≥ 40.00	≤ 4.40
X021819	BCG_1691	167	5	2	2	1.23245	1.56182	1.36938	1.4356	1.00283	1	NA	≥ 40.00	≤ 4.40
X021819	BCG_0304C	164	13	3	3	1.23245	0.992653	1.1003	1.10147	0.805602	1	NA	≥ 40.00	≤ 4.40
X021819	BCG_2151C	121	3	3	3	1.23518	1.31062	1.28206	1.1963	1.023	1	NA	≥ 40.00	≤ 4.40
X021819	BCG_3412	85	5	3	3	1.23605	1.26433	1.2645	1.09345	0.976724	1	NA	≥ 40.00	≤ 4.40
X021819	BCG_1154	329	10	6	7	1.23704	1.43249	1.31872	1.26408	0.937723	1	NA	≥ 40.00	≤ 4.40
X021819	BCG_0437C	373	6	4	4	1.24022	1.23909	1.38514	1.24832	0.997435	1	NA	≥ 40.00	≤ 4.40
X021819	BCG_0479	1709	74	24	57	1.24084	1.50208	1.41388	1.39989	0.913471	1	NA	≥ 40.00	≤ 4.40
X021819	BCG_0183	543	17	8	10	1.24111	1.21987	1.17164	1.17356	1.05712	1	NA	≥ 40.00	≤ 4.40
X021819	BCG_3142	431	12	7	9	1.24139	1.39227	1.28583	1.26815	0.966822	1	NA	≥ 40.00	≤ 4.40
X021819	BCG_0835	55	5	2	2	1.24226	1.17338	1.09641	1.06309	0.992574	1	NA	≥ 40.00	≤ 4.40
X021819	BCG_3314	457	17	7	10	1.24309	1.05671	1.17396	1.06427	0.944274	1	NA	≥ 40.00	≤ 4.40
X021819	BCG_3978C	81	4	2	3	1.2446	1.55679	1.46319	1.33599	1.13115	1	NA	≥ 40.00	≤ 4.40
X021819	BCG_0691C	185	8	2	3	1.24542	1.27896	1.28524	1.18686	0.957287	1	NA	≥ 40.00	≤ 4.40
X021819	BCG_0732	295	14	4	5	1.24846	1.4366	1.20093	1.06475	0.950653	1	NA	≥ 40.00	≤ 4.40
X021819	BCG_1525	331	13	3	4	1.24848	1.2103	1.30733	1.22543	1.00853	1	NA	≥ 40.00	≤ 4.40
X021819	BCG_2114C	110	2	2	2	1.24943	1.51912	1.42926	1.34166	1.0632	1	NA	≥ 40.00	≤ 4.40
X021819	BCG_0811C	85	2	2	2	1.25002	0.944498	1.08016	0.87587	0.794271	1	NA	≥ 40.00	≤ 4.40
X021819	BCG_0226C	338	11	7	8	1.25037	1.40304	1.30688	1.35298	0.928915	1	NA	≥ 40.00	≤ 4.40
X021819	BCG_0568	135	4	2	2	1.25165	1.15336	1.15301	1.44733	0.8698	1	NA	≥ 40.00	≤ 4.40
X021819	BCG_2480C	185	8	2	5	1.25215	1.46909	1.37358	1.29815	0.9856	1	NA	≥ 40.00	≤ 4.40
X021819	BCG_1396	80	2	2	2	1.25261	1.17317	1.25408	1.16664	1.28782	1	NA	≥ 40.00	≤ 4.40
X021819	BCG_3171	224	8	4	5	1.2529	1.39765	1.38772	1.4412	1.05559	1	NA	≥ 40.00	≤ 4.40
X021819	BCG_1453	540	17	7	10	1.25335	1.4794	1.32315	1.34167	0.966636	1	NA	≥ 40.00	≤ 4.40
X021819	BCG_1080	490	14	7	9	1.25357	1.56879	1.27483	1.31932	0.918516	1	NA	≥ 40.00	≤ 4.40
X021819	BCG_2811C	152	6	5	5	1.25385	1.23579	1.06891	1.0614	0.85205	1	NA	≥ 40.00	≤ 4.40
X021819	BCG_1507C	154	5	2	3	1.25622	1.68692	1.52392	1.36071	1.08352	1	NA	≥ 40.00	≤ 4.40
X021819	BCG_3129C	64	4	2	2	1.2568	1.23374	1.42457	1.12556	0.906229	1	NA	≥ 40.00	≤ 4.40
X021819	BCG_2357	80	4	2	2	1.25809	1.33016	1.37235	1.16185	0.973423	1	NA	≥ 40.00	≤ 4.40
X021819	BCG_0963	130	5	2	4	1.25869	1.0271	1.06908	1.03062	1.00765	1	NA	≥ 40.00	≤ 4.40
X021819	BCG_0215	385	8	5	5	1.2593	1.24609	1.18929	1.1891	0.922299	1	NA	≥ 40.00	≤ 4.40
X021819	BCG_0097C	267	11	7	8	1.2604	1.2985	1.21106	1.23101	0.781698	1	NA	≥ 40.00	≤ 4.40
X021819	BCG_2549C	103	6	3	4	1.26173	1.52425	1.3276	1.45427	1.13389	1	NA	≥ 40.00	≤ 4.40
X021819	BCG_3862C	621	16	12	12	1.26374	1.26952	1.19919	1.23953	0.902091	1	NA	≥ 40.00	≤ 4.40
X021819	BCG_1005	387	16	8	16	1.26412	1.41807	1.36836	1.4098	0.907272	1	NA	≥ 40.00	≤ 4.40
X021819	BCG_1497	325	12	6	9	1.26484	1.50166	1.34996	1.33158	0.928691	1	NA	≥ 40.00	≤ 4.40
X021819	BCG_2803C	83	4	2	2	1.26557	1.45062	1.22967	1.34269	1.12005	1	NA	≥ 40.00	≤ 4.40
X021819	BCG_0614	87	2	2	2	1.26893	1.06613	1.39103	1.08765	0.974005	1	NA	≥ 40.00	≤ 4.40
X021819	BCG_3598C	101	2	2	2	1.26956	1.2645	1.3962	1.36132	0.924116	1	NA	≥ 40.00	≤ 4.40
X021819	BCG_3075C	216	11	5	6	1.26988	1.13991	1.17484	1.13173	0.744468	1	NA	≥ 40.00	≤ 4.40
X021819	BCG_3768C	133	4	2	2	1.27042	1.59235	1.46933	1.42742	0.970342	1	NA	≥ 40.00	≤ 4.40
X021819	BCG_2239C	189	10	4	5	1.27221	1.24887	1.22063	1.22993	0.931826	1	NA	≥ 40.00	≤ 4.40
X021819	BCG_2457C	303	10	5	5	1.27406	1.22432	1.25222	1.14623	0.883895	1	NA	≥ 40.00	≤ 4.40
X021819	BCG_2910C	412	9	5	5	1.275	1.49837	1.41166	1.42807	0.957818	1	NA	≥ 40.00	≤ 4.40
X021819	BCG_1074C	445	15	6	8	1.27582	1.49227	1.39905	1.41124	1.00513	1	NA	≥ 40.00	≤ 4.40
X021819	BCG_1118	89	2	2	2	1.27608	1.03406	0.988263	1.11166	0.897004	1	NA	≥ 40.00	≤ 4.40
X021819	BCG_3870C	229	8	3	4	1.27683	0.963147	1.16594	1.09011	0.976445	1	NA	≥ 40.00	≤ 4.40
X021819	BCG_1216	74	2	2	2	1.27699	1.257	1.27398	1.09704	0.985221	1	NA	≥ 40.00	≤ 4.40
X021819	BCG_1871C	338	8	4	5	1.27895	1.24255	1.27588	1.30016	0.882152	1	NA	≥ 40.00	≤ 4.40
X021819	BCG_1370	568	19	5	10	1.27968	1.5449	1.33243	1.39731	0.987075	1	NA	≥ 40.00	≤ 4.40
X021819	BCG_0861	123	6	3	4	1.28019	1.19041	1.33488	1.20166	1.14852	1	NA	≥ 40.00	≤ 4.40
X021819	BCG_1629	139	3	2	3	1.28117	1.27454	1.301	1.11432	0.997076	1	NA	≥ 40.00	≤ 4.40
X021819	BCG_0704	571	21	8	14	1.28133	1.24658	1.18843	1.17533	1.15623	1	NA	≥ 40.00	≤ 4.40
X021819	BCG_3686	191	5	3	4	1.28154	1.40398	1.4591	1.34935	0.959465	1	NA	≥ 40.00	≤ 4.40
X021819	BCG_1278C	123	3	2	3	1.28175	1.37908	1.38416	1.28417	1.1482	1	NA	≥ 40.00	≤ 4.40
X021819	BCG_2800C	236	6	3	3	1.282	1.30576	1.34267	1.1553	1.13148	1	NA	≥ 40.00	≤ 4.40
X021819	BCG_2235	228	5	2	3	1.28203	1.04232	1.3079	0.906445	1.00554	1	NA	≥ 40.00	≤ 4.40
X021819	BCG_3116	165	7	2	2	1.28361	0.98335	1.1028	1.02667	0.859272	1	NA	≥ 40.00	≤ 4.40
X021819	BCG_3303C	365	10	5	5	1.28362	1.3696	1.47898	1.3177	1.00245	1	NA	≥ 40.00	≤ 4.40
X021819	BCG_3583	242	7	3	3	1.28449	1.32411	1.43127	1.34604	1.21792	1	NA	≥ 40.00	≤ 4.40
X021819	BCG_2315C	282	14	6	8	1.28506	1.60341	1.23525	1.51812	1.27336	1	NA	≥ 40.00	≤ 4.40
X021819	BCG_3240C	153	7	2	3	1.2856	1.44299	1.15638	1.31434	1.25297	1	NA	≥ 40.00	≤ 4.40
X021819	BCG_1308C	596	24	8	9	1.28634	1.14939	1.20502	1.20798	0.787754	1	NA	≥ 40.00	≤ 4.40
X021819	BCG_0140C	206	6	3	3	1.2865	0.970272	1.20862	1.03355	0.862411	1	NA	≥ 40.00	≤ 4.40
X021819	BCG_1182	92	3	2	2	1.28653	1.45497	1.50051	1.19486	1.13251	1	NA	≥ 40.00	≤ 4.40
X021819	BCG_3471	167	7	3	6	1.28734	1.13505	1.12257	1.18378	0.786164	1	NA	≥ 40.00	≤ 4.40
X021819	BCG_2406	132	4	2	2	1.28974	1.47479	1.37464	1.25553	1.11729	1	NA	≥ 40.00	≤ 4.40
X021819	BCG_1227	194	7	4	4	1.28996	1.21256	1.416	1.53269	0.971112	1	NA	≥ 40.00	≤ 4.40
X021819	BCG_2949C	360	10	6	7	1.28999	1.49038	1.30461	1.36396	0.958193	1	NA	≥ 40.00	≤ 4.40
X021819	BCG_1508C	121	5	3	4	1.29148	1.42158	1.31984	1.18608	0.938382	1	NA	≥ 40.00	≤ 4.40
X021819	BCG_0075C	114	6	2	2	1.29292	1.35969	1.27655	1.08647	0.7929	1	NA	≥ 40.00	≤ 4.40
X021819	BCG_3877C	152	4	2	2	1.29429	1.2837	1.29116	1.25994	1.22344	1	NA	≥ 40.00	≤ 4.40
X021819	BCG_0544	84	5	2	2	1.2947	1.41823	0.87888	1.4805	1.34589	1	NA	≥ 40.00	≤ 4.40
X021819	BCG_3782C	280	15	7	9	1.29783	1.36833	1.38747	1.23747	1.00711	1	NA	≥ 40.00	≤ 4.40
X021819	BCG_0331	92	5	2	2	1.29797	1.44485	1.38301	1.23869	1.0431	1	NA	≥ 40.00	≤ 4.40
X021819	BCG_2962C	1566	43	22	26	1.29818	1.13365	1.09133	1.10916	0.82928	1	NA	≥ 40.00	≤ 4.40
X021819	BCG_1159C	183	4	3	4	1.299	1.51	1.52476	1.43602	0.926681	1	NA	≥ 40.00	≤ 4.40
X021819	BCG_2316C	37	3	2	2	1.30114	1.15319	1.11262	0.999218	0.95894	1	NA	≥ 40.00	≤ 4.40
X021819	BCG_2890C	390	10	5	6	1.30127	1.58687	1.48296	1.49371	0.990827	1	NA	≥ 40.00	≤ 4.40
X021819	BCG_0948	356	14	6	8	1.30128	1.52046	4.3556	1.51888	1.00361	1	1	≥ 40.00	≤ 4.40
X021819	BCG_3023C	184	7	5	5	1.30144	1.60707	1.39149	1.36381	0.997733	1	NA	≥ 40.00	≤ 4.40
X021819	BCG_3853	257	11	3	5	1.30274	1.57503	1.15059	1.40081	1.25871	1	NA	≥ 40.00	≤ 4.40
X021819	BCG_0751	368	14	4	9	1.30293	1.11824	1.0997	0.989497	1.00128	1	NA	≥ 40.00	≤ 4.40
X021819	BCG_0081	133	6	4	4	1.30354	1.16826	1.29758	1.18164	0.804801	1	NA	≥ 40.00	≤ 4.40
X021819	BCG_3509C	135	7	2	3	1.30393	1.24094	1.1144	1.14392	1.02134	1	NA	≥ 40.00	≤ 4.40
X021819	BCG_0757	373	17	9	15	1.30423	1.25339	1.07835	1.15221	1.29447	1	NA	≥ 40.00	≤ 4.40
X021819	BCG_0282C	221	9	2	3	1.30769	1.29987	1.37792	1.34574	0.928715	1	NA	≥ 40.00	≤ 4.40
X021819	BCG_3742	68	4	2	2	1.30828	1.36455	1.21338	1.29267	1.13445	1	NA	≥ 40.00	≤ 4.40
X021819	BCG_3124C	94	2	2	2	1.30955	1.4905	1.41109	1.32392	1.04006	1	NA	≥ 40.00	≤ 4.40
X021819	BCG_1283	374	10	5	7	1.31134	1.46216	1.4462	1.4176	0.977023	1	NA	≥ 40.00	≤ 4.40
X021819	BCG_0784	84	3	2	3	1.31159	1.18783	1.21759	1.08968	0.888709	1	NA	≥ 40.00	≤ 4.40
X021819	BCG_2021C	137	5	2	2	1.31239	1.0058	1.1204	0.95725	0.950302	1	NA	≥ 40.00	≤ 4.40
X021819	BCG_3275C	173	5	2	2	1.31245	1.05642	1.37321	1.54547	1.28334	1	NA	≥ 40.00	≤ 4.40
X021819	BCG_3225C	111	3	2	2	1.31463	1.49064	1.35877	1.29126	1.16789	1	NA	≥ 40.00	≤ 4.40
X021819	BCG_2968C	610	16	11	12	1.31731	1.15572	1.09912	1.1259	0.829823	1	NA	≥ 40.00	≤ 4.40
X021819	BCG_0389	1192	47	19	32	1.31739	1.39248	1.26386	1.40334	0.881112	1	NA	≥ 40.00	≤ 4.40
X021819	BCG_0783	272	9	3	4	1.31782	1.2842	1.50523	1.29326	1.01798	1	NA	≥ 40.00	≤ 4.40
X021819	BCG_0253	299	9	7	8	1.31878	1.3856	1.38694	1.31625	0.945951	1	NA	≥ 40.00	≤ 4.40
X021819	BCG_2615C	123	4	3	3	1.31947	1.22359	1.28565	1.21206	0.865592	1	NA	≥ 40.00	≤ 4.40
X021819	BCG_1499	223	5	4	4	1.3202	1.53538	1.39289	1.37232	1.0012	1	NA	≥ 40.00	≤ 4.40
X021819	BCG_1445	308	7	6	6	1.32066	1.03472	1.07715	1.04194	0.83952	1	NA	≥ 40.00	≤ 4.40
X021819	BCG_0007	230	11	6	7	1.32234	1.5185	1.34828	1.26347	0.902143	1	NA	≥ 40.00	≤ 4.40
X021819	BCG_1136	182	6	3	4	1.32252	1.43718	1.45943	1.36128	0.956408	1	NA	≥ 40.00	≤ 4.40
X021819	BCG_1072C	79	3	2	3	1.32337	1.52176	1.21589	1.29851	0.86988	1	NA	≥ 40.00	≤ 4.40
X021819	BCG_1718	110	3	3	3	1.32362	1.41686	1.50052	1.27285	0.945901	1	NA	≥ 40.00	≤ 4.40
X021819	BCG_0502	273	10	5	8	1.32439	1.3754	1.28205	1.43584	0.986354	1	NA	≥ 40.00	≤ 4.40
X021819	BCG_0539	159	7	4	5	1.32489	1.19633	1.20682	1.25963	0.830204	1	NA	≥ 40.00	≤ 4.40
X021819	BCG_1682	203	11	3	8	1.32604	1.2454	1.23078	1.11763	0.989983	1	NA	≥ 40.00	≤ 4.40
X021819	BCG_3680C	160	5	2	4	1.32655	1.28991	1.36353	1.19454	1.10794	1	NA	≥ 40.00	≤ 4.40
X021819	BCG_1524	315	11	4	6	1.32672	1.29324	1.30589	1.23045	1.03752	1	NA	≥ 40.00	≤ 4.40
X021819	BCG_3170	93	3	2	3	1.32699	1.5335	1.82132	1.55264	1.08763	1	NA	≥ 40.00	≤ 4.40
X021819	BCG_1790	76	5	2	2	1.33152	1.08095	1.11883	1.04762	0.909185	1	NA	≥ 40.00	≤ 4.40
X021819	BCG_1300	484	12	6	8	1.33275	1.48675	1.39629	1.3374	0.967324	1	NA	≥ 40.00	≤ 4.40
X021819	BCG_1386	201	5	4	5	1.33398	1.54713	1.80978	1.54258	1.04274	1	NA	≥ 40.00	≤ 4.40
X021819	BCG_0578C	78	2	2	2	1.33474	1.20263	1.21578	0.98837	0.902372	1	NA	≥ 40.00	≤ 4.40
X021819	BCG_3312	275	7	4	4	1.33697	1.17077	1.27323	1.18243	0.92926	1	NA	≥ 40.00	≤ 4.40
X021819	BCG_3836	186	8	4	5	1.33718	1.44654	1.3676	1.40862	0.915691	1	NA	≥ 40.00	≤ 4.40
X021819	BCG_3523C	351	13	7	10	1.33779	1.15143	1.20603	1.18328	1.05947	1	NA	≥ 40.00	≤ 4.40
X021819	BCG_2487	539	10	7	7	1.33945	1.22297	1.39275	1.27712	0.95746	1	NA	≥ 40.00	≤ 4.40
X021819	BCG_1338	293	7	6	6	1.33996	1.57903	1.36929	1.50488	1.32721	1	NA	≥ 40.00	≤ 4.40
X021819	BCG_2649	388	15	5	9	1.34031	1.17044	1.09236	1.06291	0.997762	1	NA	≥ 40.00	≤ 4.40
X021819	BCG_2126C	248	4	2	2	1.34141	1.53474	1.35723	1.32878	1.11138	1	NA	≥ 40.00	≤ 4.40
X021819	BCG_3141	92	3	2	2	1.34164	1.18895	1.13055	1.03473	1.00149	1	NA	≥ 40.00	≤ 4.40
X021819	BCG_2587	85	4	2	3	1.34173	1.31374	1.49302	1.14742	1.08489	1	NA	≥ 40.00	≤ 4.40
X021819	BCG_1390	353	12	9	11	1.34273	1.18397	1.2035	1.13786	0.799145	1	NA	≥ 40.00	≤ 4.40
X021819	BCG_2903C	222	8	4	6	1.34314	1.4389	1.41523	1.26333	1.04246	1	NA	≥ 40.00	≤ 4.40
X021819	BCG_1369	239	8	2	3	1.34656	1.59061	1.43937	1.46155	1.05692	1	NA	≥ 40.00	≤ 4.40
X021819	BCG_1206	255	4	3	3	1.34736	1.43451	1.39079	1.49336	0.945564	1	NA	≥ 40.00	≤ 4.40
X021819	BCG_1688	129	7	2	4	1.34778	1.46428	1.38532	1.67313	1.1207	1	NA	≥ 40.00	≤ 4.40
X021819	BCG_0752	349	11	6	7	1.34844	1.32805	1.08605	1.16878	0.890544	1	NA	≥ 40.00	≤ 4.40
X021819	BCG_2911C	465	15	10	14	1.34887	1.31078	1.23916	1.19628	1.06126	1	NA	≥ 40.00	≤ 4.40
X021819	BCG_0009	231	9	3	3	1.34929	1.53611	1.55734	1.35747	1.13437	1	NA	≥ 40.00	≤ 4.40
X021819	BCG_3871C	106	5	2	2	1.35034	1.36018	1.34361	1.16525	0.861676	1	NA	≥ 40.00	≤ 4.40
X021819	BCG_0884C	296	16	7	12	1.35081	1.45029	1.39321	1.36366	0.958322	1	NA	≥ 40.00	≤ 4.40
X021819	BCG_3291	135	4	3	3	1.35245	1.49791	1.24947	1.51727	0.969507	1	NA	≥ 40.00	≤ 4.40
X021819	BCG_2628C	135	4	2	3	1.35417	1.42015	1.27329	1.17504	0.904821	1	NA	≥ 40.00	≤ 4.40
X021819	BCG_1890C	137	8	3	4	1.35589	1.22197	1.19526	1.17499	0.955032	1	NA	≥ 40.00	≤ 4.40
X021819	BCG_0108C	120	5	3	3	1.35664	1.27868	1.14796	1.21549	0.933508	1	NA	≥ 40.00	≤ 4.40
X021819	BCG_3407C	194	6	4	6	1.35771	1.3019	1.25044	1.14937	0.844491	1	NA	≥ 40.00	≤ 4.40
X021819	BCG_0462C	306	8	7	7	1.3591	1.40186	1.34656	1.42189	0.932888	1	NA	≥ 40.00	≤ 4.40
X021819	BCG_1454C	108	3	3	3	1.36136	1.19157	1.34632	1.1356	1.04128	1	NA	≥ 40.00	≤ 4.40
X021819	BCG_2269	170	6	3	3	1.36161	1.50538	1.15312	1.33127	1.06978	1	NA	≥ 40.00	≤ 4.40
X021819	BCG_3349C	160	4	3	3	1.36414	1.28127	1.23315	1.07724	0.919768	1	NA	≥ 40.00	≤ 4.40
X021819	BCG_1643	131	5	4	5	1.36427	1.34417	1.27872	1.24177	1.11028	1	NA	≥ 40.00	≤ 4.40
X021819	BCG_1343	94	5	2	4	1.36501	1.43278	1.3411	1.4375	1.06944	1	NA	≥ 40.00	≤ 4.40
X021819	BCG_0321	130	5	3	3	1.36579	1.16031	1.8762	1.11035	0.863061	1	NA	≥ 40.00	≤ 4.40
X021819	BCG_3356C	220	8	5	7	1.36639	1.241	1.28089	1.23709	0.993493	1	NA	≥ 40.00	≤ 4.40
X021819	BCG_3100C	107	7	2	2	1.36829	1.70709	1.56736	1.03635	0.862484	1	NA	≥ 40.00	≤ 4.40
X021819	BCG_1655	380	15	7	11	1.36921	1.51913	1.41795	1.43463	1.05159	1	NA	≥ 40.00	≤ 4.40
X021819	BCG_3674C	239	7	5	5	1.37024	1.04665	0.896882	0.938627	0.966719	1	1	≥ 40.00	≤ 4.40
X021819	BCG_1912	228	6	5	6	1.37078	1.42786	1.50682	1.28776	0.857592	1	NA	≥ 40.00	≤ 4.40
X021819	BCG_0401C	161	5	3	5	1.37147	1.38655	1.46456	1.2408	0.941412	1	NA	≥ 40.00	≤ 4.40
X021819	BCG_0877C	321	13	6	10	1.37196	1.45708	1.4592	1.41797	1.15521	1	NA	≥ 40.00	≤ 4.40
X021819	BCG_2193C	290	13	5	6	1.3727	1.38335	1.32559	1.18385	1.01923	1	NA	≥ 40.00	≤ 4.40
X021819	BCG_2639C	213	11	5	5	1.37444	1.09786	1.29818	1.12294	0.918938	1	NA	≥ 40.00	≤ 4.40
X021819	BCG_0695C	161	8	3	5	1.37484	1.02654	1.14938	0.938189	0.977626	1	NA	≥ 40.00	≤ 4.40
X021819	BCG_2950	145	5	3	4	1.37553	1.23548	1.45174	1.11918	1.12174	1	NA	≥ 40.00	≤ 4.40
X021819	BCG_3321	187	7	4	4	1.37573	1.43678	1.41474	1.34469	0.959822	1	NA	≥ 40.00	≤ 4.40
X021819	BCG_2117C	266	16	7	9	1.37648	1.36466	1.25113	1.26874	1.08954	1	NA	≥ 40.00	≤ 4.40
X021819	BCG_2924C	94	4	2	2	1.37685	1.33751	1.29559	1.34015	0.87209	1	NA	≥ 40.00	≤ 4.40
X021819	BCG_2208C	146	2	2	2	1.37687	1.4238	1.39418	1.14893	0.982217	1	NA	≥ 40.00	≤ 4.40
X021819	BCG_3856	70	3	3	3	1.37781	1.18166	1.11045	1.09508	0.946525	1	NA	≥ 40.00	≤ 4.40
X021819	BCG_0220	169	7	4	4	1.37842	1.49386	1.38363	1.39247	1.01358	1	NA	≥ 40.00	≤ 4.40
X021819	BCG_2223	77	2	2	2	1.38022	1.67813	1.30628	1.30197	0.95884	1	NA	≥ 40.00	≤ 4.40
X021819	BCG_2276C	162	6	4	5	1.38029	1.44079	1.40375	1.25157	0.943397	1	NA	≥ 40.00	≤ 4.40
X021819	BCG_0288C	141	5	3	3	1.38044	1.18488	1.46029	1.37135	1.16832	1	NA	≥ 40.00	≤ 4.40
X021819	BCG_2504	126	3	3	3	1.38076	1.10152	0.981665	0.969516	1.2481	1	NA	≥ 40.00	≤ 4.40
X021819	BCG_0955C	201	6	5	6	1.38224	1.42197	1.39461	1.34202	0.986808	1	NA	≥ 40.00	≤ 4.40
X021819	BCG_3054	227	7	4	6	1.38283	1.14129	1.11853	1.06272	1.15071	1	NA	≥ 40.00	≤ 4.40
X021819	BCG_0607	110	4	3	3	1.38411	1.44237	1.39997	1.29779	0.965813	1	NA	≥ 40.00	≤ 4.40
X021819	BCG_3051C	276	8	3	7	1.38466	1.54172	1.55342	1.49986	1.05699	1	NA	≥ 40.00	≤ 4.40
X021819	BCG_2415C	128	2	2	2	1.3848	1.34535	1.26375	1.28767	1.11444	1	NA	≥ 40.00	≤ 4.40
X021819	BCG_2631C	712	19	10	15	1.38597	1.64422	1.47963	1.45257	0.972753	1	NA	≥ 40.00	≤ 4.40
X021819	BCG_0501	94	4	2	2	1.38676	1.3784	1.30139	1.03342	1.07793	1	NA	≥ 40.00	≤ 4.40
X021819	BCG_1023	215	8	4	4	1.38789	1.02869	0.960537	1.00084	0.707418	1	NA	≥ 40.00	≤ 4.40
X021819	BCG_1787	96	2	2	2	1.38906	1.29603	1.41914	1.13802	0.956117	1	NA	≥ 40.00	≤ 4.40
X021819	BCG_0645C	78	3	2	3	1.38911	1.11893	1.18159	1.09933	1.01592	1	NA	≥ 40.00	≤ 4.40
X021819	BCG_3811C	149	4	2	2	1.38946	0.911978	1.22552	1.02833	0.960423	1	NA	≥ 40.00	≤ 4.40
X021819	BCG_3384	150	5	3	3	1.38967	1.20143	1.23351	1.21711	0.893948	1	NA	≥ 40.00	≤ 4.40
X021819	BCG_2689C	88	3	2	3	1.38977	1.34588	1.16161	1.33091	0.928437	1	NA	≥ 40.00	≤ 4.40
X021819	BCG_1573	89	3	3	3	1.39115	1.1805	1.41505	1.39589	0.860625	1	NA	≥ 40.00	≤ 4.40
X021819	BCG_1280C	75	3	3	3	1.39173	1.1277	1.08005	1.2146	0.97445	1	NA	≥ 40.00	≤ 4.40
X021819	BCG_3635C	198	5	4	5	1.39275	1.41467	1.38133	1.28206	0.973279	1	NA	≥ 40.00	≤ 4.40
X021819	BCG_1808	61	3	2	2	1.39328	1.16658	1.15092	1.03026	1.01225	1	NA	≥ 40.00	≤ 4.40
X021819	BCG_0184	252	9	4	7	1.39356	1.26714	1.35965	1.20772	0.918134	1	NA	≥ 40.00	≤ 4.40
X021819	BCG_3163	322	10	5	6	1.39511	1.42925	1.32583	1.26808	0.776713	1	NA	≥ 40.00	≤ 4.40
X021819	BCG_3840C	212	5	4	4	1.39814	1.29383	1.19796	1.11881	0.911217	1	NA	≥ 40.00	≤ 4.40
X021819	BCG_1320C	134	5	3	3	1.40167	1.20647	1.1868	1.29614	1.04069	1	NA	≥ 40.00	≤ 4.40
X021819	BCG_1298	93	5	4	4	1.40426	1.38485	1.29012	1.24225	1.0279	1	NA	≥ 40.00	≤ 4.40
X021819	BCG_0592C	197	8	4	5	1.40435	1.18015	1.27791	1.09809	0.910454	1	NA	≥ 40.00	≤ 4.40
X021819	BCG_3820C	191	5	4	4	1.40574	1.72492	1.22863	1.31196	1.11237	1	NA	≥ 40.00	≤ 4.40
X021819	BCG_0208	169	5	3	3	1.40641	1.50538	1.4992	1.25695	1.24377	1	NA	≥ 40.00	≤ 4.40
X021819	BCG_2295	216	6	3	5	1.40688	1.56964	1.82705	1.46772	1.11263	1	NA	≥ 40.00	≤ 4.40
X021819	BCG_0125	79	4	3	3	1.40709	1.11421	1.09876	1.12284	0.868163	1	NA	≥ 40.00	≤ 4.40
X021819	BCG_0422C	551	19	11	13	1.40718	1.21248	1.33051	1.25884	0.856563	1	NA	≥ 40.00	≤ 4.40
X021819	BCG_2961	66	2	2	2	1.40739	1.24742	1.23499	1.28395	0.983635	1	NA	≥ 40.00	≤ 4.40
X021819	BCG_3967	189	4	3	3	1.40925	1.12563	1.19072	1.15345	0.930951	1	NA	≥ 40.00	≤ 4.40
X021819	BCG_2990C	337	7	7	7	1.41068	1.42936	1.48966	1.38873	1.01374	1	NA	≥ 40.00	≤ 4.40
X021819	BCG_2750C	321	6	5	6	1.41102	1.22992	1.23729	1.24649	1.13282	1	NA	≥ 40.00	≤ 4.40
X021819	BCG_0813C	441	10	6	7	1.4121	1.36434	1.44365	1.44711	1.00886	1	NA	≥ 40.00	≤ 4.40
X021819	BCG_2379C	81	3	2	3	1.41239	1.13007	1.25509	1.49138	1.34651	1	NA	≥ 40.00	≤ 4.40
X021819	BCG_1366	126	4	3	3	1.41321	1.45532	1.40738	1.26128	0.977859	1	NA	≥ 40.00	≤ 4.40
X021819	BCG_3480C	154	7	4	4	1.41326	1.29439	1.35081	1.21629	0.941816	1	NA	≥ 40.00	≤ 4.40
X021819	BCG_3927	102	6	3	5	1.41637	1.18312	1.35065	1.20056	0.993765	1	NA	≥ 40.00	≤ 4.40
X021819	BCG_2904C	226	5	2	2	1.41765	1.59209	1.40221	1.44966	1.02605	1	NA	≥ 40.00	≤ 4.40
X021819	BCG_3976C	168	5	3	4	1.41794	1.30432	1.26466	1.17166	1.07432	1	NA	≥ 40.00	≤ 4.40
X021819	BCG_2967C	361	9	5	7	1.41878	1.33486	1.25491	1.25788	0.964438	1	NA	≥ 40.00	≤ 4.40
X021819	BCG_1222	87	2	2	2	1.41909	1.27831	1.22721	1.13816	0.971762	1	NA	≥ 40.00	≤ 4.40
X021819	BCG_1006	218	8	4	6	1.42006	1.61492	1.4282	1.31898	0.975682	1	NA	≥ 40.00	≤ 4.40
X021819	BCG_0085	426	12	4	5	1.42074	1.37606	1.34077	1.27973	1.12616	1	NA	≥ 40.00	≤ 4.40
X021819	BCG_2405	343	13	3	3	1.42074	1.65436	1.49731	1.51379	0.993711	1	NA	≥ 40.00	≤ 4.40
X021819	BCG_3481C	338	7	7	7	1.42265	1.7144	1.24068	1.07547	1.00741	1	NA	≥ 40.00	≤ 4.40
X021819	BCG_0504C	323	14	4	6	1.4231	1.23361	1.33435	0.992131	1.08518	1	NA	≥ 40.00	≤ 4.40
X021819	BCG_1592	74	2	2	2	1.4245	1.28444	1.65913	1.21713	1.21767	1	NA	≥ 40.00	≤ 4.40
X021819	BCG_1385	393	11	5	5	1.42675	1.74993	1.46939	1.51722	1.03782	1	NA	≥ 40.00	≤ 4.40
X021819	BCG_3069	381	11	7	9	1.43075	1.29918	1.39147	1.33567	1.00579	1	NA	≥ 40.00	≤ 4.40
X021819	BCG_3273C	47	2	2	2	1.43181	1.12041	1.14742	1.12784	0.940476	1	NA	≥ 40.00	≤ 4.40
X021819	BCG_0356	75	2	2	2	1.43209	1.09059	1.31222	1.35368	1.01503	1	NA	≥ 40.00	≤ 4.40
X021819	BCG_3162	300	7	4	5	1.43295	1.14397	1.20192	1.11567	0.828721	1	NA	≥ 40.00	≤ 4.40
X021819	BCG_1595	389	13	3	3	1.43347	1.64	1.40988	1.53999	1.49488	1	NA	≥ 40.00	≤ 4.40
X021819	BCG_1380C	36	2	2	2	1.43443	0.92902	1.05555	1.04958	0.888433	1	NA	≥ 40.00	≤ 4.40
X021819	BCG_1664	157	8	3	5	1.4346	1.231	1.34934	1.2971	1.09256	1	NA	≥ 40.00	≤ 4.40
X021819	BCG_0214	133	2	2	2	1.43635	1.57866	1.61547	1.09436	0.998752	1	NA	≥ 40.00	≤ 4.40
X021819	BCG_2165C	114	3	2	2	1.4364	1.45383	1.37209	1.35291	0.957155	1	NA	≥ 40.00	≤ 4.40
X021819	BCG_1697	216	10	4	5	1.44361	1.77412	1.49273	1.51202	1.00355	1	NA	≥ 40.00	≤ 4.40
X021819	BCG_3322	205	6	5	5	1.44558	1.67045	1.41584	1.62831	0.951356	1	NA	≥ 40.00	≤ 4.40
X021819	BCG_3879	247	6	4	4	1.44726	1.03503	1.49396	0.909711	1.10133	1	NA	≥ 40.00	≤ 4.40
X021819	BCG_0236	141	6	2	2	1.44773	1.24905	1.25456	1.38797	1.06889	1	NA	≥ 40.00	≤ 4.40
X021819	BCG_1695	142	4	3	4	1.4479	1.54175	1.39137	1.35823	0.866671	1	NA	≥ 40.00	≤ 4.40
X021819	BCG_0532	247	8	5	6	1.44926	1.49611	1.33141	1.29578	1.01314	1	NA	≥ 40.00	≤ 4.40
X021819	BCG_0281	359	12	5	8	1.44968	1.29874	1.40393	1.30243	0.916393	1	NA	≥ 40.00	≤ 4.40
X021819	BCG_3554	125	7	3	4	1.45134	1.20813	1.15838	1.0941	1.05456	1	NA	≥ 40.00	≤ 4.40
X021819	BCG_0390	231	9	3	4	1.45288	1.45702	1.57495	1.53495	1.0022	1	NA	≥ 40.00	≤ 4.40
X021819	BCG_0553	115	4	2	3	1.45446	1.33039	1.66323	1.18101	1.19464	1	NA	≥ 40.00	≤ 4.40
X021819	BCG_1168C	112	3	3	3	1.45478	1.12633	1.41631	1.16877	0.94641	1	NA	≥ 40.00	≤ 4.40
X021819	BCG_3470	210	9	4	5	1.45533	1.1435	1.23547	1.26859	1.04839	1	NA	≥ 40.00	≤ 4.40
X021819	BCG_0571	142	4	3	3	1.46011	1.25996	1.78579	1.0731	1.13654	1	NA	≥ 40.00	≤ 4.40
X021819	BCG_3666C	91	4	3	3	1.46137	1.21842	1.3619	1.23447	1.01773	1	NA	≥ 40.00	≤ 4.40
X021819	BCG_3850	184	3	3	3	1.46418	1.18373	1.47388	1.18337	1.08816	1	NA	≥ 40.00	≤ 4.40
X021819	BCG_0686	97	5	2	2	1.46672	1.74952	1.28526	1.4417	0.864261	1	NA	≥ 40.00	≤ 4.40
X021819	BCG_2769C	200	6	3	5	1.46694	1.43809	1.4496	1.34928	1.06034	1	NA	≥ 40.00	≤ 4.40
X021819	BCG_0508	163	6	3	4	1.46779	1.68348	1.63557	1.55423	1.18036	1	NA	≥ 40.00	≤ 4.40
X021819	BCG_2380C	125	3	3	3	1.46919	1.10645	1.11724	1.21973	0.982257	1	NA	≥ 40.00	≤ 4.40
X021819	BCG_3922C	571	14	8	8	1.46925	1.15528	1.30936	1.34306	0.916321	1	NA	≥ 40.00	≤ 4.40
X021819	BCG_3931	250	8	4	5	1.46992	1.32284	1.25141	1.36087	1.07929	1	NA	≥ 40.00	≤ 4.40
X021819	BCG_3017C	692	16	10	12	1.47014	1.68537	1.47904	1.52976	1.01961	1	NA	≥ 40.00	≤ 4.40
X021819	BCG_2595C	183	8	3	4	1.47184	1.62355	1.27949	1.35038	0.94577	1	NA	≥ 40.00	≤ 4.40
X021819	BCG_1826	73	3	2	3	1.47345	1.32383	1.39938	1.36639	1.0368	1	NA	≥ 40.00	≤ 4.40
X021819	BCG_0050C	315	13	6	8	1.47406	1.2237	1.39304	1.35651	1.01679	1	NA	≥ 40.00	≤ 4.40
X021819	BCG_2482C	402	12	6	7	1.47704	1.46912	1.39413	1.2929	0.896038	1	NA	≥ 40.00	≤ 4.40
X021819	BCG_3308C	121	4	3	3	1.47891	1.23721	1.27526	1.20003	1.07012	1	NA	≥ 40.00	≤ 4.40
X021819	BCG_3484C	113	3	3	3	1.47964	1.1834	1.49486	1.14036	1.03226	1	NA	≥ 40.00	≤ 4.40
X021819	BCG_1472C	79	4	3	4	1.47971	1.4312	1.40199	1.13579	1.00506	1	NA	≥ 40.00	≤ 4.40
X021819	BCG_3176	130	4	3	4	1.48127	1.04944	1.07452	1.05764	0.806779	1	NA	≥ 40.00	≤ 4.40
X021819	BCG_1786	95	5	2	2	1.48405	1.15294	1.02145	0.950241	0.868525	1	NA	≥ 40.00	≤ 4.40
X021819	BCG_1484	238	8	5	6	1.48535	1.68545	1.50534	1.63139	1.23218	1	NA	≥ 40.00	≤ 4.40
X021819	BCG_0911	165	3	2	3	1.49074	1.44111	1.50356	1.24242	0.949306	1	NA	≥ 40.00	≤ 4.40
X021819	BCG_0056	81	2	2	2	1.49224	1.37613	1.49614	1.76905	1.05705	1	NA	≥ 40.00	≤ 4.40
X021819	BCG_2299	108	4	2	2	1.49367	1.27557	1.16536	0.934574	1.0384	1	NA	≥ 40.00	≤ 4.40
X021819	BCG_3130C	205	7	3	4	1.4941	1.61412	1.39769	1.35051	0.963326	1	NA	≥ 40.00	≤ 4.40
X021819	BCG_1561C	69	2	2	2	1.49549	1.33851	1.23182	1.21137	0.948046	1	NA	≥ 40.00	≤ 4.40
X021819	BCG_3663C	278	10	4	4	1.50316	1.48382	1.5367	1.34001	0.781089	1	NA	≥ 40.00	≤ 4.40
X021819	BCG_1931	112	3	2	2	1.50329	1.17757	1.54806	1.50551	1.67223	1	NA	≥ 40.00	≤ 4.40
X021819	BCG_1541	188	9	3	5	1.50538	1.57794	1.42738	1.28245	1.04562	1	NA	≥ 40.00	≤ 4.40
X021819	BCG_2759C	178	5	3	3	1.50724	1.07074	1.57789	1.03588	1.0329	1	NA	≥ 40.00	≤ 4.40
X021819	BCG_0077C	257	9	5	6	1.50879	1.73912	1.51913	1.41268	1.07905	1	NA	≥ 40.00	≤ 4.40
X021819	BCG_0980	332	9	5	8	1.50944	1.52267	1.3491	1.32955	1.03793	1	NA	≥ 40.00	≤ 4.40
X021819	BCG_2942C	147	5	2	2	1.5104	1.2935	1.30947	1.25221	0.938135	1	NA	≥ 40.00	≤ 4.40
X021819	BCG_0628C	102	3	2	3	1.51113	1.57981	1.48665	1.32367	0.925321	1	NA	≥ 40.00	≤ 4.40
X021819	BCG_1761	87	2	2	2	1.51368	1.24739	1.36987	1.28002	0.953678	1	NA	≥ 40.00	≤ 4.40
X021819	BCG_0224	115	2	2	2	1.5178	1.62881	1.59351	1.66909	1.36637	1	NA	≥ 40.00	≤ 4.40
X021819	BCG_1166C	92	3	2	2	1.5229	1.50765	1.35766	1.16098	0.751894	1	NA	≥ 40.00	≤ 4.40
X021819	BCG_0457	301	11	6	9	1.52342	1.38704	1.34702	1.2546	1.0124	1	NA	≥ 40.00	≤ 4.40
X021819	BCG_2368	213	9	4	5	1.52377	1.22655	1.2167	1.13274	1.0478	1	NA	≥ 40.00	≤ 4.40
X021819	BCG_0832	224	6	5	5	1.52501	1.44837	1.5875	1.32569	1.19084	1	NA	≥ 40.00	≤ 4.40
X021819	BCG_3013C	291	9	6	8	1.527	1.4298	1.37626	1.23709	1.05682	1	NA	≥ 40.00	≤ 4.40
X021819	BCG_0782	261	7	3	3	1.52787	1.14231	1.20398	0.999843	1.05738	1	NA	≥ 40.00	≤ 4.40
X021819	BCG_0045C	100	3	2	3	1.52951	1.27314	1.33947	1.20955	1.20046	1	NA	≥ 40.00	≤ 4.40
X021819	BCG_2111C	154	5	3	4	1.53004	1.24461	1.23642	1.17413	1.08421	1	NA	≥ 40.00	≤ 4.40
X021819	BCG_0189C	160	5	4	4	1.53029	1.32137	1.2138	1.12475	1.05317	1	NA	≥ 40.00	≤ 4.40
X021819	BCG_1694	144	4	2	3	1.5307	1.36399	1.70754	1.3394	1.08521	1	NA	≥ 40.00	≤ 4.40
X021819	BCG_2531	109	5	2	3	1.53254	1.49574	1.50491	1.3012	0.960614	1	NA	≥ 40.00	≤ 4.40
X021819	BCG_3573C	160	9	3	6	1.53343	1.41541	1.30333	1.23966	0.932493	1	NA	≥ 40.00	≤ 4.40
X021819	BCG_3009C	183	8	3	5	1.53422	1.38874	1.45506	1.35077	0.962056	1	NA	≥ 40.00	≤ 4.40
X021819	BCG_2219	102	2	2	2	1.53651	1.55948	1.44027	1.20953	1.06603	1	NA	≥ 40.00	≤ 4.40
X021819	BCG_3293C	212	7	6	6	1.53899	1.42817	1.50267	1.37078	1.07175	1	NA	≥ 40.00	≤ 4.40
X021819	BCG_1442	70	4	2	2	1.54251	1.47306	1.35995	1.32761	1.14739	1	NA	≥ 40.00	≤ 4.40
X021819	BCG_3169	102	3	3	3	1.54358	1.41001	1.3271	1.15492	1.05812	1	NA	≥ 40.00	≤ 4.40
X021819	BCG_1425C	85	4	2	3	1.54371	1.51529	1.35675	1.37511	1.01969	1	NA	≥ 40.00	≤ 4.40
X021819	BCG_0498	181	5	3	4	1.54751	1.30344	1.29388	1.26401	0.962561	1	NA	≥ 40.00	≤ 4.40
X021819	BCG_1158C	287	12	7	8	1.54759	1.74027	1.52972	1.48316	0.985855	1	NA	≥ 40.00	≤ 4.40
X021819	BCG_0072	192	7	5	5	1.54811	1.27561	1.24714	1.33147	0.844093	1	NA	≥ 40.00	≤ 4.40
X021819	BCG_3251C	219	9	4	6	1.55104	1.23496	1.46997	1.22619	1.12033	1	NA	≥ 40.00	≤ 4.40
X021819	BCG_0450C	165	6	4	4	1.55125	1.40956	1.46842	1.37014	1.11535	1	NA	≥ 40.00	≤ 4.40
X021819	BCG_3861C	460	13	6	9	1.5513	0.977419	1.40915	1.06921	0.935058	1	NA	≥ 40.00	≤ 4.40
X021819	BCG_0161	203	6	4	4	1.55135	1.33266	1.27221	1.24555	1.09102	1	NA	≥ 40.00	≤ 4.40
X021819	BCG_2840C	62	2	2	2	1.55409	1.10712	1.3305	1.14624	0.850807	1	NA	≥ 40.00	≤ 4.40
X021819	BCG_3033C	323	7	5	5	1.55605	1.71182	1.47778	1.4384	0.988039	1	NA	≥ 40.00	≤ 4.40
X021819	BCG_2211	148	7	2	3	1.55843	1.36433	1.35528	1.17729	1.10063	1	NA	≥ 40.00	≤ 4.40
X021819	BCG_1183	135	5	3	3	1.56087	1.60256	1.36607	1.24892	0.934477	1	NA	≥ 40.00	≤ 4.40
X021819	BCG_2974	260	8	2	3	1.56169	1.74287	1.68023	1.41074	1.24695	1	NA	≥ 40.00	≤ 4.40
X021819	BCG_2447	344	10	5	8	1.56254	1.33458	1.36999	1.23736	0.979398	1	NA	≥ 40.00	≤ 4.40
X021819	BCG_0229	92	3	2	3	1.56462	1.37596	1.43876	1.2129	0.93935	1	NA	≥ 40.00	≤ 4.40
X021819	BCG_2957	303	10	7	7	1.56625	1.14919	1.18342	1.17412	0.778533	1	NA	≥ 40.00	≤ 4.40
X021819	BCG_1352	108	4	3	4	1.568	1.34414	1.34615	1.12972	0.947363	1	NA	≥ 40.00	≤ 4.40
X021819	BCG_0285C	346	11	4	4	1.56856	1.54235	1.40389	1.34316	0.990297	1	NA	≥ 40.00	≤ 4.40
X021819	BCG_1892C	92	3	2	2	1.56953	1.21065	1.31646	1.32568	0.966926	1	NA	≥ 40.00	≤ 4.40
X021819	BCG_3297	98	2	2	2	1.57154	1.33815	1.36505	1.50815	1.0496	1	NA	≥ 40.00	≤ 4.40
X021819	BCG_1651	90	4	2	3	1.57368	1.37402	1.38797	1.33786	1.10654	1	NA	≥ 40.00	≤ 4.40
X021819	BCG_0977C	145	5	2	2	1.57472	1.62405	1.41669	1.32744	1.1197	1	NA	≥ 40.00	≤ 4.40
X021819	BCG_0660C	193	4	4	4	1.57767	1.14074	1.19166	1.20342	0.945448	1	NA	≥ 40.00	≤ 4.40
X021819	BCG_3897C	95	4	3	3	1.57928	1.52132	1.3171	1.21386	0.970939	1	NA	≥ 40.00	≤ 4.40
X021819	BCG_0941C	135	6	2	2	1.58299	1.33556	1.39607	1.17331	0.937647	1	NA	≥ 40.00	≤ 4.40
X021819	BCG_1879C	125	5	3	4	1.58504	1.34237	1.39763	1.34428	0.991105	1	NA	≥ 40.00	≤ 4.40
X021819	BCG_3252	317	13	6	9	1.58723	1.51635	1.51314	1.34311	1.08961	1	NA	≥ 40.00	≤ 4.40
X021819	BCG_1132C	169	5	2	2	1.58877	1.36391	1.37821	1.24817	1.05016	1	NA	≥ 40.00	≤ 4.40
X021819	BCG_3741	248	8	5	6	1.59145	1.12638	1.34491	1.29173	0.963488	1	NA	≥ 40.00	≤ 4.40
X021819	BCG_1483	32	3	2	2	1.59401	1.39232	1.18443	1.19334	1.01289	1	NA	≥ 40.00	≤ 4.40
X021819	BCG_1815	117	4	3	3	1.59496	1.25475	1.36401	1.12829	1.15696	1	NA	≥ 40.00	≤ 4.40
X021819	BCG_1063	139	4	3	3	1.59572	1.14721	1.30674	1.15148	1.00669	1	NA	≥ 40.00	≤ 4.40
X021819	BCG_1172	193	7	3	4	1.59753	1.38015	1.53756	1.27436	1.07109	1	NA	≥ 40.00	≤ 4.40
X021819	BCG_2148C	140	3	3	3	1.60421	1.38645	1.21509	1.11692	0.950506	1	NA	≥ 40.00	≤ 4.40
X021819	BCG_1636C	228	10	2	4	1.60526	1.15254	1.33267	1.14596	1.27016	1	NA	≥ 40.00	≤ 4.40
X021819	BCG_2258	297	10	6	8	1.60664	1.35379	1.39591	1.3449	0.795165	1	NA	≥ 40.00	≤ 4.40
X021819	BCG_0734	664	23	9	14	1.61407	1.59864	1.56137	1.46346	1.07472	1	NA	≥ 40.00	≤ 4.40
X021819	BCG_0446	217	6	4	4	1.61541	1.35815	1.58545	1.3438	1.11925	1	NA	≥ 40.00	≤ 4.40
X021819	BCG_0268	163	4	4	4	1.6176	1.52232	1.59366	1.25466	1.01679	1	NA	≥ 40.00	≤ 4.40
X021819	BCG_0781C	171	5	3	4	1.62141	1.57126	1.51915	1.55466	1.0551	1	NA	≥ 40.00	≤ 4.40
X021819	BCG_2172C	89	3	2	2	1.62277	1.24038	1.07577	0.977733	0.928428	1	NA	≥ 40.00	≤ 4.40
X021819	BCG_2371C	167	9	4	4	1.62288	1.22908	1.29896	1.10443	1.22649	1	NA	≥ 40.00	≤ 4.40
X021819	BCG_0730	82	3	2	2	1.62476	1.11197	1.4237	1.05535	0.895713	1	NA	≥ 40.00	≤ 4.40
X021819	BCG_2606C	91	6	3	3	1.62513	1.08657	0.958653	0.978945	0.790555	1	NA	≥ 40.00	≤ 4.40
X021819	BCG_0693C	166	8	3	3	1.62645	1.27522	1.30973	1.3103	1.09001	1	NA	≥ 40.00	≤ 4.40
X021819	BCG_3238	418	7	5	5	1.62651	1.38733	1.31089	1.17917	0.960299	1	NA	≥ 40.00	≤ 4.40
X021819	BCG_0555	222	7	4	5	1.62666	1.50965	1.2816	1.40638	1.0399	1	NA	≥ 40.00	≤ 4.40
X021819	BCG_1446	54	2	2	2	1.6317	1.31038	1.3794	1.41116	1.1206	1	NA	≥ 40.00	≤ 4.40
X021819	BCG_1064C	88	4	2	2	1.63935	1.35055	1.12326	1.26918	0.936283	1	NA	≥ 40.00	≤ 4.40
X021819	BCG_0172	117	5	2	2	1.64129	1.26098	1.49944	1.07794	1.1448	1	NA	≥ 40.00	≤ 4.40
X021819	BCG_3390C	69	2	2	2	1.64164	1.13631	1.50027	1.08679	1.07281	1	NA	≥ 40.00	≤ 4.40
X021819	BCG_2704	137	6	3	4	1.64294	1.25202	1.2822	1.20774	0.955124	1	NA	≥ 40.00	≤ 4.40
X021819	BCG_0421C	80	3	2	2	1.64367	1.29176	1.47442	1.3977	1.04046	1	NA	≥ 40.00	≤ 4.40
X021819	BCG_3634C	149	6	3	3	1.64471	1.4606	1.55798	1.27697	1.18388	1	NA	≥ 40.00	≤ 4.40
X021819	BCG_2724	241	8	3	4	1.64543	1.47395	1.52427	1.27863	0.965579	1	NA	≥ 40.00	≤ 4.40
X021819	BCG_3651	85	3	3	3	1.64826	1.35593	1.28168	1.1794	0.990008	1	NA	≥ 40.00	≤ 4.40
X021819	BCG_1737	147	5	3	4	1.65	1.18901	1.5136	1.19574	1.17779	1	NA	≥ 40.00	≤ 4.40
X021819	BCG_3479C	241	9	3	4	1.65063	1.22794	1.60245	1.04552	1.16171	1	NA	≥ 40.00	≤ 4.40
X021819	BCG_0286C	441	18	11	12	1.65326	1.32507	1.32328	1.43721	0.914139	1	NA	≥ 40.00	≤ 4.40
X021819	BCG_3284C	62	2	2	2	1.66117	1.51842	1.43055	1.28556	1.03003	1	NA	≥ 40.00	≤ 4.40
X021819	BCG_0221	136	3	2	2	1.66258	1.42483	1.02683	1.4266	1.13781	1	NA	≥ 40.00	≤ 4.40
X021819	BCG_1135	190	8	3	4	1.66437	1.3541	1.68626	1.37545	1.12299	1	NA	≥ 40.00	≤ 4.40
X021819	BCG_3878C	165	7	3	3	1.66448	1.26723	1.23061	1.14422	1.23707	1	NA	≥ 40.00	≤ 4.40
X021819	BCG_2115C	130	2	2	2	1.66976	1.52575	1.54126	1.23076	1.06342	1	NA	≥ 40.00	≤ 4.40
X021819	BCG_1971	205	6	2	3	1.66988	1.1759	1.30826	1.196	1.0279	1	NA	≥ 40.00	≤ 4.40
X021819	BCG_1266	259	6	4	5	1.673	1.4549	1.41607	1.46312	1.20037	1	NA	≥ 40.00	≤ 4.40
X021819	BCG_2049C	131	3	2	2	1.67327	1.38227	1.61236	1.57523	1.21601	1	NA	≥ 40.00	≤ 4.40
X021819	BCG_2744	129	3	2	3	1.67453	1.51624	1.33881	1.41496	0.970727	1	NA	≥ 40.00	≤ 4.40
X021819	BCG_2485C	168	5	3	5	1.676	1.1219	1.32893	1.22506	0.993416	1	NA	≥ 40.00	≤ 4.40
X021819	BCG_1545	156	4	2	3	1.67722	1.3351	1.48439	1.3468	1.08904	1	NA	≥ 40.00	≤ 4.40
X021819	BCG_0936C	164	7	3	4	1.67895	1.55786	1.48273	1.34836	1.00795	1	NA	≥ 40.00	≤ 4.40
X021819	BCG_3016C	140	5	2	3	1.67985	1.0934	1.10944	0.986565	0.891993	1	NA	≥ 40.00	≤ 4.40
X021819	BCG_3549C	111	5	2	4	1.68358	1.54567	1.83373	1.5574	1.15528	1	NA	≥ 40.00	≤ 4.40
X021819	BCG_0191	340	9	5	6	1.68413	1.60326	1.56206	1.2823	1.0963	1	NA	≥ 40.00	≤ 4.40
X021819	BCG_0841	193	9	5	7	1.68536	1.32913	1.46148	1.20782	1.04911	1	NA	≥ 40.00	≤ 4.40
X021819	BCG_3916	117	3	3	3	1.68557	1.48574	1.53628	1.11739	0.974755	1	NA	≥ 40.00	≤ 4.40
X021819	BCG_2590	79	5	3	3	1.68822	1.35042	1.34817	1.29354	1.01952	1	NA	≥ 40.00	≤ 4.40
X021819	BCG_2901C	133	3	2	3	1.69108	1.50813	1.41333	1.15011	1.14005	1	NA	≥ 40.00	≤ 4.40
X021819	BCG_3025C	90	5	2	2	1.69545	1.31805	1.36425	1.44059	0.973131	1	NA	≥ 40.00	≤ 4.40
X021819	BCG_1860	169	4	3	3	1.70445	1.23745	1.24934	1.08252	0.966934	1	NA	≥ 40.00	≤ 4.40
X021819	BCG_0975C	87	3	2	2	1.70518	1.50319	1.36071	1.30617	1.25335	1	NA	≥ 40.00	≤ 4.40
X021819	BCG_3725	160	10	5	6	1.70965	1.64522	1.45937	1.45031	1.08914	1	NA	≥ 40.00	≤ 4.40
X021819	BCG_0546C	161	7	3	3	1.72083	1.99177	1.68913	1.47032	1.14092	1	NA	≥ 40.00	≤ 4.40
X021819	BCG_2469C	173	4	3	3	1.72333	1.36519	1.41209	1.6776	1.40625	1	NA	≥ 40.00	≤ 4.40
X021819	BCG_1639	88	3	2	3	1.7263	1.33113	1.42285	1.37183	0.864322	1	NA	≥ 40.00	≤ 4.40
X021819	BCG_0239C	101	3	2	2	1.72754	1.07286	1.27578	1.10701	1.11722	1	NA	≥ 40.00	≤ 4.40
X021819	BCG_0154C	109	5	3	3	1.73354	0.880741	1.21999	1.17063	0.791377	1	NA	≥ 40.00	≤ 4.40
X021819	BCG_2715	156	5	3	3	1.73444	1.46394	1.47249	1.32305	1.25418	1	NA	≥ 40.00	≤ 4.40
X021819	BCG_0932	76	4	2	2	1.73493	0.943037	1.05967	0.825103	0.914521	1	NA	≥ 40.00	≤ 4.40
X021819	BCG_2216C	136	5	4	5	1.73656	1.54716	1.3528	1.12208	1.03156	1	NA	≥ 40.00	≤ 4.40
X021819	BCG_1613	64	2	2	2	1.73665	1.12854	1.2107	1.00679	0.963814	1	NA	≥ 40.00	≤ 4.40
X021819	BCG_2617C	74	4	2	2	1.74222	1.16377	1.41997	1.23343	1.17309	1	NA	≥ 40.00	≤ 4.40
X021819	BCG_0213	120	3	3	3	1.75254	1.43611	1.27035	1.20219	1.11368	1	NA	≥ 40.00	≤ 4.40
X021819	BCG_3786	114	3	3	3	1.7544	1.58123	1.64186	1.494	1.26524	1	NA	≥ 40.00	≤ 4.40
X021819	BCG_2516C	73	4	2	2	1.7599	1.4766	1.67037	1.33211	1.0773	1	NA	≥ 40.00	≤ 4.40
X021819	BCG_3921C	148	5	3	4	1.76284	1.4647	1.49228	1.40252	1.03263	1	NA	≥ 40.00	≤ 4.40
X021819	BCG_1817C	57	3	2	2	1.76432	1.39818	1.49609	1.07262	1.16964	1	NA	≥ 40.00	≤ 4.40
X021819	BCG_2515C	250	7	3	4	1.77146	1.43723	1.47153	1.23336	1.00558	1	NA	≥ 40.00	≤ 4.40
X021819	BCG_3626	91	5	2	2	1.77375	1.09646	1.32373	0.970699	0.9606	1	NA	≥ 40.00	≤ 4.40
X021819	BCG_1058	138	3	3	3	1.78716	1.48228	1.39771	1.33335	1.01512	1	NA	≥ 40.00	≤ 4.40
X021819	BCG_2182C	58	2	2	2	1.78795	1.12554	1.45502	1.2078	0.987205	1	NA	≥ 40.00	≤ 4.40
X021819	BCG_2204C	55	2	2	2	1.78838	1.1566	1.16185	1.44121	1.29571	1	NA	≥ 40.00	≤ 4.40
X021819	BCG_2710C	91	2	2	2	1.78883	1.15418	1.24141	1.03177	0.945072	1	NA	≥ 40.00	≤ 4.40
X021819	BCG_3302	113	4	2	4	1.79009	1.40777	1.34169	1.18657	1.14236	1	NA	≥ 40.00	≤ 4.40
X021819	BCG_3245	103	3	3	3	1.8024	1.35724	1.3261	1.3225	1.17858	1	NA	≥ 40.00	≤ 4.40
X021819	BCG_2367C	66	4	3	3	1.80279	1.33791	1.75828	1.4544	1.10511	1	NA	≥ 40.00	≤ 4.40
X021819	BCG_2259	75	4	2	3	1.80913	1.31851	1.84287	1.22383	1.14545	1	NA	≥ 40.00	≤ 4.40
X021819	BCG_1261C	229	9	4	7	1.81262	1.41147	1.53066	1.26432	1.0139	1	NA	≥ 40.00	≤ 4.40
X021819	BCG_2013	98	4	2	2	1.81314	1.26186	1.37307	1.05222	1.05115	1	NA	≥ 40.00	≤ 4.40
X021819	BCG_0095A	94	3	2	2	1.81326	1.04327	1.41568	1.27002	1.14211	1	NA	≥ 40.00	≤ 4.40
X021819	BCG_1083	116	4	2	3	1.81509	1.52664	1.68555	1.12582	1.14292	1	NA	≥ 40.00	≤ 4.40
X021819	BCG_3703	94	4	2	2	1.82371	1.43078	1.2731	1.1813	1.04191	1	NA	≥ 40.00	≤ 4.40
X021819	BCG_2230C	170	7	3	3	1.8293	1.26056	1.19962	1.17821	0.91975	1	NA	≥ 40.00	≤ 4.40
X021819	BCG_2073	496	19	5	10	1.83049	1.28608	1.425	1.02317	1.07978	1	NA	≥ 40.00	≤ 4.40
X021819	BCG_1128C	265	9	3	5	1.83133	1.63165	1.51718	1.33352	1.08187	1	NA	≥ 40.00	≤ 4.40
X021819	BCG_3263C	71	2	2	2	1.83218	1.68437	1.31674	1.47438	0.894071	1	NA	≥ 40.00	≤ 4.40
X021819	BCG_0768	126	4	2	3	1.83297	1.61554	1.5272	1.07313	1.093	1	NA	≥ 40.00	≤ 4.40
X021819	BCG_0824	334	11	6	6	1.83977	1.39075	1.55298	1.36825	1.16407	1	NA	≥ 40.00	≤ 4.40
X021819	BCG_2443C	145	4	3	3	1.84231	1.23755	1.43743	1.44731	1.03009	1	NA	≥ 40.00	≤ 4.40
X021819	BCG_1329C	137	4	2	4	1.8468	1.35899	1.4482	1.24668	1.00682	1	NA	≥ 40.00	≤ 4.40
X021819	BCG_3277C	508	21	9	11	1.84692	1.58237	1.66044	1.23085	0.87502	1	NA	≥ 40.00	≤ 4.40
X021819	BCG_2692	116	3	3	3	1.84734	1.51617	1.46696	1.27605	0.985663	1	NA	≥ 40.00	≤ 4.40
X021819	BCG_0105	64	2	2	2	1.84765	1.01493	1.28063	1.22755	0.932262	1	NA	≥ 40.00	≤ 4.40
X021819	BCG_1510C	181	12	2	3	1.85358	1.17424	1.37505	1.33924	0.954995	1	NA	≥ 40.00	≤ 4.40
X021819	BCG_2017	161	6	4	4	1.85504	1.20089	1.21471	0.97975	0.99364	1	NA	≥ 40.00	≤ 4.40
X021819	BCG_3776C	100	6	3	5	1.85814	1.49852	1.91209	1.51662	1.2882	1	NA	≥ 40.00	≤ 4.40
X021819	BCG_0426	103	4	2	2	1.86697	1.38313	1.56902	1.28653	1.08963	1	NA	≥ 40.00	≤ 4.40
X021819	BCG_3864C	84	6	2	3	1.87103	1.24527	1.2191	1.25072	1.0066	1	NA	≥ 40.00	≤ 4.40
X021819	BCG_2520C	118	5	3	3	1.87409	1.36729	1.37632	1.3294	1.06807	1	NA	≥ 40.00	≤ 4.40
X021819	BCG_2861C	123	4	3	4	1.88466	1.2083	1.70175	1.2012	1.05744	1	NA	≥ 40.00	≤ 4.40
X021819	BCG_1669	102	3	2	2	1.89406	1.18589	1.44065	1.1817	0.972034	1	NA	≥ 40.00	≤ 4.40
X021819	BCG_2129C	189	7	4	4	1.90391	1.44405	1.47793	1.37387	1.16828	1	NA	≥ 40.00	≤ 4.40
X021819	BCG_3093C	152	6	3	3	1.92663	1.44962	1.50442	1.37304	1.18553	1	NA	≥ 40.00	≤ 4.40
X021819	BCG_1137	94	3	3	3	1.9338	1.5209	1.57589	1.45672	1.27931	1	NA	≥ 40.00	≤ 4.40
X021819	BCG_3876C	203	8	4	4	1.9362	1.3468	1.29664	1.11588	1.34864	1	NA	≥ 40.00	≤ 4.40
X021819	BCG_2857C	163	3	2	2	1.94124	1.85686	1.85856	1.59011	1.20406	1	NA	≥ 40.00	≤ 4.40
X021819	BCG_3592C	121	4	4	4	1.94562	1.47691	0.982199	1.05586	1.30255	1	NA	≥ 40.00	≤ 4.40
X021819	BCG_1693	88	4	2	3	1.9517	1.26605	1.31235	1.15881	0.844221	1	NA	≥ 40.00	≤ 4.40
X021819	BCG_3028	84	6	2	3	1.95342	1.44361	1.48231	1.28519	1.12901	1	NA	≥ 40.00	≤ 4.40
X021819	BCG_3936C	68	2	2	2	1.96509	1.40848	1.72278	1.1582	1.07328	1	NA	≥ 40.00	≤ 4.40
X021819	BCG_0447	81	3	2	2	1.96715	1.03434	1.34292	0.98752	0.923699	1	NA	≥ 40.00	≤ 4.40
X021819	BCG_1816	85	6	3	3	1.97779	0.882681	1.12133	0.937032	0.786943	1	NA	≥ 40.00	≤ 4.40
X021819	BCG_0958	87	3	2	2	1.97942	1.41151	1.51601	1.34884	1.11826	1	NA	≥ 40.00	≤ 4.40
X021819	BCG_2314	292	10	4	5	1.99319	1.48696	1.48178	1.25253	1.37202	1	NA	≥ 40.00	≤ 4.40
