# Supplementary material for: Identification of KasA as the cellular target of an anti-tubercular scaffold
Source: Nat Commun. 2016 Sep 1;7:12581. doi: 10.1038/ncomms12581 (PMC5025758; doi:10.1038/ncomms12581)
Supplement: Supplementary Data 6 — Competition binding of human cell lines with GSK3011724A-derivatised beads. Proteins identified with GSK3011724A-tagged analogue (1)-matrix in lysates from HEK293 cells, K562 cells, and placenta tissue. Generation of IC50 values for test compound GSK3011724A (Sample volume, 1.0 mL; protein extract, 5.0 mg/sample; 2 mM compound concentration on beads). [file ncomms12581-s7.xlsx]

## Sheet: Table 6
Supplementary Data 6: Competition binding of human cell lines with GSK3011724A-derivatised beads Proteins identified with GSK3011724A-tagged analogue (1)-matrix in lysates from HEK293 cells, K562 cells, and placenta tissue. Generation of IC50 values for test compound GSK3011724A (Sample volume, 1.0 mL; protein extract, 5.0 mg/sample; 2 mM compound concentration on beads)
Abbreviations: SSM; number of spectrum-to-sequence matches, UPM; unique peptide matches, NA; not available
							abundance relative to vehicle
Experiment ID	Protein Name	IPI accession number	Mascot Score	SSM	UPM	SSM used for quantification	TMT126 (40.0 uM)	TMT127L (10.0 uM)	TMT127H (2.5 uM)	TMT128L (0.625 uM)	TMT128H (0.15625 uM)	TMT129L (0.03906 uM)	TMT129H (0.00977 uM)	TMT130L (0 uM)	Hill	IC50	pIC50
X020382	NQO2	IPI00219129.9	1409	121	18	67	0.342969	0.651581	0.857965	0.921711	0.974758	0.991806	0.999215	1	1.03	11	4.95861
X020382	ICT1	IPI00791262.1	141	3	3	3	0.651768	0.680578	0.674333	0.736414	0.681988	0.650826	0.752037	1	1	≥ 40.00	≤ 4.40
X020382	PEBP1	IPI00795288.1	372	9	7	7	0.659275	0.88715	0.986339	0.921953	1.02324	0.950185	1.0866	1	1.05	≥ 40.00	≤ 4.40
X020382	PGK1	IPI00169383.3	90	4	2	2	0.743799	0.722907	0.95462	0.863408	0.758278	1.08662	0.783136	1	1	≥ 40.00	≤ 4.40
X020382	GSTP1	IPI00219757.13	173	3	2	2	0.755323	0.767449	0.931163	0.761938	1.52259	1.7534	0.883334	1	1	≥ 40.00	≤ 4.40
X020382	COPG	IPI00783982.1	207	4	2	2	0.760288	0.85774	0.975157	1.54912	1.0232	0.984097	0.961897	1	1	≥ 40.00	≤ 4.40
X020382	EIF3M	IPI00102069.5	415	8	3	3	0.767145	0.704893	0.875392	0.857067	0.891715	0.786585	0.986578	1	1	≥ 40.00	≤ 4.40
X020382	GLUL	IPI00010130.3	580	16	11	11	0.770154	0.892406	0.875726	0.927946	0.918481	0.915945	0.895277	1	0.6	≥ 40.00	≤ 4.40
X020382	TBCB	IPI00293126.1	89	2	2	2	0.771235	0.768383	0.860606	0.995629	1.04229	0.908671	0.866697	1	0.63	≥ 40.00	≤ 4.40
X020382	ACTR1A	IPI00029468.1	420	14	3	3	0.772398	0.820899	0.928759	0.84717	0.959539	0.816706	1.07561	1	0.81	≥ 40.00	≤ 4.40
X020382	CAMK2G	IPI00908444.1	138	4	2	2	0.772913	1.01014	0.974598	0.884214	1.18439	1.1025	1.05012	1	1	≥ 40.00	≤ 4.40
X020382	LDHB	IPI00219217.3	293	6	4	4	0.788531	0.827295	0.9346	0.925346	1.49437	1.73636	1.30385	1	1	≥ 40.00	≤ 4.40
X020382	TBC1D15	IPI00154645.7	270	8	6	6	0.790057	0.832582	0.800364	0.835539	0.854473	0.859412	0.729994	1	1	≥ 40.00	≤ 4.40
X020382	MED28	IPI00097532.2	69	3	2	2	0.790463	0.900082	0.829093	0.99061	0.959455	0.861312	1.00433	1	0.58	≥ 40.00	≤ 4.40
X020382	PSMC5	IPI00023919.4	596	14	10	10	0.793217	0.952455	0.892598	0.953278	1.03567	0.913616	1.13805	1	1.38	≥ 40.00	≤ 4.40
X020382	NME3	IPI00012315.2	64	2	2	2	0.796512	1.05953	0.989415	0.993182	1.12015	0.92511	1.09547	1	1	≥ 40.00	≤ 4.40
X020382	PDCD6IP	IPI00246058.9	784	26	17	17	0.799046	0.769171	0.744117	0.796925	0.810703	0.843089	0.694285	1	1	≥ 40.00	≤ 4.40
X020382	SPN	IPI00027430.1	52	2	2	2	0.80124	0.793006	0.814542	0.770008	1.04804	1.19318	0.921165	1	1	≥ 40.00	≤ 4.40
X020382	PRPF4	IPI00150269.1	281	5	2	2	0.805095	0.722384	0.991186	1.09089	1.13096	0.996556	1.10209	1	0.71	≥ 40.00	≤ 4.40
X020382	ANP32B	IPI00007423.1	196	4	2	2	0.806875	0.85399	0.722339	0.778504	0.969323	0.854711	0.83308	1	1	≥ 40.00	≤ 4.40
X020382	EIF2B3	IPI00006504.3	222	6	3	3	0.812081	0.961269	0.979635	0.909268	0.925434	0.984001	0.953187	1	1	≥ 40.00	≤ 4.40
X020382	ELOVL7	IPI00783761.2	67	3	2	2	0.815875	1.10938	0.911475	1.05721	1.00477	0.85035	0.972963	1	1	≥ 40.00	≤ 4.40
X020382	CUL4A	IPI00419273.5	91	6	2	2	0.820596	1.0102	1.10737	1.08303	1.03466	0.98029	0.967126	1	1	≥ 40.00	≤ 4.40
X020382	ACTR3	IPI00028091.3	147	4	3	3	0.827413	0.866859	0.975723	0.955444	1.03075	0.90567	0.935868	1	1	≥ 40.00	≤ 4.40
X020382	SMN1	IPI00003394.1	210	8	4	5	0.827618	1.09052	0.862741	0.905954	0.929136	0.903448	0.989061	1	NA	≥ 40.00	≤ 4.40
X020382	PSMD4	IPI00216247.2	320	11	6	6	0.82792	0.8455	0.859157	0.899485	0.889188	0.857754	0.924589	1	1	≥ 40.00	≤ 4.40
X020382	FETUB	IPI00743766.2	110	4	3	3	0.828764	0.945533	0.854388	0.851033	0.993052	0.972555	1.04957	1	1	≥ 40.00	≤ 4.40
X020382	ACAA1	IPI00012828.3	130	4	2	2	0.830993	0.780203	0.722307	0.838735	0.884373	0.829856	0.845658	1	1	≥ 40.00	≤ 4.40
X020382	NUP37	IPI00171665.1	125	4	2	2	0.833753	0.904753	0.903784	0.900285	0.979183	0.936346	0.989433	1	0.58	≥ 40.00	≤ 4.40
X020382	FAM62A	IPI00746655.1	503	11	7	7	0.834157	0.992889	0.847712	0.882508	1.04073	1.27779	0.852992	1	1	≥ 40.00	≤ 4.40
X020382	RMND5A	IPI00009707.5	201	5	4	4	0.834404	0.882743	0.848024	0.913094	0.950184	0.936685	0.973932	1	0.69	≥ 40.00	≤ 4.40
X020382	ENO1	IPI00465248.5	657	19	11	12	0.835695	0.827135	0.981963	0.833887	0.922294	0.899664	0.922927	1	0.96	≥ 40.00	≤ 4.40
X020382	FSCN1	IPI00747810.2	87	2	2	2	0.838062	0.938506	1.02117	1.03542	0.997075	0.889823	1.00193	1	1.1	≥ 40.00	≤ 4.40
X020382	C1ORF69	IPI00145260.3	145	3	3	3	0.838612	0.903663	0.984509	0.932084	1.03737	1.03352	1.01676	1	0.87	≥ 40.00	≤ 4.40
X020382	GNAS	IPI00095891.2	147	3	2	2	0.8389	0.919371	0.946668	1.01577	0.972451	0.954723	1.01628	1	0.87	≥ 40.00	≤ 4.40
X020382	MTAP	IPI00011876.3	225	5	4	4	0.839226	1.01361	1.04097	0.892016	1.12814	1.0253	1.00561	1	1	≥ 40.00	≤ 4.40
X020382	PSMC6	IPI00021926.3	501	13	8	9	0.840191	0.851642	0.923415	0.874456	1.01866	0.895141	1.02679	1	0.8	≥ 40.00	≤ 4.40
X020382	ISYNA1	IPI00549569.4	170	6	4	4	0.840978	0.866356	0.914841	0.967143	0.836294	0.902449	0.932491	1	0.86	≥ 40.00	≤ 4.40
X020382	NUDT1	IPI00004392.2	448	9	8	9	0.841161	0.935196	0.883769	0.837926	0.9103	0.907819	0.96428	1	1	≥ 40.00	≤ 4.40
X020382	SPR	IPI00017469.1	357	8	5	5	0.842166	0.898887	0.961661	1.0268	0.962309	0.925352	1.06123	1	1	≥ 40.00	≤ 4.40
X020382	C22ORF28	IPI00550689.3	254	6	3	3	0.842518	0.947307	0.901511	0.911785	0.90821	0.79832	0.94751	1	1	≥ 40.00	≤ 4.40
X020382	CUTA	IPI00034319.2	135	4	2	2	0.843605	1.01044	0.871696	0.919172	1.00055	0.938058	1.00057	1	0.57	≥ 40.00	≤ 4.40
X020382	TMEM41B	IPI00555703.1	103	4	3	3	0.843832	1.02417	0.960434	1.03197	1.00763	0.894964	0.987088	1	1	≥ 40.00	≤ 4.40
X020382	ERAL1	IPI00026512.2	97	3	2	2	0.843996	0.903974	0.963489	0.927808	0.989882	0.980195	0.849283	1	1	≥ 40.00	≤ 4.40
X020382	EIF3G	IPI00290460.3	383	8	7	7	0.845352	0.908751	0.926479	0.881268	0.932134	0.893693	1.04774	1	1	≥ 40.00	≤ 4.40
X020382	PREB	IPI00033349.3	97	3	2	2	0.84637	0.828308	0.840947	0.944052	1.30306	0.900874	0.972014	1	0.57	≥ 40.00	≤ 4.40
X020382	EIF4G1	IPI00552639.2	308	8	8	8	0.847637	0.777099	0.898661	0.856991	1.18901	1.24841	0.863018	1	NA	≥ 40.00	≤ 4.40
X020382	PSMC3	IPI00018398.4	1036	23	17	18	0.847716	0.95725	0.96215	0.954496	0.988512	0.937659	1.00705	1	1.44	≥ 40.00	≤ 4.40
X020382	RRM2B	IPI00100213.2	206	5	2	2	0.848336	0.900346	0.839197	0.912648	0.929982	0.99945	0.921185	1	1	≥ 40.00	≤ 4.40
X020382	PLOD1	IPI00027192.6	170	7	2	3	0.848338	0.862882	0.892631	0.988315	1.05259	0.902039	0.880032	1	1	≥ 40.00	≤ 4.40
X020382	SEPT11	IPI00019376.6	385	10	4	4	0.848657	0.915445	0.998517	1.05545	0.93767	0.847752	1.0135	1	NA	≥ 40.00	≤ 4.40
X020382	PDIA6	IPI00299571.5	260	6	4	4	0.849284	0.823916	0.906837	0.918362	1.01272	1.1251	0.954396	1	1	≥ 40.00	≤ 4.40
X020382	CSK	IPI00013212.1	369	7	6	6	0.850034	0.797036	0.83368	0.865317	0.933897	0.84995	0.854972	1	1	≥ 40.00	≤ 4.40
X020382	PARP1	IPI00449049.5	415	13	7	7	0.850295	0.966584	1.00834	1.0435	1.21643	1.2527	0.909688	1	0.98	≥ 40.00	≤ 4.40
X020382	HEXA	IPI00027851.2	116	4	2	2	0.850543	0.811376	0.87438	0.944922	0.848599	0.985619	0.890949	1	0.62	≥ 40.00	≤ 4.40
X020382	ZNF207	IPI00792837.1	100	4	2	2	0.852243	1.01004	0.922642	1.009	1.01608	1.01837	0.913204	1	1	≥ 40.00	≤ 4.40
X020382	PSMB6	IPI00000811.2	243	7	3	3	0.852393	0.951562	0.99892	1.05459	0.954901	0.921017	1.03368	1	1.31	≥ 40.00	≤ 4.40
X020382	HSP90B1	IPI00027230.3	429	13	9	9	0.852498	0.776747	0.935718	0.856746	1.20266	1.06993	0.976229	1	NA	≥ 40.00	≤ 4.40
X020382	CFL1	IPI00012011.6	476	12	10	10	0.85352	0.91309	0.905191	0.843009	0.969098	0.917755	0.933437	1	1	≥ 40.00	≤ 4.40
X020382	WDR45	IPI00026634.3	109	4	2	2	0.853853	0.896607	0.993391	0.92673	1.02328	0.855684	0.847071	1	NA	≥ 40.00	≤ 4.40
X020382	CENPE	IPI00296365.4	285	13	4	4	0.854417	0.782984	0.980197	0.900226	0.897043	0.901009	0.984044	1	0.56	≥ 40.00	≤ 4.40
X020382	CLIC1	IPI00010896.3	173	4	3	3	0.855662	1.29623	1.1191	0.983298	1.02792	0.86879	0.902646	1	0.71	≥ 40.00	≤ 4.40
X020382	CSNK2A1	IPI00016613.2	189	3	2	2	0.856188	0.895481	1.01086	0.89664	1.03683	1.05039	0.979596	1	1	≥ 40.00	≤ 4.40
X020382	FAM46A	IPI00647115.1	131	7	2	2	0.856949	0.863749	0.915023	0.885792	0.897715	0.867534	1.01512	1	0.88	≥ 40.00	≤ 4.40
X020382	SEH1L	IPI00220609.3	112	4	2	2	0.857317	0.893119	0.96128	1.00479	0.929747	1.04371	0.914166	1	1	≥ 40.00	≤ 4.40
X020382	PIGT	IPI00100030.1	120	5	3	3	0.85741	0.800991	0.768391	0.916328	0.760893	0.858008	0.759867	1	NA	≥ 40.00	≤ 4.40
X020382	EIF3E	IPI00013068.1	450	12	10	10	0.857436	0.94867	0.91519	0.945838	0.988258	0.921379	1.01354	1	1.74	≥ 40.00	≤ 4.40
X020382	KDELR1	IPI00028116.1	206	7	2	3	0.858402	1.26768	1.05442	1.0907	0.910404	1.07956	1.1055	1	NA	≥ 40.00	≤ 4.40
X020382	CHMP1A	IPI00382452.1	77	4	2	2	0.85931	0.727561	0.746102	0.883803	0.826278	0.898465	0.709009	1	1	≥ 40.00	≤ 4.40
X020382	ACTN1	IPI00759776.1	87	4	2	2	0.86016	0.864455	0.808009	1.06566	1.73764	1.67807	0.897254	1	1	≥ 40.00	≤ 4.40
X020382	MRPS22	IPI00013146.1	240	8	5	5	0.86016	0.859308	0.904888	0.940321	0.932774	0.924143	1.00057	1	0.87	≥ 40.00	≤ 4.40
X020382	TMED2	IPI00016608.1	97	4	3	3	0.861442	0.842371	1.14435	1.02282	0.810341	0.865193	0.908617	1	1	≥ 40.00	≤ 4.40
X020382	PSMB2	IPI00028006.1	224	9	4	4	0.861489	0.859169	0.957602	0.92368	0.912349	0.905405	0.938403	1	1	≥ 40.00	≤ 4.40
X020382	PSMD12	IPI00185374.4	582	19	11	11	0.861663	0.959876	0.977359	0.969379	1.00345	0.889032	1.06907	1	1	≥ 40.00	≤ 4.40
X020382	SND1	IPI00140420.4	41	2	2	2	0.862501	0.848727	0.966415	1.03784	1.02507	1.20362	0.999792	1	1.08	≥ 40.00	≤ 4.40
X020382	PSMA6	IPI00029623.1	377	9	7	7	0.863197	0.944287	0.939733	0.952112	0.945011	0.88708	0.986052	1	1	≥ 40.00	≤ 4.40
X020382	FLNA	IPI00333541.6	5099	126	81	93	0.864899	0.930507	0.97773	0.920939	0.921079	0.927574	1.03652	1	1	≥ 40.00	≤ 4.40
X020382	PDXK	IPI00013004.1	1038	42	17	31	0.865181	1.06419	1.05437	1.03309	1.06214	1.04104	1.11397	1	1	≥ 40.00	≤ 4.40
X020382	SPCS2	IPI00472939.2	135	5	3	3	0.865494	0.977372	0.95092	0.968404	1.02054	1.00577	0.962337	1	1.45	≥ 40.00	≤ 4.40
X020382	CRYZL1	IPI00438923.3	95	3	2	2	0.865762	0.885538	0.720905	0.915693	1.0467	1.01829	0.833239	1	1	≥ 40.00	≤ 4.40
X020382	RPLP0-LIKE	IPI00871646.1	664	18	12	17	0.866603	0.964429	0.876084	0.882415	1.02102	0.93886	1.08819	1	1	≥ 40.00	≤ 4.40
X020382	EEF1D	IPI00642971.3	806	21	11	12	0.866824	0.950234	0.971685	0.947437	0.953143	0.945505	1.04718	1	1	≥ 40.00	≤ 4.40
X020382	GDA	IPI00873506.1	129	3	3	3	0.868008	0.979618	0.809603	1.06275	1.03838	0.957625	0.775673	1	NA	≥ 40.00	≤ 4.40
X020382	PSMB3	IPI00028004.2	233	7	3	3	0.868212	0.966738	0.954639	1.02268	0.954426	0.989933	0.938965	1	1	≥ 40.00	≤ 4.40
X020382	PKM2	IPI00479186.6	531	10	9	10	0.869332	0.896752	0.904098	0.91108	0.983149	0.939618	0.871921	1	1	≥ 40.00	≤ 4.40
X020382	CSNK2B	IPI00640088.1	115	4	2	2	0.869392	0.906549	0.960579	0.980446	1.05796	0.908514	1.03283	1	1	≥ 40.00	≤ 4.40
X020382	TPM4	IPI00216975.1	231	7	3	3	0.869903	1.02178	0.942701	1.01966	1.03819	0.946645	0.94055	1	1	≥ 40.00	≤ 4.40
X020382	ERP29	IPI00024911.1	92	2	2	2	0.869971	0.775319	0.822914	0.880232	0.872119	0.91763	0.873492	1	1	≥ 40.00	≤ 4.40
X020382	PTRH2	IPI00555597.2	191	5	4	4	0.869998	0.904608	0.871803	0.951839	0.989758	0.917161	0.965736	1	1	≥ 40.00	≤ 4.40
X020382	PSMC2	IPI00021435.3	1009	23	17	17	0.87003	0.931296	0.938976	0.92443	1.0026	0.919819	1.08196	1	1	≥ 40.00	≤ 4.40
X020382	UBA5	IPI00015736.3	75	3	2	2	0.870638	0.728154	0.876612	0.793523	0.870629	1.02512	0.698834	1	1	≥ 40.00	≤ 4.40
X020382	MAPK9	IPI00303550.2	583	18	12	16	0.871016	0.934757	0.917147	0.912977	1.00143	0.885953	1.00363	1	1	≥ 40.00	≤ 4.40
X020382	DYNC1LI1	IPI00007675.6	807	23	15	15	0.871746	0.911444	0.920484	0.908045	0.973032	0.882218	0.970766	1	1	≥ 40.00	≤ 4.40
X020382	SSB	IPI00009032.1	927	25	18	18	0.87214	0.958143	0.932661	0.921434	1.02166	0.91501	1.00312	1	1	≥ 40.00	≤ 4.40
X020382	TBCD	IPI00030774.2	85	2	2	2	0.872563	0.767593	0.806456	0.965759	0.83751	0.940828	0.712959	1	1	≥ 40.00	≤ 4.40
X020382	PSG9	IPI00293461.5	237	6	5	5	0.873118	0.903818	0.94784	0.960391	1.01832	0.909876	0.953973	1	1.41	≥ 40.00	≤ 4.40
X020382	ACTR2	IPI00470573.1	97	6	3	3	0.873273	0.960394	0.946322	0.885695	1.04395	0.962627	0.999068	1	1	≥ 40.00	≤ 4.40
X020382	EXOC2	IPI00783559.1	108	4	3	3	0.873478	0.925611	0.951037	1.02578	1.07258	1.01723	0.942491	1	1	≥ 40.00	≤ 4.40
X020382	PHKB	IPI00218571.1	111	5	2	2	0.87379	0.780328	0.982257	1.1715	0.991702	1.25282	0.876191	1	NA	≥ 40.00	≤ 4.40
X020382	PARS2	IPI00553006.1	189	6	5	5	0.875335	0.707841	0.817462	0.830433	0.738064	0.716308	0.927284	1	1	≥ 40.00	≤ 4.40
X020382	EEF1G	IPI00000875.7	717	26	16	18	0.875624	0.950938	0.964615	0.899457	0.966614	0.923856	1.04698	1	1	≥ 40.00	≤ 4.40
X020382	AAMP	IPI00014481.4	105	3	2	2	0.87564	0.897575	0.820522	0.848253	0.973961	0.978307	0.937937	1	0.6	≥ 40.00	≤ 4.40
X020382	PSMD8	IPI00010201.4	210	9	7	7	0.875691	0.953527	0.929651	0.954252	0.944553	0.920798	0.973504	1	1	≥ 40.00	≤ 4.40
X020382	IGF2R	IPI00903213.1	612	19	12	12	0.875703	0.978019	0.945401	1.04283	1.03374	1.02066	0.985847	1	1	≥ 40.00	≤ 4.40
X020382	PSMD11	IPI00105598.3	695	19	8	8	0.87609	0.924484	0.955041	0.922864	0.959162	0.862377	1.04562	1	NA	≥ 40.00	≤ 4.40
X020382	HSPE1	IPI00220362.5	82	3	3	3	0.876162	0.779476	1.07347	0.850078	0.975802	1.00714	1.18593	1	0.91	≥ 40.00	≤ 4.40
X020382	ALKBH4	IPI00033770.5	124	4	2	2	0.876253	0.954287	0.923767	1.05803	0.982173	0.837551	1.04797	1	1	≥ 40.00	≤ 4.40
X020382	SEPT7	IPI00033025.8	415	11	10	10	0.876291	0.96092	0.925534	0.858645	1.01283	0.91835	1.11806	1	1	≥ 40.00	≤ 4.40
X020382	MOBKL3	IPI00386122.4	109	5	2	2	0.876399	0.825176	0.930566	0.916435	0.941184	0.900883	1.00836	1	1	≥ 40.00	≤ 4.40
X020382	MEMO1	IPI00514619.1	192	8	6	7	0.876439	0.983011	0.956448	1.01436	1.023	0.951039	0.989471	1	1.4	≥ 40.00	≤ 4.40
X020382	GPR177	IPI00384961.3	228	8	6	7	0.876793	1.12387	1.00112	1.07531	1.20589	1.07899	1.0594	1	1	≥ 40.00	≤ 4.40
X020382	KPNB1	IPI00001639.2	954	21	18	19	0.876925	0.857762	0.83088	0.852135	1.26191	1.19446	1.07171	1	NA	≥ 40.00	≤ 4.40
X020382	DCTN2	IPI00220503.9	697	18	15	16	0.876991	0.961554	0.962899	0.955105	0.984619	0.911146	1.01357	1	1	≥ 40.00	≤ 4.40
X020382	DNAJA1	IPI00012535.1	265	7	5	5	0.877305	0.956303	0.970055	1.00095	1.03146	0.911519	1.01598	1	1.89	≥ 40.00	≤ 4.40
X020382	WARS	IPI00295400.1	73	3	2	2	0.877948	0.911844	0.989197	1.07075	0.96164	0.878389	0.919883	1	1	≥ 40.00	≤ 4.40
X020382	PRPF19	IPI00004968.1	226	6	5	5	0.879131	0.997559	0.878628	0.900029	0.976082	0.902114	0.990717	1	1	≥ 40.00	≤ 4.40
X020382	EIF3K	IPI00033143.1	229	5	4	5	0.880711	0.779703	0.931499	0.900289	0.886835	0.931285	0.962774	1	0.52	≥ 40.00	≤ 4.40
X020382	TMED5	IPI00294472.3	92	3	2	2	0.881409	0.978338	1.08849	1.06302	1.14135	1.13521	0.91323	1	1	≥ 40.00	≤ 4.40
X020382	PSMA2	IPI00219622.3	204	7	5	5	0.881454	0.961024	1.04321	1.01682	0.970353	0.919317	1.02582	1	2.03	≥ 40.00	≤ 4.40
X020382	AIP	IPI00010460.1	545	14	9	9	0.883146	0.91205	0.85213	0.912905	0.983687	0.965872	0.959073	1	1	≥ 40.00	≤ 4.40
X020382	CCT8	IPI00784090.2	1361	38	26	31	0.883315	0.933095	0.988152	0.883826	1.02184	0.889071	1.06679	1	NA	≥ 40.00	≤ 4.40
X020382	TFCP2	IPI00037599.3	94	2	2	2	0.88333	0.751106	0.737371	0.855374	0.989839	0.894001	0.945016	1	1	≥ 40.00	≤ 4.40
X020382	PSMD13	IPI00375380.4	714	17	15	15	0.883493	0.916262	0.997724	0.95183	0.973902	0.904501	1.05072	1	1	≥ 40.00	≤ 4.40
X020382	PSMB7	IPI00003217.3	155	3	3	3	0.884636	0.934772	1.02377	0.971879	0.88652	0.869416	1.01057	1	1	≥ 40.00	≤ 4.40
X020382	NDUFV1	IPI00028520.2	63	2	2	2	0.88583	0.782484	0.94	1.11905	1.08528	0.78923	1.06688	1	1.29	≥ 40.00	≤ 4.40
X020382	AP3S1	IPI00014624.2	108	2	2	2	0.886221	0.919269	0.963413	1.03928	0.945732	0.941808	0.904013	1	NA	≥ 40.00	≤ 4.40
X020382	GPX1	IPI00293975.4	184	4	4	4	0.886294	0.96931	0.899336	1.01814	0.996919	1.07047	0.967465	1	1	≥ 40.00	≤ 4.40
X020382	SF3B4	IPI00017339.1	144	3	3	3	0.886818	0.968356	0.980854	0.980975	1.04442	1.00944	1.09419	1	1	≥ 40.00	≤ 4.40
X020382	P11	IPI00795429.1	1268	60	23	42	0.887292	0.89131	0.877258	0.897762	0.922755	0.908177	0.93776	1	0.66	≥ 40.00	≤ 4.40
X020382	GCLM	IPI00010090.1	367	6	5	5	0.8878	0.916369	0.94911	0.931456	0.96564	0.966018	0.943921	1	1	≥ 40.00	≤ 4.40
X020382	FLAD1	IPI00220299.1	470	15	11	12	0.887803	1.00273	0.965496	1.09263	1.07138	1.02285	1.02585	1	1	≥ 40.00	≤ 4.40
X020382	LYRM7	IPI00873110.1	39	2	2	2	0.888282	1.03377	1.11815	1.15024	1.1081	1.02723	1.00861	1	1	≥ 40.00	≤ 4.40
X020382	MRPL53	IPI00061531.4	92	3	2	2	0.888875	0.982788	0.878649	0.953288	0.9886	0.906135	0.998343	1	1	≥ 40.00	≤ 4.40
X020382	CTSZ	IPI00002745.1	96	3	3	3	0.88902	0.941134	0.940485	1.02786	1.08471	1.04824	0.966022	1	1	≥ 40.00	≤ 4.40
X020382	GAPDH	IPI00788737.1	528	13	8	9	0.889466	0.990732	1.15439	0.993729	0.931466	0.950115	0.846517	1	1	≥ 40.00	≤ 4.40
X020382	TCP1	IPI00290566.1	971	22	17	19	0.889561	0.923138	0.973825	0.914613	0.974857	0.858546	1.04513	1	1	≥ 40.00	≤ 4.40
X020382	ARPC2	IPI00005161.3	176	6	3	3	0.889648	0.874841	1.00071	0.941597	1.01704	0.951406	0.958642	1	1.53	≥ 40.00	≤ 4.40
X020382	SRD5A3	IPI00002344.1	95	2	2	2	0.88981	0.975474	1.01384	1.03457	1.02775	0.944819	0.983753	1	1.47	≥ 40.00	≤ 4.40
X020382	EDD1	IPI00026320.1	200	6	4	4	0.890466	0.877082	0.913911	0.956866	0.970396	0.918807	0.921266	1	1.83	≥ 40.00	≤ 4.40
X020382	RPL11	IPI00376798.3	198	8	4	5	0.891005	0.907778	0.939426	0.895823	1.01063	0.907358	1.11715	1	NA	≥ 40.00	≤ 4.40
X020382	CTSB	IPI00295741.4	126	3	3	3	0.891902	1.01681	0.9281	0.948018	0.988679	0.967269	0.941132	1	1	≥ 40.00	≤ 4.40
X020382	ANXA2	IPI00418169.3	410	10	8	8	0.892371	1.04538	1.01108	1.24748	0.866095	0.833062	0.810681	1	1	≥ 40.00	≤ 4.40
X020382	DNAJC9	IPI00154975.3	137	3	3	3	0.892501	0.975438	0.932487	0.920396	0.946257	0.938388	1.03191	1	1	≥ 40.00	≤ 4.40
X020382	RAI14	IPI00292953.6	335	9	6	6	0.892709	0.846526	0.949239	0.980841	0.919074	1.02174	0.922032	1	1	≥ 40.00	≤ 4.40
X020382	MAP1B	IPI00008868.3	321	10	5	5	0.89334	0.925411	0.955196	0.997392	0.925277	0.91482	0.954415	1	1	≥ 40.00	≤ 4.40
X020382	KHDRBS1	IPI00008575.3	149	7	3	3	0.893487	0.93076	0.908077	0.928915	0.942627	0.858619	0.973585	1	1	≥ 40.00	≤ 4.40
X020382	NDUFB10	IPI00479905.5	221	5	4	4	0.894022	1.07612	1.06873	1.07844	0.979832	1.05814	1.05219	1	0.72	≥ 40.00	≤ 4.40
X020382	C21ORF45	IPI00021095.1	108	4	2	2	0.894081	1.07607	0.953315	0.933767	0.935031	1.04353	1.00648	1	1	≥ 40.00	≤ 4.40
X020382	DARS	IPI00216951.2	1349	36	28	32	0.894283	0.927396	0.948783	0.906288	1.00319	0.885734	1.03748	1	NA	≥ 40.00	≤ 4.40
X020382	GYS1	IPI00303868.1	122	3	2	2	0.89442	0.803441	0.913269	1.04885	0.99694	1.0758	0.931087	1	0.86	≥ 40.00	≤ 4.40
X020382	ANKRD28	IPI00477505.3	460	10	9	9	0.894501	0.915721	0.931451	1.04416	0.955734	1.03688	0.895259	1	1	≥ 40.00	≤ 4.40
X020382	SNX1	IPI00183530.2	178	5	3	3	0.894875	0.985273	0.933688	1.0264	1.12068	0.983405	0.939234	1	NA	≥ 40.00	≤ 4.40
X020382	MRPL19	IPI00027096.2	95	3	3	3	0.894905	0.943909	0.886405	0.94135	1.08197	0.950202	1.0426	1	NA	≥ 40.00	≤ 4.40
X020382	TMPO	IPI00030131.3	72	3	2	2	0.894924	0.969249	0.97798	0.928847	1.01814	0.921647	0.927112	1	1	≥ 40.00	≤ 4.40
X020382	MAPK8	IPI00220306.1	1015	36	14	24	0.894944	0.996447	1.01721	0.941596	1.04574	0.917782	1.05131	1	1	≥ 40.00	≤ 4.40
X020382	CCT6A	IPI00027626.3	684	21	14	14	0.895787	0.95645	0.955231	0.918277	1.07819	0.998549	1.11699	1	1	≥ 40.00	≤ 4.40
X020382	HSPA4	IPI00002966.2	262	10	6	6	0.896797	1.00072	1.03704	1.05905	1.07109	1.00735	1.05531	1	2.38	≥ 40.00	≤ 4.40
X020382	EEF1E1	IPI00003588.1	398	9	7	8	0.897508	0.856617	0.895293	0.88704	0.969702	0.946212	1.0293	1	1	≥ 40.00	≤ 4.40
X020382	CCT7	IPI00018465.1	1113	27	17	19	0.897805	0.969203	0.980043	0.922447	0.999881	0.904627	1.048	1	1	≥ 40.00	≤ 4.40
X020382	LRP1	IPI00020557.1	157	5	2	2	0.897816	0.845042	1.04036	0.837696	0.923481	1.00464	0.847407	1	1	≥ 40.00	≤ 4.40
X020382	PSMC1	IPI00011126.6	616	16	12	12	0.898228	0.915754	0.941051	0.937107	0.993409	0.915157	1.04673	1	1	≥ 40.00	≤ 4.40
X020382	ALDH7A1	IPI00221234.7	621	13	9	9	0.898237	1.01661	1.1055	0.978679	1.15281	0.971391	1.04766	1	1	≥ 40.00	≤ 4.40
X020382	PSMB4	IPI00555956.2	110	4	2	2	0.898683	0.948171	1.12038	1.00345	1.04075	0.951953	1.19573	1	NA	≥ 40.00	≤ 4.40
X020382	FLNB	IPI00900293.1	2109	50	32	32	0.899545	0.943643	0.99347	1.03944	0.988656	0.969571	1.01837	1	1.43	≥ 40.00	≤ 4.40
X020382	MYD88	IPI00001062.7	351	10	8	8	0.901272	0.812989	0.864952	0.846377	0.889539	0.829093	0.926341	1	1	≥ 40.00	≤ 4.40
X020382	TPM3	IPI00218319.3	974	25	3	3	0.901804	0.974406	0.994738	0.9193	0.970955	0.889853	1.02388	1	1	≥ 40.00	≤ 4.40
X020382	SLC39A14	IPI00479918.2	124	3	2	2	0.902638	1.08712	0.912968	1.07022	1.00706	1.07348	0.78858	1	NA	≥ 40.00	≤ 4.40
X020382	TSG101	IPI00018434.1	215	6	4	4	0.902759	0.992749	0.956932	1.04102	1.01791	1.07631	0.974113	1	1	≥ 40.00	≤ 4.40
X020382	YWHAZ	IPI00879359.1	357	8	6	6	0.903026	1.08319	0.966607	0.911405	1.01862	0.905792	0.956535	1	NA	≥ 40.00	≤ 4.40
X020382	RUVBL2	IPI00009104.7	1038	25	18	18	0.90309	0.951105	0.952925	0.926121	0.99876	0.903135	1.00115	1	1	≥ 40.00	≤ 4.40
X020382	TAGLN2	IPI00647915.1	198	6	3	5	0.903143	1.02684	1.05472	1.03429	1.11173	1.04305	1.00515	1	1	≥ 40.00	≤ 4.40
X020382	SSSCA1	IPI00028412.1	127	2	2	2	0.903164	1.02154	1.02987	0.925173	0.975038	0.961684	0.972818	1	1	≥ 40.00	≤ 4.40
X020382	VBP1	IPI00334159.6	175	5	4	4	0.903384	0.912992	0.953011	0.881712	1.05319	1.00271	0.965935	1	1	≥ 40.00	≤ 4.40
X020382	DYNC1LI2	IPI00011592.3	261	7	3	3	0.904028	0.949569	0.957539	0.907622	0.931022	0.856157	1.00189	1	1	≥ 40.00	≤ 4.40
X020382	LOC100130932	IPI00745343.2	112	5	3	5	0.904458	0.828175	0.912438	0.806698	0.896414	0.97622	0.937155	1	1	≥ 40.00	≤ 4.40
X020382	FGG	IPI00877703.1	223	7	3	3	0.904529	0.840422	0.912501	0.956667	1.02801	0.950478	0.914442	1	1	≥ 40.00	≤ 4.40
X020382	PPP2CA	IPI00008380.1	868	18	12	14	0.904557	0.968904	0.936376	0.92825	1.00924	0.921636	0.986049	1	1	≥ 40.00	≤ 4.40
X020382	CCS	IPI00021389.1	94	3	2	2	0.904701	0.885594	0.840058	0.894328	0.84844	0.889531	0.892465	1	NA	≥ 40.00	≤ 4.40
X020382	TUBG1	IPI00295081.1	167	6	3	3	0.905199	0.948607	0.93118	0.97438	1.04252	1.00082	0.98858	1	1	≥ 40.00	≤ 4.40
X020382	LANCL2	IPI00032995.1	592	14	12	12	0.905671	0.883038	0.87617	0.902124	0.990677	1.01718	0.934651	1	1	≥ 40.00	≤ 4.40
X020382	FN3K	IPI00023729.1	102	2	2	2	0.90607	1.00032	0.956041	0.83631	0.916732	0.83606	0.994211	1	1	≥ 40.00	≤ 4.40
X020382	MRPL39	IPI00084571.4	330	12	8	9	0.906074	0.915911	0.93065	0.995447	0.984902	0.954764	1.03346	1	1	≥ 40.00	≤ 4.40
X020382	SSR4	IPI00019385.3	92	3	2	2	0.906321	1.09061	0.972732	1.08222	1.0938	1.08395	0.998264	1	1	≥ 40.00	≤ 4.40
X020382	SERPINB6	IPI00413451.1	203	4	4	4	0.906451	0.887174	0.916365	1.05152	0.988488	0.987346	0.883602	1	1	≥ 40.00	≤ 4.40
X020382	FLJ11151	IPI00305010.3	198	6	5	5	0.907051	0.883828	0.97452	0.97372	1.0713	0.973392	1.01054	1	1	≥ 40.00	≤ 4.40
X020382	TKT	IPI00643920.3	186	5	4	4	0.907158	0.912279	0.940803	0.963129	1.00259	0.988326	0.915055	1	2.24	≥ 40.00	≤ 4.40
X020382	BAG2	IPI00000643.1	418	11	9	9	0.907354	0.968755	0.943271	0.902176	0.939532	0.99021	1.02849	1	1	≥ 40.00	≤ 4.40
X020382	ATAD3A	IPI00643435.1	841	27	6	7	0.907419	1.03694	0.930442	1.04286	0.92499	0.89536	0.968878	1	1	≥ 40.00	≤ 4.40
X020382	HNRNPC	IPI00477313.3	614	18	12	15	0.907678	0.977435	0.948499	0.889147	0.963177	0.910375	1.0761	1	NA	≥ 40.00	≤ 4.40
X020382	MCM3	IPI00013214.2	715	19	13	14	0.908019	0.907883	0.861076	1.02236	1.10438	1.12731	0.940672	1	NA	≥ 40.00	≤ 4.40
X020382	CNOT2	IPI00789121.1	141	4	3	3	0.908175	1.01976	0.985574	0.904266	1.08392	1.01659	1.03017	1	1	≥ 40.00	≤ 4.40
X020382	ENY2	IPI00024620.6	60	3	2	2	0.908778	0.999017	1.07015	1.06215	1.12573	1.17999	1.0245	1	1	≥ 40.00	≤ 4.40
X020382	ENPP1	IPI00184311.4	110	3	2	2	0.908846	0.886999	0.895324	1.10973	0.978603	1.00693	0.811325	1	0.68	≥ 40.00	≤ 4.40
X020382	MRPL37	IPI00162330.3	153	5	2	2	0.909036	1.02516	0.953962	1.00043	1.01045	0.991978	1.02	1	1	≥ 40.00	≤ 4.40
X020382	TK1	IPI00791117.1	504	16	11	13	0.909181	0.906035	0.937734	0.909613	0.98399	0.911493	1.01456	1	0.88	≥ 40.00	≤ 4.40
X020382	UBL4A	IPI00552277.1	84	3	2	2	0.910188	0.97088	0.939099	1.02221	1.08789	1.039	0.998484	1	1	≥ 40.00	≤ 4.40
X020382	PSMD6	IPI00014151.3	505	15	12	12	0.910688	0.964929	0.954822	1.01802	1.06062	0.944523	1.0539	1	1	≥ 40.00	≤ 4.40
X020382	KCTD12	IPI00060715.1	92	3	3	3	0.910783	0.867651	0.946959	0.974579	1.02828	0.921802	0.940704	1	1	≥ 40.00	≤ 4.40
X020382	MCCC2	IPI00784044.1	825	20	14	15	0.910984	0.960447	0.948897	0.968909	1.02609	0.95756	0.970012	1	1	≥ 40.00	≤ 4.40
X020382	RHBDD2	IPI00010255.3	95	2	2	2	0.911025	1.03484	0.86422	0.845469	1.07121	0.849491	0.895334	1	NA	≥ 40.00	≤ 4.40
X020382	CPOX	IPI00093057.6	196	7	4	4	0.911036	0.866575	0.98355	0.956269	1.0509	0.958811	1.06236	1	1	≥ 40.00	≤ 4.40
X020382	GLUD1	IPI00016801.1	395	11	7	7	0.911201	1.01747	0.938662	0.961206	1.04152	1.01784	1.01818	1	1	≥ 40.00	≤ 4.40
X020382	SACS	IPI00795015.2	637	25	11	11	0.911257	0.914403	0.989137	0.967358	0.99685	0.98877	0.989394	1	1	≥ 40.00	≤ 4.40
X020382	CTSD	IPI00011229.1	442	11	9	9	0.911561	0.946638	0.885937	0.971347	1.03532	1.03073	0.896224	1	1	≥ 40.00	≤ 4.40
X020382	TMPO	IPI00216230.3	112	4	2	2	0.911948	0.801923	0.80871	0.8528	0.906856	0.699353	0.905949	1	1	≥ 40.00	≤ 4.40
X020382	C2ORF18	IPI00550440.3	145	5	3	3	0.912013	1.14777	0.971892	0.985917	0.971124	0.995754	0.910646	1	1	≥ 40.00	≤ 4.40
X020382	TUFM	IPI00027107.5	329	9	5	5	0.912446	0.835924	0.980034	0.943823	1.00442	0.899426	0.912915	1	1	≥ 40.00	≤ 4.40
X020382	C5ORF33	IPI00845432.1	122	3	2	2	0.912832	1.05667	0.954621	1.01719	1.11138	1.04237	1.08079	1	1	≥ 40.00	≤ 4.40
X020382	PRKAR1A	IPI00021831.1	73	3	2	2	0.912868	0.902462	0.928907	0.933759	0.907788	0.832113	0.97753	1	2.11	≥ 40.00	≤ 4.40
X020382	ILF3	IPI00418313.3	221	6	2	2	0.913139	0.816712	0.900908	1.01065	0.929281	1.04504	1.0777	1	1	≥ 40.00	≤ 4.40
X020382	JTV1	IPI00011916.1	511	16	9	10	0.913302	0.969098	0.918648	0.891711	1.00437	0.907753	1.06164	1	NA	≥ 40.00	≤ 4.40
X020382	KPNA3	IPI00299033.1	200	4	4	4	0.913333	0.999153	0.952004	0.976246	0.954082	0.957036	1.04404	1	1	≥ 40.00	≤ 4.40
X020382	KLHL23	IPI00062213.4	285	8	8	8	0.913479	1.00879	0.980047	1.01449	1.00802	0.967801	0.978188	1	1	≥ 40.00	≤ 4.40
X020382	PSMB1	IPI00025019.3	287	8	7	7	0.91357	0.973012	0.994106	0.983717	1.08646	0.987601	1.01824	1	1	≥ 40.00	≤ 4.40
X020382	RRM1	IPI00013871.1	182	4	4	4	0.91362	0.881605	0.86965	0.88568	1.03976	0.897942	0.957908	1	NA	≥ 40.00	≤ 4.40
X020382	EEF1A1	IPI00396485.3	1087	42	14	24	0.913735	0.910005	0.928463	0.870791	0.951055	0.901751	0.971354	1	2.43	≥ 40.00	≤ 4.40
X020382	PRKACA	IPI00396630.3	111	3	3	3	0.913934	0.94177	0.891181	0.945409	1.0615	1.0197	0.956433	1	1	≥ 40.00	≤ 4.40
X020382	GANAB	IPI00383581.4	363	9	9	9	0.915238	0.864183	0.90477	0.90204	0.967607	1.08573	1.0131	1	1	≥ 40.00	≤ 4.40
X020382	CAPNS1	IPI00025084.3	218	6	5	6	0.915251	1.00841	0.961116	0.983123	1.0069	0.996423	0.93304	1	1	≥ 40.00	≤ 4.40
X020382	SERPINB2	IPI00007117.1	574	18	12	15	0.915622	0.97993	0.887043	0.919466	0.937623	0.901018	0.907654	1	NA	≥ 40.00	≤ 4.40
X020382	GNB2L1	IPI00641950.4	688	18	15	17	0.915787	0.94534	0.950086	0.884971	0.971495	0.868762	1.03672	1	1	≥ 40.00	≤ 4.40
X020382	ACTL6A	IPI00003627.1	422	12	8	9	0.916501	0.932159	0.933689	0.967675	1.01879	0.97013	0.957379	1	1	≥ 40.00	≤ 4.40
X020382	PEF1	IPI00018235.3	354	10	8	10	0.916884	0.946777	0.939806	0.940474	0.988777	0.896723	0.993698	1	1	≥ 40.00	≤ 4.40
X020382	ATL3	IPI00845461.2	58	2	2	2	0.917107	0.911643	0.900383	0.845374	0.981535	0.935009	0.712477	1	1	≥ 40.00	≤ 4.40
X020382	AGPAT4	IPI00016956.1	81	3	2	2	0.917284	0.945166	0.842733	0.953788	0.990601	1.00523	1.07868	1	1	≥ 40.00	≤ 4.40
X020382	SMARCE1	IPI00017669.5	648	17	11	11	0.917458	0.980805	0.980843	1.00893	0.99685	0.932713	1.00352	1	1.55	≥ 40.00	≤ 4.40
X020382	DCTN3	IPI00027014.1	128	3	2	2	0.918008	0.885485	0.95354	0.868042	0.970119	0.939657	0.949861	1	1	≥ 40.00	≤ 4.40
X020382	PSMA3	IPI00419249.5	400	12	8	9	0.918208	0.930661	0.997097	1.16346	0.949843	0.900472	1.06507	1	0.78	≥ 40.00	≤ 4.40
X020382	EPPK1	IPI00010951.2	841	25	13	13	0.918235	0.95484	1.00169	0.977001	1.13935	1.01616	1.04298	1	NA	≥ 40.00	≤ 4.40
X020382	ADSS	IPI00026833.4	149	5	3	3	0.918627	0.828471	0.808793	0.946946	0.920636	0.733676	0.764967	1	1	≥ 40.00	≤ 4.40
X020382	TRIM65	IPI00419451.4	312	10	8	8	0.918854	1.02489	0.945502	1.04802	1.04825	1.01442	0.988229	1	1	≥ 40.00	≤ 4.40
X020382	CKAP4	IPI00141318.2	888	18	14	14	0.919558	0.914917	0.874926	0.916814	0.962106	0.913444	0.966804	1	1	≥ 40.00	≤ 4.40
X020382	ALG8	IPI00032370.5	169	7	3	3	0.920077	1.11748	1.03756	1.06051	0.937394	0.911311	0.950257	1	1	≥ 40.00	≤ 4.40
X020382	WDR82	IPI00152695.2	237	10	6	6	0.920122	1.03512	0.94006	0.969226	0.961351	0.873755	1.09134	1	NA	≥ 40.00	≤ 4.40
X020382	KIF11	IPI00305289.2	787	18	13	13	0.920841	0.88394	0.967108	0.965221	0.936991	1.00048	0.896794	1	1.56	≥ 40.00	≤ 4.40
X020382	COASY	IPI00909064.1	181	5	5	5	0.921178	0.892043	0.893051	1.00896	0.956329	0.939006	0.95241	1	1	≥ 40.00	≤ 4.40
X020382	HSD17B10	IPI00017726.1	567	12	6	7	0.921421	1.05717	0.971996	0.974894	1.11721	1.09518	1.0949	1	1	≥ 40.00	≤ 4.40
X020382	COPE	IPI00465132.4	133	5	2	2	0.921719	0.936373	0.990742	0.790284	0.929748	0.896018	0.863969	1	1.76	≥ 40.00	≤ 4.40
X020382	ZC3H4	IPI00187011.4	216	5	4	4	0.922215	0.889548	0.932944	0.975082	0.907125	0.932975	0.910084	1	1	≥ 40.00	≤ 4.40
X020382	PPP5C	IPI00019812.1	200	5	3	3	0.922309	0.820392	0.899081	0.954404	0.946692	1.02897	0.942441	1	1	≥ 40.00	≤ 4.40
X020382	GSR	IPI00016862.1	565	18	13	14	0.923152	0.907877	0.915269	0.921838	0.992445	0.944611	0.944287	1	1	≥ 40.00	≤ 4.40
X020382	PSMA1	IPI00472442.4	487	11	9	9	0.923277	1.01816	0.9984	0.973304	1.00854	0.943996	1.04946	1	1	≥ 40.00	≤ 4.40
X020382	MPP1	IPI00215610.2	497	19	13	13	0.923486	0.907711	0.9408	0.925102	0.954738	0.921579	0.933966	1	1	≥ 40.00	≤ 4.40
X020382	FLNC	IPI00178352.5	1627	37	28	28	0.923752	0.967634	0.974394	0.9994	0.953339	0.976904	1.06755	1	1	≥ 40.00	≤ 4.40
X020382	RUVBL1	IPI00021187.4	750	15	11	12	0.923821	0.925446	0.941007	0.919198	0.96191	0.836019	1.01172	1	1	≥ 40.00	≤ 4.40
X020382	CNN2	IPI00910593.1	561	14	8	10	0.924376	0.989022	0.94609	0.885927	0.996652	0.941555	1.00385	1	1	≥ 40.00	≤ 4.40
X020382	NDUFS2	IPI00025239.2	128	5	3	3	0.924551	0.889439	0.874457	0.99008	1.1547	0.917144	0.870997	1	1	≥ 40.00	≤ 4.40
X020382	WDR77	IPI00012202.1	244	5	5	5	0.924572	0.956599	1.0579	1.08025	1.07438	0.992955	1.02204	1	1	≥ 40.00	≤ 4.40
X020382	SERPINB1	IPI00027444.1	599	14	12	12	0.924724	0.898229	0.897755	0.909748	1.00339	0.915071	0.947232	1	1	≥ 40.00	≤ 4.40
X020382	ACTN4	IPI00013808.1	982	23	13	13	0.925071	0.939326	0.986832	0.994135	1.12084	1.10218	0.942735	1	NA	≥ 40.00	≤ 4.40
X020382	RBM14	IPI00013174.2	134	3	3	3	0.925106	0.954175	0.928876	1.03391	0.891091	1.01946	0.882516	1	1	≥ 40.00	≤ 4.40
X020382	C12ORF10	IPI00029444.1	1072	36	20	30	0.925499	0.985352	0.930171	0.94367	0.971123	0.930872	0.987501	1	1	≥ 40.00	≤ 4.40
X020382	VIM	IPI00418471.6	1077	23	18	18	0.9255	0.910045	0.92257	0.917381	1.04326	0.922014	1.00203	1	1	≥ 40.00	≤ 4.40
X020382	MAT2A	IPI00010157.1	359	10	8	8	0.925502	1.03175	0.94262	0.95345	1.05643	0.925326	1.03364	1	1	≥ 40.00	≤ 4.40
X020382	CCT2	IPI00297779.7	807	23	12	15	0.925676	0.967385	0.980486	0.947702	1.04425	0.927232	1.06025	1	1	≥ 40.00	≤ 4.40
X020382	LGMN	IPI00293303.1	63	2	2	2	0.92569	0.790822	0.907301	0.927606	0.982212	0.971408	0.881095	1	0.53	≥ 40.00	≤ 4.40
X020382	CLIP1	IPI00013455.8	236	9	3	3	0.926012	0.868326	1.03782	0.926661	0.935292	0.999449	0.993105	1	1	≥ 40.00	≤ 4.40
X020382	GCDH	IPI00024317.1	780	26	16	19	0.926046	1.08117	0.978569	1.00706	1.02282	0.907906	1.02644	1	NA	≥ 40.00	≤ 4.40
X020382	SNRPB2	IPI00029267.1	364	7	7	7	0.926225	0.994916	0.922279	0.821919	1.0172	0.897316	1.155	1	1	≥ 40.00	≤ 4.40
X020382	FABP5	IPI00007797.3	119	3	3	3	0.926451	0.802717	1.0957	1.00759	0.959891	0.659152	0.740858	1	NA	≥ 40.00	≤ 4.40
X020382	XRCC5	IPI00220834.8	626	19	13	13	0.926542	0.95176	0.913196	0.910399	1.08484	0.916468	0.990384	1	1	≥ 40.00	≤ 4.40
X020382	PCID2	IPI00100313.2	366	9	7	7	0.926559	0.944729	0.907323	0.992227	0.988556	0.998553	0.999579	1	1	≥ 40.00	≤ 4.40
X020382	EIF3F	IPI00654777.2	319	11	5	5	0.926613	0.917149	1.02132	0.963967	1.06129	0.880884	0.965696	1	NA	≥ 40.00	≤ 4.40
X020382	NARF	IPI00011237.3	72	2	2	2	0.926855	1.01179	1.02151	0.996151	1.10688	0.964948	0.888058	1	1	≥ 40.00	≤ 4.40
X020382	AHNAK	IPI00021812.2	4245	114	67	73	0.926931	0.965886	1.05504	0.961208	1.06543	0.935137	1.06489	1	1	≥ 40.00	≤ 4.40
X020382	RIPK1	IPI00013773.2	175	4	2	2	0.92756	0.928442	1.05114	0.926109	0.985043	1.00318	1.0458	1	NA	≥ 40.00	≤ 4.40
X020382	P4HA1	IPI00218682.1	260	7	5	5	0.927862	0.89025	0.983956	0.949807	1.01965	0.963634	1.00086	1	1	≥ 40.00	≤ 4.40
X020382	NDUFS3	IPI00025796.3	83	3	3	3	0.927911	0.939845	0.929028	1.04324	0.949374	0.969413	1.07123	1	NA	≥ 40.00	≤ 4.40
X020382	PI4K2B	IPI00291068.3	285	8	7	7	0.928281	0.957835	0.927149	1.03622	1.01584	0.958293	1.00551	1	NA	≥ 40.00	≤ 4.40
X020382	PDHX	IPI00298423.3	489	14	10	10	0.928532	0.943173	0.966037	0.955581	1.01591	0.948037	1.06093	1	NA	≥ 40.00	≤ 4.40
X020382	RNPEP	IPI00642211.3	164	5	4	4	0.928682	0.923513	0.944905	0.937437	1.05195	0.994962	0.990031	1	1	≥ 40.00	≤ 4.40
X020382	BLVRB	IPI00219910.2	251	5	3	3	0.928879	0.94416	0.96251	1.16265	0.934093	0.976757	1.02052	1	1	≥ 40.00	≤ 4.40
X020382	SCYE1	IPI00793201.1	675	21	12	14	0.929054	0.940375	0.962983	0.919301	0.980374	0.943744	1.05115	1	1	≥ 40.00	≤ 4.40
X020382	PPP2R2A	IPI00332511.5	426	9	8	8	0.92917	0.902562	0.881575	0.892205	0.975137	0.950298	0.900285	1	1	≥ 40.00	≤ 4.40
X020382	CDC2	IPI00026689.4	167	4	2	2	0.929352	1.01057	0.924008	0.979512	0.934615	0.972563	0.919421	1	1	≥ 40.00	≤ 4.40
X020382	U2AF1	IPI00005613.3	48	2	2	2	0.929762	0.847233	0.925367	0.972789	0.887528	0.929069	1.03033	1	1	≥ 40.00	≤ 4.40
X020382	MED24	IPI00792423.1	326	7	5	5	0.929878	0.801693	0.884167	1.12506	0.941203	1.05929	0.964281	1	1	≥ 40.00	≤ 4.40
X020382	AURKA	IPI00298940.3	107	4	3	3	0.930207	0.936579	1.01049	1.03404	0.982867	1.04447	1.09855	1	NA	≥ 40.00	≤ 4.40
X020382	NUP214	IPI00646361.3	103	2	2	2	0.930254	1.00246	0.866283	0.993735	1.01702	0.985086	1.00314	1	1	≥ 40.00	≤ 4.40
X020382	RTCD1	IPI00221327.1	142	6	3	3	0.930349	1.10007	1.05115	1.10068	0.995371	1.05926	0.982843	1	1	≥ 40.00	≤ 4.40
X020382	RIPK2	IPI00021917.1	133	4	3	3	0.930385	0.926043	1.00585	0.99486	0.981087	0.910906	0.88111	1	NA	≥ 40.00	≤ 4.40
X020382	SF3A3	IPI00029764.1	440	13	6	6	0.930663	0.95041	0.947562	0.969022	1.03833	0.937113	0.984145	1	1	≥ 40.00	≤ 4.40
X020382	PAICS	IPI00217223.1	566	12	10	10	0.930895	0.962169	0.9775	1.01398	1.0884	0.991791	1.0437	1	1	≥ 40.00	≤ 4.40
X020382	KIAA1967	IPI00182757.10	270	10	6	6	0.931168	0.843873	0.867982	0.923201	1.17351	1.28608	0.900409	1	NA	≥ 40.00	≤ 4.40
X020382	SLC7A6	IPI00644701.1	122	3	2	2	0.931628	1.22023	1.02109	1.04177	0.920873	0.969642	0.984643	1	1	≥ 40.00	≤ 4.40
X020382	YWHAQ	IPI00018146.1	216	4	3	3	0.931663	0.84867	0.947951	0.850545	0.984894	0.981546	0.944157	1	1	≥ 40.00	≤ 4.40
X020382	MBNL1	IPI00021692.2	135	5	3	3	0.931722	1.13887	0.880058	1.08951	1.08309	0.935009	1.04895	1	1.72	≥ 40.00	≤ 4.40
X020382	PGLS	IPI00029997.1	177	3	3	3	0.931816	0.849752	0.913146	0.878918	1.01518	0.946912	1.03731	1	1	≥ 40.00	≤ 4.40
X020382	PPP4C	IPI00012833.1	490	10	6	7	0.932166	0.980931	0.980627	0.973713	1.04525	1.03169	1.03431	1	1	≥ 40.00	≤ 4.40
X020382	HCFC1	IPI00641743.2	622	14	10	10	0.932809	0.877248	0.907276	0.89012	0.960969	0.944647	0.93388	1	1	≥ 40.00	≤ 4.40
X020382	TSN	IPI00018768.1	252	5	4	4	0.933331	0.949743	1.00127	0.924944	1.0398	1.00998	1.01515	1	1	≥ 40.00	≤ 4.40
X020382	OTUB1	IPI00000581.6	128	3	3	3	0.933335	0.887212	0.888607	0.974961	1.06164	0.995532	0.914153	1	NA	≥ 40.00	≤ 4.40
X020382	PM20D2	IPI00217852.6	305	7	7	7	0.933433	0.975894	0.911446	0.965332	1.03632	0.998913	0.960444	1	1	≥ 40.00	≤ 4.40
X020382	SDC1	IPI00002441.1	131	2	2	2	0.933889	0.909333	1.05656	0.94552	1.07952	1.04971	1.06883	1	2.43	≥ 40.00	≤ 4.40
X020382	LOC284889	IPI00293276.10	213	15	4	7	0.933948	1.20999	0.978415	1.09744	1.11031	1.08595	1.05508	1	NA	≥ 40.00	≤ 4.40
X020382	DCK	IPI00020454.1	1290	90	19	70	0.934129	0.979467	0.911811	0.907669	0.966385	0.968764	0.947638	1	1	≥ 40.00	≤ 4.40
X020382	PDHB	IPI00003925.6	356	8	6	7	0.934289	0.922578	0.978969	0.892992	0.963296	0.937751	0.998573	1	1	≥ 40.00	≤ 4.40
X020382	MKRN2	IPI00396406.6	1008	48	21	33	0.934292	1.07923	0.991749	0.980318	1.00362	0.921593	1.01289	1	1	≥ 40.00	≤ 4.40
X020382	MRPS27	IPI00022002.6	301	9	7	7	0.934492	0.964023	1.02263	1.0015	1.0533	0.951745	1.00151	1	1	≥ 40.00	≤ 4.40
X020382	PEX14	IPI00025346.3	141	3	3	3	0.934556	0.837389	0.93623	1.1287	0.958648	0.924676	0.955108	1	1	≥ 40.00	≤ 4.40
X020382	SDHB	IPI00294911.1	668	25	16	18	0.934824	0.912569	0.943829	0.896354	0.958341	0.926182	0.973811	1	1	≥ 40.00	≤ 4.40
X020382	SFXN4	IPI00412741.1	66	3	2	2	0.934861	1.01754	0.970636	1.07701	0.942155	0.910502	0.915125	1	1	≥ 40.00	≤ 4.40
X020382	EIF3L	IPI00465233.1	577	15	10	10	0.934976	0.991594	0.974865	0.979728	1.06081	0.91711	1.07299	1	1	≥ 40.00	≤ 4.40
X020382	MCCC1	IPI00024580.4	545	17	7	7	0.935136	1.01458	0.870074	0.971048	1.01798	0.896212	0.931335	1	1	≥ 40.00	≤ 4.40
X020382	FAM8A1	IPI00008285.1	117	5	3	3	0.935285	0.923905	0.821279	1.07214	0.811638	0.793902	1.02895	1	NA	≥ 40.00	≤ 4.40
X020382	HNRNPF	IPI00003881.5	605	15	8	11	0.935341	0.92794	0.907943	0.9089	0.957915	0.923051	0.94229	1	NA	≥ 40.00	≤ 4.40
X020382	HDAC2	IPI00289601.10	140	6	2	3	0.935403	0.897525	0.827134	0.94557	0.961962	0.934664	0.949042	1	1	≥ 40.00	≤ 4.40
X020382	TRAF2	IPI00292635.1	185	7	5	5	0.935507	0.979588	0.931706	1.10143	1.05966	1.07395	0.984753	1	NA	≥ 40.00	≤ 4.40
X020382	CSRP2	IPI00002824.7	471	16	10	10	0.93556	0.933392	0.962129	0.877874	0.935439	0.881934	1.01068	1	1	≥ 40.00	≤ 4.40
X020382	ZWILCH	IPI00329679.3	112	5	3	3	0.935659	1.01928	0.940719	1.04774	1.09955	1.0791	1.05543	1	1	≥ 40.00	≤ 4.40
X020382	C1ORF128	IPI00015351.2	243	8	5	5	0.935868	0.959361	0.948834	0.912486	0.966924	0.980878	0.963266	1	1	≥ 40.00	≤ 4.40
X020382	RECQL	IPI00178431.12	96	4	2	2	0.936085	0.910598	0.86108	1.01215	1.04526	1.03946	0.89444	1	1	≥ 40.00	≤ 4.40
X020382	GBF1	IPI00021954.1	62	3	2	2	0.9362	0.78756	0.833779	0.858716	1.01371	0.900541	0.750273	1	1	≥ 40.00	≤ 4.40
X020382	S100A11	IPI00013895.1	306	8	6	8	0.936203	0.987131	1.04949	1.06048	1.06926	0.95235	1.0861	1	1	≥ 40.00	≤ 4.40
X020382	BIRC6	IPI00299635.6	198	9	4	4	0.936362	0.966982	0.946334	1.07631	1.14088	0.978144	1.09714	1	1	≥ 40.00	≤ 4.40
X020382	RHAG	IPI00024094.4	56	2	2	2	0.93694	1.03757	1.037	1.03632	0.992643	0.980155	1.02962	1	1	≥ 40.00	≤ 4.40
X020382	CSH1	IPI00025785.2	386	14	8	11	0.937128	0.924391	0.903583	0.892903	0.946961	0.947791	0.996975	1	1	≥ 40.00	≤ 4.40
X020382	GMDS	IPI00030207.1	292	13	6	7	0.937329	0.96847	0.928838	0.92132	1.00715	1.08415	0.966675	1	1	≥ 40.00	≤ 4.40
X020382	TARDBP	IPI00025815.2	155	4	3	3	0.937544	0.85635	0.893478	0.900078	0.912281	0.899263	0.981865	1	1	≥ 40.00	≤ 4.40
X020382	PPAT	IPI00029534.1	144	6	4	4	0.937571	0.941207	0.951546	0.902498	0.978335	0.94527	0.932496	1	1	≥ 40.00	≤ 4.40
X020382	RABL3	IPI00102897.4	414	12	8	9	0.937848	1.05066	1.01624	1.05126	1.04823	1.14988	0.903367	1	1.46	≥ 40.00	≤ 4.40
X020382	IQGAP1	IPI00009342.1	1403	28	23	23	0.937877	0.842319	0.954584	0.890942	1.19065	1.28428	0.892954	1	NA	≥ 40.00	≤ 4.40
X020382	DNPEP	IPI00015856.4	672	16	12	14	0.937903	0.922226	0.873973	0.84904	0.973826	0.880251	1.03447	1	NA	≥ 40.00	≤ 4.40
X020382	NOC2L	IPI00411886.4	65	2	2	2	0.937969	0.797645	0.902253	0.989413	1.13729	1.10452	0.880392	1	1	≥ 40.00	≤ 4.40
X020382	YEATS4	IPI00008536.3	247	5	5	5	0.938152	0.951124	1.00789	0.930909	0.984131	0.915951	1.03677	1	1	≥ 40.00	≤ 4.40
X020382	PSMC4	IPI00020042.2	394	11	9	9	0.93823	0.979207	0.968663	1.01089	0.99493	0.968293	1.02821	1	1	≥ 40.00	≤ 4.40
X020382	NIT1	IPI00456664.1	100	4	2	2	0.938287	0.801979	0.826815	0.977494	0.978357	0.908963	0.9562	1	0.56	≥ 40.00	≤ 4.40
X020382	HDGF	IPI00514127.1	338	9	6	6	0.938573	0.876908	0.930796	0.902267	1.04368	0.906563	1.0358	1	1	≥ 40.00	≤ 4.40
X020382	EMD	IPI00032003.1	94	3	3	3	0.938836	0.88528	0.945921	0.946864	1.01554	0.951392	0.842873	1	1	≥ 40.00	≤ 4.40
X020382	ARF4	IPI00215918.3	180	5	2	2	0.939038	1.00773	1.0205	0.962769	0.997316	1.06337	0.973948	1	NA	≥ 40.00	≤ 4.40
X020382	FRYL	IPI00739940.4	149	5	2	2	0.93919	0.856923	0.947841	0.837451	0.951158	0.989158	0.950999	1	1	≥ 40.00	≤ 4.40
X020382	NCLN	IPI00470649.3	101	6	2	2	0.93922	0.973012	1.00218	0.953713	1.13265	1.0356	0.80677	1	NA	≥ 40.00	≤ 4.40
X020382	AHCY	IPI00012007.6	385	10	7	7	0.939586	0.972785	0.974631	0.965185	1.03015	0.967817	0.927682	1	1	≥ 40.00	≤ 4.40
X020382	DLD	IPI00015911.1	686	17	11	11	0.939773	0.936268	0.940021	0.966474	0.986893	0.890399	1.03235	1	1	≥ 40.00	≤ 4.40
X020382	GRB2	IPI00021327.3	272	9	6	6	0.940062	0.998566	1.05201	0.967059	1.06295	1.03316	1.0783	1	1	≥ 40.00	≤ 4.40
X020382	DNAJC7	IPI00329629.6	228	7	4	4	0.940141	0.919257	0.917824	0.96024	1.02579	0.92958	0.919894	1	1	≥ 40.00	≤ 4.40
X020382	AKAP9	IPI00220628.1	507	20	6	6	0.940288	0.921561	0.889416	0.956042	0.924093	0.978675	0.949428	1	1	≥ 40.00	≤ 4.40
X020382	PTCD3	IPI00783302.1	202	5	4	4	0.940545	0.951489	0.959565	0.998912	0.990055	0.889335	1.03111	1	1.04	≥ 40.00	≤ 4.40
X020382	HNRNPL	IPI00027834.3	234	9	4	4	0.940641	0.857033	0.898523	0.832618	0.9708	0.879252	1.06465	1	0.53	≥ 40.00	≤ 4.40
X020382	PURB	IPI00045051.3	72	2	2	2	0.941453	1.01196	0.948787	0.892508	0.926278	0.871614	0.972615	1	1	≥ 40.00	≤ 4.40
X020382	TROVE2	IPI00019450.2	121	3	3	3	0.941548	1.03442	1.04547	1.27441	1.14305	0.924312	0.981237	1	1.79	≥ 40.00	≤ 4.40
X020382	PSMD3	IPI00011603.2	691	15	10	10	0.941563	0.975513	0.963677	0.966102	1.08051	0.921581	1.02356	1	1	≥ 40.00	≤ 4.40
X020382	PFN2	IPI00107555.4	482	12	3	5	0.941836	0.88155	0.956169	0.917387	1.08146	1.04081	1.476	1	1	≥ 40.00	≤ 4.40
X020382	THOC6	IPI00328985.1	164	4	3	3	0.941978	0.907053	1.02081	1.05148	1.0606	0.940909	1.12898	1	1.2	≥ 40.00	≤ 4.40
X020382	IMPDH2	IPI00291510.3	193	5	4	4	0.942094	1.08147	1.0813	1.17482	1.13173	1.14241	1.07484	1	1	≥ 40.00	≤ 4.40
X020382	CDC16	IPI00022091.3	104	4	2	2	0.942256	0.865429	0.928736	0.983615	0.964805	0.832212	1.00971	1	1	≥ 40.00	≤ 4.40
X020382	TP53BP1	IPI00742743.1	464	9	6	6	0.942638	0.995522	1.03994	1.01089	1.01091	0.972113	0.942508	1	1	≥ 40.00	≤ 4.40
X020382	SMC1A	IPI00291939.1	451	13	6	6	0.942777	1.04908	1.13089	1.02069	1.00845	0.964169	0.961435	1	NA	≥ 40.00	≤ 4.40
X020382	RQCD1	IPI00023101.1	258	8	6	6	0.943239	1.0311	1.03098	1.02997	0.996555	1.00178	1.03427	1	1	≥ 40.00	≤ 4.40
X020382	DHX9	IPI00844578.1	189	5	4	4	0.943274	0.837667	0.873635	0.932188	1.13182	1.25407	0.890749	1	NA	≥ 40.00	≤ 4.40
X020382	TMOD3	IPI00005087.1	237	8	4	4	0.943574	0.89624	0.938509	1.00041	0.959666	0.855929	1.00551	1	1	≥ 40.00	≤ 4.40
X020382	C19ORF43	IPI00031526.3	94	2	2	2	0.944196	0.927214	1.02231	0.899655	0.938901	1.02402	0.83929	1	NA	≥ 40.00	≤ 4.40
X020382	P4HB	IPI00010796.1	450	13	11	11	0.944228	0.97908	0.945386	0.964023	1.06566	1.10508	1.20499	1	1	≥ 40.00	≤ 4.40
X020382	TPPP3	IPI00306413.3	151	4	2	2	0.944579	1.02451	1.1396	1.21207	1.10009	1.12631	1.04863	1	1	≥ 40.00	≤ 4.40
X020382	CAPZA1	IPI00005969.3	711	17	8	8	0.944796	0.934464	0.950624	0.902458	1.08987	0.962358	0.989527	1	NA	≥ 40.00	≤ 4.40
X020382	TYMS	IPI00221108.5	458	10	8	9	0.944951	1.04614	0.973593	1.09748	1.06401	0.938722	1.03301	1	0.68	≥ 40.00	≤ 4.40
X020382	COG6	IPI00642611.7	285	8	7	7	0.944972	1.00112	0.945595	1.07212	1.02223	0.992033	0.970782	1	1	≥ 40.00	≤ 4.40
X020382	ZC3H14	IPI00903256.1	1441	45	31	35	0.945032	0.971239	0.936679	0.936953	0.978778	0.92711	0.980125	1	1	≥ 40.00	≤ 4.40
X020382	MTCH2	IPI00003833.3	40	2	2	2	0.945034	0.866225	0.963432	0.925751	0.903258	0.964904	1.03508	1	1	≥ 40.00	≤ 4.40
X020382	CCT4	IPI00302927.6	938	23	18	18	0.945135	0.98628	0.982544	0.98951	1.03523	0.948458	1.03217	1	1	≥ 40.00	≤ 4.40
X020382	ATP5C1	IPI00478410.2	379	15	9	13	0.945245	1.0664	0.934658	0.968998	0.894479	0.919666	1.02469	1	1	≥ 40.00	≤ 4.40
X020382	PRMT1	IPI00018522.4	667	15	11	13	0.945384	0.940781	1.01393	0.941906	1.03885	0.941972	1.04379	1	1	≥ 40.00	≤ 4.40
X020382	RANBP1	IPI00878611.1	344	10	8	8	0.946156	1.11207	1.04908	0.984875	1.1093	0.967907	1.05797	1	1.27	≥ 40.00	≤ 4.40
X020382	HIST1H2AD	IPI00902514.1	177	6	4	4	0.946461	0.895552	0.685186	0.810981	2.80417	3.67389	1.43647	1	1	≥ 40.00	≤ 4.40
X020382	TXNRD1	IPI00884896.1	339	10	7	7	0.946517	0.973117	0.86872	0.959447	1.08106	0.991533	0.942309	1	1	≥ 40.00	≤ 4.40
X020382	MRE11A	IPI00029159.5	194	6	4	4	0.946577	0.865912	0.921158	0.954443	0.967436	1.00095	0.99459	1	1	≥ 40.00	≤ 4.40
X020382	GBAS	IPI00016077.1	118	5	4	4	0.946581	1.02001	1.03092	1.00756	1.01459	1.0064	1.19202	1	NA	≥ 40.00	≤ 4.40
X020382	RBM17	IPI00176706.1	231	7	7	7	0.946628	0.987073	0.962771	0.994097	0.994473	0.896849	1.50959	1	1	≥ 40.00	≤ 4.40
X020382	PPT1	IPI00002412.1	123	3	2	2	0.946744	0.931326	1.02319	0.895745	0.947171	0.867234	0.892811	1	1	≥ 40.00	≤ 4.40
X020382	PSMA7	IPI00024175.3	400	13	8	8	0.947002	1.00559	1.04964	1.06899	0.943393	0.984323	1.09592	1	NA	≥ 40.00	≤ 4.40
X020382	LDHA	IPI00217966.7	389	9	6	6	0.947015	0.962711	1.01241	1.12541	1.08479	1.05302	0.924263	1	1	≥ 40.00	≤ 4.40
X020382	HSD17B1	IPI00902797.1	338	9	7	7	0.947019	1.03561	0.96546	0.992752	1.05746	0.958294	1.02909	1	NA	≥ 40.00	≤ 4.40
X020382	HDHD3	IPI00009931.3	140	6	3	3	0.947153	0.94333	0.99343	0.902268	0.973676	1.03255	0.91108	1	NA	≥ 40.00	≤ 4.40
X020382	DLST	IPI00420108.5	561	16	2	2	0.947212	0.989559	0.961398	0.987628	1.00333	0.908299	1.08459	1	NA	≥ 40.00	≤ 4.40
X020382	ARMC8	IPI00795553.2	190	7	4	4	0.947454	0.962858	0.874026	1.03198	1.07475	1.01042	1.02636	1	1	≥ 40.00	≤ 4.40
X020382	FARSB	IPI00300074.3	727	23	16	16	0.947536	0.948925	0.921942	0.97797	1.03233	0.929154	0.97681	1	NA	≥ 40.00	≤ 4.40
X020382	COL14A1	IPI00176193.6	1425	32	24	25	0.947586	0.978969	0.991416	0.945245	0.972634	0.923293	1.00838	1	1	≥ 40.00	≤ 4.40
X020382	UBR4	IPI00746934.2	1980	61	39	39	0.947949	0.97831	0.978672	1.00574	1.07466	1.05294	1.00503	1	1	≥ 40.00	≤ 4.40
X020382	TRIM5	IPI00873422.1	150	7	3	3	0.948319	0.93888	0.903425	0.98758	0.988183	1.01428	0.900088	1	1	≥ 40.00	≤ 4.40
X020382	GNB1L	IPI00107339.4	438	12	10	11	0.948441	0.926225	0.912683	0.94727	0.949279	0.880171	0.96269	1	1	≥ 40.00	≤ 4.40
X020382	PRDX4	IPI00011937.1	336	9	6	6	0.948502	0.969973	0.977738	0.926655	0.998047	0.957219	1.02538	1	1	≥ 40.00	≤ 4.40
X020382	CFH	IPI00029739.5	304	8	5	5	0.948818	0.949097	0.980416	0.97623	1.0208	0.974029	0.968738	1	1	≥ 40.00	≤ 4.40
X020382	LANCL1	IPI00005724.1	237	8	6	6	0.948851	1.02873	0.938865	1.14705	0.95608	0.927786	0.980306	1	0.82	≥ 40.00	≤ 4.40
X020382	PPP6C	IPI00890743.1	300	8	6	6	0.949508	1.03789	1.0378	1.05114	1.04008	0.952416	1.03022	1	2.12	≥ 40.00	≤ 4.40
X020382	HPRT1	IPI00873466.1	468	12	9	11	0.949547	0.977175	0.969036	0.956534	0.997619	0.948125	1.00139	1	1	≥ 40.00	≤ 4.40
X020382	GDI2	IPI00031461.2	175	7	2	2	0.94974	0.806229	1.06521	1.07473	0.868858	0.945308	0.938281	1	1	≥ 40.00	≤ 4.40
X020382	UBE2L6	IPI00329563.10	247	5	4	4	0.950023	0.992219	1.00097	0.934943	0.964986	0.939865	0.974043	1	1	≥ 40.00	≤ 4.40
X020382	FAR1	IPI00478838.3	400	7	7	7	0.950552	1.14099	1.02947	1.11085	1.14044	1.07849	0.978283	1	1	≥ 40.00	≤ 4.40
X020382	MGST3	IPI00639812.1	82	2	2	2	0.950653	1.07746	0.966566	1.0291	0.851915	0.910676	1.07805	1	1	≥ 40.00	≤ 4.40
X020382	UBE2L3	IPI00909773.1	254	5	5	5	0.950724	0.943461	0.94596	0.91968	0.991738	0.916527	0.944976	1	1	≥ 40.00	≤ 4.40
X020382	STAT5B	IPI00103415.1	116	4	2	2	0.951148	1.00438	0.943448	0.91292	1.07187	0.900402	0.955698	1	1	≥ 40.00	≤ 4.40
X020382	DAP3	IPI00018120.1	230	5	4	4	0.951327	0.990062	0.964267	0.997562	1.04745	1.00524	1.07938	1	1	≥ 40.00	≤ 4.40
X020382	SF3A1	IPI00017451.1	498	16	12	13	0.951737	0.892209	0.963699	0.957113	0.985132	0.945033	0.947184	1	1	≥ 40.00	≤ 4.40
X020382	RPS3	IPI00011253.3	736	17	13	15	0.951785	0.944645	0.912687	0.8715	0.996501	0.919794	1.03563	1	1	≥ 40.00	≤ 4.40
X020382	C11ORF54	IPI00072044.3	97	3	2	2	0.952836	0.904585	0.934262	0.996681	1.02125	1.04328	0.895445	1	NA	≥ 40.00	≤ 4.40
X020382	CNOT10	IPI00790411.1	62	4	2	2	0.953099	0.825639	0.907004	1.11547	1.13271	1.06645	1.09153	1	1	≥ 40.00	≤ 4.40
X020382	CAP1	IPI00008274.7	222	9	5	5	0.953105	0.916141	1.0186	0.944128	1.23981	1.0292	1.08796	1	NA	≥ 40.00	≤ 4.40
X020382	SNRPD3	IPI00879750.1	138	4	2	2	0.953183	0.924863	1.00681	0.866605	0.912197	0.899244	1.10321	1	NA	≥ 40.00	≤ 4.40
X020382	TRIM25	IPI00029629.3	853	22	15	15	0.953199	0.946789	0.942122	0.940749	0.982955	0.928414	0.96788	1	NA	≥ 40.00	≤ 4.40
X020382	APOB	IPI00022229.1	3065	91	58	58	0.953608	1.00666	1.01069	0.998917	0.986579	0.972577	0.996751	1	1	≥ 40.00	≤ 4.40
X020382	CDIPT	IPI00902843.1	167	6	4	4	0.953774	1.10333	0.973285	1.04628	1.03459	0.972582	1.04556	1	NA	≥ 40.00	≤ 4.40
X020382	GLOD4	IPI00007102.3	612	14	12	12	0.953892	0.939479	0.97079	0.939309	0.987826	0.935919	0.992844	1	1	≥ 40.00	≤ 4.40
X020382	CCDC127	IPI00060148.3	84	3	2	2	0.953905	1.05739	1.0749	1.21244	0.920091	1.02453	0.946945	1	2.06	≥ 40.00	≤ 4.40
X020382	LAMP1	IPI00884105.2	191	4	4	4	0.953905	0.881137	1.23937	1.67684	1.20518	1.24101	0.761652	1	1	≥ 40.00	≤ 4.40
X020382	IAH1	IPI00419194.2	180	6	3	3	0.954177	1.07457	1.04505	1.01225	1.0681	0.988294	1.07826	1	1	≥ 40.00	≤ 4.40
X020382	ETFA	IPI00010810.1	109	4	2	2	0.954285	0.899522	0.912983	0.944447	0.98016	1.04299	0.88632	1	NA	≥ 40.00	≤ 4.40
X020382	WNK1	IPI00004472.1	70	4	2	2	0.954656	0.993287	0.973961	1.03793	1.25183	1.3172	0.986344	1	1	≥ 40.00	≤ 4.40
X020382	PHGDH	IPI00011200.5	1201	23	20	22	0.954885	1.01534	0.960986	0.949018	1.02358	0.947632	0.994412	1	1	≥ 40.00	≤ 4.40
X020382	OMA1	IPI00061229.1	89	4	2	2	0.955156	0.80008	0.861339	1.01954	0.822919	0.927134	1.36365	1	NA	≥ 40.00	≤ 4.40
X020382	PDE12	IPI00174390.3	439	9	8	8	0.955272	0.898942	0.892962	0.939	0.972983	0.917008	0.932307	1	1	≥ 40.00	≤ 4.40
X020382	ANXA11	IPI00414320.1	201	6	5	5	0.955282	0.936934	0.966965	1.01864	1.00641	0.93657	1.00195	1	1	≥ 40.00	≤ 4.40
X020382	ACTB	IPI00894498.1	440	10	6	8	0.955578	0.880373	1.00468	0.945439	1.07287	0.972444	0.991449	1	1	≥ 40.00	≤ 4.40
X020382	AGPAT6	IPI00016070.3	213	7	3	3	0.955745	0.947162	0.958563	1.05706	1.00424	0.98862	0.961424	1	1	≥ 40.00	≤ 4.40
X020382	PRCP	IPI00399307.2	301	10	6	8	0.956555	0.918986	0.907498	0.988513	0.958643	0.896213	0.917561	1	1	≥ 40.00	≤ 4.40
X020382	CAPZB	IPI00218782.3	583	15	9	10	0.956726	0.961429	0.958088	0.920815	0.986551	0.928209	1.01616	1	1	≥ 40.00	≤ 4.40
X020382	PSMA4	IPI00299155.5	392	12	8	8	0.957452	1.01203	1.04142	0.98933	0.956313	0.901205	1.08309	1	1	≥ 40.00	≤ 4.40
X020382	PSMD2	IPI00012268.3	1107	26	20	21	0.957667	0.95191	0.948346	0.957756	1.01403	1.01871	0.92173	1	1.85	≥ 40.00	≤ 4.40
X020382	CMBL	IPI00383046.3	579	19	12	14	0.958053	1.0093	1.00094	0.950494	0.996051	1.01006	1.06046	1	NA	≥ 40.00	≤ 4.40
X020382	CBS	IPI00219649.4	639	23	12	12	0.958348	0.953733	0.932283	0.944146	1.01835	0.911356	0.96194	1	NA	≥ 40.00	≤ 4.40
X020382	NUDC	IPI00550746.4	360	9	7	7	0.958558	0.950578	0.985435	0.944975	1.04993	0.963995	0.915544	1	1	≥ 40.00	≤ 4.40
X020382	GSTM3	IPI00246975.8	235	6	3	3	0.958631	1.08672	1.02609	1.04775	1.15645	1.05551	1.02488	1	NA	≥ 40.00	≤ 4.40
X020382	ZC3HAV1L	IPI00062866.3	308	8	6	6	0.958924	1.07148	1.02395	1.05861	1.0583	1.08895	0.966528	1	1	≥ 40.00	≤ 4.40
X020382	NSF	IPI00006451.6	389	13	7	7	0.959168	1.02868	0.998651	1.04269	1.05238	0.974471	0.986953	1	1	≥ 40.00	≤ 4.40
X020382	ACTC1	IPI00023006.1	1008	40	7	8	0.959189	0.90995	0.946952	0.933832	0.991163	0.917108	0.948623	1	1	≥ 40.00	≤ 4.40
X020382	CLPTM1L	IPI00151358.2	347	11	7	7	0.959212	1.10908	1.06284	1.06861	1.01113	1.06262	0.942467	1	1	≥ 40.00	≤ 4.40
X020382	MAP4	IPI00396171.3	993	26	19	19	0.959344	0.947103	0.955193	0.971346	0.930484	0.968886	0.9551	1	NA	≥ 40.00	≤ 4.40
X020382	WDR68	IPI00006754.1	255	6	5	5	0.95999	0.889968	0.943112	1.02343	0.964616	0.963462	0.924459	1	1	≥ 40.00	≤ 4.40
X020382	TARS2	IPI00604527.2	199	5	5	5	0.96014	0.976995	0.925736	0.993435	1.00391	0.95132	0.995468	1	1	≥ 40.00	≤ 4.40
X020382	TTC37	IPI00005634.3	85	2	2	2	0.960425	0.887547	0.977019	1.04284	0.92642	0.969331	0.791864	1	NA	≥ 40.00	≤ 4.40
X020382	PDE10A	IPI00215786.3	935	21	16	17	0.960677	0.95951	0.894883	0.953081	1.02584	0.958345	0.930888	1	1	≥ 40.00	≤ 4.40
X020382	CDC37	IPI00013122.1	329	9	6	6	0.960773	0.989677	1.05687	1.09763	1.06091	1.05105	1.03153	1	1	≥ 40.00	≤ 4.40
X020382	PML	IPI00022348.2	372	9	8	8	0.960802	1.00862	0.939396	1.03186	1.05304	0.967083	0.959309	1	1	≥ 40.00	≤ 4.40
X020382	PSMD9	IPI00010860.1	110	2	2	2	0.960944	1.04732	1.05034	1.12714	0.982865	0.966304	1.01809	1	NA	≥ 40.00	≤ 4.40
X020382	PC	IPI00299402.1	1944	54	39	46	0.961379	0.961915	0.970799	1.05886	0.995813	1.07588	0.895302	1	1	≥ 40.00	≤ 4.40
X020382	SPTBN1	IPI00871932.1	4267	114	78	90	0.961383	0.995434	0.948023	0.964418	0.966785	0.977058	1.04389	1	1	≥ 40.00	≤ 4.40
X020382	HNRNPH1	IPI00479191.2	451	11	4	5	0.96174	1.03385	0.977006	0.995698	1.03196	1.00433	1.00283	1	1	≥ 40.00	≤ 4.40
X020382	KARS	IPI00307092.2	923	31	20	24	0.961897	0.942322	0.927732	0.906564	1.02162	0.908672	1.04331	1	NA	≥ 40.00	≤ 4.40
X020382	HNRNPA3	IPI00419373.1	224	8	3	3	0.961913	0.898896	0.971219	0.964261	0.888713	1.00696	1.04045	1	1	≥ 40.00	≤ 4.40
X020382	SYVN1	IPI00902504.1	164	10	5	5	0.961964	1.03226	0.965293	0.996475	1.01059	0.995488	0.882842	1	NA	≥ 40.00	≤ 4.40
X020382	WDR5	IPI00005492.2	283	7	5	5	0.96204	0.920269	0.920784	0.864623	1.05702	0.941925	0.981096	1	1	≥ 40.00	≤ 4.40
X020382	ZC3H8	IPI00307760.7	657	19	15	16	0.962098	1.00226	0.961486	0.965571	1.01131	0.958945	0.997136	1	NA	≥ 40.00	≤ 4.40
X020382	HSPB1	IPI00025512.2	339	8	6	7	0.962164	1.02459	0.994125	0.993737	0.987729	1.07441	0.993539	1	NA	≥ 40.00	≤ 4.40
X020382	PURA	IPI00023591.1	138	6	2	2	0.962418	1.01087	0.947746	0.919721	1.09158	0.902638	1.04607	1	NA	≥ 40.00	≤ 4.40
X020382	COX6B1	IPI00797738.1	96	4	3	3	0.96249	0.991784	0.912624	1.00923	1.02256	1.07594	1.03485	1	1.29	≥ 40.00	≤ 4.40
X020382	HUWE1	IPI00179298.5	808	28	14	14	0.962509	0.934393	0.926817	0.96851	1.45231	1.44668	1.02914	1	NA	≥ 40.00	≤ 4.40
X020382	SEP15	IPI00030877.2	84	3	2	2	0.962568	0.989917	1.03146	0.969751	1.0638	0.958756	1.02546	1	1	≥ 40.00	≤ 4.40
X020382	FBXO22	IPI00183208.3	505	11	10	11	0.9629	0.994526	0.9482	1.08817	1.08579	1.02882	1.06643	1	1	≥ 40.00	≤ 4.40
X020382	CTH	IPI00031557.2	292	6	6	6	0.962963	0.987095	0.978177	1.00714	1.02741	1.05126	1.02335	1	1.86	≥ 40.00	≤ 4.40
X020382	EPS15L1	IPI00163849.2	242	6	6	6	0.962977	0.89301	0.987898	1.04859	0.974447	0.941626	1.00677	1	1	≥ 40.00	≤ 4.40
X020382	PTBP1	IPI00183626.8	394	12	8	8	0.96305	0.986481	0.969872	1.01636	1.01782	0.909498	1.03231	1	1	≥ 40.00	≤ 4.40
X020382	TMEM181	IPI00856096.2	55	3	2	2	0.963091	1.32802	1.1261	1.27856	1.29692	1.01716	1.20603	1	NA	≥ 40.00	≤ 4.40
X020382	DYNC1I2	IPI00744015.1	493	15	10	12	0.96331	0.897569	0.911714	0.898076	0.944866	0.866451	0.981316	1	1	≥ 40.00	≤ 4.40
X020382	NUDCD1	IPI00797537.2	170	5	3	3	0.963384	0.836488	0.905596	0.951607	1.04099	0.945617	0.886785	1	1	≥ 40.00	≤ 4.40
X020382	FARSA	IPI00031820.3	522	15	8	9	0.963513	0.963532	0.955582	0.969988	1.01441	0.984556	1.0473	1	NA	≥ 40.00	≤ 4.40
X020382	RANBP2	IPI00221325.3	2013	59	41	41	0.963974	0.979922	0.994041	0.995765	1.01656	1.00301	1.0149	1	1	≥ 40.00	≤ 4.40
X020382	DDOST	IPI00297084.7	650	16	12	12	0.964353	1.14672	0.964691	1.00872	1.01726	0.952855	1.0184	1	1	≥ 40.00	≤ 4.40
X020382	EIF5A	IPI00376005.2	115	4	2	2	0.964503	1.13001	1.06957	1.00438	1.01668	1.02218	0.948833	1	1	≥ 40.00	≤ 4.40
X020382	FASTKD5	IPI00414973.1	137	4	3	3	0.96474	1.08071	1.04894	0.952385	1.02173	0.924914	0.948217	1	1	≥ 40.00	≤ 4.40
X020382	GSN	IPI00026314.1	391	10	8	8	0.964877	0.942135	0.93448	0.966775	1.03522	0.980753	0.9023	1	1	≥ 40.00	≤ 4.40
X020382	CAPN6	IPI00002547.1	517	13	11	11	0.964971	0.95373	0.888784	0.915596	0.985345	0.978503	0.988241	1	1	≥ 40.00	≤ 4.40
X020382	STIM1	IPI00299063.2	86	4	3	3	0.965019	0.875116	1.00575	0.86743	1.10073	1.05155	1.05101	1	1	≥ 40.00	≤ 4.40
X020382	ATP1B3	IPI00008167.1	93	3	3	3	0.965196	1.01394	0.989439	1.03578	1.01066	1.00163	1.0476	1	2.05	≥ 40.00	≤ 4.40
X020382	TBL1XR1	IPI00002922.5	117	4	3	3	0.96528	0.941568	0.921096	0.945405	0.960493	0.948531	0.994656	1	1	≥ 40.00	≤ 4.40
X020382	BCAP31	IPI00642984.2	255	10	8	8	0.965764	0.941371	0.965052	0.9347	0.947644	0.996276	1.05892	1	1	≥ 40.00	≤ 4.40
X020382	WDR61	IPI00019269.3	76	2	2	2	0.965986	0.943968	0.929465	1.07277	0.99873	1.11166	0.98131	1	NA	≥ 40.00	≤ 4.40
X020382	NMNAT1	IPI00009726.4	324	7	5	6	0.966033	0.943919	0.980656	0.956011	1.03532	1.00202	1.1306	1	NA	≥ 40.00	≤ 4.40
X020382	ECHS1	IPI00024993.4	152	7	3	3	0.966231	0.94741	1.01218	0.96454	1.04598	0.969439	0.970526	1	1	≥ 40.00	≤ 4.40
X020382	C20ORF11	IPI00016634.1	278	9	4	4	0.966336	0.999326	0.95056	0.9874	1.00087	1.09251	1.04483	1	NA	≥ 40.00	≤ 4.40
X020382	URB2	IPI00028980.2	163	5	4	4	0.966336	0.969913	0.903557	0.989476	0.930362	1.1311	0.79515	1	1	≥ 40.00	≤ 4.40
X020382	HSP90AA1	IPI00382470.3	653	19	9	9	0.966365	0.903142	1.03597	0.912792	1.31417	1.15743	1.11078	1	NA	≥ 40.00	≤ 4.40
X020382	CSTB	IPI00021828.1	309	10	6	7	0.966396	1.00903	0.991916	1.42722	1.03014	1.06614	0.999666	1	NA	≥ 40.00	≤ 4.40
X020382	DHX15	IPI00396435.3	577	16	13	13	0.966409	0.97405	0.994079	1.02527	1.01333	0.961619	1.0818	1	1	≥ 40.00	≤ 4.40
X020382	SCD	IPI00299468.3	165	5	3	3	0.966416	1.22179	1.0491	1.08557	0.930767	1.10174	0.913152	1	1	≥ 40.00	≤ 4.40
X020382	TMEM43	IPI00301280.2	408	13	9	9	0.966487	1.08237	1.01403	1.07242	0.978853	1.00295	1.0144	1	0.58	≥ 40.00	≤ 4.40
X020382	CYFIP1	IPI00903062.1	508	13	4	4	0.966529	0.943928	0.973942	1.0257	1.05981	1.00962	0.927251	1	1	≥ 40.00	≤ 4.40
X020382	PGM3	IPI00030116.2	224	6	4	4	0.966668	0.993505	0.951548	0.981204	1.08745	1.06639	0.966946	1	1	≥ 40.00	≤ 4.40
X020382	TK2	IPI00337439.2	157	4	4	4	0.966736	1.01079	0.959008	1.08764	1.02103	1.06107	1.04803	1	NA	≥ 40.00	≤ 4.40
X020382	OGDH	IPI00098902.4	690	20	14	14	0.966932	0.928062	0.93855	0.970755	1.07552	1.01162	0.903729	1	1	≥ 40.00	≤ 4.40
X020382	PPA1	IPI00015018.1	68	3	2	2	0.967223	0.961512	1.03744	0.959113	0.952713	0.954395	0.982489	1	1	≥ 40.00	≤ 4.40
X020382	TRIP13	IPI00003505.3	255	7	5	6	0.967304	0.809925	0.910927	0.966066	0.925453	0.955709	0.888643	1	1	≥ 40.00	≤ 4.40
X020382	MYL4	IPI00384992.7	269	5	5	5	0.96755	1.0168	1.02232	1.05646	1.05446	1.01697	1.02163	1	1	≥ 40.00	≤ 4.40
X020382	TIMM50	IPI00418497.1	449	12	9	10	0.967707	1.08374	1.01207	1.05843	1.03297	1.03763	1.06873	1	1.87	≥ 40.00	≤ 4.40
X020382	ACAD9	IPI00152981.1	204	6	4	4	0.968441	0.859586	0.860153	1.00105	1.03574	1.01436	0.901493	1	1	≥ 40.00	≤ 4.40
X020382	ZRANB2	IPI00845348.1	210	6	5	5	0.968498	0.961431	0.881126	0.990773	1.00229	1.05099	0.874295	1	NA	≥ 40.00	≤ 4.40
X020382	INPP5K	IPI00374574.2	146	5	2	2	0.968571	0.959579	0.985569	1.19198	1.162	1.05899	1.01394	1	NA	≥ 40.00	≤ 4.40
X020382	SF3B3	IPI00300371.5	1118	28	17	19	0.968958	0.918254	0.923741	0.982675	0.974586	0.99305	0.95611	1	1	≥ 40.00	≤ 4.40
X020382	RPS14	IPI00026271.5	106	3	3	3	0.969087	0.845408	1.03441	1.01923	0.982258	0.935942	1.16783	1	1	≥ 40.00	≤ 4.40
X020382	RPN2	IPI00028635.4	738	19	14	17	0.969419	1.16621	0.982666	1.06889	0.978867	0.97974	1.04488	1	1.19	≥ 40.00	≤ 4.40
X020382	NT5DC1	IPI00177965.5	89	4	2	2	0.969428	0.942725	0.969981	0.912595	1.01424	0.968886	0.998877	1	1	≥ 40.00	≤ 4.40
X020382	GTF3C3	IPI00015806.3	220	5	4	4	0.969439	1.03337	1.05475	1.0709	1.06788	1.0627	0.888029	1	NA	≥ 40.00	≤ 4.40
X020382	TRRAP	IPI00069084.2	991	32	21	21	0.969614	0.983395	1.02765	1.03632	1.06591	1.02967	1.02663	1	1	≥ 40.00	≤ 4.40
X020382	PPA2	IPI00470502.2	167	4	2	2	0.969627	1.05705	0.972989	1.00841	1.05904	0.961786	0.98798	1	1	≥ 40.00	≤ 4.40
X020382	CAPZA2	IPI00026182.5	351	5	5	5	0.969744	0.945246	0.98711	1.05568	0.964128	0.942728	1.1544	1	0.77	≥ 40.00	≤ 4.40
X020382	SNRPE	IPI00029266.1	85	4	2	4	0.970047	0.919259	1.00291	1.08457	1.04043	1.05053	1.07118	1	1	≥ 40.00	≤ 4.40
X020382	RPS27A	IPI00179330.6	298	15	2	2	0.970129	0.808438	0.844652	0.758234	0.838282	0.81623	1.10428	1	1	≥ 40.00	≤ 4.40
X020382	ARPC4	IPI00554811.2	161	4	3	3	0.97013	0.995843	1.04334	0.968592	1.10582	1.11462	1.0612	1	NA	≥ 40.00	≤ 4.40
X020382	EEF2	IPI00186290.6	1193	36	22	27	0.970222	0.917797	0.867013	0.898542	1.1436	1.08738	0.894304	1	NA	≥ 40.00	≤ 4.40
X020382	CTTN	IPI00746806.1	408	11	7	7	0.970373	0.929501	0.91997	1.01463	0.958677	0.979636	0.94825	1	1	≥ 40.00	≤ 4.40
X020382	PCCB	IPI00007247.4	1524	34	21	26	0.970748	0.885305	0.878178	0.855725	0.874829	0.820786	1.01604	1	1	≥ 40.00	≤ 4.40
X020382	WDR26	IPI00414197.3	368	10	7	7	0.971088	0.911338	0.894326	0.90562	0.9896	0.896823	0.989903	1	1	≥ 40.00	≤ 4.40
X020382	AP2A1	IPI00304577.3	158	6	4	4	0.971183	0.764932	0.892416	0.900119	1.22743	1.29648	1.03891	1	0.9	≥ 40.00	≤ 4.40
X020382	HMGCL	IPI00293564.5	412	9	9	9	0.971567	1.00334	0.994789	0.955366	1.04794	0.948372	1.03066	1	1	≥ 40.00	≤ 4.40
X020382	CIAPIN1	IPI00903105.1	243	5	5	5	0.971573	0.984417	1.01332	0.976335	0.985354	1.0418	1.01472	1	1	≥ 40.00	≤ 4.40
X020382	C7ORF27	IPI00658145.3	288	10	6	6	0.972198	0.867329	0.893988	0.998757	0.912945	0.935595	0.849263	1	1	≥ 40.00	≤ 4.40
X020382	MAPK1	IPI00003479.3	254	8	6	7	0.972253	1.00989	0.915958	0.967242	1.04376	0.946032	0.990139	1	1	≥ 40.00	≤ 4.40
X020382	MARS	IPI00008240.2	1201	30	19	21	0.972594	0.962968	0.878531	0.969502	1.02066	1.00253	0.913023	1	1	≥ 40.00	≤ 4.40
X020382	RPSA	IPI00413108.4	781	15	11	12	0.972643	1.01065	0.957439	0.98652	1.05286	0.962613	1.04966	1	NA	≥ 40.00	≤ 4.40
X020382	CYP19A1	IPI00879236.1	788	16	14	14	0.972736	0.964804	0.971624	0.977949	0.989381	0.991427	0.963797	1	1	≥ 40.00	≤ 4.40
X020382	NCAPH	IPI00299507.6	327	7	7	7	0.973156	0.972571	0.950208	1.05105	1.10637	1.04753	0.939967	1	0.54	≥ 40.00	≤ 4.40
X020382	LPCAT1	IPI00171626.3	186	5	4	4	0.973336	0.958276	0.932618	0.995483	0.928021	0.923704	0.925621	1	1	≥ 40.00	≤ 4.40
X020382	ALG1	IPI00549761.3	221	6	5	5	0.973573	1.10707	1.05731	1.22159	1.18814	1.01654	1.17771	1	NA	≥ 40.00	≤ 4.40
X020382	EFTUD2	IPI00003519.1	714	19	15	15	0.973789	0.901508	0.951519	0.98815	0.994049	0.981327	0.958476	1	1	≥ 40.00	≤ 4.40
X020382	F13A1	IPI00884176.1	429	13	8	8	0.973829	0.920771	0.927003	0.959635	1.01529	0.964349	0.972307	1	1	≥ 40.00	≤ 4.40
X020382	C1QBP	IPI00014230.1	379	8	3	4	0.973879	0.994899	0.992178	0.998536	0.99178	0.967937	1.06528	1	1	≥ 40.00	≤ 4.40
X020382	RPS4X	IPI00217030.10	154	7	6	6	0.973926	0.652856	0.837962	0.781903	0.875579	0.906665	0.909955	1	1	≥ 40.00	≤ 4.40
X020382	SEPT9	IPI00784614.1	201	5	5	5	0.974674	0.978692	1.03464	1.03463	1.01489	0.976836	1.07276	1	NA	≥ 40.00	≤ 4.40
X020382	ITPA	IPI00018783.1	70	2	2	2	0.975178	0.964311	0.969728	0.96296	0.967479	0.983171	1.00244	1	1	≥ 40.00	≤ 4.40
X020382	PDHA1	IPI00306301.2	415	13	8	8	0.975428	0.945797	1.00779	0.983929	0.987906	0.938002	1.0233	1	1	≥ 40.00	≤ 4.40
X020382	PRKCQ	IPI00029196.6	138	6	3	3	0.975557	0.815093	0.908759	0.939708	0.987932	0.88987	0.900634	1	1	≥ 40.00	≤ 4.40
X020382	DYNC1H1	IPI00456969.1	8298	218	154	168	0.975609	0.978505	1.02175	0.965877	1.05806	0.965206	1.02061	1	NA	≥ 40.00	≤ 4.40
X020382	EIF3H	IPI00647650.3	381	7	6	6	0.975816	0.954557	0.922168	0.873957	0.970113	0.897884	1.00419	1	1	≥ 40.00	≤ 4.40
X020382	WDR6	IPI00797612.1	71	4	2	2	0.975869	0.842478	1.06089	1.20286	1.228	1.05808	1.12562	1	2.37	≥ 40.00	≤ 4.40
X020382	TRAP1	IPI00030275.5	172	6	2	2	0.975933	0.907954	1.10149	1.08921	1.13513	1.00612	1.13448	1	1	≥ 40.00	≤ 4.40
X020382	TM9SF2	IPI00018415.1	302	11	6	6	0.976056	1.10994	0.958781	0.998918	0.966146	0.970931	0.898167	1	NA	≥ 40.00	≤ 4.40
X020382	MAEA	IPI00607605.4	155	5	4	4	0.976267	0.880484	0.965916	1.12622	1.06488	0.948541	1.08167	1	1	≥ 40.00	≤ 4.40
X020382	UBA6	IPI00023647.4	764	18	14	14	0.976583	0.932737	0.933838	1.04393	0.951392	1.0643	0.845226	1	NA	≥ 40.00	≤ 4.40
X020382	EIF3I	IPI00012795.3	289	8	8	8	0.976795	0.964721	0.956645	0.949361	1.0036	0.887814	1.05708	1	1	≥ 40.00	≤ 4.40
X020382	PROSC	IPI00016346.1	366	11	8	9	0.976881	0.893154	0.919647	0.913677	0.962057	1.04324	1.09939	1	1	≥ 40.00	≤ 4.40
X020382	RCC2	IPI00465044.2	658	18	15	16	0.976926	0.902998	0.915337	0.964912	0.893198	0.896076	0.952349	1	NA	≥ 40.00	≤ 4.40
X020382	SPTAN1	IPI00871535.1	6616	155	116	127	0.977272	0.963885	0.990875	0.961786	0.929706	0.971484	0.980919	1	1	≥ 40.00	≤ 4.40
X020382	CTSC	IPI00022810.1	94	4	2	2	0.977283	1.04479	1.03569	0.94202	1.01008	0.888653	1.03089	1	NA	≥ 40.00	≤ 4.40
X020382	RPS11	IPI00025091.3	155	6	3	3	0.977455	0.678026	0.913952	0.887315	0.727996	0.889213	0.976614	1	1	≥ 40.00	≤ 4.40
X020382	PSMD1	IPI00299608.3	809	26	17	17	0.977637	0.974762	0.940645	0.99073	1.0761	1.03629	0.903259	1	NA	≥ 40.00	≤ 4.40
X020382	YWHAG	IPI00220642.7	176	5	3	3	0.977896	0.865705	0.890464	0.932515	0.980597	1.00119	0.943179	1	1	≥ 40.00	≤ 4.40
X020382	LASS2	IPI00642378.2	214	7	4	6	0.978025	1.14765	0.989876	1.00892	0.982575	1.0627	0.992648	1	1	≥ 40.00	≤ 4.40
X020382	IRAK1	IPI00293652.1	279	7	6	6	0.978184	0.893502	0.924487	1.03759	0.974949	0.960599	0.937708	1	1	≥ 40.00	≤ 4.40
X020382	NUDT16L1	IPI00031650.3	306	7	6	6	0.978379	0.918701	0.946004	0.94051	1.04618	0.991094	1.10607	1	NA	≥ 40.00	≤ 4.40
X020382	NIP30	IPI00178750.3	68	3	2	2	0.978754	0.9803	1.0137	0.993372	1.03313	0.989095	1.06803	1	NA	≥ 40.00	≤ 4.40
X020382	COG3	IPI00414858.3	227	8	3	3	0.978822	0.982971	1.02075	1.0219	0.9932	0.987641	0.960193	1	NA	≥ 40.00	≤ 4.40
X020382	KTN1	IPI00328753.1	2165	52	39	39	0.978852	0.9076	0.96701	0.988578	0.898383	0.987756	0.902372	1	1	≥ 40.00	≤ 4.40
X020382	SH3GL1	IPI00019169.3	268	7	7	7	0.978931	0.9341	0.958858	0.927688	1.00207	0.969511	0.967358	1	NA	≥ 40.00	≤ 4.40
X020382	ALG3	IPI00178700.5	395	9	7	7	0.978958	1.11498	1.02272	1.05247	1.01707	0.99457	0.959529	1	1	≥ 40.00	≤ 4.40
X020382	SEC13	IPI00853598.1	424	10	7	7	0.978971	1.02575	1.02423	0.978856	1.04425	1.02558	1.07871	1	1	≥ 40.00	≤ 4.40
X020382	RPL30	IPI00219156.7	288	7	6	7	0.979025	0.885517	0.922247	0.902034	0.962408	0.955152	1.01669	1	1	≥ 40.00	≤ 4.40
X020382	COG2	IPI00000057.1	188	4	3	3	0.979121	1.02039	0.974944	1.10125	1.07143	1.00572	0.952915	1	1	≥ 40.00	≤ 4.40
X020382	ADRM1	IPI00033030.2	211	11	5	6	0.979224	0.937646	0.976711	1.00799	1.01303	0.924126	1.01227	1	1	≥ 40.00	≤ 4.40
X020382	STIP1	IPI00479946.3	184	10	6	6	0.979372	0.90896	0.952363	0.967667	1.03684	0.983724	0.965884	1	1	≥ 40.00	≤ 4.40
X020382	RAN	IPI00792352.1	379	9	8	8	0.979414	0.978471	1.03368	0.893663	1.01777	0.957972	1.08421	1	1	≥ 40.00	≤ 4.40
X020382	VDAC3	IPI00294779.1	508	13	6	6	0.979415	1.13438	0.97875	1.04568	0.970355	1.00406	0.978013	1	1	≥ 40.00	≤ 4.40
X020382	AMPD2	IPI00007722.2	79	3	2	2	0.979417	0.92922	0.88373	0.954129	1.04915	1.10171	1.07522	1	NA	≥ 40.00	≤ 4.40
X020382	CAD	IPI00301263.2	6434	190	96	143	0.979461	1.04829	0.981	1.03242	0.955081	1.03577	0.925885	1	NA	≥ 40.00	≤ 4.40
X020382	PIGK	IPI00022543.4	200	6	4	5	0.9797	0.954704	0.959229	0.985039	0.953373	1.04434	0.978356	1	1	≥ 40.00	≤ 4.40
X020382	ACSL3	IPI00031397.3	99	3	2	2	0.979703	1.00933	0.956279	1.14329	1.20609	1.06299	1.00722	1	NA	≥ 40.00	≤ 4.40
X020382	RPL38	IPI00215790.6	150	6	2	3	0.979704	1.00596	1.05778	0.945186	1.01394	1.05928	1.11745	1	NA	≥ 40.00	≤ 4.40
X020382	HADHA	IPI00031522.2	1028	32	18	21	0.979737	1.0193	0.920776	0.95153	1.06971	0.941747	1.03771	1	1	≥ 40.00	≤ 4.40
X020382	MSN	IPI00219365.3	179	7	4	4	0.979863	0.911858	0.978162	0.870582	0.956876	0.917234	1.08155	1	1	≥ 40.00	≤ 4.40
X020382	BAT3	IPI00645431.2	142	3	3	3	0.980062	0.961845	1.00381	1.06627	1.00561	1.03624	0.968084	1	NA	≥ 40.00	≤ 4.40
X020382	C6ORF192	IPI00074045.3	96	2	2	2	0.980089	1.21831	0.99881	1.69839	0.965671	0.886811	0.858233	1	1	≥ 40.00	≤ 4.40
X020382	TUBB	IPI00011654.2	1521	70	3	6	0.980129	0.870393	0.917509	0.916655	1.0329	0.988294	0.951301	1	NA	≥ 40.00	≤ 4.40
X020382	C3	IPI00783987.2	366	9	7	7	0.980214	0.928496	0.946171	0.962799	1.04213	0.974915	0.980159	1	1	≥ 40.00	≤ 4.40
X020382	MUTED	IPI00171438.2	95	3	3	3	0.980474	0.880209	1.00139	0.98169	1.04868	0.952021	1.03478	1	1	≥ 40.00	≤ 4.40
X020382	PAQR7	IPI00328879.2	61	3	2	2	0.98051	0.990438	1.00277	0.844291	0.917003	1.07721	0.905243	1	1	≥ 40.00	≤ 4.40
X020382	PSMD14	IPI00024821.1	272	7	6	6	0.980828	0.979736	0.973772	0.941926	0.968875	0.970043	1.04606	1	NA	≥ 40.00	≤ 4.40
X020382	NCL	IPI00604620.3	240	11	4	4	0.980836	0.949457	0.912925	0.904494	1.03704	1.02971	1.00366	1	1	≥ 40.00	≤ 4.40
X020382	RPL12	IPI00024933.3	597	14	8	11	0.981018	1.00817	1.01741	0.923588	1.00746	0.93977	1.02574	1	1	≥ 40.00	≤ 4.40
X020382	SAMM50	IPI00871854.1	624	17	13	14	0.981173	1.07934	1.04567	1.05218	1.0552	0.999615	0.993792	1	1	≥ 40.00	≤ 4.40
X020382	RPS21	IPI00387084.1	192	7	2	3	0.981347	0.967452	1.04159	1.11201	1.06071	1.04446	1.1081	1	1	≥ 40.00	≤ 4.40
X020382	ARCN1	IPI00298520.3	511	10	8	8	0.981697	1.00228	1.01015	0.951762	1.00618	0.912723	1.01611	1	1	≥ 40.00	≤ 4.40
X020382	MRPL38	IPI00783656.1	128	4	4	4	0.981791	0.962353	1.03083	1.014	1.04252	0.971734	1.04959	1	1	≥ 40.00	≤ 4.40
X020382	C15ORF23	IPI00294680.5	184	4	3	3	0.982061	1.02436	1.00656	1.03464	1.01964	1.00183	1.0176	1	1	≥ 40.00	≤ 4.40
X020382	AHSG	IPI00022431.1	148	5	5	5	0.982392	0.974409	0.947446	1.03484	1.01793	0.933758	0.948764	1	1	≥ 40.00	≤ 4.40
X020382	PCMT1	IPI00828189.1	427	12	7	10	0.982447	0.985279	0.995893	0.986222	0.979722	0.964632	1.01929	1	NA	≥ 40.00	≤ 4.40
X020382	LYPLA2	IPI00027032.1	364	14	8	11	0.982725	1.00959	1.00474	0.937309	0.946702	0.918121	0.995625	1	NA	≥ 40.00	≤ 4.40
X020382	C14ORF166	IPI00792100.1	206	7	5	5	0.982941	1.06748	1.12431	0.990582	1.10498	1.07287	1.09333	1	NA	≥ 40.00	≤ 4.40
X020382	DHCR24	IPI00016703.2	313	12	8	8	0.982968	1.14029	0.974806	1.10371	1.03675	1.01321	0.977545	1	1.88	≥ 40.00	≤ 4.40
X020382	PELO	IPI00106698.1	139	4	3	3	0.983304	1.01353	1.02623	0.935926	0.993055	1.02233	1.01159	1	1	≥ 40.00	≤ 4.40
X020382	SRP14	IPI00293434.2	224	6	5	6	0.983304	1.17711	0.958767	0.860974	1.04446	1.1088	1.32869	1	NA	≥ 40.00	≤ 4.40
X020382	ATP5A1	IPI00440493.2	1537	36	28	33	0.98417	1.16163	0.94003	1.00136	0.942445	0.927702	1.07653	1	1	≥ 40.00	≤ 4.40
X020382	C4B	IPI00418163.3	452	15	11	11	0.984717	1.00558	0.948046	1.03061	0.991939	0.987022	0.999552	1	1	≥ 40.00	≤ 4.40
X020382	NDUFA13	IPI00219685.5	144	3	3	3	0.984796	1.01033	1.10144	1.07246	0.94149	1.09796	1.03425	1	1	≥ 40.00	≤ 4.40
X020382	SMC3	IPI00219420.3	484	17	10	10	0.984987	0.928978	0.993846	1.02424	0.971391	1.03627	0.896375	1	1	≥ 40.00	≤ 4.40
X020382	NPM1	IPI00549248.4	412	13	8	8	0.985029	0.974978	1.04812	1.02092	0.912163	0.929426	1.08288	1	NA	≥ 40.00	≤ 4.40
X020382	MAP1D	IPI00160448.5	71	3	2	2	0.985179	1.07932	1.05922	1.04449	1.14524	1.07848	0.881408	1	NA	≥ 40.00	≤ 4.40
X020382	NUDT21	IPI00646917.1	105	4	2	2	0.985188	1.00422	0.998947	1.08828	1.20803	0.947748	1.22162	1	NA	≥ 40.00	≤ 4.40
X020382	EEF1B2	IPI00178440.3	465	9	8	9	0.985189	0.962354	1.02018	0.917485	0.98883	0.91298	1.06885	1	NA	≥ 40.00	≤ 4.40
X020382	ISCA2	IPI00376195.5	238	4	4	4	0.985387	1.07417	0.990806	1.04647	0.998907	0.97424	0.940008	1	NA	≥ 40.00	≤ 4.40
X020382	GFPT1	IPI00217952.6	219	7	4	4	0.985529	0.996373	0.975537	0.984963	1.00548	0.948386	0.975915	1	0.66	≥ 40.00	≤ 4.40
X020382	PSAP	IPI00219825.2	142	3	2	2	0.985585	0.904732	0.962758	0.937167	0.98096	0.909473	0.851637	1	1	≥ 40.00	≤ 4.40
X020382	CRKL	IPI00004839.1	1003	29	18	26	0.985809	0.981861	0.968128	0.954315	1.02422	0.986994	1.00544	1	1	≥ 40.00	≤ 4.40
X020382	AGPAT2	IPI00464993.4	84	4	2	2	0.986278	1.23509	1.0133	1.07423	0.990532	1.03288	1.02763	1	0.9	≥ 40.00	≤ 4.40
X020382	PABPC1	IPI00008524.1	859	26	12	14	0.986446	0.906503	0.857025	0.887316	1.02576	0.931792	0.985146	1	1	≥ 40.00	≤ 4.40
X020382	CNBP	IPI00895806.1	124	4	3	3	0.986448	0.976574	0.970092	0.924076	1.03712	0.983358	0.953634	1	NA	≥ 40.00	≤ 4.40
X020382	HSP90AB1	IPI00414676.6	1193	35	13	14	0.986488	0.882761	0.978676	0.87435	1.27289	1.13345	1.14194	1	NA	≥ 40.00	≤ 4.40
X020382	MRPL50	IPI00329036.2	78	3	2	2	0.986687	1.07857	1.19757	1.33987	1.14959	1.22968	1.01579	1	1	≥ 40.00	≤ 4.40
X020382	EIF3C	IPI00646839.1	347	9	7	7	0.986976	0.834895	0.87459	0.873823	0.960894	0.951349	0.862067	1	1	≥ 40.00	≤ 4.40
X020382	ENDOD1	IPI00001952.5	170	6	5	5	0.987082	1.08921	1.06247	1.10594	1.01814	1.1495	1.01102	1	1	≥ 40.00	≤ 4.40
X020382	GARS	IPI00783097.3	383	17	9	9	0.987175	0.935667	0.91837	0.982063	1.02095	0.997508	0.955406	1	1	≥ 40.00	≤ 4.40
X020382	HADHB	IPI00022793.5	387	9	7	7	0.987915	0.928209	0.916946	0.918951	0.960457	0.90003	1.10121	1	1	≥ 40.00	≤ 4.40
X020382	YIPF3	IPI00329688.2	117	4	2	2	0.987967	1.03072	0.869431	0.86693	0.970289	0.932153	0.95955	1	0.93	≥ 40.00	≤ 4.40
X020382	CARM1	IPI00639957.2	361	11	7	7	0.988002	0.953317	0.924119	0.976806	1.04614	0.937993	0.93376	1	1	≥ 40.00	≤ 4.40
X020382	PTER	IPI00100933.1	651	16	11	11	0.988245	1.0973	1.08756	1.01968	1.03336	0.943292	1.0167	1	NA	≥ 40.00	≤ 4.40
X020382	GGCT	IPI00031564.1	357	7	6	6	0.988503	0.953893	1.04174	1.72079	1.02797	1.03076	0.956637	1	1	≥ 40.00	≤ 4.40
X020382	SF3A2	IPI00017341.3	206	5	3	3	0.988772	0.896162	1.07783	0.983364	1.18828	0.996243	1.0612	1	NA	≥ 40.00	≤ 4.40
X020382	YIPF4	IPI00031127.1	74	3	2	2	0.988823	1.19923	1.01119	1.06636	1.02113	1.10785	1.11362	1	0.62	≥ 40.00	≤ 4.40
X020382	DYM	IPI00296211.6	80	4	2	2	0.988843	1.1319	1.06486	1.08233	1.16292	1.24719	1.00085	1	NA	≥ 40.00	≤ 4.40
X020382	EIF4E	IPI00908416.1	168	5	4	4	0.988847	1.06057	1.05787	1.08756	1.12139	1.0744	1.05801	1	1	≥ 40.00	≤ 4.40
X020382	LASS5	IPI00166833.3	130	6	3	3	0.988877	1.19211	0.979051	1.0836	0.996607	1.0089	0.923733	1	NA	≥ 40.00	≤ 4.40
X020382	PIGU	IPI00026044.3	89	3	2	2	0.989098	1.11696	1.0859	1.03132	1.01588	1.04341	0.950312	1	NA	≥ 40.00	≤ 4.40
X020382	EXOC4	IPI00059279.5	258	8	4	4	0.989213	0.90496	0.90421	1.08445	0.958343	1.05004	0.888513	1	1	≥ 40.00	≤ 4.40
X020382	ELAVL1	IPI00301936.4	96	3	3	3	0.989333	0.95551	1.00914	0.976916	1.03485	1.0027	0.98317	1	1	≥ 40.00	≤ 4.40
X020382	SUMO1	IPI00917683.1	56	2	2	2	0.989405	1.00328	0.968401	0.946082	0.946258	0.856634	0.997755	1	NA	≥ 40.00	≤ 4.40
X020382	PPP2R1A	IPI00554737.3	867	24	19	22	0.989602	1.00594	0.949852	0.962407	1.04542	0.96263	1.00458	1	NA	≥ 40.00	≤ 4.40
X020382	ATP5E	IPI00215878.6	66	3	2	2	0.989677	1.16513	1.00139	0.978102	0.937031	1.0207	0.96934	1	1	≥ 40.00	≤ 4.40
X020382	CORO1C	IPI00867509.1	393	11	7	7	0.989767	0.935274	0.94519	1.02293	1.03205	0.896776	1.01151	1	1.02	≥ 40.00	≤ 4.40
X020382	HSPA1A	IPI00304925.5	1852	61	28	45	0.989772	0.956923	0.935257	0.911443	0.985391	0.886188	1.01176	1	1	≥ 40.00	≤ 4.40
X020382	ECH1	IPI00011416.2	191	4	3	3	0.989779	1.03431	1.00761	0.942683	1.00964	0.958961	1.0607	1	1	≥ 40.00	≤ 4.40
X020382	ABCB8	IPI00019022.2	343	9	6	6	0.989966	1.01244	0.932065	1.04351	0.936602	1.0001	0.881254	1	NA	≥ 40.00	≤ 4.40
X020382	MRPL48	IPI00295066.4	102	2	2	2	0.990066	1.02377	0.913699	0.936706	1.01775	0.962897	1.13893	1	NA	≥ 40.00	≤ 4.40
X020382	MRPL1	IPI00549381.5	212	6	4	4	0.99007	1.04029	1.0968	1.05107	1.05601	1.00418	1.05892	1	1	≥ 40.00	≤ 4.40
X020382	CCT3	IPI00553185.2	826	18	16	17	0.990084	0.947855	0.981533	0.953703	0.996906	0.942962	1.06315	1	1	≥ 40.00	≤ 4.40
X020382	SERPINA1	IPI00553177.1	300	9	6	7	0.990479	0.928096	1.05537	0.940098	1.08032	0.961522	1.0021	1	NA	≥ 40.00	≤ 4.40
X020382	KLHDC8B	IPI00293369.1	120	2	2	2	0.990536	0.914495	1.04202	0.727474	0.942249	0.758374	0.745612	1	NA	≥ 40.00	≤ 4.40
X020382	NUP93	IPI00397904.6	569	12	9	9	0.990628	0.962778	0.92248	0.990018	0.954346	0.980821	0.933548	1	1	≥ 40.00	≤ 4.40
X020382	EI24	IPI00872497.3	275	7	6	6	0.990776	1.25004	1.08096	1.04562	0.995524	1.02185	1.01616	1	1.55	≥ 40.00	≤ 4.40
X020382	GALC	IPI00008790.2	454	10	9	9	0.991396	1.006	0.960028	1.03974	1.06348	1.03065	0.903371	1	NA	≥ 40.00	≤ 4.40
X020382	USP9X	IPI00221012.7	1041	30	19	19	0.991473	1.02943	0.998748	0.995444	0.994246	1.01865	1.05457	1	1	≥ 40.00	≤ 4.40
X020382	GMPS	IPI00029079.5	807	21	16	16	0.991612	0.953542	0.951665	0.944759	1.02067	0.957499	1.0012	1	1	≥ 40.00	≤ 4.40
X020382	ANXA1	IPI00218918.5	658	18	13	13	0.991707	0.924887	0.991628	0.999328	1.00552	0.970782	0.969384	1	1	≥ 40.00	≤ 4.40
X020382	SEC61B	IPI00220835.7	163	4	2	3	0.991747	1.04557	0.992005	0.915693	0.965139	0.815917	0.96831	1	NA	≥ 40.00	≤ 4.40
X020382	RBBP7	IPI00646512.1	435	17	6	6	0.991866	0.992273	1.01897	1.03749	1.11674	1.0385	1.04322	1	NA	≥ 40.00	≤ 4.40
X020382	DIAPH1	IPI00852685.1	681	16	11	11	0.991869	0.819139	0.927999	0.884701	0.897896	0.917344	0.900019	1	1	≥ 40.00	≤ 4.40
X020382	PTPN1	IPI00297261.3	290	9	6	6	0.992466	1.00933	1.0201	1.01174	1.03883	1.00908	1.00974	1	NA	≥ 40.00	≤ 4.40
X020382	PHF5A	IPI00005511.1	158	5	4	4	0.992754	1.10264	1.02968	1.10139	1.11766	1.03043	1.10766	1	1	≥ 40.00	≤ 4.40
X020382	HEXB	IPI00012585.1	98	3	3	3	0.993276	1.05631	1.03163	1.12126	1.11087	0.977193	1.04216	1	1	≥ 40.00	≤ 4.40
X020382	DCD	IPI00847793.1	455	15	10	13	0.993364	1.44276	1.1269	1.7676	1.44127	2.05788	0.82381	1	2.09	≥ 40.00	≤ 4.40
X020382	GTF2I	IPI00054042.1	181	8	2	2	0.993366	0.859328	0.918134	0.980284	0.946582	0.986286	0.958759	1	1	≥ 40.00	≤ 4.40
X020382	AGK	IPI00019353.4	299	8	5	5	0.993398	0.997549	1.01065	1.08354	0.911122	0.984917	1.00676	1	NA	≥ 40.00	≤ 4.40
X020382	RCE1	IPI00031755.1	135	5	4	4	0.993465	1.05136	1.02195	1.05131	0.981945	0.975164	0.954429	1	NA	≥ 40.00	≤ 4.40
X020382	HPR	IPI00641737.1	160	3	2	2	0.993524	0.889159	1.134	0.816616	1.1057	1.04028	0.948085	1	NA	≥ 40.00	≤ 4.40
X020382	PRDX3	IPI00024919.3	440	9	7	8	0.993736	0.949652	0.981901	0.905205	1.03319	0.989654	1.03756	1	1	≥ 40.00	≤ 4.40
X020382	HSPA14	IPI00292499.4	281	8	5	5	0.994051	0.998155	0.842627	1.08053	1.07034	0.963944	0.953919	1	1	≥ 40.00	≤ 4.40
X020382	GPD2	IPI00017895.2	371	8	7	7	0.994188	0.928623	0.961222	1.04255	1.03198	0.968191	0.971813	1	1	≥ 40.00	≤ 4.40
X020382	SF3B14	IPI00032827.1	157	5	2	3	0.994371	0.793226	0.958207	0.922218	0.972392	0.94672	1.06877	1	1	≥ 40.00	≤ 4.40
X020382	UFC1	IPI00294495.5	61	2	2	2	0.994414	0.937322	1.06689	1.0552	1.02855	0.987259	0.999157	1	1.82	≥ 40.00	≤ 4.40
X020382	HCCS	IPI00023406.1	310	8	5	5	0.994491	0.955089	0.922715	0.947252	1.02955	1.08195	0.933304	1	1	≥ 40.00	≤ 4.40
X020382	RNMT	IPI00410657.2	227	6	5	5	0.99456	0.887715	0.928248	0.994499	1.0492	0.97847	0.942209	1	1	≥ 40.00	≤ 4.40
X020382	ATP5F1	IPI00029133.4	249	8	5	8	0.994632	1.16714	0.972849	0.978719	0.932892	0.978746	1.00094	1	1	≥ 40.00	≤ 4.40
X020382	GPX4	IPI00884192.1	100	4	2	2	0.994704	0.96991	0.860005	0.838021	0.942042	1.00885	1.00671	1	1	≥ 40.00	≤ 4.40
X020382	PBK	IPI00306708.4	152	3	2	2	0.994862	0.909056	0.973564	0.968172	1.00363	0.977778	0.898309	1	1	≥ 40.00	≤ 4.40
X020382	CNN3	IPI00873410.1	212	6	3	4	0.995239	0.909448	1.02054	1.01303	1.02143	1.0135	0.960441	1	0.64	≥ 40.00	≤ 4.40
X020382	ARG1	IPI00398768.1	187	7	5	5	0.995435	1.12349	1.08796	1.28829	1.14695	1.00544	0.899841	1	NA	≥ 40.00	≤ 4.40
X020382	C3ORF21	IPI00171410.1	334	8	5	6	0.995457	0.998509	0.954669	0.989612	1.08844	1.0109	1.08108	1	1	≥ 40.00	≤ 4.40
X020382	ACADVL	IPI00028031.2	479	13	8	8	0.995483	0.977342	0.961909	0.993304	0.941143	0.984308	0.978801	1	1	≥ 40.00	≤ 4.40
X020382	IKBKG	IPI00641117.2	280	9	6	6	0.995683	1.06244	1.04644	1.14044	1.03821	1.04279	1.04978	1	NA	≥ 40.00	≤ 4.40
X020382	RRBP1	IPI00856098.1	2516	67	49	51	0.995769	0.967149	1.0103	0.943658	0.928295	0.972119	0.981336	1	NA	≥ 40.00	≤ 4.40
X020382	LCP1	IPI00010471.5	811	22	10	11	0.995846	0.929458	0.904136	0.975948	1.26344	0.998788	1.02899	1	1	≥ 40.00	≤ 4.40
X020382	FGA	IPI00021885.1	276	9	7	7	0.995868	0.907374	0.935972	0.925718	1.00731	0.948006	0.982264	1	1	≥ 40.00	≤ 4.40
X020382	HNRNPK	IPI00216746.1	649	17	11	13	0.995957	0.958528	0.935341	0.934407	1.00962	0.976777	0.988235	1	1	≥ 40.00	≤ 4.40
X020382	TMEM41A	IPI00063334.3	245	6	5	5	0.996028	1.15308	0.987045	1.10345	0.935397	1.10515	0.97803	1	NA	≥ 40.00	≤ 4.40
X020382	PLEC1	IPI00014898.3	3269	95	59	59	0.996095	1.00835	1.01978	1.02539	1.13874	1.08502	1.00572	1	NA	≥ 40.00	≤ 4.40
X020382	TPR	IPI00742682.2	4506	121	83	89	0.996299	0.972641	0.971662	0.962351	0.92805	0.968886	0.960396	1	1	≥ 40.00	≤ 4.40
X020382	AUP1	IPI00001891.1	374	10	8	8	0.996472	1.0928	0.994064	1.00685	1.00279	0.970953	0.985391	1	1	≥ 40.00	≤ 4.40
X020382	SPINT1	IPI00376403.2	150	4	3	3	0.99663	0.915131	1.00764	1.01689	1.12432	1.03432	0.918478	1	1	≥ 40.00	≤ 4.40
X020382	YWHAE	IPI00000816.1	528	17	8	10	0.996784	0.971265	0.984778	0.918513	1.03848	0.971686	0.98998	1	1	≥ 40.00	≤ 4.40
X020382	ISOC1	IPI00304082.8	166	5	5	5	0.99692	0.972552	0.961827	0.999636	1.04025	1.02094	1.00391	1	1	≥ 40.00	≤ 4.40
X020382	GPAA1	IPI00021594.3	183	8	4	4	0.997057	1.08132	1.02399	1.09487	0.960708	1.09145	0.995379	1	NA	≥ 40.00	≤ 4.40
X020382	ATM	IPI00298306.3	562	25	14	14	0.9972	1.08615	1.00745	1.07981	0.98176	1.03046	0.978891	1	1	≥ 40.00	≤ 4.40
X020382	KNG1	IPI00032328.2	588	15	13	13	0.997279	0.940748	0.95413	0.986937	1.0074	0.96665	0.969102	1	1	≥ 40.00	≤ 4.40
X020382	ABCD3	IPI00908804.1	313	10	6	6	0.997285	1.18575	1.05062	1.06024	1.10306	1.0866	0.996879	1	1	≥ 40.00	≤ 4.40
X020382	SMAP1	IPI00102096.3	109	4	4	4	0.997425	0.984223	0.965748	0.993389	1.07951	1.05204	1.01961	1	NA	≥ 40.00	≤ 4.40
X020382	SPTLC2	IPI00005751.1	319	9	4	4	0.997847	1.01247	0.894977	1.07615	1.04287	1.06228	1.04943	1	2.1	≥ 40.00	≤ 4.40
X020382	RER1	IPI00005728.2	131	5	4	4	0.997883	1.31826	1.13991	1.20632	1.05654	1.15316	1.00432	1	1	≥ 40.00	≤ 4.40
X020382	DHRS2	IPI00376377.3	81	2	2	2	0.997895	0.93107	0.9355	0.791562	1.02766	0.971403	0.982731	1	1	≥ 40.00	≤ 4.40
X020382	G6PD	IPI00216008.4	435	12	10	11	0.997928	0.988952	0.949101	1.0251	1.09408	1.00671	1.00743	1	NA	≥ 40.00	≤ 4.40
X020382	GOLGA2	IPI00413895.2	390	12	8	8	0.998066	0.996314	1.00771	1.10508	0.977427	1.00019	0.859974	1	NA	≥ 40.00	≤ 4.40
X020382	SRP54	IPI00009822.1	206	6	3	3	0.998206	1.22162	1.04135	1.20407	1.21082	1.12242	1.02095	1	1	≥ 40.00	≤ 4.40
X020382	GABPA	IPI00299413.1	62	2	2	2	0.998235	0.908037	1.02082	1.12293	1.12573	0.998463	0.998021	1	1	≥ 40.00	≤ 4.40
X020382	MSH2	IPI00017303.1	263	8	6	6	0.998423	1.00973	0.991431	1.05384	1.01933	1.02794	0.854125	1	NA	≥ 40.00	≤ 4.40
X020382	ASAH1	IPI00418446.4	434	14	10	11	0.998538	1.05057	1.09104	1.31792	1.06443	1.01793	1.00618	1	0.93	≥ 40.00	≤ 4.40
X020382	SPCS3	IPI00300299.6	128	3	2	2	0.998889	0.958734	0.956945	0.950686	1.03643	1.01597	1.03829	1	2.27	≥ 40.00	≤ 4.40
X020382	LMNB1	IPI00217975.4	753	17	13	13	0.99894	0.901461	0.980453	0.964171	0.983383	0.905435	1.00926	1	1	≥ 40.00	≤ 4.40
X020382	DDB1	IPI00293464.5	676	18	14	15	0.998962	0.930871	0.993293	1.02573	0.975854	1.09849	0.914189	1	1	≥ 40.00	≤ 4.40
X020382	SNRPA1	IPI00297477.3	377	10	8	8	0.998991	0.971882	0.938253	1.00563	1.0536	0.99081	1.1674	1	NA	≥ 40.00	≤ 4.40
X020382	NT5DC2	IPI00783118.2	360	10	6	7	0.999136	1.00857	0.982277	1.31802	1.09479	1.14413	1.0165	1	NA	≥ 40.00	≤ 4.40
X020382	ERLIN1	IPI00007940.6	405	12	8	11	0.999176	1.0767	1.01774	1.04195	1.07611	1.03056	0.987716	1	1	≥ 40.00	≤ 4.40
X020382	PHB	IPI00791634.1	1239	35	19	25	0.999259	1.1243	0.99628	0.993367	0.955795	0.964128	1.00106	1	1	≥ 40.00	≤ 4.40
X020382	RPS20	IPI00794659.1	183	8	4	5	0.99938	0.999789	0.999099	0.950815	1.01733	0.93451	1.10241	1	1	≥ 40.00	≤ 4.40
X020382	STAU1	IPI00000001.2	248	7	4	4	0.999388	1.00785	0.984233	1.01874	1.10273	1.09313	0.983454	1	1	≥ 40.00	≤ 4.40
X020382	IGF2BP3	IPI00658000.2	577	14	10	10	0.999408	0.907919	0.87686	1.05719	0.973593	0.879201	1.007	1	1	≥ 40.00	≤ 4.40
X020382	HSPD1	IPI00784154.1	891	24	17	21	0.999488	0.942633	0.975776	0.939008	1.03514	0.96806	0.997746	1	1	≥ 40.00	≤ 4.40
X020382	NUP210	IPI00291755.6	640	19	9	9	0.999489	1.08052	0.937751	1.04938	1.03103	1.0958	1.00029	1	1	≥ 40.00	≤ 4.40
X020382	HSPH1	IPI00514983.4	451	12	6	6	0.999638	0.894781	1.00723	1.03091	1.08153	1.14801	0.937721	1	1	≥ 40.00	≤ 4.40
X020382	ARPC3	IPI00005162.3	144	6	4	4	0.999785	0.813296	0.994213	0.886784	0.967681	1.01093	0.953212	1	1	≥ 40.00	≤ 4.40
X020382	ARID1A	IPI00643722.1	226	6	4	4	0.999813	0.862894	1.13036	1.00879	0.999549	0.989873	1.0042	1	1	≥ 40.00	≤ 4.40
X020382	NCBP2	IPI00183500.2	69	2	2	2	0.999923	1.05101	1.02438	0.976605	0.9618	0.981648	1.12339	1	1	≥ 40.00	≤ 4.40
X020382	RFC2	IPI00017412.1	92	3	2	2	1.00008	0.82577	0.867396	0.941905	0.94168	0.904866	0.906624	1	1	≥ 40.00	≤ 4.40
X020382	RPL7	IPI00872387.1	377	10	9	9	1.00059	0.760146	0.887794	0.799672	0.860953	0.771267	0.986331	1	0.62	≥ 40.00	≤ 4.40
X020382	ERO1L	IPI00872773.1	448	9	6	6	1.00085	1.04956	1.02105	1.00414	1.03886	0.996995	0.977999	1	NA	≥ 40.00	≤ 4.40
X020382	TUBB2C	IPI00007752.1	292	9	2	2	1.00095	0.83961	0.942334	0.955273	0.940244	0.930587	0.913904	1	1	≥ 40.00	≤ 4.40
X020382	TIPRL	IPI00745568.2	138	4	4	4	1.00104	0.879952	0.902462	0.947084	0.952269	0.906166	0.876918	1	1	≥ 40.00	≤ 4.40
X020382	CHPT1	IPI00329548.5	147	3	3	3	1.00145	1.10898	1.04044	1.00751	1.00747	1.06769	0.937554	1	NA	≥ 40.00	≤ 4.40
X020382	ZC3H11A	IPI00328306.9	2073	66	37	46	1.00171	1.02954	0.947704	0.965759	0.989521	0.943633	0.942267	1	1	≥ 40.00	≤ 4.40
X020382	SSR1	IPI00301021.3	160	3	3	3	1.00172	1.11678	1.07182	1.19324	1.02108	0.995673	1.05033	1	1	≥ 40.00	≤ 4.40
X020382	KIF2C	IPI00290435.3	552	15	13	13	1.00194	0.968968	0.928924	0.938022	1.08391	0.959	1.01974	1	NA	≥ 40.00	≤ 4.40
X020382	LMNA	IPI00021405.3	563	14	10	10	1.00194	0.923486	0.941315	0.960967	0.940506	0.957313	0.931512	1	1	≥ 40.00	≤ 4.40
X020382	GLRX	IPI00219025.3	167	7	2	2	1.00199	0.832113	1.03794	1.06024	0.999568	1.03446	0.905683	1	1.2	≥ 40.00	≤ 4.40
X020382	CARS	IPI00027443.5	611	17	12	12	1.00238	0.944021	0.926339	0.955383	1.0361	0.972749	0.938246	1	NA	≥ 40.00	≤ 4.40
X020382	PEX3	IPI00010232.1	77	2	2	2	1.00263	0.951989	0.944157	0.965127	0.94536	0.915838	0.90198	1	NA	≥ 40.00	≤ 4.40
X020382	NUBP2	IPI00644674.1	209	5	3	3	1.00277	1.01973	0.9358	1.016	1.00935	1.0499	0.960898	1	1	≥ 40.00	≤ 4.40
X020382	APEH	IPI00337741.4	154	4	4	4	1.00303	0.912453	1.07347	1.18091	1.10825	0.939467	0.954259	1	NA	≥ 40.00	≤ 4.40
X020382	CHCHD3	IPI00015833.1	829	22	16	18	1.00304	1.05278	1.01834	1.03443	0.99028	1.00196	1.02934	1	1	≥ 40.00	≤ 4.40
X020382	SNX9	IPI00001883.1	206	7	6	6	1.00319	0.967952	0.889123	0.983847	1.04492	0.944685	0.937014	1	1	≥ 40.00	≤ 4.40
X020382	PTDSS1	IPI00010746.1	381	10	7	9	1.00321	1.07453	1.07245	0.976041	1.03149	0.986572	0.952932	1	NA	≥ 40.00	≤ 4.40
X020382	TXN	IPI00216298.6	336	13	6	11	1.00324	0.985641	0.999364	0.889527	0.936654	0.854065	1.09166	1	NA	≥ 40.00	≤ 4.40
X020382	RANGAP1	IPI00294879.1	585	14	11	12	1.00354	1.02928	0.994224	0.996531	1.04719	1.00003	1.06946	1	NA	≥ 40.00	≤ 4.40
X020382	NEK9	IPI00301609.8	400	11	7	8	1.00381	0.982288	1.02571	1.2646	1.08387	1.12622	0.973946	1	1	≥ 40.00	≤ 4.40
X020382	AAAS	IPI00024143.4	100	3	3	3	1.0039	0.887778	0.909663	1.1013	0.989139	0.951884	1.0232	1	NA	≥ 40.00	≤ 4.40
X020382	PCCA	IPI00796978.3	3120	86	50	68	1.00392	1.00074	0.925137	0.951025	1.014	0.951173	0.97074	1	1	≥ 40.00	≤ 4.40
X020382	GGH	IPI00023728.1	171	6	2	2	1.00403	1.02544	1.08736	1.44477	1.05214	1.02553	0.877474	1	1	≥ 40.00	≤ 4.40
X020382	HNRNPM	IPI00171903.2	816	30	16	16	1.00477	0.998851	0.962538	1.00037	1.10917	1.03143	1.02544	1	NA	≥ 40.00	≤ 4.40
X020382	YWHAH	IPI00216319.3	155	4	3	3	1.00481	1.14076	1.00534	1.08487	1.13609	1.10973	1.11963	1	NA	≥ 40.00	≤ 4.40
X020382	CYP11A1	IPI00295771.6	974	28	19	23	1.00489	1.10219	1.01791	1.035	1.01244	1.01122	0.971735	1	1	≥ 40.00	≤ 4.40
X020382	TRIP11	IPI00003515.1	467	18	10	10	1.00558	0.956499	1.03752	1.06628	1.04551	1.04073	0.96723	1	1	≥ 40.00	≤ 4.40
X020382	PSMB5	IPI00479306.1	242	5	4	4	1.00591	0.904372	1.05022	1.05034	1.28074	1.07085	1.15955	1	NA	≥ 40.00	≤ 4.40
X020382	ARV1	IPI00479241.4	83	4	2	2	1.00594	1.12556	0.951864	1.07483	0.933452	1.03826	0.889996	1	NA	≥ 40.00	≤ 4.40
X020382	COLEC12	IPI00872194.2	170	4	3	3	1.00604	0.852922	0.971923	1.02212	1.00348	1.03829	0.900182	1	2.2	≥ 40.00	≤ 4.40
X020382	GBL	IPI00657689.1	137	4	3	3	1.00626	1.10947	0.964389	1.02277	1.11351	1.0183	0.943846	1	1	≥ 40.00	≤ 4.40
X020382	RAB18	IPI00478787.3	215	4	3	3	1.00645	0.947952	1.01692	1.02848	0.968471	1.00726	0.943889	1	NA	≥ 40.00	≤ 4.40
X020382	ELMO1	IPI00219532.1	81	2	2	2	1.00663	0.928763	0.985315	1.06789	0.991682	1.10601	0.965188	1	NA	≥ 40.00	≤ 4.40
X020382	PSMA5	IPI00291922.2	275	9	4	5	1.00679	1.03391	1.16758	1.10207	1.03511	1.02384	1.22732	1	1.22	≥ 40.00	≤ 4.40
X020382	SMARCC1	IPI00234252.3	817	22	16	16	1.00683	0.93868	0.93075	0.969946	0.893593	1.01003	0.969171	1	1	≥ 40.00	≤ 4.40
X020382	CAND1	IPI00100160.3	474	15	8	8	1.00696	0.883882	0.987193	0.980899	1.14423	1.23948	0.867006	1	NA	≥ 40.00	≤ 4.40
X020382	MAD2L1	IPI00012369.1	302	6	4	4	1.00696	0.984204	0.899772	0.93405	1.03635	1.05234	1.02476	1	1	≥ 40.00	≤ 4.40
X020382	MLL2	IPI00377245.1	107	6	2	2	1.00728	0.885195	0.775715	1.08205	1.01209	1.05815	1.09934	1	1	≥ 40.00	≤ 4.40
X020382	MAPKAPK2	IPI00026054.1	65	2	2	2	1.00734	1.12529	0.991958	1.07176	1.05396	1.09841	0.956351	1	NA	≥ 40.00	≤ 4.40
X020382	CLCC1	IPI00045511.1	165	6	3	3	1.0075	1.00008	0.863471	0.93059	0.934379	0.869162	0.976466	1	NA	≥ 40.00	≤ 4.40
X020382	XPO4	IPI00028357.2	427	12	6	7	1.00761	0.930275	0.980905	1.11683	0.896151	1.08994	0.861139	1	NA	≥ 40.00	≤ 4.40
X020382	CXORF26	IPI00107104.1	180	6	4	4	1.00774	1.01055	1.00549	1.04681	1.02001	0.964712	0.897253	1	NA	≥ 40.00	≤ 4.40
X020382	SLC2A1	IPI00220194.6	414	16	9	12	1.00778	1.10679	1.00384	1.03253	1.01658	0.978464	0.989287	1	1	≥ 40.00	≤ 4.40
X020382	PPM1G	IPI00006167.1	263	6	4	4	1.008	1.14388	1.06038	1.06191	1.035	1.06358	1.00984	1	NA	≥ 40.00	≤ 4.40
X020382	SLC33A1	IPI00006205.1	485	9	7	7	1.00811	1.17766	1.03463	1.08037	1.03665	1.07464	0.992903	1	1	≥ 40.00	≤ 4.40
X020382	SART3	IPI00006025.1	156	6	3	3	1.00814	0.925661	0.97322	0.923185	0.981648	1.22102	0.967486	1	1	≥ 40.00	≤ 4.40
X020382	C10ORF119	IPI00478758.2	355	8	8	8	1.00824	1.00187	0.972255	1.03419	1.04585	1.04583	0.991029	1	1	≥ 40.00	≤ 4.40
X020382	ELOVL5	IPI00910962.1	206	9	4	6	1.0084	1.2027	1.03075	1.01037	0.957179	0.976466	0.950581	1	1	≥ 40.00	≤ 4.40
X020382	RPS12	IPI00847579.1	321	10	5	6	1.00851	0.965881	1.01761	0.909546	0.995612	0.936455	1.06125	1	1	≥ 40.00	≤ 4.40
X020382	TNKS1BP1	IPI00855787.1	165	3	2	2	1.00855	0.996385	0.864466	0.982695	1.13072	1.24143	0.968945	1	1	≥ 40.00	≤ 4.40
X020382	MYADM	IPI00102685.1	53	2	2	2	1.00887	1.031	1.05573	0.931009	0.912285	0.948142	1.02282	1	NA	≥ 40.00	≤ 4.40
X020382	CNOT1	IPI00166010.6	1267	36	22	22	1.00889	0.95514	1.01624	1.05714	1.03253	1.04189	0.963599	1	1	≥ 40.00	≤ 4.40
X020382	PSME1	IPI00748256.2	535	16	12	14	1.00892	1.0157	1.02385	0.982174	1.09611	1.0411	1.03809	1	NA	≥ 40.00	≤ 4.40
X020382	HSDL2	IPI00414384.1	431	8	7	7	1.00916	0.90938	0.896557	0.919887	0.956211	0.923641	0.968881	1	1	≥ 40.00	≤ 4.40
X020382	PDCD4	IPI00290110.5	370	10	6	6	1.00918	0.943884	1.05743	1.07048	1.01189	1.01097	0.998069	1	1	≥ 40.00	≤ 4.40
X020382	DECR2	IPI00010190.3	383	8	7	7	1.00931	1.0402	0.953713	1.31012	1.01398	0.973301	0.937368	1	1	≥ 40.00	≤ 4.40
X020382	PGP	IPI00177008.1	61	2	2	2	1.00931	1.07202	1.21746	1.01075	1.23229	1.19267	1.14246	1	1	≥ 40.00	≤ 4.40
X020382	CPSF3	IPI00007818.3	198	4	4	4	1.00953	0.956659	0.958821	1.0213	1.07593	0.97986	1.04091	1	NA	≥ 40.00	≤ 4.40
X020382	APOA1	IPI00021841.1	182	4	3	3	1.00961	1.06609	1.04456	0.932532	1.06326	0.95198	0.929913	1	NA	≥ 40.00	≤ 4.40
X020382	PRPS1	IPI00219616.7	64	3	2	2	1.00972	1.0306	0.893146	0.932909	1.07828	0.955438	1.10129	1	1	≥ 40.00	≤ 4.40
X020382	PSME2	IPI00384051.6	357	10	8	9	1.00975	1.05606	0.993442	1.07471	1.05335	1.03221	1.04933	1	2.33	≥ 40.00	≤ 4.40
X020382	TUBA4A	IPI00007750.1	214	3	3	3	1.00999	0.909809	0.881723	0.943357	0.948185	0.991767	0.928189	1	1	≥ 40.00	≤ 4.40
X020382	IGF2BP1	IPI00008557.5	684	16	11	11	1.01012	0.998351	0.973189	0.969993	1.06169	0.971167	1.02224	1	NA	≥ 40.00	≤ 4.40
X020382	CCT5	IPI00010720.1	1140	30	23	26	1.01013	0.969804	0.990408	0.968295	1.00998	0.93038	1.06049	1	1	≥ 40.00	≤ 4.40
X020382	CDC73	IPI00300659.4	153	6	3	3	1.01024	0.957491	0.980304	0.986777	1.02329	0.98712	1.00173	1	1	≥ 40.00	≤ 4.40
X020382	HINT1	IPI00239077.5	221	6	4	4	1.01053	1.05688	1.01872	0.93576	1.04715	0.928347	1.06783	1	1	≥ 40.00	≤ 4.40
X020382	GCN1L1	IPI00001159.10	5371	140	100	115	1.01064	1.06701	0.980628	1.0055	0.856659	1.02981	0.888146	1	NA	≥ 40.00	≤ 4.40
X020382	ARFGEF2	IPI00002186.5	616	19	5	5	1.01097	1.04017	1.02011	1.06255	0.958148	1.10929	0.879151	1	NA	≥ 40.00	≤ 4.40
X020382	TMEM161A	IPI00301841.6	376	10	8	8	1.01122	1.22919	1.04457	1.12378	0.995524	1.01696	1.0071	1	1	≥ 40.00	≤ 4.40
X020382	MCM5	IPI00018350.3	572	18	13	13	1.01182	0.954818	0.985085	1.02932	1.12123	1.04736	0.995141	1	NA	≥ 40.00	≤ 4.40
X020382	CAV1	IPI00876941.1	145	6	3	4	1.01218	1.11128	1.06791	1.05502	0.973255	1.03719	0.89792	1	NA	≥ 40.00	≤ 4.40
X020382	EZR	IPI00872684.1	750	22	15	15	1.01222	0.940458	0.960084	0.919587	1.04857	0.929338	1.04527	1	1	≥ 40.00	≤ 4.40
X020382	PTCD1	IPI00171925.4	95	3	2	2	1.01223	1.0376	0.978975	1.01248	0.963372	1.02453	1.05926	1	1	≥ 40.00	≤ 4.40
X020382	SRRM2	IPI00782992.3	164	8	4	4	1.01249	0.961703	1.03622	0.978039	1.43978	1.4722	0.813358	1	1	≥ 40.00	≤ 4.40
X020382	MEST	IPI00298947.5	57	3	2	2	1.01256	1.29936	1.1101	1.22925	1.04256	1.05964	1.11426	1	NA	≥ 40.00	≤ 4.40
X020382	SRP68	IPI00168388.1	194	7	4	4	1.01353	0.966293	0.919298	1.05359	1.04313	0.96286	0.950896	1	1	≥ 40.00	≤ 4.40
X020382	RAP1A	IPI00019345.1	153	3	3	3	1.01363	0.834269	0.983838	1.12472	1.11619	1.10932	0.979946	1	1	≥ 40.00	≤ 4.40
X020382	LSM12	IPI00867714.1	146	3	3	3	1.0137	0.928095	0.940641	0.853682	0.993217	0.96674	0.926094	1	NA	≥ 40.00	≤ 4.40
X020382	MTHFD1	IPI00794900.1	742	23	14	15	1.01371	0.932355	0.922433	1.04841	1.03762	1.05429	0.924769	1	1	≥ 40.00	≤ 4.40
X020382	SMC4	IPI00411559.2	750	25	17	17	1.01377	0.924408	0.90537	0.879842	0.880462	0.962609	0.950357	1	1	≥ 40.00	≤ 4.40
X020382	PFAS	IPI00004534.3	230	10	6	6	1.01378	0.954493	0.971348	0.961052	1.07343	1.15075	0.850126	1	NA	≥ 40.00	≤ 4.40
X020382	SSR3	IPI00009235.2	133	2	2	2	1.01394	1.31728	1.0623	1.06547	1.00989	1.10104	1.0417	1	1	≥ 40.00	≤ 4.40
X020382	TMEM66	IPI00604763.2	291	6	6	6	1.01405	1.1338	1.0522	1.13505	1.0926	1.10428	1.00347	1	NA	≥ 40.00	≤ 4.40
X020382	FHOD1	IPI00001730.3	108	3	2	2	1.01418	0.883554	1.03647	0.974862	0.895914	1.04432	0.995594	1	1	≥ 40.00	≤ 4.40
X020382	PPME1	IPI00412157.4	141	3	3	3	1.0144	0.905079	1.0189	0.977586	1.08563	0.930511	1.06801	1	1	≥ 40.00	≤ 4.40
X020382	AP2S1	IPI00219840.4	87	3	2	2	1.01458	1.05028	1.11187	1.08488	1.08383	1.00281	0.98903	1	NA	≥ 40.00	≤ 4.40
X020382	STRAP	IPI00294536.2	423	8	7	7	1.01466	0.991696	0.984758	0.94669	1.06158	0.968028	1.04348	1	1	≥ 40.00	≤ 4.40
X020382	FUBP1	IPI00641948.2	134	4	4	4	1.01498	0.934618	0.936281	1.08443	1.13943	1.2206	1.1568	1	NA	≥ 40.00	≤ 4.40
X020382	HM13	IPI00220687.1	346	8	6	7	1.01506	1.20872	0.986146	1.05486	1.02711	1.08042	1.04257	1	1	≥ 40.00	≤ 4.40
X020382	TFG	IPI00294619.1	134	3	2	2	1.01507	1.00677	0.959648	1.01325	1.07485	0.971623	1.08445	1	NA	≥ 40.00	≤ 4.40
X020382	SEC23A	IPI00017375.2	398	10	8	9	1.01553	0.976807	1.00547	0.992772	1.02994	0.994098	1.02008	1	1	≥ 40.00	≤ 4.40
X020382	SEC16A	IPI00641384.2	810	21	16	16	1.01565	0.9893	0.987588	1.04566	1.08631	1.0826	0.952798	1	NA	≥ 40.00	≤ 4.40
X020382	GOLGB1	IPI00796891.2	2594	66	46	46	1.01572	0.992856	1.00557	1.02275	1.01855	0.995179	0.982182	1	NA	≥ 40.00	≤ 4.40
X020382	EIF3B	IPI00719752.2	598	15	9	9	1.01584	0.963945	1.0135	1.07368	0.989928	1.0537	0.957734	1	1	≥ 40.00	≤ 4.40
X020382	PFDN2	IPI00006052.3	101	4	2	2	1.01632	1.06347	0.970969	1.00919	1.09269	1.06757	1.07595	1	1	≥ 40.00	≤ 4.40
X020382	DCTN1	IPI00872359.1	948	22	15	15	1.01638	0.906273	1.02603	1.02689	0.949597	1.02821	0.873394	1	NA	≥ 40.00	≤ 4.40
X020382	CDK2	IPI00031681.1	214	8	4	4	1.01646	0.976877	0.898655	0.956108	1.04811	1.00751	1.05133	1	1.74	≥ 40.00	≤ 4.40
X020382	RPL10A	IPI00827508.2	416	12	8	11	1.01658	0.76468	0.836412	0.809225	0.842775	0.831959	1.01479	1	1	≥ 40.00	≤ 4.40
X020382	ATP6V1A	IPI00007682.2	162	6	5	5	1.01682	0.985019	0.992592	0.95276	1.10224	0.999162	0.947854	1	1.53	≥ 40.00	≤ 4.40
X020382	NEFL	IPI00237671.9	334	10	8	8	1.01683	0.955188	0.962496	0.987163	1.05166	1.03598	0.997168	1	1	≥ 40.00	≤ 4.40
X020382	BOLA2	IPI00301434.4	277	6	4	5	1.01695	1.05093	1.00253	0.970274	1.0112	0.988619	1.01886	1	1	≥ 40.00	≤ 4.40
X020382	DUT	IPI00749113.2	357	9	7	8	1.01696	0.999853	1.01544	1.00135	1.07945	1.05073	1.0144	1	1	≥ 40.00	≤ 4.40
X020382	OLFM4	IPI00022255.1	379	10	7	7	1.01697	1.00567	0.983189	1.04839	1.08917	1.05152	1.01432	1	NA	≥ 40.00	≤ 4.40
X020382	RCOR1	IPI00008531.1	264	6	5	5	1.01726	0.933613	0.970463	0.890146	1.00755	0.996941	1.08889	1	1.57	≥ 40.00	≤ 4.40
X020382	RPIA	IPI00026513.6	199	7	4	4	1.01752	1.0082	1.00614	0.955656	1.07076	1.24748	1.05781	1	1	≥ 40.00	≤ 4.40
X020382	PRDX6	IPI00220301.5	585	16	12	13	1.01764	1.02608	0.978252	0.953892	1.05998	1.04144	1.02545	1	1	≥ 40.00	≤ 4.40
X020382	RAB14	IPI00291928.8	585	13	8	11	1.01794	0.978184	1.0376	0.997589	1.06026	0.985217	1.05168	1	1	≥ 40.00	≤ 4.40
X020382	HNRNPU	IPI00644079.2	298	12	7	7	1.01819	0.813282	0.815456	0.818971	0.94504	1.09173	1.03619	1	1	≥ 40.00	≤ 4.40
X020382	TRIM28	IPI00438229.2	1353	33	24	29	1.01831	0.940503	0.992641	0.981759	0.995971	1.03213	0.9878	1	1	≥ 40.00	≤ 4.40
X020382	MYO1B	IPI00376344.3	510	13	9	9	1.01837	1.00722	1.09554	1.06711	1.09123	1.10261	0.92759	1	NA	≥ 40.00	≤ 4.40
X020382	DDX3X	IPI00215637.5	569	15	10	10	1.01841	0.910187	0.921688	0.927529	0.914315	0.909095	0.933074	1	1	≥ 40.00	≤ 4.40
X020382	CGA	IPI00000833.1	51	3	2	3	1.01846	0.951282	0.984788	0.945516	1.08376	1.0144	1.03968	1	1	≥ 40.00	≤ 4.40
X020382	EIF6	IPI00010105.1	133	4	2	2	1.01862	0.930056	0.949952	0.872509	1.01755	1.0113	0.98487	1	NA	≥ 40.00	≤ 4.40
X020382	SEC24C	IPI00024661.4	1015	23	17	17	1.01866	0.890875	0.98528	1.01933	0.921373	1.05466	0.866081	1	NA	≥ 40.00	≤ 4.40
X020382	FASTKD1	IPI00300186.6	160	4	3	3	1.01893	0.957341	0.906356	0.984328	1.02027	0.934179	0.982626	1	1	≥ 40.00	≤ 4.40
X020382	THOC3	IPI00063729.4	218	6	6	6	1.01901	0.962145	1.03732	0.995589	1.0788	0.981184	1.06014	1	NA	≥ 40.00	≤ 4.40
X020382	DNAJA3	IPI00294610.3	78	3	2	2	1.01903	0.92946	1.1994	1.76854	0.993529	0.925527	1.00596	1	0.59	≥ 40.00	≤ 4.40
X020382	ASH2L	IPI00328658.3	239	7	6	6	1.0194	0.929357	1.04937	1.09183	1.09767	1.02965	1.1053	1	1	≥ 40.00	≤ 4.40
X020382	TTC27	IPI00183938.6	456	16	11	11	1.01954	0.990918	0.95297	1.02517	1.08893	0.984221	1.11205	1	NA	≥ 40.00	≤ 4.40
X020382	SEC23B	IPI00017376.2	1051	23	13	14	1.01982	1.03199	0.927218	0.979329	1.11938	0.984932	1.11696	1	1	≥ 40.00	≤ 4.40
X020382	SKIV2L2	IPI00647217.2	561	17	15	16	1.02004	0.934599	1.02069	1.04462	1.01738	1.06213	0.96416	1	2.44	≥ 40.00	≤ 4.40
X020382	PITPNB	IPI00395939.3	116	3	2	2	1.02022	1.11918	0.966661	1.1874	1.077	1.12626	1.12547	1	1	≥ 40.00	≤ 4.40
X020382	GPR89A	IPI00472858.9	509	16	9	10	1.02025	1.10465	1.08887	1.06746	1.10547	1.08502	1.00986	1	NA	≥ 40.00	≤ 4.40
X020382	QARS	IPI00026665.2	1504	39	28	31	1.02035	0.982289	0.960447	0.986307	1.0967	0.980684	1.04717	1	1	≥ 40.00	≤ 4.40
X020382	SAPS1	IPI00402008.4	208	6	5	5	1.02053	1.00296	1.00084	1.10465	1.05692	1.18704	0.96819	1	0.8	≥ 40.00	≤ 4.40
X020382	TUBA1A	IPI00180675.4	1705	53	5	8	1.02058	1.08437	1.01291	1.04358	1.03214	1.07345	1.01252	1	NA	≥ 40.00	≤ 4.40
X020382	AGPAT3	IPI00749011.1	142	5	2	2	1.02068	0.907398	0.835975	0.93919	0.973776	0.998613	0.911957	1	1	≥ 40.00	≤ 4.40
X020382	LIN28B	IPI00873862.1	126	4	2	2	1.02071	1.04341	0.937519	1.01775	1.04146	1.09152	0.936911	1	0.51	≥ 40.00	≤ 4.40
X020382	GOPC	IPI00186721.2	189	5	4	4	1.02071	1.02195	0.960489	1.04919	1.06473	1.05968	1.02364	1	1	≥ 40.00	≤ 4.40
X020382	RFC5	IPI00031514.1	96	4	2	2	1.02087	0.889995	0.960945	1.08499	1.14697	0.968213	1.05652	1	1	≥ 40.00	≤ 4.40
X020382	SAAL1	IPI00304935.6	65	2	2	2	1.02124	0.747618	0.932254	1.00805	0.911673	0.947007	0.947557	1	1	≥ 40.00	≤ 4.40
X020382	ERLIN2	IPI00026942.5	758	17	8	11	1.02125	1.09524	1.01123	1.03553	1.01332	1.00331	0.944179	1	NA	≥ 40.00	≤ 4.40
X020382	SPTA1	IPI00220741.6	127	5	2	2	1.02136	0.857212	0.899066	1.21013	1.17226	0.99231	1.04902	1	2.2	≥ 40.00	≤ 4.40
X020382	TF	IPI00022463.1	1257	29	21	25	1.02151	0.904062	0.939952	0.903621	0.979189	0.91916	0.925148	1	1	≥ 40.00	≤ 4.40
X020382	COPS4	IPI00171844.3	133	3	3	3	1.02151	0.896839	0.949589	0.964819	1.01119	1.03186	0.943452	1	1	≥ 40.00	≤ 4.40
X020382	CENPF	IPI00855998.1	220	11	3	3	1.02164	1.06467	1.02902	1.02152	1.0653	0.950191	1.02202	1	NA	≥ 40.00	≤ 4.40
X020382	HAT1	IPI00024719.1	205	5	4	4	1.02177	1.02884	0.984458	0.939111	1.05575	0.971846	0.992372	1	NA	≥ 40.00	≤ 4.40
X020382	TPI1	IPI00465028.7	215	4	3	3	1.02184	1.21596	1.06661	0.999785	1.09267	0.984552	1.04721	1	1	≥ 40.00	≤ 4.40
X020382	VAPA	IPI00374657.2	240	7	5	5	1.02213	1.11248	1.08082	1.06925	1.06259	1.02386	1.10036	1	NA	≥ 40.00	≤ 4.40
X020382	DDX17	IPI00023785.6	482	13	3	3	1.02224	0.961421	0.83969	1.00311	0.973325	0.924107	0.923301	1	NA	≥ 40.00	≤ 4.40
X020382	CTPS	IPI00290142.5	902	19	11	11	1.02239	0.942762	0.907868	0.97547	1.03079	0.980162	0.966028	1	1	≥ 40.00	≤ 4.40
X020382	SCFD2	IPI00419891.3	147	4	2	2	1.02262	0.902927	1.02424	1.10534	0.989935	0.939693	0.965098	1	NA	≥ 40.00	≤ 4.40
X020382	ADCK1	IPI00787836.1	109	4	3	3	1.02302	1.10771	0.984563	1.20904	1.0767	1.16597	0.949752	1	1	≥ 40.00	≤ 4.40
X020382	STT3A	IPI00297492.2	1079	35	19	26	1.02333	1.19452	1.03769	1.06027	0.992623	0.992629	0.987777	1	1	≥ 40.00	≤ 4.40
X020382	XTP3TPA	IPI00012197.1	563	13	8	10	1.02363	1.12299	1.05981	1.10494	1.1463	1.14574	1.01576	1	NA	≥ 40.00	≤ 4.40
X020382	ACAD8	IPI00747159.1	334	8	8	8	1.0237	1.03342	1.03594	1.04596	1.03939	1.07177	1.00771	1	NA	≥ 40.00	≤ 4.40
X020382	FKBP1A	IPI00873810.1	123	3	2	2	1.02379	0.982961	1.21239	1.23119	1.23724	1.21797	0.970429	1	NA	≥ 40.00	≤ 4.40
X020382	ISOC2	IPI00003031.3	193	5	3	4	1.02406	1.00053	1.00118	0.93073	1.07438	0.942116	1.07524	1	1	≥ 40.00	≤ 4.40
X020382	CUL5	IPI00216003.4	417	12	5	5	1.02407	1.06113	1.03652	1.01203	1.06087	1.06731	1.06799	1	NA	≥ 40.00	≤ 4.40
X020382	MKRN1	IPI00033350.3	98	2	2	2	1.02412	1.04265	0.973611	1.02143	1.11679	0.946422	1.07756	1	1	≥ 40.00	≤ 4.40
X020382	ERAP1	IPI00165949.2	253	6	3	3	1.02425	1.0068	0.986414	0.886797	1.01753	0.962513	0.814292	1	NA	≥ 40.00	≤ 4.40
X020382	AGL	IPI00328318.7	290	14	7	7	1.02444	1.03	1.08337	1.1139	0.978654	1.01862	0.955555	1	NA	≥ 40.00	≤ 4.40
X020382	TPP2	IPI00640197.1	589	15	8	8	1.0246	0.980691	1.00603	1.05013	1.05298	1.2134	0.90193	1	1	≥ 40.00	≤ 4.40
X020382	C21ORF33	IPI00024913.2	279	7	5	6	1.02463	1.08038	1.04666	0.958165	1.03592	0.9643	1.05286	1	NA	≥ 40.00	≤ 4.40
X020382	TGM2	IPI00871843.1	240	7	7	7	1.02466	0.927218	0.871264	0.947987	1.08875	1.03815	0.989164	1	2.12	≥ 40.00	≤ 4.40
X020382	GEMIN5	IPI00291783.3	729	19	13	13	1.02468	0.974419	0.917675	0.948821	0.960903	1.02863	0.937711	1	1	≥ 40.00	≤ 4.40
X020382	NCAPG	IPI00106495.1	348	9	4	4	1.02514	1.00206	0.967362	1.12789	1.02249	1.09101	0.963375	1	1	≥ 40.00	≤ 4.40
X020382	HSPA9	IPI00007765.5	1963	50	34	42	1.02533	0.936837	0.940516	0.916588	1.01084	0.932221	0.982965	1	1	≥ 40.00	≤ 4.40
X020382	RARS	IPI00004860.2	1404	38	26	32	1.02561	0.979275	0.945328	0.930329	1.01709	0.90818	1.00981	1	NA	≥ 40.00	≤ 4.40
X020382	SMC2	IPI00007927.4	1266	32	27	27	1.02563	0.920159	0.974186	1.03559	0.96326	1.02089	0.935658	1	1	≥ 40.00	≤ 4.40
X020382	SLC25A3	IPI00022202.3	675	25	12	21	1.02577	1.08949	1.02282	1.00878	1.00139	1.04923	0.979268	1	NA	≥ 40.00	≤ 4.40
X020382	BZW2	IPI00022305.4	268	6	5	5	1.02633	0.96956	1.02796	0.966115	1.04571	0.976057	1.03563	1	NA	≥ 40.00	≤ 4.40
X020382	RAB32	IPI00014377.3	72	2	2	2	1.02635	1.03141	0.931045	1.17054	1.05685	0.914629	0.916618	1	1	≥ 40.00	≤ 4.40
X020382	HSD17B12	IPI00007676.3	234	7	4	4	1.0264	1.10752	1.0967	0.984025	1.03782	1.05227	0.998677	1	NA	≥ 40.00	≤ 4.40
X020382	MRPL13	IPI00022403.1	61	2	2	2	1.02645	1.04436	1.07863	1.13078	1.15646	1.07227	1.06906	1	NA	≥ 40.00	≤ 4.40
X020382	VCP	IPI00022774.3	1289	33	22	24	1.02716	1.02622	0.985315	1.00625	1.05395	1.09367	0.976247	1	1.9	≥ 40.00	≤ 4.40
X020382	MSH6	IPI00384456.4	63	3	2	2	1.02743	0.960024	0.878268	0.912077	0.908524	0.898946	0.919587	1	1	≥ 40.00	≤ 4.40
X020382	RPLP2	IPI00008529.1	294	4	4	4	1.0275	0.960703	0.923706	0.898993	0.967974	0.879908	1.02073	1	NA	≥ 40.00	≤ 4.40
X020382	PABPC4	IPI00642904.1	420	12	8	8	1.02764	0.980826	0.903271	0.962391	1.04141	0.977985	1.02279	1	1	≥ 40.00	≤ 4.40
X020382	HSPA5	IPI00003362.2	1518	36	26	32	1.02766	0.960986	0.962203	0.949935	0.999079	0.926883	0.990148	1	NA	≥ 40.00	≤ 4.40
X020382	PSME3	IPI00219445.1	364	10	6	7	1.02866	0.984255	0.996938	0.959267	1.02149	1.01366	1.02163	1	NA	≥ 40.00	≤ 4.40
X020382	PCBD2	IPI00329646.4	496	12	8	10	1.02898	1.07703	1.01006	0.947309	0.934829	0.943882	1.12881	1	NA	≥ 40.00	≤ 4.40
X020382	GSPT1	IPI00910513.1	697	20	11	11	1.029	0.90921	0.940305	0.930667	0.974015	0.942218	1.02382	1	1	≥ 40.00	≤ 4.40
X020382	PLG	IPI00019580.1	1262	39	28	31	1.02919	0.964743	0.925277	1.01206	1.00038	1.01914	0.878355	1	NA	≥ 40.00	≤ 4.40
X020382	GPHN	IPI00184477.2	303	11	5	5	1.02982	1.01856	0.982245	1.05684	0.983594	1.06801	0.94764	1	NA	≥ 40.00	≤ 4.40
X020382	NME1-NME2	IPI00604590.3	336	12	9	11	1.02986	1.06044	1.10432	0.951425	1.10013	1.0557	1.0833	1	NA	≥ 40.00	≤ 4.40
X020382	ILVBL	IPI00554541.2	165	4	3	3	1.02987	0.947833	0.969521	0.890801	0.91003	0.974515	0.782925	1	NA	≥ 40.00	≤ 4.40
X020382	LARS	IPI00103994.4	1681	48	32	37	1.02995	0.916328	0.936822	0.939544	0.958807	0.981397	0.957202	1	1	≥ 40.00	≤ 4.40
X020382	PCBP1	IPI00016610.2	1065	23	9	10	1.03004	0.998279	0.997754	0.946951	0.988804	0.964742	0.985097	1	NA	≥ 40.00	≤ 4.40
X020382	SIP1	IPI00024281.1	102	3	2	2	1.0303	0.939831	0.976076	1.00102	1.0165	0.944037	1.05224	1	NA	≥ 40.00	≤ 4.40
X020382	DSTN	IPI00473014.5	327	6	6	6	1.03046	0.931196	0.950473	0.937855	1.01014	0.984314	1.04716	1	1	≥ 40.00	≤ 4.40
X020382	LEPRE1	IPI00045839.3	84	4	2	2	1.03103	0.889687	1.04444	1.17806	0.924787	0.845523	0.832158	1	1	≥ 40.00	≤ 4.40
X020382	BUB3	IPI00013468.1	257	7	6	6	1.0311	1.07222	1.05767	1.10935	1.04286	0.990352	0.961997	1	NA	≥ 40.00	≤ 4.40
X020382	IPO7	IPI00007402.3	1368	30	21	23	1.03114	0.931537	1.00203	1.08205	0.893999	1.14024	0.864473	1	1	≥ 40.00	≤ 4.40
X020382	LUZP6	IPI00179589.4	272	5	4	4	1.03138	1.00957	1.00524	0.951677	1.01263	0.995471	0.969114	1	NA	≥ 40.00	≤ 4.40
X020382	ACADSB	IPI00024623.3	154	5	2	2	1.03165	1.04692	1.01054	1.01555	1.00143	1.12493	1.01263	1	1	≥ 40.00	≤ 4.40
X020382	NUP160	IPI00221235.3	434	14	9	9	1.03167	0.993915	0.91556	1.36349	1.00315	1.04593	0.877036	1	1	≥ 40.00	≤ 4.40
X020382	FLOT2	IPI00795979.1	469	14	6	6	1.03195	1.13902	0.943766	1.14011	1.13281	1.08977	1.04575	1	NA	≥ 40.00	≤ 4.40
X020382	TCEB2	IPI00410162.1	156	5	4	4	1.03208	1.11563	1.0283	1.01309	1.07338	1.01953	1.08958	1	NA	≥ 40.00	≤ 4.40
X020382	DLAT	IPI00021338.2	751	16	12	13	1.03232	0.943644	0.971456	0.899053	0.990904	0.919903	0.998818	1	NA	≥ 40.00	≤ 4.40
X020382	TMED9	IPI00023542.6	93	3	2	2	1.03247	1.12962	1.06323	1.2268	1.05097	1.05596	1.00849	1	1	≥ 40.00	≤ 4.40
X020382	USP15	IPI00000728.3	251	9	6	6	1.03253	0.910546	1.00359	1.06734	0.975564	1.02272	0.980441	1	1	≥ 40.00	≤ 4.40
X020382	COX5A	IPI00025086.4	207	5	4	4	1.03264	1.13451	1.0233	1.07616	1.17278	1.20838	0.958287	1	NA	≥ 40.00	≤ 4.40
X020382	PCYT2	IPI00015285.7	97	3	3	3	1.03282	1.07014	1.01898	1.11693	1.00876	1.11175	1.06128	1	NA	≥ 40.00	≤ 4.40
X020382	PRKDC	IPI00296337.2	9596	317	191	272	1.03311	1.07179	1.07908	1.0361	0.935111	0.99316	0.973423	1	NA	≥ 40.00	≤ 4.40
X020382	GCLC	IPI00215768.3	139	4	3	3	1.03312	1.0027	0.959828	1.18126	0.919856	1.0186	0.949259	1	2.34	≥ 40.00	≤ 4.40
X020382	LOC650788	IPI00887241.1	242	7	4	5	1.03328	1.13938	1.02336	1.08102	1.07268	0.951099	0.998528	1	NA	≥ 40.00	≤ 4.40
X020382	HSPBP1	IPI00100748.4	168	6	5	5	1.03334	1.01335	1.02692	1.06239	1.12286	1.03933	0.983307	1	1	≥ 40.00	≤ 4.40
X020382	UBE2I	IPI00450472.3	86	3	3	3	1.03339	0.952821	1.45058	1.05215	1.02536	1.00803	1.11316	1	1	≥ 40.00	≤ 4.40
X020382	ROCK2	IPI00307155.7	83	6	2	2	1.03339	0.7949	0.924667	0.685804	1.05488	1.02416	0.944984	1	1	≥ 40.00	≤ 4.40
X020382	MRPS23	IPI00032881.2	88	2	2	2	1.03347	0.931849	1.02659	0.949308	1.03726	0.959741	1.16217	1	NA	≥ 40.00	≤ 4.40
X020382	TUBB2B	IPI00031370.3	234	7	3	4	1.03351	0.934375	0.844432	0.938722	1.03939	0.989911	0.898447	1	1	≥ 40.00	≤ 4.40
X020382	HSPA8	IPI00003865.1	1397	46	18	25	1.03355	0.893952	0.883905	0.871894	0.939638	0.822011	0.923192	1	1	≥ 40.00	≤ 4.40
X020382	ATP5B	IPI00303476.1	1128	26	15	21	1.03377	1.16973	1.01284	1.06726	0.982066	1.00319	1.02555	1	1	≥ 40.00	≤ 4.40
X020382	THOC2	IPI00158615.7	145	7	3	3	1.03382	0.891629	0.955192	0.986063	1.05479	1.0139	0.949696	1	1	≥ 40.00	≤ 4.40
X020382	MYO1C	IPI00743335.1	786	20	13	13	1.03401	1.01275	0.967595	1.05052	1.04628	1.03918	0.897603	1	0.61	≥ 40.00	≤ 4.40
X020382	SKP1	IPI00301364.3	604	15	11	11	1.03403	1.10085	0.980205	0.986787	1.04134	0.999025	1.04669	1	1	≥ 40.00	≤ 4.40
X020382	IDE	IPI00220373.5	263	9	4	4	1.03413	0.895685	0.965871	1.02242	0.978491	1.04373	0.822469	1	NA	≥ 40.00	≤ 4.40
X020382	SLC35B2	IPI00873189.1	222	6	5	5	1.03463	1.12292	1.05908	1.03221	1.06417	0.990444	0.975345	1	NA	≥ 40.00	≤ 4.40
X020382	MACF1	IPI00902728.1	661	25	9	9	1.03466	0.892971	0.975897	1.01921	1.04099	1.0271	1.09296	1	2.25	≥ 40.00	≤ 4.40
X020382	BCAT1	IPI00382412.4	245	7	6	6	1.03466	0.936425	0.979329	0.980916	1.01265	1.00115	0.949898	1	NA	≥ 40.00	≤ 4.40
X020382	GGA2	IPI00296772.4	78	3	2	2	1.03469	1.03727	1.00518	1.07391	1.09682	1.00103	0.963407	1	NA	≥ 40.00	≤ 4.40
X020382	PGAM5	IPI00788907.2	175	7	4	4	1.03486	0.998267	0.983642	1.03242	1.05696	0.892105	0.983417	1	NA	≥ 40.00	≤ 4.40
X020382	HNRNPUL1	IPI00013070.2	242	9	6	6	1.03508	0.979763	0.879444	0.947829	0.951878	1.04425	0.893244	1	1	≥ 40.00	≤ 4.40
X020382	WDR91	IPI00879760.1	184	5	4	4	1.03508	0.973598	0.99668	1.01308	1.03593	1.05283	0.993769	1	1	≥ 40.00	≤ 4.40
X020382	DDX5	IPI00017617.1	242	7	4	4	1.03517	1.01719	1.04736	1.05074	1.00997	0.990813	1.17225	1	1	≥ 40.00	≤ 4.40
X020382	FLOT1	IPI00027438.2	75	4	3	4	1.03521	1.0537	0.906533	1.04709	1.05931	0.992494	0.953947	1	1	≥ 40.00	≤ 4.40
X020382	SERPINC1	IPI00032179.2	123	4	2	2	1.03524	1.02703	1.02417	0.993028	1.05394	1.08825	1.00009	1	1	≥ 40.00	≤ 4.40
X020382	APIP	IPI00911064.1	168	8	6	7	1.03537	0.978521	1.02456	1.02802	1.11475	1.08644	1.06928	1	NA	≥ 40.00	≤ 4.40
X020382	CS	IPI00025366.4	122	3	3	3	1.03544	0.995107	1.0595	1.06645	1.16735	1.09645	1.01754	1	NA	≥ 40.00	≤ 4.40
X020382	LMBR1	IPI00413720.3	199	6	5	5	1.03556	1.26292	0.99843	1.02001	1.00879	1.00351	1.02965	1	1	≥ 40.00	≤ 4.40
X020382	RPS13	IPI00221089.5	141	5	4	4	1.03559	0.811232	0.877725	0.854785	0.957495	0.894824	1.06453	1	1	≥ 40.00	≤ 4.40
X020382	CAPN2	IPI00872686.1	223	9	5	5	1.03575	0.925367	0.884952	0.961169	1.0951	1.02483	1.02429	1	1	≥ 40.00	≤ 4.40
X020382	RABGGTB	IPI00295849.3	187	6	5	6	1.03583	1.02922	1.07213	1.09167	1.08035	1.06879	1.07958	1	NA	≥ 40.00	≤ 4.40
X020382	NF1	IPI00299512.4	202	9	5	5	1.036	0.944911	0.981608	1.05518	0.926213	1.00869	0.996344	1	NA	≥ 40.00	≤ 4.40
X020382	LRRFIP1	IPI00785113.1	410	9	5	5	1.03601	1.02949	1.12049	1.05185	0.967516	1.00649	0.951043	1	NA	≥ 40.00	≤ 4.40
X020382	PRKAR2A	IPI00219774.3	413	12	9	9	1.03613	0.954482	1.04392	1.1307	1.07776	0.983374	0.953453	1	1	≥ 40.00	≤ 4.40
X020382	NEFM	IPI00217507.5	887	22	14	14	1.0362	0.970663	0.965104	0.971031	0.989745	1.0201	0.903201	1	NA	≥ 40.00	≤ 4.40
X020382	C2ORF47	IPI00291751.6	151	4	2	2	1.03651	1.1094	1.01153	1.02088	1.0794	1.07012	0.935398	1	NA	≥ 40.00	≤ 4.40
X020382	ATP5L	IPI00027448.3	185	4	3	3	1.0368	1.06929	0.962938	1.01138	0.97549	0.975556	0.986569	1	1	≥ 40.00	≤ 4.40
X020382	PCBP2	IPI00796337.1	407	7	7	7	1.03694	0.88705	0.984276	0.968342	1.01989	1.00131	0.982121	1	0.63	≥ 40.00	≤ 4.40
X020382	LAMA4	IPI00329482.4	175	6	3	3	1.0374	0.926971	0.916814	1.13224	0.968679	0.96012	0.926504	1	1	≥ 40.00	≤ 4.40
X020382	MSRB3	IPI00479793.2	103	3	3	3	1.03744	1.05568	1.0608	1.04056	1.05833	0.991834	1.03412	1	NA	≥ 40.00	≤ 4.40
X020382	PRDX1	IPI00000874.1	558	21	7	12	1.03744	0.960306	1.00953	0.893225	0.976864	0.983339	1.05996	1	1	≥ 40.00	≤ 4.40
X020382	STAT3	IPI00784414.1	380	12	7	7	1.03747	0.95697	0.939841	0.954399	1.02963	1.0298	0.978183	1	1	≥ 40.00	≤ 4.40
X020382	RFT1	IPI00059368.2	426	10	9	9	1.03748	1.18261	1.04311	1.01168	0.972207	0.98796	1.00476	1	1	≥ 40.00	≤ 4.40
X020382	PRMT5	IPI00441473.3	305	7	7	7	1.03766	0.924513	0.915316	0.913915	0.997325	0.970455	1.06284	1	NA	≥ 40.00	≤ 4.40
X020382	STOML2	IPI00334190.4	960	19	13	15	1.03769	1.11456	1.05451	1.04449	1.0222	1.00716	0.98025	1	NA	≥ 40.00	≤ 4.40
X020382	KEAP1	IPI00106502.5	234	5	5	5	1.03771	1.02749	1.05093	1.15418	1.15213	1.05492	1.00252	1	NA	≥ 40.00	≤ 4.40
X020382	SERBP1	IPI00410693.3	262	6	5	5	1.03787	1.08331	0.951471	0.991566	0.959698	0.848068	1.08804	1	NA	≥ 40.00	≤ 4.40
X020382	LBR	IPI00292135.1	95	4	3	3	1.03854	1.14556	1.0217	1.04005	1.0657	1.0459	1.45544	1	0.64	≥ 40.00	≤ 4.40
X020382	NASP	IPI00332499.1	463	12	9	10	1.03861	1.05431	1.03304	1.07349	1.02188	1.03333	0.913262	1	NA	≥ 40.00	≤ 4.40
X020382	ACOX1	IPI00296907.4	260	6	4	4	1.03892	0.9796	0.988639	1.17412	1.12147	1.00181	1.00525	1	NA	≥ 40.00	≤ 4.40
X020382	HOXB9	IPI00014539.2	84	2	2	2	1.03898	1.00971	1.06971	0.915896	1.056	1.02055	0.984365	1	NA	≥ 40.00	≤ 4.40
X020382	FKBP15	IPI00853400.1	498	13	7	7	1.039	0.946986	0.973518	1.05639	1.01761	1.05586	0.896283	1	NA	≥ 40.00	≤ 4.40
X020382	SEC24A	IPI00873472.1	418	9	7	7	1.0391	1.00879	0.957519	1.13849	1.13801	1.10242	0.941143	1	NA	≥ 40.00	≤ 4.40
X020382	LGALS3BP	IPI00023673.1	502	13	9	10	1.03938	1.06814	1.00373	1.06732	1.0861	1.01917	0.928322	1	NA	≥ 40.00	≤ 4.40
X020382	ELOVL1	IPI00010187.1	218	5	3	3	1.03956	1.31115	1.08136	1.02623	0.993086	1.07936	0.974764	1	1	≥ 40.00	≤ 4.40
X020382	MBD3	IPI00439194.1	70	3	2	2	1.03982	0.975573	0.95424	0.950291	0.992127	0.940952	1.06273	1	1	≥ 40.00	≤ 4.40
X020382	NAP1L4	IPI00017763.6	63	3	2	2	1.0402	0.841497	0.929841	0.932604	0.957299	1.03911	0.928899	1	1	≥ 40.00	≤ 4.40
X020382	PELP1	IPI00787089.1	132	4	3	3	1.04038	1.01903	0.989592	1.00558	1.06054	1.09186	0.9731	1	1	≥ 40.00	≤ 4.40
X020382	ABI1	IPI00480028.2	78	2	2	2	1.04044	1.03002	0.91729	1.02515	1.08835	1.07951	0.975954	1	1	≥ 40.00	≤ 4.40
X020382	CDC23	IPI00005822.2	107	5	4	4	1.04079	1.32633	1.09988	1.29983	1.11277	1.22459	0.998381	1	NA	≥ 40.00	≤ 4.40
X020382	LMNB2	IPI00009771.6	51	4	2	2	1.04093	0.884274	1.14304	1.64217	1.51829	1.46863	0.972363	1	NA	≥ 40.00	≤ 4.40
X020382	COX4I1	IPI00006579.1	258	10	5	6	1.041	1.09958	1.06758	1.09518	1.00288	1.04216	0.966646	1	NA	≥ 40.00	≤ 4.40
X020382	SLC25A17	IPI00014440.3	234	8	5	7	1.04106	1.03537	1.00165	1.09928	0.986072	1.10146	0.998943	1	0.53	≥ 40.00	≤ 4.40
X020382	ACLY	IPI00394838.3	1012	28	17	18	1.04123	0.905439	1.00047	1.00122	1.05209	1.10997	0.876633	1	1	≥ 40.00	≤ 4.40
X020382	SNRPB	IPI00329512.3	145	5	4	4	1.04125	1.16364	0.964396	1.01496	1.11114	0.977196	1.1759	1	NA	≥ 40.00	≤ 4.40
X020382	NUP88	IPI00001738.4	66	5	2	2	1.04157	0.977675	0.974827	1.19714	1.09405	1.20681	1.0898	1	NA	≥ 40.00	≤ 4.40
X020382	SERINC1	IPI00413817.3	55	3	2	2	1.04184	1.13649	1.03548	1.05998	1.08037	0.877398	0.939736	1	NA	≥ 40.00	≤ 4.40
X020382	SOAT1	IPI00745125.2	463	13	8	8	1.04196	1.0464	0.999658	1.0195	0.983902	1.02976	0.991382	1	NA	≥ 40.00	≤ 4.40
X020382	C16ORF84	IPI00418412.3	47	2	2	2	1.04215	1.02755	0.970834	1.1274	1.1013	1.13855	1.05347	1	1	≥ 40.00	≤ 4.40
X020382	USP5	IPI00024664.1	431	14	7	7	1.04229	0.919105	0.957847	0.979814	0.989494	1.09292	0.830108	1	NA	≥ 40.00	≤ 4.40
X020382	AGT	IPI00032220.3	326	6	4	4	1.04247	0.967788	1.08351	1.07733	1.06777	1.02387	0.889455	1	NA	≥ 40.00	≤ 4.40
X020382	IKBKAP	IPI00293735.2	338	8	5	5	1.04275	0.985172	0.992159	1.05178	0.993948	1.02104	0.988331	1	0.6	≥ 40.00	≤ 4.40
X020382	CACYBP	IPI00395627.3	145	6	3	3	1.04287	1.02185	1.01089	1.10231	1.02824	1.12461	0.956406	1	NA	≥ 40.00	≤ 4.40
X020382	MRCL3	IPI00604523.1	336	11	6	6	1.04299	1.08746	1.1086	0.978273	1.08329	0.95998	1.09627	1	NA	≥ 40.00	≤ 4.40
X020382	TM9SF3	IPI00030847.3	616	23	15	19	1.04306	1.23406	1.03743	1.1003	1.04547	1.04916	1.00623	1	NA	≥ 40.00	≤ 4.40
X020382	NUP153	IPI00910194.1	64	3	2	2	1.04336	1.0602	1.11237	1.18768	0.993713	1.13201	0.940151	1	NA	≥ 40.00	≤ 4.40
X020382	FAF2	IPI00172656.6	79	3	2	2	1.044	1.07584	0.95488	1.01293	1.09688	1.07466	1.06632	1	1	≥ 40.00	≤ 4.40
X020382	OPA1	IPI00107753.2	1804	51	35	38	1.04404	1.00002	0.951656	0.97078	1.03902	0.981996	0.914969	1	NA	≥ 40.00	≤ 4.40
X020382	DDX1	IPI00293655.3	430	10	9	9	1.04438	1.05431	0.993082	1.1148	1.06119	1.02015	0.968697	1	1	≥ 40.00	≤ 4.40
X020382	ERMP1	IPI00257903.4	93	3	2	2	1.04451	0.838213	0.966763	0.941108	0.79439	0.97345	0.852066	1	NA	≥ 40.00	≤ 4.40
X020382	MPDU1	IPI00788684.1	194	4	3	3	1.04517	1.13371	1.02893	1.0128	0.942845	1.10493	1.01244	1	NA	≥ 40.00	≤ 4.40
X020382	NFU1	IPI00455153.2	164	6	4	5	1.04524	0.91705	0.994013	1.01056	0.98398	0.984191	0.972933	1	NA	≥ 40.00	≤ 4.40
X020382	SERINC3	IPI00013746.2	94	3	2	2	1.04536	1.21655	1.01275	1.30594	0.958483	0.975336	1.02584	1	1	≥ 40.00	≤ 4.40
X020382	DNAJC10	IPI00293260.5	1314	42	26	36	1.04594	0.933544	0.912559	0.905485	0.995883	0.952798	0.939165	1	1	≥ 40.00	≤ 4.40
X020382	RIF1	IPI00293845.5	819	27	18	18	1.04601	0.98443	0.995432	1.01888	0.948696	1.01322	0.980719	1	NA	≥ 40.00	≤ 4.40
X020382	RAB10	IPI00016513.5	149	6	3	3	1.04614	1.21764	1.03297	1.09374	1.15109	1.02067	1.19437	1	NA	≥ 40.00	≤ 4.40
X020382	SMARCC2	IPI00216047.3	281	11	6	6	1.04629	0.933592	0.930323	0.944	0.94038	1.02389	0.963723	1	1	≥ 40.00	≤ 4.40
X020382	HSPC152	IPI00009010.3	202	4	4	4	1.04648	0.94779	1.06556	0.949536	1.17022	0.985357	1.04124	1	1	≥ 40.00	≤ 4.40
X020382	SLC22A18	IPI00410347.5	120	3	2	2	1.04653	1.07153	1.06934	1.18992	1.13561	1.11788	1.08825	1	NA	≥ 40.00	≤ 4.40
X020382	STAT5A	IPI00030783.1	1112	26	3	3	1.04654	0.957129	1.00565	1.04005	1.03039	0.949711	0.960334	1	1	≥ 40.00	≤ 4.40
X020382	FN3KRP	IPI00099986.5	794	30	13	26	1.04673	1.00238	1.03101	0.967412	1.00842	0.972608	1.02832	1	NA	≥ 40.00	≤ 4.40
X020382	CAPN1	IPI00011285.1	590	16	11	11	1.04679	1.03745	1.04163	1.09245	1.05097	0.99151	0.995298	1	1	≥ 40.00	≤ 4.40
X020382	SPTLC1	IPI00005745.1	375	9	7	7	1.04696	1.0759	1.04341	1.00522	1.00631	1.01381	1.0011	1	1	≥ 40.00	≤ 4.40
X020382	C1ORF112	IPI00178512.7	57	2	2	2	1.04705	0.987089	1.09841	1.22867	1.20466	1.1491	0.922589	1	NA	≥ 40.00	≤ 4.40
X020382	VTN	IPI00298971.1	252	7	4	4	1.04708	0.99693	1.05847	1.05376	1.04641	1.04243	0.90105	1	NA	≥ 40.00	≤ 4.40
X020382	PCBD1	IPI00218568.7	515	29	7	16	1.04759	1.09572	1.05118	1.05518	1.03885	1.02124	1.1039	1	NA	≥ 40.00	≤ 4.40
X020382	LSD1	IPI00217540.7	129	4	3	3	1.04766	0.926068	0.941409	0.979443	0.97141	1.23144	1.03928	1	1	≥ 40.00	≤ 4.40
X020382	GATAD2A	IPI00478128.2	95	3	2	2	1.0477	0.979298	0.921148	1.00345	0.99347	1.00483	0.942133	1	NA	≥ 40.00	≤ 4.40
X020382	XPO7	IPI00855940.1	768	21	17	17	1.04787	1.03354	0.954039	1.08732	0.986747	1.10548	0.886396	1	NA	≥ 40.00	≤ 4.40
X020382	EPRS	IPI00013452.9	3403	103	60	78	1.04792	0.993319	1.01607	0.964201	0.92174	0.962189	0.965311	1	NA	≥ 40.00	≤ 4.40
X020382	GOLGA4	IPI00013272.1	488	15	7	7	1.04796	0.990104	0.978971	1.03028	1.00747	1.04156	0.914799	1	NA	≥ 40.00	≤ 4.40
X020382	PRPF8	IPI00007928.4	700	25	15	15	1.04829	0.982641	0.962601	1.0454	1.15366	1.03111	0.980421	1	NA	≥ 40.00	≤ 4.40
X020382	SLC5A6	IPI00031822.1	57	3	2	3	1.04873	0.997121	1.29165	1.14264	1.04097	1.07913	0.9864	1	1	≥ 40.00	≤ 4.40
X020382	PFDN6	IPI00005657.1	237	7	5	5	1.04884	1.04292	1.04568	1.00248	1.10216	1.0778	1.06184	1	NA	≥ 40.00	≤ 4.40
X020382	PLD3	IPI00328243.2	161	5	4	4	1.04902	1.11186	1.01399	1.26185	1.1704	1.09499	1.05102	1	1	≥ 40.00	≤ 4.40
X020382	GART	IPI00025273.1	4080	141	60	107	1.04936	0.943937	0.956919	1.00904	0.923426	1.01167	0.873864	1	NA	≥ 40.00	≤ 4.40
X020382	MYL6	IPI00789605.1	448	12	7	9	1.04944	0.994687	1.07791	0.957541	1.06454	0.974468	1.0321	1	NA	≥ 40.00	≤ 4.40
X020382	PHB2	IPI00027252.6	1145	37	22	31	1.04951	1.10808	1.05521	1.02138	1.00202	1.01257	1.02729	1	NA	≥ 40.00	≤ 4.40
X020382	PEX11B	IPI00021978.1	222	6	6	6	1.04964	1.00399	0.966198	1.02496	0.991508	1.05616	0.975887	1	NA	≥ 40.00	≤ 4.40
X020382	CAST	IPI00761160.1	163	8	2	2	1.04964	1.10203	0.999975	1.06875	1.26086	1.21978	0.962808	1	1	≥ 40.00	≤ 4.40
X020382	ABCB7	IPI00556553.1	180	7	4	4	1.05033	1.06398	1.10752	1.05894	1.33422	1.2187	1.10743	1	1	≥ 40.00	≤ 4.40
X020382	FANCI	IPI00306518.3	290	9	3	3	1.05038	0.92801	0.920297	0.991472	0.896742	1.03976	0.932884	1	NA	≥ 40.00	≤ 4.40
X020382	HNRNPD	IPI00903278.1	268	8	5	5	1.05114	1.09487	1.0025	1.06763	1.06946	1.19288	1.12442	1	1	≥ 40.00	≤ 4.40
X020382	EFHD2	IPI00060181.1	224	7	5	5	1.05132	1.08531	1.01175	1.08584	1.13765	1.05773	1.04697	1	NA	≥ 40.00	≤ 4.40
X020382	ARL6IP5	IPI00007426.1	115	3	2	2	1.05142	1.38941	0.828905	1.08328	0.938639	0.950842	1.30578	1	1	≥ 40.00	≤ 4.40
X020382	RPS5	IPI00008433.4	327	8	5	5	1.05156	1.04959	1.0516	0.998961	1.09213	1.03899	1.09111	1	NA	≥ 40.00	≤ 4.40
X020382	PLOD3	IPI00030255.1	253	6	5	5	1.05174	1.07207	0.916143	1.08857	1.37356	1.11794	1.29954	1	NA	≥ 40.00	≤ 4.40
X020382	COG8	IPI00140201.4	75	2	2	2	1.05195	1.08763	1.00506	1.01797	1.02888	1.03068	1.09617	1	1	≥ 40.00	≤ 4.40
X020382	KIF5B	IPI00012837.1	739	18	14	14	1.05205	1.01382	1.03879	1.05056	1.00269	1.0661	1.02713	1	NA	≥ 40.00	≤ 4.40
X020382	MIA3	IPI00455473.2	431	11	8	8	1.05209	0.955576	0.993659	1.03277	0.938993	0.968753	0.950856	1	1	≥ 40.00	≤ 4.40
X020382	C8B	IPI00294395.1	210	8	5	5	1.05213	1.14876	1.01564	1.15443	1.11381	0.892017	0.954188	1	NA	≥ 40.00	≤ 4.40
X020382	SNRNP200	IPI00420014.2	1002	30	20	20	1.05231	0.984557	0.967861	1.01128	1.02957	1.07806	0.972631	1	NA	≥ 40.00	≤ 4.40
X020382	SCAMP2	IPI00218850.5	96	3	3	3	1.05245	1.31001	1.05494	1.22304	1.02671	0.898381	1.03408	1	NA	≥ 40.00	≤ 4.40
X020382	SLC25A11	IPI00219729.3	213	7	6	6	1.05253	0.899167	0.919103	0.881387	0.959307	0.934401	0.96281	1	1	≥ 40.00	≤ 4.40
X020382	GLT25D1	IPI00168262.2	231	8	5	5	1.05276	1.02484	0.966573	1.00517	1.15596	0.988256	1.14479	1	NA	≥ 40.00	≤ 4.40
X020382	KIAA1618	IPI00642126.3	208	10	4	4	1.05278	0.838363	1.0778	0.977373	1.06527	0.921936	1.03368	1	1	≥ 40.00	≤ 4.40
X020382	MTX2	IPI00025717.1	214	6	6	6	1.05283	1.10826	1.08325	1.08945	1.05936	1.07745	1.04721	1	NA	≥ 40.00	≤ 4.40
X020382	MYO1D	IPI00329719.1	456	13	7	7	1.05288	0.93616	0.94309	1.0889	1.15282	1.06366	0.894101	1	1	≥ 40.00	≤ 4.40
X020382	VASP	IPI00902584.1	100	4	3	3	1.05305	0.917148	1.01742	1.04908	1.01149	1.05906	1.06055	1	1	≥ 40.00	≤ 4.40
X020382	PRMT3	IPI00103026.1	122	4	3	3	1.05317	0.866435	1.06861	1.00322	1.04244	1.05873	1.00531	1	1	≥ 40.00	≤ 4.40
X020382	LARP1	IPI00185919.3	144	5	3	3	1.05327	0.919636	0.916772	0.94197	0.848397	1.01117	0.975106	1	NA	≥ 40.00	≤ 4.40
X020382	SEPT2	IPI00871851.2	426	13	8	8	1.05377	0.902146	0.874293	0.948142	0.985646	0.903112	1.11376	1	NA	≥ 40.00	≤ 4.40
X020382	TAF9B	IPI00642105.1	106	2	2	2	1.05382	0.940089	1.07649	1.12549	1.07386	1.11053	1.09689	1	1	≥ 40.00	≤ 4.40
X020382	RNASET2	IPI00855775.1	91	2	2	2	1.05383	0.9247	1.11778	0.91359	1.1743	1.00828	0.931959	1	NA	≥ 40.00	≤ 4.40
X020382	THOC1	IPI00305374.5	100	7	2	2	1.05394	0.879235	0.938403	1.13777	1.01166	0.932011	0.981211	1	NA	≥ 40.00	≤ 4.40
X020382	CPSF1	IPI00026219.4	138	6	4	4	1.05395	1.0361	0.970823	1.20766	1.07027	1.07603	0.932388	1	1	≥ 40.00	≤ 4.40
X020382	ATP6V1H	IPI00296191.1	255	6	5	5	1.05398	1.08558	1.07237	1.04933	1.09241	1.00446	1.003	1	NA	≥ 40.00	≤ 4.40
X020382	NUP133	IPI00291200.2	144	4	3	3	1.05415	0.948184	0.957814	0.996805	0.993891	1.0293	1.04014	1	1	≥ 40.00	≤ 4.40
X020382	ARL1	IPI00219518.7	239	6	4	4	1.05417	1.00211	0.979404	0.933824	0.955311	0.99436	1.03854	1	NA	≥ 40.00	≤ 4.40
X020382	MYH9	IPI00019502.3	4032	117	56	64	1.0542	0.977757	1.00256	0.972231	0.997796	1.04005	0.927582	1	NA	≥ 40.00	≤ 4.40
X020382	SLMAP	IPI00791574.1	191	5	4	4	1.05463	0.890415	0.952488	0.917871	0.911412	0.92235	0.938775	1	1	≥ 40.00	≤ 4.40
X020382	ADAMTSL4	IPI00896415.1	85	3	3	3	1.05465	1.04922	1.12597	1.16997	1.06574	1.04242	0.858087	1	NA	≥ 40.00	≤ 4.40
X020382	SOD1	IPI00218733.6	133	5	2	2	1.05486	1.04355	1.30241	1.39502	1.2493	1.15245	1.02784	1	NA	≥ 40.00	≤ 4.40
X020382	NCAPD2	IPI00299524.1	172	8	4	4	1.05495	0.859269	0.91525	0.958323	0.924258	1.0712	0.966026	1	1	≥ 40.00	≤ 4.40
X020382	TMEM120A	IPI00470533.2	117	4	3	3	1.05517	1.16773	1.13987	1.17016	1.08121	1.0739	0.904736	1	NA	≥ 40.00	≤ 4.40
X020382	UBTF	IPI00014533.1	538	19	12	12	1.0552	1.01312	1.01611	1.03367	1.07201	1.085	0.969839	1	NA	≥ 40.00	≤ 4.40
X020382	VKORC1L1	IPI00166079.4	336	8	6	6	1.05524	1.23935	1.0859	1.04572	0.95256	1.0012	1.03782	1	1	≥ 40.00	≤ 4.40
X020382	DOCK2	IPI00022449.6	117	3	3	3	1.0554	1.04207	0.90455	0.963154	1.03958	1.08293	0.851886	1	NA	≥ 40.00	≤ 4.40
X020382	MYH11	IPI00873982.2	440	15	8	8	1.05573	0.979841	1.07849	1.02839	1.06566	1.06946	1.18988	1	NA	≥ 40.00	≤ 4.40
X020382	PRDX2	IPI00027350.3	339	9	6	6	1.05576	1.05064	1.10381	1.08371	1.08615	1.03548	1.00583	1	NA	≥ 40.00	≤ 4.40
X020382	NRD1	IPI00243221.2	97	4	4	4	1.05576	1.02583	1.01728	0.91018	0.916004	0.922932	1.79744	1	NA	≥ 40.00	≤ 4.40
X020382	SMARCB1	IPI00303439.2	105	4	2	2	1.05599	0.957915	0.83931	0.863684	1.03096	0.91371	1.01184	1	NA	≥ 40.00	≤ 4.40
X020382	TMEM97	IPI00020004.3	67	2	2	2	1.05616	1.04051	1.26775	1.34565	1.01712	1.11508	1.17657	1	1	≥ 40.00	≤ 4.40
X020382	CBX3	IPI00297579.4	241	6	4	4	1.05628	1.05381	1.01748	0.9782	1.09043	1.13907	1.12983	1	1	≥ 40.00	≤ 4.40
X020382	SEC31A	IPI00852741.1	183	7	4	4	1.05637	0.920434	1.06471	1.02952	1.05829	1.08303	0.89413	1	NA	≥ 40.00	≤ 4.40
X020382	EEA1	IPI00329536.1	2042	50	41	41	1.05697	0.973823	0.992639	1.02584	0.937553	1.00331	0.910311	1	NA	≥ 40.00	≤ 4.40
X020382	REEP5	IPI00024670.5	91	3	2	2	1.05715	1.09036	1.07763	1.10879	1.11793	1.14587	1.07498	1	NA	≥ 40.00	≤ 4.40
X020382	XRCC6	IPI00644712.4	679	21	13	15	1.05736	1.01308	1.00433	1.0541	1.11564	0.993644	1.0389	1	1	≥ 40.00	≤ 4.40
X020382	GTF3C4	IPI00016725.2	101	3	3	3	1.05768	0.889442	0.945561	1.08189	1.1001	1.04906	0.950005	1	1	≥ 40.00	≤ 4.40
X020382	ATP5O	IPI00007611.1	408	8	8	8	1.05769	1.22524	1.06223	1.15802	0.977818	0.990296	1.14816	1	1	≥ 40.00	≤ 4.40
X020382	C9ORF46	IPI00307547.1	134	3	2	2	1.05811	1.15715	1.22527	1.20475	1.09543	1.1938	1.14596	1	NA	≥ 40.00	≤ 4.40
X020382	EIF4A3	IPI00009328.4	79	3	2	2	1.05828	1.06549	1.00804	1.2888	1.12658	1.10559	1.02479	1	1	≥ 40.00	≤ 4.40
X020382	EPS15	IPI00292134.6	381	11	7	7	1.05828	0.966411	1.05592	1.06706	0.995989	1.12312	0.92849	1	1	≥ 40.00	≤ 4.40
X020382	COL1A1	IPI00297646.4	270	8	7	8	1.05886	0.959033	1.08827	1.21958	1.03623	1.16836	0.882267	1	NA	≥ 40.00	≤ 4.40
X020382	SLC16A3	IPI00006666.1	243	5	5	5	1.05918	1.05005	1.01157	1.19755	0.968461	1.06901	0.938456	1	1	≥ 40.00	≤ 4.40
X020382	UGCGL1	IPI00024466.2	1192	31	21	21	1.05922	1.0292	1.06017	1.09249	0.983747	1.08404	0.922953	1	NA	≥ 40.00	≤ 4.40
X020382	URB1	IPI00297241.3	78	4	3	3	1.05957	0.933279	0.939695	1.19155	0.963712	1.13194	1.13237	1	NA	≥ 40.00	≤ 4.40
X020382	SF3B1	IPI00026089.3	1101	36	23	26	1.05958	0.933328	0.969191	1.01744	0.943992	1.00482	0.934146	1	1	≥ 40.00	≤ 4.40
X020382	MED17	IPI00301139.5	169	4	2	2	1.06011	0.854164	0.9189	0.953314	0.946955	0.797102	1.0135	1	NA	≥ 40.00	≤ 4.40
X020382	HPGD	IPI00305286.1	314	5	4	4	1.06024	1.00705	0.966828	1.01558	1.0261	1.031	1.03195	1	NA	≥ 40.00	≤ 4.40
X020382	KIAA0406	IPI00011702.4	259	7	5	5	1.06033	1.10074	0.99788	1.18968	0.986947	1.10975	0.889361	1	NA	≥ 40.00	≤ 4.40
X020382	SLC25A5	IPI00007188.5	867	28	8	10	1.06092	1.03411	0.966783	0.971244	0.953887	0.921777	0.937222	1	NA	≥ 40.00	≤ 4.40
X020382	NONO	IPI00304596.3	154	8	4	4	1.06103	1.00195	1.21221	1.14369	1.08949	1.0049	1.01008	1	1	≥ 40.00	≤ 4.40
X020382	BID	IPI00871585.1	138	3	2	2	1.06116	1.13583	1.09377	1.1794	1.11887	1.15077	0.864984	1	NA	≥ 40.00	≤ 4.40
X020382	ANAPC1	IPI00033907.1	220	8	6	6	1.06123	0.95976	0.996992	1.05134	0.893976	1.08849	0.89852	1	NA	≥ 40.00	≤ 4.40
X020382	COG5	IPI00377050.2	252	9	6	6	1.0616	0.927932	0.968345	1.02141	1.00292	0.987569	1.01005	1	1	≥ 40.00	≤ 4.40
X020382	ASNS	IPI00554777.2	245	6	4	4	1.06166	1.07988	1.06101	0.926087	1.05591	0.949184	1.04224	1	NA	≥ 40.00	≤ 4.40
X020382	KIAA1715	IPI00028369.6	810	21	16	17	1.06169	1.1785	1.08946	1.09248	1.02695	1.12217	1.00709	1	NA	≥ 40.00	≤ 4.40
X020382	SRP72	IPI00215888.4	220	7	5	5	1.06189	1.06758	1.0127	1.04649	1.01499	0.961193	1.08105	1	NA	≥ 40.00	≤ 4.40
X020382	DHX36	IPI00027415.2	347	10	5	5	1.0621	1.02959	0.960225	1.02365	1.03112	1.07184	0.926475	1	NA	≥ 40.00	≤ 4.40
X020382	VDAC1	IPI00216308.5	1204	22	16	19	1.0622	1.16695	1.02582	1.07107	0.970668	1.03925	0.997318	1	1	≥ 40.00	≤ 4.40
X020382	PCNT	IPI00479143.2	366	12	7	7	1.06242	0.913537	0.952273	0.986001	0.905345	0.952681	1.05221	1	1	≥ 40.00	≤ 4.40
X020382	AGPS	IPI00010349.1	303	8	4	4	1.06253	1.04092	1.06734	1.03774	0.964323	0.971848	1.01572	1	NA	≥ 40.00	≤ 4.40
X020382	OGT	IPI00005780.3	389	10	8	8	1.06256	0.940442	0.910102	1.06899	0.974079	1.05529	0.902726	1	NA	≥ 40.00	≤ 4.40
X020382	MDN1	IPI00167941.1	3114	80	58	58	1.06261	1.05693	1.1009	1.10393	1.03685	1.01969	1.00837	1	NA	≥ 40.00	≤ 4.40
X020382	FAM103A1	IPI00027798.1	63	3	2	2	1.06299	1.002	1.17118	1.01351	1.15575	1.18081	1.07018	1	1	≥ 40.00	≤ 4.40
X020382	IARS	IPI00644127.1	2341	63	46	51	1.06299	0.970786	1.0276	0.989864	0.932229	1.03202	0.918442	1	NA	≥ 40.00	≤ 4.40
X020382	TMEM87A	IPI00783698.4	166	5	4	4	1.06403	1.0967	0.9446	1.04755	1.01151	1.02924	0.931115	1	NA	≥ 40.00	≤ 4.40
X020382	AP2B1	IPI00784366.1	237	8	5	5	1.06413	0.930139	0.875297	0.905984	1.05689	1.09035	0.865302	1	1	≥ 40.00	≤ 4.40
X020382	SURF4	IPI00005737.1	422	24	8	19	1.06437	1.22969	1.07945	1.09059	1.02281	1.06662	1.03713	1	NA	≥ 40.00	≤ 4.40
X020382	COG4	IPI00149849.5	166	6	3	3	1.06453	1.05512	1.01771	1.08801	1.11227	0.95256	1.04754	1	NA	≥ 40.00	≤ 4.40
X020382	KIAA1524	IPI00154283.4	830	24	18	18	1.06462	1.0896	1.0021	1.05643	1.03577	1.01655	0.938025	1	NA	≥ 40.00	≤ 4.40
X020382	SLC43A2	IPI00743343.2	224	6	4	5	1.06474	1.13411	0.944546	1.09369	0.959473	0.944049	0.95075	1	1	≥ 40.00	≤ 4.40
X020382	NCKAP1	IPI00409684.2	484	13	6	6	1.06475	0.899348	0.935528	1.09685	1.06567	1.11688	0.818368	1	1	≥ 40.00	≤ 4.40
X020382	AIFM1	IPI00000690.1	520	12	9	9	1.06476	1.04303	0.966312	1.05526	1.06881	0.989683	0.992804	1	NA	≥ 40.00	≤ 4.40
X020382	RDH10	IPI00218086.2	74	3	2	2	1.06503	1.03328	0.959315	1.05394	0.831945	1.02474	1.09165	1	1	≥ 40.00	≤ 4.40
X020382	ERGIC1	IPI00874235.1	143	4	4	4	1.06605	0.93248	1.02482	1.0152	1.08284	1.00117	1.02572	1	1	≥ 40.00	≤ 4.40
X020382	COX15	IPI00419869.1	166	6	5	5	1.0663	1.1853	1.02518	1.05398	1.08685	1.06779	0.985103	1	NA	≥ 40.00	≤ 4.40
X020382	PTPN11	IPI00658023.1	187	8	5	5	1.06634	0.934465	0.955007	1.03479	1.10986	1.03432	0.913702	1	1	≥ 40.00	≤ 4.40
X020382	TMEM161B	IPI00181160.7	301	6	6	6	1.06641	1.13698	0.960255	0.994185	1.11543	1.29219	1.01411	1	NA	≥ 40.00	≤ 4.40
X020382	ACP1	IPI00219861.3	170	4	4	4	1.06662	1.02044	1.11552	1.03399	1.08029	1.00197	1.04218	1	1	≥ 40.00	≤ 4.40
X020382	ZW10	IPI00011631.6	235	8	5	5	1.06739	1.05865	1.02164	1.00733	1.0963	1.06005	1.04205	1	NA	≥ 40.00	≤ 4.40
X020382	CTPS2	IPI00645702.1	521	14	9	9	1.06742	0.902682	0.90871	1.00688	1.07881	1.00862	0.981895	1	1	≥ 40.00	≤ 4.40
X020382	OGFR	IPI00021537.5	147	3	3	3	1.06772	1.27769	1.25003	1.07752	1.17023	1.14111	0.809167	1	NA	≥ 40.00	≤ 4.40
X020382	LAMB2	IPI00743203.2	113	3	3	3	1.06806	0.971484	0.838838	1.06027	0.878571	0.890958	0.954984	1	NA	≥ 40.00	≤ 4.40
X020382	PFDN5	IPI00015361.1	96	4	3	3	1.0686	1.01718	1.22891	1.10532	1.23733	1.19622	1.08159	1	NA	≥ 40.00	≤ 4.40
X020382	DDX6	IPI00030320.4	177	4	4	4	1.0687	1.09295	0.981975	1.06063	1.10761	1.07027	1.04316	1	1	≥ 40.00	≤ 4.40
X020382	RPS3A	IPI00472119.2	149	4	3	3	1.06881	0.708735	0.738153	0.797021	0.676502	0.658896	0.898309	1	1	≥ 40.00	≤ 4.40
X020382	DYNLRB1	IPI00412497.2	202	5	4	4	1.06889	1.00048	1.08833	1.02236	1.04524	0.984557	1.28078	1	1	≥ 40.00	≤ 4.40
X020382	HMMR	IPI00337772.4	649	17	12	12	1.06891	1.03506	0.958862	1.01304	1.04958	0.981726	0.994499	1	NA	≥ 40.00	≤ 4.40
X020382	NCBP1	IPI00019380.1	246	7	5	5	1.06937	1.05684	0.92564	1.06054	1.04343	0.992489	1.00792	1	NA	≥ 40.00	≤ 4.40
X020382	MTHFD1L	IPI00291646.2	600	15	12	12	1.06944	0.920134	0.836896	0.96018	0.99907	1.0455	0.875631	1	NA	≥ 40.00	≤ 4.40
X020382	TMED10	IPI00028055.4	86	3	3	3	1.06944	1.01963	1.11317	1.05787	1.02727	0.954919	0.974548	1	NA	≥ 40.00	≤ 4.40
X020382	SEC24B	IPI00030851.2	300	7	6	6	1.06966	0.877329	0.968963	1.03117	0.94142	1.02348	0.784813	1	NA	≥ 40.00	≤ 4.40
X020382	HTATSF1	IPI00013788.1	385	15	8	8	1.07015	0.941994	1.03086	1.10362	1.00086	1.04011	0.875285	1	NA	≥ 40.00	≤ 4.40
X020382	PUF60	IPI00069750.2	512	17	10	11	1.07018	1.01681	0.9962	1.07523	1.0672	1.00459	1.01092	1	1	≥ 40.00	≤ 4.40
X020382	GOLIM4	IPI00004962.2	141	5	4	4	1.07048	1.11021	1.00068	1.12805	1.14508	1.10806	1.03902	1	NA	≥ 40.00	≤ 4.40
X020382	RBBP5	IPI00478230.2	138	4	4	4	1.07085	1.05159	1.02722	1.02134	1.05822	1.04548	1.01151	1	NA	≥ 40.00	≤ 4.40
X020382	CTNND1	IPI00182540.5	174	4	3	3	1.07112	1.09311	1.11682	1.30524	1.15635	0.963886	1.1488	1	1	≥ 40.00	≤ 4.40
X020382	SSBP1	IPI00029744.1	200	5	5	5	1.07127	1.00231	1.33119	1.15027	1.06539	1.13265	1.11856	1	1	≥ 40.00	≤ 4.40
X020382	APOBEC3C	IPI00872929.2	116	3	3	3	1.07133	1.0421	0.951064	0.881353	1.02335	0.990006	1.0607	1	NA	≥ 40.00	≤ 4.40
X020382	GM2A	IPI00018236.2	201	5	5	5	1.07166	1.08368	1.13592	1.32179	1.1338	1.08028	1.00178	1	1	≥ 40.00	≤ 4.40
X020382	ATR	IPI00412298.3	1031	33	16	16	1.07183	1.04272	1.05365	1.13245	0.988189	1.03598	0.973198	1	1	≥ 40.00	≤ 4.40
X020382	COPB2	IPI00220219.6	342	11	8	8	1.07189	1.01002	1.02696	1.08268	0.974998	0.985811	0.978338	1	1	≥ 40.00	≤ 4.40
X020382	ARMC6	IPI00020196.5	127	5	3	3	1.07203	0.958614	0.988035	1.05306	1.09399	0.970007	0.966463	1	1	≥ 40.00	≤ 4.40
X020382	CUL3	IPI00014312.1	394	11	7	7	1.07218	0.939422	0.838869	0.971005	0.98346	0.991466	0.935994	1	NA	≥ 40.00	≤ 4.40
X020382	TXNDC12	IPI00026328.3	151	5	3	4	1.0729	0.934404	1.11932	1.0165	1.00532	1.03597	1.09018	1	1	≥ 40.00	≤ 4.40
X020382	Mitsugumin 23	IPI00031697.1	241	5	5	5	1.07325	1.17202	1.10757	1.1202	1.07192	1.14367	1.07685	1	NA	≥ 40.00	≤ 4.40
X020382	RBBP4	IPI00328319.8	235	5	3	3	1.07361	1.01299	1.03704	0.969294	1.09846	0.981733	1.1073	1	NA	≥ 40.00	≤ 4.40
X020382	TLN1	IPI00298994.6	633	16	9	9	1.07445	0.805817	0.987134	0.942549	1.56753	1.46114	0.969939	1	NA	≥ 40.00	≤ 4.40
X020382	STRA6	IPI00877087.1	56	2	2	2	1.07448	1.26949	0.991467	1.1226	1.01722	1.04749	0.989997	1	1	≥ 40.00	≤ 4.40
X020382	GOLGA3	IPI00305267.2	1046	24	18	18	1.07458	1.00754	1.03279	1.07366	1.02957	1.08885	0.970137	1	NA	≥ 40.00	≤ 4.40
X020382	SFRS2	IPI00005978.8	228	6	2	2	1.07495	1.07803	1.02608	1.05376	1.0368	1.13391	1.01069	1	1	≥ 40.00	≤ 4.40
X020382	MAT2B	IPI00002324.6	318	8	7	7	1.07496	1.01212	1.07479	1.04299	1.089	1.03493	1.02413	1	NA	≥ 40.00	≤ 4.40
X020382	TNPO1	IPI00024364.2	858	25	12	13	1.07553	1.03313	1.00338	1.08631	1.03846	1.10424	0.847562	1	NA	≥ 40.00	≤ 4.40
X020382	DHCR7	IPI00294501.1	487	21	12	14	1.07561	1.21839	1.08272	1.04879	1.02811	1.00486	1.01002	1	NA	≥ 40.00	≤ 4.40
X020382	COPB1	IPI00295851.4	1260	35	22	24	1.07569	0.980162	0.968524	1.05512	1.07345	1.08601	0.938543	1	NA	≥ 40.00	≤ 4.40
X020382	DENND2C	IPI00025178.3	169	5	2	2	1.07586	1.16676	1.25347	1.31224	1.24219	1.13849	1.10363	1	NA	≥ 40.00	≤ 4.40
X020382	CEPT1	IPI00005775.3	146	5	3	3	1.07617	1.11248	1.09902	0.995408	0.997108	0.985254	1.00219	1	NA	≥ 40.00	≤ 4.40
X020382	MFSD5	IPI00301554.5	134	4	4	4	1.07627	1.00969	1.00274	1.14795	1.06144	1.02659	0.905433	1	NA	≥ 40.00	≤ 4.40
X020382	LIN7C	IPI00019997.1	180	5	2	2	1.07649	1.04922	1.08224	1.08571	1.09968	0.9499	1.17395	1	NA	≥ 40.00	≤ 4.40
X020382	LMBRD2	IPI00017940.3	106	3	3	3	1.07674	1.26412	0.972669	0.992045	0.980505	1.07889	1.00999	1	1	≥ 40.00	≤ 4.40
X020382	GEMIN4	IPI00789740.1	1218	31	24	24	1.07713	1.06596	0.997754	1.14295	1.06208	1.10616	0.929881	1	NA	≥ 40.00	≤ 4.40
X020382	USP24	IPI00902614.2	1315	37	26	27	1.07735	1.01245	1.06121	1.13881	1.08769	1.12348	1.04607	1	NA	≥ 40.00	≤ 4.40
X020382	DNAJA2	IPI00032406.1	226	8	2	2	1.07751	0.965902	0.935302	1.09554	1.13905	1.02964	1.11255	1	1	≥ 40.00	≤ 4.40
X020382	TXLNA	IPI00470779.2	321	9	7	8	1.07762	1.02622	1.09576	1.14309	1.16826	1.06856	0.987625	1	NA	≥ 40.00	≤ 4.40
X020382	VAC14	IPI00025160.2	345	9	4	4	1.07777	0.959542	1.04964	1.31736	1.26441	1.10364	1.01633	1	NA	≥ 40.00	≤ 4.40
X020382	COX5B	IPI00021785.2	119	3	3	3	1.07788	1.05759	0.976581	1.06505	1.03674	1.13459	0.949085	1	NA	≥ 40.00	≤ 4.40
X020382	RELA	IPI00386448.4	75	4	2	2	1.07854	0.991444	1.08076	1.33014	1.19674	1.08181	1.02559	1	0.77	≥ 40.00	≤ 4.40
X020382	PI4KA	IPI00070943.4	381	11	7	7	1.0786	1.05829	1.01953	1.12025	1.07391	1.27739	0.998818	1	1	≥ 40.00	≤ 4.40
X020382	C6ORF167	IPI00394816.2	161	5	3	3	1.07864	0.853871	0.971305	1.12464	1.00455	0.948991	0.920006	1	1	≥ 40.00	≤ 4.40
X020382	KIAA0368	IPI00157790.7	585	19	12	12	1.07869	0.982864	0.974239	1.08357	0.929068	1.10071	0.892183	1	1	≥ 40.00	≤ 4.40
X020382	MBOAT7	IPI00657706.1	251	6	5	5	1.07886	1.06609	1.04241	1.10804	1.07751	0.995518	0.992561	1	NA	≥ 40.00	≤ 4.40
X020382	PTGES3	IPI00789101.1	242	6	5	5	1.07911	0.957165	0.967132	0.980202	0.992957	0.984438	1.01812	1	1.53	≥ 40.00	≤ 4.40
X020382	SLC30A7	IPI00302605.3	268	8	7	8	1.07917	1.19207	1.13882	1.082	1.02465	1.06327	1.02702	1	NA	≥ 40.00	≤ 4.40
X020382	LMAN1	IPI00026530.4	342	13	9	9	1.07937	1.0728	1.01813	1.12431	1.03608	0.984695	1.00364	1	1	≥ 40.00	≤ 4.40
X020382	DAD1	IPI00009407.8	98	3	3	3	1.08008	1.22165	1.02919	1.05265	0.904915	1.01627	0.968309	1	NA	≥ 40.00	≤ 4.40
X020382	COX2	IPI00916440.1	114	3	3	3	1.08049	1.15101	1.01566	1.17797	0.978529	1.06415	0.979515	1	1	≥ 40.00	≤ 4.40
X020382	HDAC10	IPI00012439.5	404	10	7	8	1.08067	1.04458	0.959995	1.0089	1.05628	1.01887	0.988919	1	NA	≥ 40.00	≤ 4.40
X020382	SLC25A6	IPI00291467.7	290	6	2	2	1.08099	1.16507	1.0489	0.992797	0.992595	1.00565	1.02131	1	1	≥ 40.00	≤ 4.40
X020382	EDC4	IPI00376317.4	768	24	12	12	1.08109	0.988848	0.938517	1.07429	1.08565	1.17193	1.1713	1	1	≥ 40.00	≤ 4.40
X020382	HSD11B2	IPI00300050.3	406	12	7	8	1.08129	1.19762	1.06101	1.17053	0.973523	1.06384	1.04296	1	NA	≥ 40.00	≤ 4.40
X020382	UPP1	IPI00004406.1	275	6	5	5	1.08209	1.06631	1.04692	1.15701	1.10364	1.07621	1.03339	1	NA	≥ 40.00	≤ 4.40
X020382	PIGA	IPI00020966.1	187	5	4	4	1.08215	0.919425	0.939767	1.02478	0.85082	1.14262	1.12811	1	1	≥ 40.00	≤ 4.40
X020382	UBE2N	IPI00003949.1	76	2	2	2	1.08224	1.09301	1.22086	1.08468	1.00887	1.24497	1.18811	1	NA	≥ 40.00	≤ 4.40
X020382	CLTA	IPI00014587.1	294	14	8	11	1.08238	1.11191	1.10386	1.07763	1.14404	1.07412	1.10081	1	NA	≥ 40.00	≤ 4.40
X020382	LOC654188	IPI00887678.1	472	19	8	13	1.08295	1.01808	1.10694	1.02653	1.03138	1.0462	1.05903	1	NA	≥ 40.00	≤ 4.40
X020382	WFS1	IPI00008711.3	206	6	3	3	1.08361	0.940776	0.989017	1.10278	1.14552	1.20755	1.05207	1	NA	≥ 40.00	≤ 4.40
X020382	PIGS	IPI00465308.3	342	10	7	7	1.08384	1.07492	1.02974	1.12067	1.00931	1.09465	1.02508	1	NA	≥ 40.00	≤ 4.40
X020382	FASN	IPI00026781.2	3054	74	58	62	1.08404	1.02379	1.01038	1.00013	1.13635	1.12045	0.995823	1	1	≥ 40.00	≤ 4.40
X020382	ARFGEF1	IPI00002188.2	155	7	2	2	1.0844	1.13281	0.865418	0.933747	0.905152	1.13094	0.938581	1	NA	≥ 40.00	≤ 4.40
X020382	SDHA	IPI00305166.2	928	29	4	5	1.0846	1.0857	0.97235	1.02435	1.05072	0.978357	0.987247	1	NA	≥ 40.00	≤ 4.40
X020382	UTRN	IPI00009329.2	94	3	2	2	1.08475	1.15805	1.17115	1.02498	2.27146	0.964298	1.1192	1	1	≥ 40.00	≤ 4.40
X020382	CD2AP	IPI00872533.1	198	8	5	5	1.08506	1.16563	1.60644	2.1466	1.42929	1.59951	1.04921	1	1	≥ 40.00	≤ 4.40
X020382	NUP107	IPI00028005.1	371	11	7	7	1.0852	1.09054	0.985778	1.09134	1.02989	1.08581	0.971686	1	NA	≥ 40.00	≤ 4.40
X020382	PDCD6	IPI00025277.5	615	19	11	15	1.08524	1.14949	1.09551	1.10781	1.04962	1.06095	1.05554	1	NA	≥ 40.00	≤ 4.40
X020382	CAD	IPI00893407.1	62	2	2	2	1.08616	1.12086	1.03288	0.977735	0.99341	1.1071	0.961568	1	NA	≥ 40.00	≤ 4.40
X020382	FAM62B	IPI00827920.1	145	5	2	2	1.08661	1.04009	0.986696	1.16224	1.10185	1.07116	1.06709	1	1	≥ 40.00	≤ 4.40
X020382	PIGM	IPI00024023.1	149	3	3	3	1.08676	0.988235	1.05422	1.03331	1.11441	1.06721	0.928948	1	NA	≥ 40.00	≤ 4.40
X020382	SIGMAR1	IPI00218268.4	289	9	6	7	1.08698	1.19029	1.11014	1.2019	1.07878	1.12898	0.962882	1	NA	≥ 40.00	≤ 4.40
X020382	NUMA1	IPI00292771.4	1657	40	27	27	1.0874	1.00741	0.992628	1.03264	0.955597	1.03929	0.926745	1	NA	≥ 40.00	≤ 4.40
X020382	ATP2A3	IPI00871296.1	426	10	7	7	1.08741	1.06979	1.01934	1.15612	1.02556	1.08717	0.915006	1	NA	≥ 40.00	≤ 4.40
X020382	C6ORF66	IPI00023064.1	86	4	3	3	1.08766	1.14434	1.14899	1.28917	1.11858	1.00674	1.12656	1	NA	≥ 40.00	≤ 4.40
X020382	HEATR2	IPI00242630.3	201	7	4	4	1.08773	0.97221	1.10356	1.33646	0.936031	1.09154	0.84486	1	1	≥ 40.00	≤ 4.40
X020382	DDX20	IPI00005904.3	591	20	10	10	1.08778	1.14403	1.10935	1.2226	1.10921	1.16317	0.957058	1	NA	≥ 40.00	≤ 4.40
X020382	DHFR	IPI00887771.1	1156	94	15	53	1.08825	1.10407	1.13206	1.01894	1.08977	1.0798	1.0224	1	NA	≥ 40.00	≤ 4.40
X020382	TUBGCP2	IPI00029705.2	188	7	3	3	1.08831	1.0108	0.913471	0.945609	0.98508	0.933443	0.882871	1	NA	≥ 40.00	≤ 4.40
X020382	IDH3B	IPI00304417.7	89	4	2	2	1.08892	0.909987	1.02925	1.3076	1.09428	1.04869	1.07918	1	NA	≥ 40.00	≤ 4.40
X020382	IPO9	IPI00185146.5	1015	26	18	19	1.08926	1.02983	1.02069	1.14073	0.929991	1.18379	0.856796	1	NA	≥ 40.00	≤ 4.40
X020382	SNAP23	IPI00010438.2	100	2	2	2	1.08934	1.07859	1.00735	0.956311	1.16724	1.04954	0.915311	1	NA	≥ 40.00	≤ 4.40
X020382	XPO5	IPI00640703.3	1733	50	30	38	1.08953	1.04187	1.0418	1.09696	0.899002	1.09961	0.881849	1	NA	≥ 40.00	≤ 4.40
X020382	PRKAG1	IPI00473047.2	241	5	4	4	1.08971	1.07011	1.08256	1.00854	1.0931	1.41068	1.08963	1	2.45	≥ 40.00	≤ 4.40
X020382	XPOT	IPI00306290.5	944	26	14	15	1.08978	1.08153	1.03834	1.10943	1.05614	1.09063	0.856706	1	NA	≥ 40.00	≤ 4.40
X020382	MYH10	IPI00790503.3	1815	41	27	27	1.09128	1.00644	1.03608	1.04177	0.987761	1.02923	0.942906	1	NA	≥ 40.00	≤ 4.40
X020382	BAG4	IPI00030695.1	179	3	2	2	1.09209	1.04851	1.04726	1.16896	1.06985	1.04873	0.992777	1	1	≥ 40.00	≤ 4.40
X020382	SERPINH1	IPI00032140.4	235	7	5	5	1.09238	1.00376	1.09916	1.08423	1.13134	1.00738	1.02675	1	1	≥ 40.00	≤ 4.40
X020382	DCI	IPI00300567.1	181	4	3	3	1.09238	1.21887	1.16145	1.05143	1.08845	1.16827	1.06635	1	NA	≥ 40.00	≤ 4.40
X020382	CSTF2	IPI00902991.1	147	5	3	3	1.09278	0.987737	0.963259	1.07682	1.18582	1.20137	1.07418	1	1.94	≥ 40.00	≤ 4.40
X020382	LYPLA1	IPI00007321.2	170	3	3	3	1.09312	1.04682	0.988595	0.937336	1.02956	1.04085	1.04791	1	NA	≥ 40.00	≤ 4.40
X020382	YBX1	IPI00643351.1	81	4	2	2	1.09342	0.708832	0.772315	0.874788	1.0716	0.833955	1.07723	1	1	≥ 40.00	≤ 4.40
X020382	KIAA0664	IPI00024425.5	736	19	15	15	1.09353	1.02266	1.00998	1.10688	0.96119	1.01664	0.906867	1	NA	≥ 40.00	≤ 4.40
X020382	TXNDC10	IPI00064193.3	143	3	3	3	1.09426	0.997762	1.01804	1.15909	1.15308	0.894746	0.918172	1	NA	≥ 40.00	≤ 4.40
X020382	SMPD4	IPI00828125.1	300	7	4	4	1.09452	1.12978	1.06185	1.13215	1.06574	1.06909	1.01441	1	NA	≥ 40.00	≤ 4.40
X020382	FBLN1	IPI00218803.3	535	10	7	7	1.09525	0.914724	0.897607	1.0404	1.06099	1.03751	0.844479	1	NA	≥ 40.00	≤ 4.40
X020382	SFPQ	IPI00010740.1	101	5	2	2	1.09548	1.0353	1.18924	1.27661	1.13751	1.1105	1.04879	1	NA	≥ 40.00	≤ 4.40
X020382	PFKL	IPI00784216.2	375	12	6	6	1.09556	0.974048	0.881861	1.14261	1.04663	1.12967	0.869765	1	NA	≥ 40.00	≤ 4.40
X020382	MAGEB2	IPI00006726.1	58	2	2	2	1.09622	0.966664	1.18673	1.196	1.06658	0.984592	1.27315	1	NA	≥ 40.00	≤ 4.40
X020382	PDS5A	IPI00854642.1	99	4	2	2	1.09622	0.812252	0.955639	1.02009	0.833965	0.968581	0.983974	1	NA	≥ 40.00	≤ 4.40
X020382	PTPLAD1	IPI00008998.3	658	16	12	13	1.09703	1.27992	1.07171	1.06755	1.03639	1.03873	1.02267	1	NA	≥ 40.00	≤ 4.40
X020382	CSE1L	IPI00022744.5	1500	45	25	28	1.09739	1.05525	0.970323	1.09754	0.990603	1.1316	0.854153	1	NA	≥ 40.00	≤ 4.40
X020382	KIAA1632	IPI00400765.2	167	5	4	4	1.09758	0.938682	1.03632	1.15753	0.995303	1.15344	0.899728	1	1	≥ 40.00	≤ 4.40
X020382	NUP85	IPI00171542.3	206	6	3	3	1.09814	0.93983	1.03231	1.01207	0.997027	0.946293	1.0369	1	1	≥ 40.00	≤ 4.40
X020382	MGC52424	IPI00177509.4	71	2	2	2	1.0986	1.14813	1.17606	1.28832	1.0538	1.15164	1.19458	1	NA	≥ 40.00	≤ 4.40
X020382	PCM1	IPI00001654.5	42	3	2	2	1.09876	1.0002	1.08144	1.11171	1.15428	1.20312	1.1862	1	1	≥ 40.00	≤ 4.40
X020382	FAM40A	IPI00549766.2	99	4	3	3	1.09878	0.896426	0.892664	1.09396	1.01568	1.06272	0.927589	1	NA	≥ 40.00	≤ 4.40
X020382	TRAM1	IPI00790653.1	192	5	3	3	1.09896	1.23924	1.11538	1.09798	1.03676	1.04252	1.03073	1	NA	≥ 40.00	≤ 4.40
X020382	STAT1	IPI00030781.1	103	3	2	2	1.09907	0.900623	0.814351	0.97683	1.06096	1.00366	1.21066	1	0.93	≥ 40.00	≤ 4.40
X020382	SLC25A13	IPI00007084.2	169	6	2	2	1.09959	1.04141	1.0627	1.01693	1.14701	1.1648	0.923774	1	NA	≥ 40.00	≤ 4.40
X020382	CLTC	IPI00024067.4	4021	112	69	90	1.09961	0.987996	1.01667	0.982185	0.902735	0.984989	0.915595	1	NA	≥ 40.00	≤ 4.40
X020382	PAF1	IPI00300333.4	256	5	2	2	1.09965	1.08057	1.09866	1.07156	1.08719	1.02078	1.10045	1	NA	≥ 40.00	≤ 4.40
X020382	MRPL40	IPI00099871.1	79	2	2	2	1.0997	1.20413	1.20951	1.15805	1.05643	1.28657	1.20552	1	NA	≥ 40.00	≤ 4.40
X020382	ACACA	IPI00396015.5	717	22	13	13	1.09985	0.96804	1.0095	1.04086	1.03316	1.08942	0.974455	1	1	≥ 40.00	≤ 4.40
X020382	TNPO2	IPI00409698.1	191	5	4	4	1.10084	0.930512	1.00728	1.22306	1.12366	1.06177	0.870159	1	NA	≥ 40.00	≤ 4.40
X020382	MCM7	IPI00299904.3	243	9	4	4	1.10092	1.10033	1.03026	1.4262	1.12367	1.07498	1.09263	1	1	≥ 40.00	≤ 4.40
X020382	XPO6	IPI00639925.1	854	27	19	20	1.10101	1.09848	1.07107	1.22498	0.979913	1.16707	0.866125	1	NA	≥ 40.00	≤ 4.40
X020382	TGFBI	IPI00018219.1	90	3	3	3	1.10113	0.88893	1.31861	0.9815	1.19565	1.07258	0.997056	1	1	≥ 40.00	≤ 4.40
X020382	NAG	IPI00333913.8	458	14	11	11	1.10127	1.04581	1.08407	1.12405	1.03146	1.11669	1.05174	1	NA	≥ 40.00	≤ 4.40
X020382	RUFY1	IPI00744637.2	78	3	2	2	1.10135	1.04757	1.04912	1.0996	1.06116	0.998392	0.969233	1	NA	≥ 40.00	≤ 4.40
X020382	RPLP1	IPI00008527.3	92	2	2	2	1.10146	1.10848	1.03197	0.915871	0.870075	0.953218	1.05139	1	NA	≥ 40.00	≤ 4.40
X020382	SET	IPI00072377.1	188	6	2	2	1.10157	0.899138	1.0717	0.836741	1.08274	0.967281	0.991561	1	NA	≥ 40.00	≤ 4.40
X020382	RPN1	IPI00025874.2	1451	35	28	30	1.10181	1.17777	1.00378	1.05277	0.994312	1.00256	0.993126	1	1	≥ 40.00	≤ 4.40
X020382	RNF121	IPI00479809.1	48	2	2	2	1.10198	0.99126	0.951634	0.861049	1.04739	1.08041	0.883486	1	NA	≥ 40.00	≤ 4.40
X020382	CAT	IPI00465436.4	369	8	7	7	1.10199	1.24565	1.30636	1.79907	1.17143	1.05942	1.13871	1	1	≥ 40.00	≤ 4.40
X020382	IPO5	IPI00793443.1	1557	45	24	34	1.1022	0.932657	0.980303	1.02043	0.923601	1.08679	0.865604	1	NA	≥ 40.00	≤ 4.40
X020382	SAPS3	IPI00719725.1	428	9	7	7	1.10223	1.13822	1.09973	1.12631	1.03682	1.14885	0.908274	1	NA	≥ 40.00	≤ 4.40
X020382	LRRC40	IPI00152998.3	154	4	4	4	1.10275	1.28982	1.07764	1.38767	1.17003	1.11237	1.08832	1	NA	≥ 40.00	≤ 4.40
X020382	THOC7	IPI00792789.2	118	5	4	4	1.10282	0.974847	0.972146	0.981126	1.07338	0.992014	1.01602	1	1.78	≥ 40.00	≤ 4.40
X020382	TSPO	IPI00026850.1	59	3	2	3	1.10295	1.04298	0.9774	0.881892	0.855218	0.913023	1.00125	1	1	≥ 40.00	≤ 4.40
X020382	LOC442497	IPI00554481.1	275	5	4	4	1.10301	1.01655	0.915823	1.02116	0.982401	1.03405	0.903586	1	NA	≥ 40.00	≤ 4.40
X020382	RNF145	IPI00043360.4	83	3	2	2	1.10306	1.27531	1.24973	1.2865	1.17405	1.29855	1.19345	1	NA	≥ 40.00	≤ 4.40
X020382	SPNS1	IPI00012486.3	125	3	3	3	1.10314	1.11361	1.09191	1.12822	0.970429	0.994906	1.09875	1	NA	≥ 40.00	≤ 4.40
X020382	ND4	IPI00008495.4	110	4	3	4	1.10322	1.20273	1.02958	0.999569	1.05198	0.978285	1.02255	1	1	≥ 40.00	≤ 4.40
X020382	ITGB1	IPI00217561.2	111	3	3	3	1.10326	0.88326	0.886403	1.05356	1.01427	1.10298	0.862186	1	NA	≥ 40.00	≤ 4.40
X020382	STOM	IPI00219682.6	335	9	5	6	1.10343	1.07995	1.01372	1.14809	1.0741	1.06265	1.04003	1	NA	≥ 40.00	≤ 4.40
X020382	VARS	IPI00893918.1	824	26	16	16	1.1035	0.955224	1.02498	1.12576	1.01408	1.04917	0.961887	1	1.98	≥ 40.00	≤ 4.40
X020382	CHERP	IPI00333010.8	159	4	4	4	1.10363	0.94032	1.08404	1.05853	0.826317	1.07852	0.951915	1	NA	≥ 40.00	≤ 4.40
X020382	SEC61A1	IPI00218466.7	603	24	12	20	1.10392	1.25931	1.13333	1.15847	1.06452	1.10758	1.01105	1	NA	≥ 40.00	≤ 4.40
X020382	PZP	IPI00025426.2	604	14	9	9	1.10458	1.01715	0.965931	1.00109	1.00442	1.05311	0.870048	1	NA	≥ 40.00	≤ 4.40
X020382	DJ-1	IPI00298547.3	435	15	10	12	1.10551	1.08121	1.0996	1.04886	1.08112	1.00953	1.06267	1	NA	≥ 40.00	≤ 4.40
X020382	EPHX2	IPI00104341.4	150	5	3	3	1.10552	1.04815	1.00248	1.02064	1.15212	1.0638	1.16741	1	1	≥ 40.00	≤ 4.40
X020382	ST7	IPI00030166.1	171	5	4	4	1.1056	1.2091	1.15277	1.20567	1.12786	1.16502	1.08184	1	NA	≥ 40.00	≤ 4.40
X020382	STAG2	IPI00470883.2	72	2	2	2	1.10584	1.12984	1.18783	1.07092	1.16231	1.29481	1.14099	1	NA	≥ 40.00	≤ 4.40
X020382	PIK3R4	IPI00024006.3	169	6	4	4	1.106	0.955776	0.911018	1.11489	1.00527	1.07686	1.03508	1	1	≥ 40.00	≤ 4.40
X020382	RNF139	IPI00289584.4	135	5	5	5	1.10621	1.12497	1.14407	1.14061	0.976733	0.970056	0.954271	1	NA	≥ 40.00	≤ 4.40
X020382	NUP155	IPI00026625.1	1830	40	35	35	1.10645	0.970947	1.03018	1.01085	0.95828	1.07637	0.893422	1	NA	≥ 40.00	≤ 4.40
X020382	Ataxin-10	IPI00913912.1	182	5	2	2	1.10672	1.12715	1.03832	1.28148	1.05022	1.08827	1.05631	1	NA	≥ 40.00	≤ 4.40
X020382	BTBD9	IPI00396190.2	141	5	2	2	1.10684	1.09089	1.02296	1.1465	1.01128	1.15845	1.01084	1	NA	≥ 40.00	≤ 4.40
X020382	mTOR	IPI00031410.1	3646	102	73	89	1.10692	1.12111	1.06991	1.10934	0.961413	1.09588	0.959116	1	NA	≥ 40.00	≤ 4.40
X020382	SHMT2	IPI00789370.1	268	8	3	4	1.10741	1.00077	1.0323	1.10777	1.20798	1.06906	0.940522	1	1	≥ 40.00	≤ 4.40
X020382	LAMC1	IPI00298281.3	775	18	10	10	1.10747	1.04103	1.0045	1.09454	1.0536	1.02744	1.00473	1	NA	≥ 40.00	≤ 4.40
X020382	ERH	IPI00029631.1	128	3	3	3	1.10773	0.921485	1.06739	1.01447	1.16256	1.04886	1.05334	1	1	≥ 40.00	≤ 4.40
X020382	SRP09	IPI00642816.2	181	5	4	4	1.10818	1.31673	1.07669	0.927806	1.05333	1.09095	1.44622	1	NA	≥ 40.00	≤ 4.40
X020382	ACOT8	IPI00298202.1	85	4	2	2	1.10832	1.03839	1.17434	1.06385	1.24529	1.19442	1.1188	1	NA	≥ 40.00	≤ 4.40
X020382	SON	IPI00218624.1	164	6	3	3	1.10851	1.06423	1.04964	1.24879	1.29078	1.06239	0.931874	1	NA	≥ 40.00	≤ 4.40
X020382	PPIB	IPI00646304.4	193	7	5	5	1.10874	1.02567	1.08235	1.41994	1.21153	1.09155	1.23129	1	1	≥ 40.00	≤ 4.40
X020382	MDH2	IPI00291006.2	204	5	4	4	1.109	1.21931	1.38997	1.30913	1.28963	1.38515	1.0804	1	NA	≥ 40.00	≤ 4.40
X020382	DBN1	IPI00794221.1	88	2	2	2	1.10916	0.996011	0.948536	1.00198	1.01193	0.981273	0.818631	1	NA	≥ 40.00	≤ 4.40
X020382	AP3B1	IPI00021129.4	291	10	5	5	1.10961	0.90372	1.01876	1.06705	1.0648	1.10888	1.00574	1	1	≥ 40.00	≤ 4.40
X020382	UBIAD1	IPI00002468.6	142	2	2	2	1.11049	1.2048	0.992779	1.04082	0.984386	0.979497	0.983351	1	1	≥ 40.00	≤ 4.40
X020382	COG7	IPI00164005.1	427	11	6	6	1.11092	1.0565	0.947525	1.12232	1.03186	1.08833	1.04592	1	NA	≥ 40.00	≤ 4.40
X020382	RPS7	IPI00013415.1	259	8	6	7	1.11093	1.00568	0.857768	0.696749	0.818175	0.788573	1.35297	1	NA	≥ 40.00	≤ 4.40
X020382	MED14	IPI00297191.2	127	7	3	3	1.11108	1.07061	1.05677	1.05154	1.09794	1.03008	1.05398	1	NA	≥ 40.00	≤ 4.40
X020382	SORT1	IPI00217882.3	88	3	3	3	1.11154	1.07262	0.981988	1.00836	1.14006	1.09223	0.868369	1	NA	≥ 40.00	≤ 4.40
X020382	ARHGEF7	IPI00449909.1	104	2	2	2	1.11212	1.21189	1.26332	1.1495	1.34098	1.52032	1.30956	1	NA	≥ 40.00	≤ 4.40
X020382	RPS15A	IPI00221091.9	236	9	6	7	1.11235	0.993038	0.991958	0.884456	0.988238	0.957372	1.19601	1	NA	≥ 40.00	≤ 4.40
X020382	ATPIF1	IPI00553153.1	67	2	2	2	1.11335	1.14293	1.07006	1.07783	0.985285	0.965004	1.05572	1	NA	≥ 40.00	≤ 4.40
X020382	RHBDD1	IPI00152700.3	132	2	2	2	1.11339	1.15702	1.07581	1.0862	1.03228	1.17734	1.01574	1	NA	≥ 40.00	≤ 4.40
X020382	LAMB1	IPI00853454.1	632	18	11	11	1.11372	0.94792	1.05603	1.04496	1.02838	1.08034	0.966536	1	NA	≥ 40.00	≤ 4.40
X020382	XPO1	IPI00298961.3	1906	56	37	42	1.11377	1.08055	0.97324	1.10693	0.938522	1.09983	0.856671	1	NA	≥ 40.00	≤ 4.40
X020382	TFRC	IPI00022462.2	390	12	7	7	1.11451	0.973181	1.02339	1.09351	1.11966	1.00377	1.00293	1	NA	≥ 40.00	≤ 4.40
X020382	ABHD7	IPI00292692.2	91	4	2	2	1.11483	1.07181	1.07926	1.01531	1.02861	1.12329	1.1336	1	NA	≥ 40.00	≤ 4.40
X020382	ABCB6	IPI00742677.2	103	4	2	2	1.11551	0.972043	1.04239	1.07076	1.01928	1.02415	0.909377	1	NA	≥ 40.00	≤ 4.40
X020382	FNTA	IPI00026813.1	119	3	3	3	1.11563	1.01517	0.966186	1.02443	1.10219	1.13558	1.0609	1	1	≥ 40.00	≤ 4.40
X020382	DGAT1	IPI00015799.2	81	3	3	3	1.11567	1.0184	0.951768	1.09919	0.980821	1.15454	0.880991	1	NA	≥ 40.00	≤ 4.40
X020382	SPAG5	IPI00328118.4	138	5	4	4	1.11589	0.967491	1.07724	1.09723	1.05877	1.07566	0.951174	1	NA	≥ 40.00	≤ 4.40
X020382	PFKP	IPI00009790.1	90	4	2	2	1.11622	1.10423	1.19308	1.19334	1.16045	1.12667	1.14057	1	NA	≥ 40.00	≤ 4.40
X020382	SEC22B	IPI00006865.3	321	8	4	5	1.11715	1.08782	1.08443	1.16341	1.03166	1.10517	0.987207	1	NA	≥ 40.00	≤ 4.40
X020382	RPAP3	IPI00002408.4	158	6	2	2	1.11717	0.993926	0.961854	0.989117	1.0939	0.904364	0.995196	1	NA	≥ 40.00	≤ 4.40
X020382	GPSN2	IPI00644037.1	466	17	12	15	1.11736	1.0874	1.06207	1.03803	0.924203	1.03663	0.982484	1	NA	≥ 40.00	≤ 4.40
X020382	DRG1	IPI00031836.3	219	5	3	3	1.11737	1.04132	1.0601	1.02765	1.14801	1.09986	1.046	1	NA	≥ 40.00	≤ 4.40
X020382	IPO11	IPI00913938.1	636	14	14	14	1.11748	1.08933	1.02406	1.2579	1.02353	1.16778	0.854489	1	NA	≥ 40.00	≤ 4.40
X020382	DNAJC13	IPI00307259.11	215	9	3	3	1.11756	0.982386	1.04429	1.10143	1.28804	1.2255	0.894982	1	NA	≥ 40.00	≤ 4.40
X020382	NCAPG2	IPI00396058.2	237	6	6	6	1.11772	0.961082	0.943597	1.15567	0.929226	1.11206	0.962044	1	1	≥ 40.00	≤ 4.40
X020382	PSMG1	IPI00030770.1	74	2	2	2	1.11778	0.853314	1.06215	1.19906	1.09634	1.09584	1.15184	1	1	≥ 40.00	≤ 4.40
X020382	DCTD	IPI00554705.1	124	4	3	3	1.11832	1.15899	1.06674	1.12254	1.21906	1.09794	1.05996	1	NA	≥ 40.00	≤ 4.40
X020382	SLC7A1	IPI00027728.1	133	6	4	4	1.11868	1.09987	1.12558	1.24609	0.957858	1.18676	1.00149	1	NA	≥ 40.00	≤ 4.40
X020382	KHSRP	IPI00479786.5	1234	36	20	28	1.11889	0.970546	0.974986	0.969722	1.02001	0.984342	0.879598	1	NA	≥ 40.00	≤ 4.40
X020382	GCC2	IPI00333197.4	933	30	16	16	1.11934	1.02863	0.999796	1.03632	0.975585	1.00478	0.905926	1	NA	≥ 40.00	≤ 4.40
X020382	PDIA3	IPI00025252.1	457	14	4	4	1.12044	0.965268	1.05647	1.05039	1.20926	1.02609	0.979289	1	NA	≥ 40.00	≤ 4.40
X020382	HBZ	IPI00217473.5	379	5	5	5	1.12059	1.06558	1.14655	1.12442	1.11195	0.990021	1.0633	1	NA	≥ 40.00	≤ 4.40
X020382	C9ORF142	IPI00030968.4	80	2	2	2	1.12097	1.16711	1.15945	1.14943	1.31564	1.2223	1.09764	1	NA	≥ 40.00	≤ 4.40
X020382	ATP1A1	IPI00006482.1	721	14	9	9	1.12106	1.01729	0.97787	1.01981	1.14305	1.12521	0.872663	1	1	≥ 40.00	≤ 4.40
X020382	SLC7A5	IPI00008986.1	443	12	5	5	1.12113	1.23738	1.1013	1.04842	1.02101	1.12069	1.03649	1	NA	≥ 40.00	≤ 4.40
X020382	THUMPD3	IPI00306127.1	111	3	2	2	1.12205	0.947478	0.965139	0.951965	1.0149	1.06401	0.920059	1	1	≥ 40.00	≤ 4.40
X020382	PLS3	IPI00216694.3	196	6	5	5	1.1221	1.06867	0.958275	1.08828	1.0483	0.992337	0.984546	1	NA	≥ 40.00	≤ 4.40
X020382	MRPL49	IPI00013195.1	225	6	4	4	1.1223	1.03111	1.15424	1.11951	1.14683	1.09877	1.11241	1	NA	≥ 40.00	≤ 4.40
X020382	RAG1AP1	IPI00305185.4	43	2	2	2	1.12234	1.14433	1.26132	1.27113	1.16733	1.35657	1.18049	1	NA	≥ 40.00	≤ 4.40
X020382	HBG1	IPI00744503.1	626	17	9	14	1.12238	1.018	1.12064	0.906848	1.0524	0.943798	1.06432	1	NA	≥ 40.00	≤ 4.40
X020382	LMAN2	IPI00009950.1	111	3	2	2	1.12242	1.0982	0.959769	1.06869	1.14993	0.909078	0.913877	1	NA	≥ 40.00	≤ 4.40
X020382	BZW1	IPI00916503.1	140	5	2	2	1.12313	1.15344	0.982344	1.59144	1.19988	1.08975	1.01912	1	1.59	≥ 40.00	≤ 4.40
X020382	PTDSS2	IPI00006538.1	115	4	3	3	1.12431	1.41893	1.11142	1.1145	1.15532	1.13684	1.00982	1	NA	≥ 40.00	≤ 4.40
X020382	MED23	IPI00479534.4	1011	31	24	27	1.1244	1.06424	1.09141	1.1459	0.988338	1.11406	0.90944	1	NA	≥ 40.00	≤ 4.40
X020382	HPCAL1	IPI00219344.4	125	4	4	4	1.12446	1.09182	1.24899	1.07341	1.04476	1.05529	1.02568	1	NA	≥ 40.00	≤ 4.40
X020382	COPA	IPI00646493.1	654	16	12	12	1.12484	1.0051	1.08456	1.25502	1.02947	1.18095	0.982753	1	1	≥ 40.00	≤ 4.40
X020382	CLTB	IPI00014589.1	449	12	11	12	1.12493	1.16631	1.11542	1.09692	1.2094	1.07532	1.09981	1	NA	≥ 40.00	≤ 4.40
X020382	TXNDC1	IPI00395887.4	154	3	3	3	1.12535	1.01577	0.98909	0.959826	1.03806	1.0013	1.06439	1	1	≥ 40.00	≤ 4.40
X020382	HSD3B1	IPI00246994.6	261	7	4	5	1.12579	1.13692	0.97904	1.03111	1.08606	1.0101	0.98032	1	1	≥ 40.00	≤ 4.40
X020382	RPS29	IPI00639942.2	42	3	2	2	1.12646	1.09798	1.06736	1.02313	1.00073	0.93799	1.07913	1	NA	≥ 40.00	≤ 4.40
X020382	G3P1_HUMAN	IPI00383758.1	72	2	2	2	1.12717	1.01037	1.25835	1.36999	1.15097	1.07372	0.917678	1	NA	≥ 40.00	≤ 4.40
X020382	COMT	IPI00011284.1	305	5	5	5	1.12726	1.03468	1.14421	1.01022	1.08487	1.11585	1.07535	1	NA	≥ 40.00	≤ 4.40
X020382	COX17	IPI00218144.3	187	8	4	6	1.12806	1.11926	1.04268	1.09328	1.12492	1.02106	1.09608	1	NA	≥ 40.00	≤ 4.40
X020382	NCDN	IPI00889000.1	157	7	2	2	1.12842	0.899277	0.900914	1.19767	1.17609	1.10335	1.07464	1	NA	≥ 40.00	≤ 4.40
X020382	NDUFA4	IPI00011770.1	147	5	4	4	1.12889	1.16112	1.16308	1.10041	1.05715	1.07998	1.06756	1	NA	≥ 40.00	≤ 4.40
X020382	HSPA2	IPI00007702.1	84	3	2	2	1.13033	1.103	1.02501	1.17395	1.04229	1.00446	0.986383	1	NA	≥ 40.00	≤ 4.40
X020382	UQCRC2	IPI00305383.1	60	3	2	2	1.13043	1.01517	1.10506	1.03581	1.07467	1.13008	1.0541	1	NA	≥ 40.00	≤ 4.40
X020382	RPS17	IPI00791157.1	172	8	3	3	1.13084	0.894981	1.06032	0.985827	1.03805	0.960166	0.982416	1	1	≥ 40.00	≤ 4.40
X020382	RPS10	IPI00478810.1	150	7	5	5	1.13248	0.915482	1.06641	0.930563	0.980077	0.974147	1.11233	1	1	≥ 40.00	≤ 4.40
X020382	HBB	IPI00884107.1	569	10	8	10	1.13318	1.00323	1.15836	0.961704	1.0587	0.961499	1.01961	1	1	≥ 40.00	≤ 4.40
X020382	DGUOK	IPI00004461.2	61	2	2	2	1.13325	1.16024	0.995225	1.08712	1.18463	1.07251	1.14763	1	NA	≥ 40.00	≤ 4.40
X020382	HDAC6	IPI00005711.4	677	20	16	17	1.13326	1.07165	1.06661	1.05672	0.991748	1.03246	0.947694	1	NA	≥ 40.00	≤ 4.40
X020382	SELENBP1	IPI00012303.3	421	9	9	9	1.13499	0.981545	1.01955	1.0466	1.09184	1.02538	0.958892	1	NA	≥ 40.00	≤ 4.40
X020382	BTF3	IPI00221035.4	67	3	2	2	1.13533	1.22833	1.20919	1.01813	1.14837	1.11758	1.23812	1	NA	≥ 40.00	≤ 4.40
X020382	TALDO1	IPI00744692.1	143	13	3	3	1.13583	0.946735	1.18233	1.20039	1.22565	0.922989	1.00507	1	NA	≥ 40.00	≤ 4.40
X020382	ACTR10	IPI00302690.5	160	4	2	2	1.13608	1.01241	1.06886	1.01966	1.13021	1.08599	1.14058	1	NA	≥ 40.00	≤ 4.40
X020382	NDUFA8	IPI00219034.3	130	4	3	3	1.13625	1.26221	1.05388	1.03449	1.02399	1.08557	1.13668	1	NA	≥ 40.00	≤ 4.40
X020382	PGAM1	IPI00453476.2	87	3	2	2	1.13627	1.07221	0.967275	0.936196	1.03698	1.11024	0.947231	1	NA	≥ 40.00	≤ 4.40
X020382	THOP1	IPI00549189.4	435	13	10	10	1.13745	0.944229	1.00987	0.994431	1.08861	0.983417	0.956531	1	1	≥ 40.00	≤ 4.40
X020382	DPM1	IPI00796864.1	82	4	2	3	1.13758	1.20345	1.15614	1.11565	1.06216	1.12886	1.21609	1	NA	≥ 40.00	≤ 4.40
X020382	ALDH9A1	IPI00479877.4	68	2	2	2	1.1376	0.956228	1.0478	0.984449	1.05544	1.20151	0.987724	1	NA	≥ 40.00	≤ 4.40
X020382	PPP1CA	IPI00902512.1	312	6	2	2	1.13764	1.10681	1.07887	1.19765	1.17185	1.14223	0.998178	1	NA	≥ 40.00	≤ 4.40
X020382	CALB1	IPI00220361.3	80	3	2	2	1.13988	1.06657	1.01757	1.06396	1.09539	0.990456	1.05654	1	NA	≥ 40.00	≤ 4.40
X020382	SLC1A5	IPI00019472.4	223	5	4	4	1.14003	1.096	1.00143	1.04439	1.04474	1.00872	0.932568	1	NA	≥ 40.00	≤ 4.40
X020382	TCOF1	IPI00815713.1	535	18	11	11	1.14043	0.952518	0.987776	1.11081	0.962629	1.0026	0.981014	1	1	≥ 40.00	≤ 4.40
X020382	IKBKB	IPI00024709.1	204	6	2	2	1.14114	0.988085	0.884544	1.0034	1.08418	1.12486	0.974131	1	NA	≥ 40.00	≤ 4.40
X020382	HNRNPA2B1	IPI00874030.3	295	8	5	5	1.14124	1.09946	1.11054	1.31148	1.17592	1.17507	1.06837	1	NA	≥ 40.00	≤ 4.40
X020382	HERC4	IPI00333067.3	56	3	2	2	1.14193	0.890158	0.84133	1.1094	1.14888	1.17371	1.01465	1	1	≥ 40.00	≤ 4.40
X020382	CHUK	IPI00005104.1	66	3	2	2	1.14271	0.931156	0.892977	1.03632	1.31857	0.923978	1.10933	1	1	≥ 40.00	≤ 4.40
X020382	RPS16	IPI00221092.8	136	3	3	3	1.14312	0.763144	0.856144	0.832776	0.765706	0.918028	0.998259	1	1	≥ 40.00	≤ 4.40
X020382	ALDH18A1	IPI00008982.1	482	13	8	8	1.14381	1.05073	1.02152	0.992326	1.20935	1.10794	1.06138	1	1	≥ 40.00	≤ 4.40
X020382	HDAC1	IPI00013774.1	204	10	3	4	1.14392	0.98519	0.962606	0.945644	0.92198	0.915052	1.05253	1	1	≥ 40.00	≤ 4.40
X020382	HBA1	IPI00410714.5	384	12	6	9	1.14393	1.06353	1.18284	1.37952	1.06877	0.919774	1.02575	1	1	≥ 40.00	≤ 4.40
X020382	VDAC2	IPI00915855.1	860	20	12	13	1.14456	1.22989	1.13711	1.08275	1.02286	1.06648	1.04111	1	NA	≥ 40.00	≤ 4.40
X020382	MARCKS	IPI00219301.7	449	5	5	5	1.14518	0.964263	1.09615	1.14092	1.1092	1.10451	1.06621	1	NA	≥ 40.00	≤ 4.40
X020382	ATXN2L	IPI00456363.1	52	2	2	2	1.14546	1.12385	1.02381	1.23009	1.12146	1.24327	0.94501	1	NA	≥ 40.00	≤ 4.40
X020382	LGALS1	IPI00219219.3	136	5	3	3	1.14573	1.28867	1.13316	1.14471	1.2848	1.20602	1.15189	1	NA	≥ 40.00	≤ 4.40
X020382	LRRC59	IPI00396321.1	317	9	8	8	1.14627	1.20087	1.07448	1.02499	1.2116	1.34928	1.46146	1	1	≥ 40.00	≤ 4.40
X020382	SNRNP40	IPI00006723.5	166	5	3	3	1.14658	0.981323	1.05483	1.03567	1.12179	1.03999	1.13214	1	NA	≥ 40.00	≤ 4.40
X020382	MED20	IPI00174852.4	87	2	2	2	1.14668	1.09407	1.09613	1.24598	1.26401	1.06319	1.1199	1	NA	≥ 40.00	≤ 4.40
X020382	WASF2	IPI00472164.2	238	7	5	5	1.14821	1.15126	1.07023	1.10283	0.973692	1.07932	0.980892	1	NA	≥ 40.00	≤ 4.40
X020382	OSBPL8	IPI00163644.2	223	7	2	2	1.14927	1.09496	0.919682	1.02123	1.06225	1.18901	0.878906	1	NA	≥ 40.00	≤ 4.40
X020382	A2M	IPI00478003.1	2928	64	36	41	1.15005	1.01033	1.03397	1.01206	0.939866	1.04491	0.898907	1	NA	≥ 40.00	≤ 4.40
X020382	NOLC1	IPI00216654.2	299	12	9	9	1.15092	1.05122	1.06584	1.05931	1.03645	1.00443	1.07813	1	NA	≥ 40.00	≤ 4.40
X020382	SLC16A1	IPI00024650.1	419	11	8	9	1.15113	1.21933	1.06398	1.06061	0.986746	1.0387	1.02995	1	NA	≥ 40.00	≤ 4.40
X020382	CTSA	IPI00640525.2	122	2	2	2	1.15223	1.22412	1.24618	1.42336	1.13355	1.15919	0.990005	1	NA	≥ 40.00	≤ 4.40
X020382	DSG1	IPI00025753.1	706	20	13	15	1.1527	1.34117	1.13635	1.7342	1.0407	1.09635	0.837824	1	1	≥ 40.00	≤ 4.40
X020382	SERPINB9	IPI00032139.1	636	15	11	13	1.15301	0.91652	1.0745	0.938118	1.01733	0.954033	0.947528	1	1	≥ 40.00	≤ 4.40
X020382	SLC25A21	IPI00012690.1	123	3	2	2	1.15311	1.03262	1.00518	1.17885	1.16417	1.10153	1.0081	1	NA	≥ 40.00	≤ 4.40
X020382	CXORF15	IPI00019994.4	209	5	2	2	1.15332	1.0393	1.06637	1.08001	1.00046	1.06284	1.15041	1	NA	≥ 40.00	≤ 4.40
X020382	ATP5H	IPI00220487.4	465	11	8	9	1.15406	1.18922	1.0507	1.05404	1.01229	1.0301	1.08881	1	NA	≥ 40.00	≤ 4.40
X020382	S100P	IPI00017526.1	165	2	2	2	1.15468	1.08816	1.03237	1.00587	1.05941	1.02798	0.995505	1	NA	≥ 40.00	≤ 4.40
X020382	RAB11B	IPI00020436.4	322	7	7	7	1.15523	1.00278	1.06628	1.0615	1.10501	0.976888	1.04067	1	NA	≥ 40.00	≤ 4.40
X020382	TGM3	IPI00300376.4	239	8	3	3	1.1554	1.14043	1.41809	2.51721	1.16115	1.14178	1.22147	1	1	≥ 40.00	≤ 4.40
X020382	PTPLB	IPI00384497.2	173	4	4	4	1.15589	1.30945	1.07866	1.5179	1.01031	1.14552	1.10155	1	NA	≥ 40.00	≤ 4.40
X020382	NUP98	IPI00337397.1	140	5	2	2	1.15608	1.07751	1.04091	1.55057	1.08109	1.08263	0.968382	1	1	≥ 40.00	≤ 4.40
X020382	TARBP1	IPI00298447.3	931	24	21	21	1.15668	1.08964	1.08362	1.19452	0.953107	1.17504	0.897253	1	NA	≥ 40.00	≤ 4.40
X020382	PFN2	IPI00219468.4	82	3	2	3	1.15793	0.942732	0.930139	0.941021	0.931671	1.00089	1.0411	1	1.33	≥ 40.00	≤ 4.40
X020382	TNPO3	IPI00872398.1	634	17	15	15	1.1582	1.08891	1.03476	1.13245	1.01319	1.09754	0.903415	1	NA	≥ 40.00	≤ 4.40
X020382	RNF160	IPI00783835.2	1058	35	21	21	1.1587	1.10639	1.092	1.14845	0.977526	1.16113	0.928139	1	NA	≥ 40.00	≤ 4.40
X020382	SRI	IPI00027175.1	610	14	11	12	1.15927	1.1539	1.17718	1.1704	1.09845	1.09642	1.02318	1	NA	≥ 40.00	≤ 4.40
X020382	PIGO	IPI00217421.1	53	2	2	2	1.15988	1.18584	0.98593	1.16457	0.95887	1.18986	0.897144	1	NA	≥ 40.00	≤ 4.40
X020382	LAMA2	IPI00873889.1	116	7	2	2	1.16003	1.00083	1.01434	1.11608	1.15176	1.25331	0.971322	1	1	≥ 40.00	≤ 4.40
X020382	ATP2A2	IPI00219078.5	2669	77	37	53	1.16125	1.19704	1.04832	1.15224	1.01593	1.10068	0.856801	1	NA	≥ 40.00	≤ 4.40
X020382	ND2	IPI00656136.1	70	2	2	2	1.16169	1.11021	1.09622	1.04048	1.03234	1.08456	1.04253	1	NA	≥ 40.00	≤ 4.40
X020382	SLC35E1	IPI00101952.5	73	2	2	2	1.16184	1.22917	1.17112	1.33994	1.0481	1.11523	1.07908	1	NA	≥ 40.00	≤ 4.40
X020382	C19ORF70	IPI00329373.3	105	4	3	3	1.16264	1.04901	1.03686	1.09143	1.01924	1.03065	1.06796	1	NA	≥ 40.00	≤ 4.40
X020382	LPCAT3	IPI00306419.5	610	20	9	14	1.16309	1.31051	1.16384	1.09188	1.06831	1.08216	1.0173	1	NA	≥ 40.00	≤ 4.40
X020382	MON2	IPI00855820.1	1461	35	30	30	1.1638	1.14582	1.07956	1.16604	0.986646	1.13324	0.954884	1	NA	≥ 40.00	≤ 4.40
X020382	TUBGCP4	IPI00004389.3	95	3	2	2	1.16385	1.01173	0.970524	1.10337	0.966488	1.03786	0.917889	1	NA	≥ 40.00	≤ 4.40
X020382	IPO8	IPI00007401.1	506	10	8	8	1.16407	1.03146	0.995739	1.16103	0.964567	1.18482	0.837194	1	NA	≥ 40.00	≤ 4.40
X020382	NUP205	IPI00783781.1	1992	58	41	45	1.16479	1.15016	1.06801	1.12876	0.922267	1.11819	0.90676	1	NA	≥ 40.00	≤ 4.40
X020382	SUB1	IPI00221222.7	219	9	4	8	1.1653	1.06942	1.1034	1.12489	1.00332	1.09055	1.02084	1	NA	≥ 40.00	≤ 4.40
X020382	RRAGC	IPI00300585.4	138	5	3	3	1.16587	1.03599	1.05847	1.08225	1.05662	0.957136	0.966271	1	NA	≥ 40.00	≤ 4.40
X020382	YIPF5	IPI00748093.2	121	3	2	2	1.16713	1.52151	1.11242	1.09942	1.02528	1.04154	1.03164	1	NA	≥ 40.00	≤ 4.40
X020382	PANK4	IPI00018946.4	256	8	4	4	1.17083	1.00401	0.998655	1.05808	1.08139	1.03515	0.910917	1	NA	≥ 40.00	≤ 4.40
X020382	EIF4A1	IPI00025491.1	91	2	2	2	1.17199	1.05836	1.13293	1.07945	1.09676	0.978282	1.08835	1	NA	≥ 40.00	≤ 4.40
X020382	CHP	IPI00218924.5	185	4	4	4	1.17229	1.2325	1.12167	1.2545	1.00771	1.22819	1.13041	1	NA	≥ 40.00	≤ 4.40
X020382	VKORC1	IPI00031000.3	126	3	2	2	1.17258	1.32224	1.12468	1.08629	1.00753	1.05966	1.02528	1	NA	≥ 40.00	≤ 4.40
X020382	NOSIP	IPI00006408.4	88	3	2	2	1.17268	0.999493	0.934609	0.985413	0.869908	0.9191	1.41159	1	1	≥ 40.00	≤ 4.40
X020382	RPL14	IPI00555744.6	96	2	2	2	1.17322	0.706907	0.715221	0.987342	0.960957	0.955003	1.01691	1	NA	≥ 40.00	≤ 4.40
X020382	SLC22A11	IPI00020542.3	175	6	3	3	1.17371	0.88747	0.868023	1.18329	1.01152	1.06617	1.06706	1	0.91	≥ 40.00	≤ 4.40
X020382	TTK	IPI00151170.4	208	8	4	4	1.17386	1.0789	0.924797	1.12359	1.05388	1.02892	0.939628	1	NA	≥ 40.00	≤ 4.40
X020382	CALM1	IPI00916600.1	422	9	6	7	1.17433	1.16559	1.35293	1.31408	1.34686	1.17529	1.043	1	NA	≥ 40.00	≤ 4.40
X020382	PFN1	IPI00216691.5	260	7	4	6	1.17605	1.07546	1.23641	1.04268	1.27978	1.12246	1.03422	1	NA	≥ 40.00	≤ 4.40
X020382	TARS	IPI00908949.1	147	8	2	2	1.17619	1.0153	1.09879	1.27873	0.974436	1.04117	1.12062	1	1	≥ 40.00	≤ 4.40
X020382	WDR92	IPI00465211.1	261	4	4	4	1.17631	1.09683	1.10447	1.18721	1.15982	1.05594	1.10955	1	NA	≥ 40.00	≤ 4.40
X020382	SEC11A	IPI00873608.1	53	2	2	2	1.17904	1.01404	1.03199	1.07075	1.17747	1.09257	0.960474	1	NA	≥ 40.00	≤ 4.40
X020382	PIGN	IPI00017598.2	159	3	3	3	1.18112	1.27208	1.13793	1.1771	1.06056	1.10698	1.07168	1	NA	≥ 40.00	≤ 4.40
X020382	FUS	IPI00260715.5	185	5	2	2	1.18266	1.27371	1.30393	1.39963	1.14659	1.15351	1.206	1	NA	≥ 40.00	≤ 4.40
X020382	SLC39A7	IPI00021888.5	93	2	2	2	1.18327	1.1231	1.0574	1.12399	1.08597	1.05885	1.0936	1	NA	≥ 40.00	≤ 4.40
X020382	ELOVL6	IPI00031695.2	202	4	2	2	1.18473	1.15806	0.932036	0.989444	1.01916	1.20486	1.08975	1	1	≥ 40.00	≤ 4.40
X020382	BANF1	IPI00026087.1	155	5	4	4	1.18578	1.13324	1.19149	1.11863	1.20346	1.13078	1.04919	1	NA	≥ 40.00	≤ 4.40
X020382	RAB2A	IPI00873632.1	519	10	7	7	1.18682	1.00424	1.10587	1.15182	1.12825	1.05705	1.05708	1	NA	≥ 40.00	≤ 4.40
X020382	TMEM164	IPI00479156.1	222	5	4	4	1.18814	1.29153	1.24436	1.21293	1.13867	1.25227	1.13068	1	NA	≥ 40.00	≤ 4.40
X020382	RAB5C	IPI00016339.4	386	9	6	6	1.18847	1.08621	1.20134	1.12845	1.1509	1.06538	1.15582	1	NA	≥ 40.00	≤ 4.40
X020382	IMMT	IPI00009960.6	2659	79	49	67	1.18898	1.16772	1.08188	1.10928	1.03642	1.028	0.954278	1	NA	≥ 40.00	≤ 4.40
X020382	PIGW	IPI00167713.2	91	3	2	2	1.1891	1.12631	1.16006	1.14808	1.07996	1.1833	0.999063	1	NA	≥ 40.00	≤ 4.40
X020382	MDH1	IPI00291005.8	160	7	3	3	1.19069	0.914266	0.965275	1.08998	1.09067	0.980354	0.913141	1	1	≥ 40.00	≤ 4.40
X020382	LOC100130553	IPI00013296.3	102	3	2	2	1.19073	0.539159	0.693485	0.822935	0.739446	0.761152	0.883373	1	1	≥ 40.00	≤ 4.40
X020382	TMEM184C	IPI00019373.2	161	4	4	4	1.19315	1.60563	1.09542	1.24409	1.03476	1.08358	1.10435	1	NA	≥ 40.00	≤ 4.40
X020382	HNRPA1L-2	IPI00215965.2	139	7	2	3	1.19434	1.06141	1.12597	1.21479	1.00947	1.02503	1.02671	1	NA	≥ 40.00	≤ 4.40
X020382	GTSF1	IPI00795267.1	114	5	3	3	1.19564	0.960416	0.977669	1.00274	1.12745	1.03906	0.968101	1	1	≥ 40.00	≤ 4.40
X020382	ABHD12	IPI00060569.1	94	3	2	2	1.19793	0.861109	1.05149	1.11841	1.11987	1.02423	0.941897	1	NA	≥ 40.00	≤ 4.40
X020382	CASP3	IPI00292140.4	53	2	2	2	1.20005	1.33907	1.00083	2.04494	1.10394	1.11426	1.02417	1	1	≥ 40.00	≤ 4.40
X020382	TFAM	IPI00020928.1	209	10	5	5	1.20091	1.35384	1.16508	0.883678	1.07654	1.17177	1.72673	1	NA	≥ 40.00	≤ 4.40
X020382	UBR7	IPI00221172.2	83	5	2	2	1.20338	1.02964	1.16164	1.29982	1.09885	1.08693	1.10909	1	NA	≥ 40.00	≤ 4.40
X020382	TACC3	IPI00002135.1	132	6	3	3	1.20761	1.09339	1.07541	1.30558	1.19793	1.17617	1.18066	1	NA	≥ 40.00	≤ 4.40
X020382	IDH2	IPI00011107.2	157	6	4	4	1.20894	1.09424	1.14256	1.14523	1.07795	1.02951	1.00371	1	NA	≥ 40.00	≤ 4.40
X020382	TELO2	IPI00016868.3	500	15	12	12	1.20958	1.13472	1.06656	1.12442	1.09432	1.1153	1.00201	1	NA	≥ 40.00	≤ 4.40
X020382	IPO13	IPI00005651.3	108	4	4	4	1.21537	1.23519	1.14796	1.2201	1.08854	1.23161	1.03944	1	NA	≥ 40.00	≤ 4.40
X020382	CANX	IPI00020984.2	501	13	8	8	1.21684	1.05416	1.09536	1.06519	1.12451	1.00429	1.0504	1	1	≥ 40.00	≤ 4.40
X020382	RAB1A	IPI00005719.1	171	4	3	3	1.21835	1.14334	0.998283	1.11836	1.1202	0.990762	0.986043	1	NA	≥ 40.00	≤ 4.40
X020382	IQGAP2	IPI00299048.6	276	8	4	4	1.22064	0.96683	0.999151	1.10453	1.00792	1.14191	0.940919	1	NA	≥ 40.00	≤ 4.40
X020382	SFRS3	IPI00010204.1	243	7	7	7	1.22225	0.92813	0.837573	1.01509	0.934221	1.23822	0.927729	1	NA	≥ 40.00	≤ 4.40
X020382	SIN3A	IPI00170596.1	104	4	2	2	1.22248	0.873008	1.06431	1.05703	1.12075	1.1148	0.959087	1	NA	≥ 40.00	≤ 4.40
X020382	THOC4	IPI00328840.9	141	3	2	3	1.22377	1.35382	1.12972	1.06909	1.01601	0.90491	1.65855	1	1	≥ 40.00	≤ 4.40
X020382	SLC5A3	IPI00296311.1	97	5	4	4	1.22558	1.09171	0.973019	1.08878	0.947913	1.06054	0.949872	1	1	≥ 40.00	≤ 4.40
X020382	SLC38A1	IPI00871279.1	109	3	2	2	1.22816	1.19446	1.01877	1.2525	1.12321	1.11136	0.929342	1	NA	≥ 40.00	≤ 4.40
X020382	SLC35E3	IPI00032873.8	79	2	2	2	1.23211	1.15684	1.20341	1.30785	0.968585	1.16969	0.98785	1	NA	≥ 40.00	≤ 4.40
X020382	BRI3BP	IPI00103599.1	113	4	2	2	1.23772	1.21119	1.30336	1.12493	1.10749	1.02229	1.15135	1	NA	≥ 40.00	≤ 4.40
X020382	CLN3	IPI00012448.1	63	2	2	2	1.23838	1.40807	1.31979	1.10866	1.23839	1.15995	1.07295	1	NA	≥ 40.00	≤ 4.40
X020382	HEATR1	IPI00024279.4	1013	31	23	23	1.23855	1.1398	1.07141	1.17408	0.964479	1.16765	0.895126	1	NA	≥ 40.00	≤ 4.40
X020382	ATP5I	IPI00218848.5	136	3	2	2	1.24109	1.35932	1.11156	1.07019	0.994009	1.08862	1.06963	1	NA	≥ 40.00	≤ 4.40
X020382	C9ORF5	IPI00607576.1	89	3	2	2	1.24404	1.15909	1.08459	1.4145	1.16279	1.10359	1.37447	1	NA	≥ 40.00	≤ 4.40
X020382	THADA	IPI00894544.2	1754	46	33	35	1.24529	1.15954	1.07123	1.14545	0.934056	1.16686	0.867166	1	NA	≥ 40.00	≤ 4.40
X020382	PEX1	IPI00411291.1	116	3	3	3	1.25137	1.00997	0.977955	1.23277	0.874742	0.990794	0.910411	1	NA	≥ 40.00	≤ 4.40
X020382	ATP5D	IPI00024920.1	78	2	2	2	1.25324	1.5413	1.16984	1.30943	1.05951	1.20612	1.10888	1	NA	≥ 40.00	≤ 4.40
X020382	RAB7A	IPI00016342.1	468	9	6	6	1.25353	1.02259	1.10556	1.1842	1.17899	1.04173	0.98657	1	NA	≥ 40.00	≤ 4.40
X020382	TGM1	IPI00305622.4	267	7	5	5	1.25437	1.07947	1.14329	2.61876	1.10566	1.08929	0.911417	1	1	≥ 40.00	≤ 4.40
X020382	LOC100133841	IPI00887276.1	46	2	2	2	1.25487	1.13936	1.22029	1.25925	1.26804	1.2786	1.24396	1	NA	≥ 40.00	≤ 4.40
X020382	NUP188	IPI00477040.1	515	14	12	12	1.25927	1.18746	1.12601	1.28624	1.08644	1.17833	0.923977	1	NA	≥ 40.00	≤ 4.40
X020382	RTN4	IPI00021766.5	219	7	4	4	1.26139	1.58206	1.10893	1.2719	1.05522	1.02784	1.32978	1	NA	≥ 40.00	≤ 4.40
X020382	CASP14	IPI00013885.1	325	8	5	6	1.26149	1.09201	1.72758	3.00027	1.28031	1.24816	0.851693	1	1	≥ 40.00	≤ 4.40
X020382	C5	IPI00032291.2	105	3	2	2	1.26423	0.801139	0.90024	0.86181	1.13206	1.11485	1.1068	1	1.53	≥ 40.00	≤ 4.40
X020382	CDS2	IPI00032150.3	310	6	5	6	1.26524	1.09579	1.11723	1.17079	1.22454	1.24151	1.04247	1	NA	≥ 40.00	≤ 4.40
X020382	MRPL12	IPI00005537.2	132	3	2	2	1.26555	1.19759	1.28009	1.21105	1.05939	1.0852	1.1238	1	NA	≥ 40.00	≤ 4.40
X020382	RAD50	IPI00549205.1	1132	34	24	24	1.26797	1.05759	1.03084	1.05835	0.984305	1.06263	0.975926	1	1	≥ 40.00	≤ 4.40
X020382	NUBP1	IPI00021277.1	72	2	2	2	1.27659	0.895168	1.03061	0.876825	1.00354	0.963582	0.925817	1	1	≥ 40.00	≤ 4.40
X020382	RAB6A	IPI00023526.4	172	5	3	3	1.297	1.13176	1.16808	1.14953	1.32287	1.14943	1.16464	1	NA	≥ 40.00	≤ 4.40
X020382	PPP4R2	IPI00022904.5	123	3	2	2	1.29739	1.10768	0.979486	1.18758	1.34035	1.36326	1.09345	1	NA	≥ 40.00	≤ 4.40
X020382	SFRS6	IPI00012345.2	76	2	2	2	1.30415	0.976825	0.962726	1.13193	0.997442	1.12749	0.943734	1	1	≥ 40.00	≤ 4.40
X020382	SF1	IPI00386119.4	133	5	3	3	1.30705	1.14914	1.35846	1.23201	1.18013	1.04384	1.0238	1	NA	≥ 40.00	≤ 4.40
X020382	GSDMA	IPI00166200.4	199	6	6	6	1.30888	0.984125	1.61082	2.93972	1.13113	1.08203	1.50088	1	1.03	≥ 40.00	≤ 4.40
X020382	FAM57A	IPI00747001.2	95	4	4	4	1.31255	1.15635	1.04336	1.10215	0.984634	0.983	1.00335	1	NA	≥ 40.00	≤ 4.40
X020382	SLC25A4	IPI00022891.3	188	5	3	3	1.31291	1.18545	1.12793	1.38175	1.04409	1.12437	1.06219	1	NA	≥ 40.00	≤ 4.40
X020382	TRIM59	IPI00432462.2	319	9	8	8	1.31293	1.09132	1.04449	1.07346	1.02015	1.00712	0.97773	1	NA	≥ 40.00	≤ 4.40
X020382	KNTC1	IPI00001458.1	293	12	6	6	1.31369	1.21928	1.07929	1.15104	1.0205	1.14628	0.986155	1	NA	≥ 40.00	≤ 4.40
X020382	SLC39A1	IPI00100585.1	117	3	2	2	1.31815	1.06715	1.05611	1.28041	1.11186	1.11948	1.05032	1	NA	≥ 40.00	≤ 4.40
X020382	PKP1	IPI00071509.1	205	5	3	3	1.32231	0.862791	1.01499	1.1216	0.953014	0.849344	0.664615	1	NA	≥ 40.00	≤ 4.40
X020382	TMEM147	IPI00013293.4	218	6	3	4	1.32489	1.3221	1.19933	1.05025	1.13366	1.17669	1.13375	1	NA	≥ 40.00	≤ 4.40
X020382	FLG	IPI00026256.2	117	5	3	3	1.3289	0.922773	1.0481	1.87399	1.00639	1.06949	0.755731	1	1	≥ 40.00	≤ 4.40
X020382	ZNF609	IPI00307591.5	33	2	2	2	1.35249	1.12011	0.966142	1.1503	1.08466	1.12104	0.788707	1	NA	≥ 40.00	≤ 4.40
X020382	RAB1B	IPI00008964.3	322	10	4	5	1.38633	1.20739	1.23866	1.57023	1.24147	1.03353	1.13552	1	NA	≥ 40.00	≤ 4.40
X020382	IPO4	IPI00398009.2	480	14	9	9	1.40664	0.943729	0.954656	1.07532	0.983909	1.06166	0.908375	1	1	≥ 40.00	≤ 4.40
X020382	MRPS2	IPI00006970.2	69	3	2	2	1.4188	0.947221	1.00838	1.1046	1.04816	1.03156	1.06175	1	1	≥ 40.00	≤ 4.40
X020382	HSD17B4	IPI00909582.1	1061	29	21	21	1.4273	1.33294	1.16057	1.12681	1.10855	0.97024	1.05967	1	NA	≥ 40.00	≤ 4.40
X020382	SFRS1	IPI00218591.2	508	14	10	11	1.43389	0.954838	0.972001	1.02076	0.979161	1.37115	0.858231	1	NA	≥ 40.00	≤ 4.40
X020382	TMEM57	IPI00296938.1	187	4	3	3	1.45693	1.09091	1.3583	1.20333	1.14596	1.187	1.20259	1	NA	≥ 40.00	≤ 4.40
X020382	RPS9	IPI00221088.5	70	2	2	2	1.45738	0.666448	1.01768	0.763951	0.877835	0.737451	0.744528	1	1	≥ 40.00	≤ 4.40
X020382	MBOAT1	IPI00374294.5	180	4	4	4	1.5072	1.09387	1.18955	1.10818	1.03502	1.14805	1.04926	1	NA	≥ 40.00	≤ 4.40
X020382	ALDOA	IPI00796333.1	193	6	5	5	1.52408	0.791283	0.940968	0.897758	1.01639	0.994397	0.887064	1	1	≥ 40.00	≤ 4.40
X020382	ENAH	IPI00646954.1	95	5	3	3	1.57082	0.915018	1.10721	1.2521	1.05948	0.884557	0.913212	1	NA	≥ 40.00	≤ 4.40
X020382	GIGYF2	IPI00647635.3	94	7	3	3	1.59425	1.20612	1.09607	1.33978	1.19306	1.19158	1.14393	1	NA	≥ 40.00	≤ 4.40
X020382	HTT	IPI00002335.1	75	3	2	2	1.6159	1.61098	1.37932	1.7344	1.5134	1.39672	1.58616	1	NA	≥ 40.00	≤ 4.40
X020382	DCN	IPI00012119.1	209	7	5	5	1.61699	1.89141	1.12926	1.23399	1.16108	1.03381	1.14499	1	NA	≥ 40.00	≤ 4.40
X020382	FLG2	IPI00397801.4	272	8	4	5	1.67644	1.4678	2.3206	6.82434	1.44032	1.37625	1.01964	1	1	≥ 40.00	≤ 4.40
X020382	EIF3J	IPI00290461.3	148	3	3	3	1.72311	0.973366	1.13015	0.898985	0.903086	0.906862	1.14011	1	1	≥ 40.00	≤ 4.40
X020382	TMEM33	IPI00299084.1	377	10	8	9	1.77517	1.2494	1.0356	1.03326	0.95588	1.03459	1.0507	1	NA	≥ 40.00	≤ 4.40
X020382	HIST1H4A	IPI00453473.6	178	4	4	4	1.78788	1.0053	1.01507	1.21354	2.2799	4.15334	1.26758	1	1	≥ 40.00	≤ 4.40
X020382	HIST1H1C	IPI00217467.3	223	5	3	3	1.97511	1.28192	1.06959	1.33779	1.26919	1.47586	1.49767	1	NA	≥ 40.00	≤ 4.40
X020382	SPC25	IPI00010219.1	40	2	2	2	2.13977	1.06724	0.976435	1.10792	1.0307	0.929718	1.15027	1	1	≥ 40.00	≤ 4.40
X020586	NQO2	IPI00219129.9	1099	98	13	46	0.335074	0.608547	0.713001	0.994623	0.801483	0.997568	0.947662	1	0.73	7.5	5.12494
X020586	ASAH1	IPI00418446.4	70	4	3	3	1.01544	1.00176	1.07182	0.893068	1.28036	0.94136	0.964973	1	NA	≥ 40.00	≤ 4.40
X020586	ALKBH4	IPI00033770.5	148	5	5	5	1.09953	0.960014	1.07473	0.878828	1.15643	0.851724	0.890985	1	1	≥ 40.00	≤ 4.40
X020586	RNPEP	IPI00642211.3	142	6	3	3	0.909484	0.978391	0.999172	1.07133	1.10338	1.08004	0.833977	1	NA	≥ 40.00	≤ 4.40
X020586	ASNS	IPI00554777.2	86	2	2	2	0.89142	0.961974	1.02465	1.0256	0.962357	0.970484	0.872553	1	NA	≥ 40.00	≤ 4.40
X020586	DNPEP	IPI00015856.4	356	9	8	8	1.06869	1.08521	1.17466	0.943441	0.761018	0.872211	0.825306	1	NA	≥ 40.00	≤ 4.40
X020586	ATR	IPI00412298.3	227	12	2	2	1.01681	0.905001	0.976808	0.887271	0.97903	0.87343	1.2068	1	1	≥ 40.00	≤ 4.40
X020586	BLMH	IPI00873294.1	353	14	8	8	1.97433	1.24506	2.53583	0.908896	4.71636	0.972842	1.36502	1	1	≥ 40.00	≤ 4.40
X020586	CAPN1	IPI00011285.1	261	10	7	7	1.24031	1.05625	1.26842	0.990333	1.53041	0.966425	0.972299	1	1	≥ 40.00	≤ 4.40
X020586	CAPN2	IPI00872686.1	119	7	3	3	1.17968	1.06077	1.75481	1.07102	2.25722	1.0721	1.11452	1	1	≥ 40.00	≤ 4.40
X020586	CAPN6	IPI00002547.1	416	13	11	11	1.03216	1.09932	1.04847	1.10343	1.1086	0.974447	1.05268	1	NA	≥ 40.00	≤ 4.40
X020586	CASP14	IPI00013885.1	431	18	10	13	1.88049	0.927098	2.06238	0.743349	4.36901	0.853162	1.22529	1	1	≥ 40.00	≤ 4.40
X020586	CTSB	IPI00295741.4	121	5	3	3	0.909277	0.929745	1.18652	0.931843	1.62691	0.960621	1.06996	1	1	≥ 40.00	≤ 4.40
X020586	CDK2	IPI00031681.1	304	10	6	6	0.991106	1.06796	0.947669	0.91406	0.976137	0.958007	0.900014	1	1	≥ 40.00	≤ 4.40
X020586	CDK5	IPI00023530.7	58	3	2	2	1.12667	1.12373	0.758656	1.54497	0.992178	1.035	1.20099	1	NA	≥ 40.00	≤ 4.40
X020586	CSK	IPI00013212.1	177	6	3	3	1.09173	1.29509	0.937308	1.32819	0.989567	1.08783	0.970409	1	1	≥ 40.00	≤ 4.40
X020586	EPHX2	IPI00104341.4	74	5	2	2	1.19207	1.00447	1.21414	1.19526	1.07778	1.03213	1.09398	1	NA	≥ 40.00	≤ 4.40
X020586	DJ-1	IPI00298547.3	406	14	9	11	1.05612	1.09729	0.963453	0.977562	1.05534	0.940634	0.936508	1	NA	≥ 40.00	≤ 4.40
X020586	PRKDC	IPI00296337.2	5648	208	124	145	0.840522	0.859447	0.890863	0.767239	0.80593	0.785536	0.826592	1	NA	≥ 40.00	≤ 4.40
X020586	MAPK1	IPI00003479.3	266	10	9	9	1.3403	1.10666	1.0777	1.14859	1.05752	0.991555	1.00617	1	NA	≥ 40.00	≤ 4.40
X020586	mTOR	IPI00031410.1	1705	64	35	35	0.919409	0.923416	0.880174	0.874106	0.988733	0.88804	0.997433	1	1	≥ 40.00	≤ 4.40
X020586	GGH	IPI00023728.1	191	7	4	4	1.80465	0.964644	2.43335	0.860058	4.01949	1.07061	1.76047	1	1	≥ 40.00	≤ 4.40
X020586	GFPT1	IPI00217952.6	181	9	4	4	1.06992	1.22769	1.04486	0.866432	0.983488	0.914929	1.01781	1	1	≥ 40.00	≤ 4.40
X020586	GMPS	IPI00029079.5	586	16	13	13	0.972615	1.02292	0.929717	1.07156	0.956097	1.01998	0.910452	1	1	≥ 40.00	≤ 4.40
X020586	GDA	IPI00873506.1	64	3	2	2	1.31054	0.948352	1.47555	0.994142	1.96051	1.05297	0.849495	1	1	≥ 40.00	≤ 4.40
X020586	HAT1	IPI00024719.1	144	6	3	3	0.930921	1.09479	1.09903	1.02727	0.92006	1.07959	0.979593	1	1	≥ 40.00	≤ 4.40
X020586	HDAC10	IPI00012439.5	354	8	6	6	0.891969	0.943863	0.866411	1.0534	0.952302	0.916561	0.952768	1	NA	≥ 40.00	≤ 4.40
X020586	HDAC6	IPI00005711.4	543	16	11	12	0.868294	1.06661	0.934922	0.804267	0.746206	0.864773	0.912812	1	NA	≥ 40.00	≤ 4.40
X020586	IDE	IPI00220373.5	155	8	3	3	1.36802	0.963024	1.55002	0.688215	2.04373	0.95465	1.15695	1	1	≥ 40.00	≤ 4.40
X020586	MAPK8	IPI00220306.1	363	16	9	14	0.900336	1.11478	1.074	0.940236	0.934656	0.941861	0.85743	1	NA	≥ 40.00	≤ 4.40
X020586	MAPK9	IPI00303550.2	573	23	10	11	0.725351	1.00897	0.98364	1.06528	0.931043	1.09135	1.0422	1	1	≥ 40.00	≤ 4.40
X020586	PFAS	IPI00004534.3	101	5	3	3	1.05507	1.0516	1.05076	0.910747	1.10317	0.895045	0.971686	1	NA	≥ 40.00	≤ 4.40
X020586	LTF	IPI00298860.5	398	11	8	8	1.19686	0.898157	4.44353	0.938086	9.39932	1.01123	1.97256	1	1	≥ 40.00	≤ 4.40
X020586	LYPLA2	IPI00027032.1	228	9	4	4	0.977987	0.975235	0.913613	1.17889	1.0911	0.976105	1.09473	1	NA	≥ 40.00	≤ 4.40
X020586	PRCP	IPI00399307.2	87	3	3	3	1.2352	1.17858	1.12453	1.18956	1.2936	0.9925	1.05565	1	NA	≥ 40.00	≤ 4.40
X020586	PM20D2	IPI00217852.6	199	6	3	3	0.991487	0.872273	0.883968	0.960589	1.09268	0.99912	0.861883	1	NA	≥ 40.00	≤ 4.40
X020586	C21ORF33	IPI00024913.2	259	9	4	4	0.863373	0.965261	0.812454	1.00858	0.866055	0.990956	1.02656	1	1.08	≥ 40.00	≤ 4.40
X020586	NRD1	IPI00243221.2	165	9	6	6	1.09513	1.05239	1.09605	0.84545	0.998071	0.844832	1.14095	1	NA	≥ 40.00	≤ 4.40
X020586	NEK9	IPI00301609.8	262	12	7	7	0.882302	0.977678	1.11138	1.00226	1.24792	1.00334	1.098	1	NA	≥ 40.00	≤ 4.40
X020586	OTUB1	IPI00000581.6	166	5	3	3	0.976354	1.18988	0.902281	1.05278	1.04416	0.981366	1.1577	1	1	≥ 40.00	≤ 4.40
X020586	MAPK14	IPI00221141.3	84	3	2	2	1.21569	1.02228	1.21566	1.19687	1.17482	0.964005	1.12436	1	NA	≥ 40.00	≤ 4.40
X020586	PARP1	IPI00449049.5	360	14	8	8	1.28931	1.14319	1.42878	1.76661	2.55797	1.64434	1.26827	1	1	≥ 40.00	≤ 4.40
X020586	PCMT1	IPI00828189.1	310	11	7	8	0.963337	1.0535	0.957071	1.09353	1.03059	1.15861	1.02041	1	NA	≥ 40.00	≤ 4.40
X020586	PI4K2B	IPI00291068.3	230	9	5	5	1.1446	1.15665	1.17778	1.22134	1.06569	1.30981	0.949463	1	NA	≥ 40.00	≤ 4.40
X020586	PLG	IPI00019580.1	889	30	22	22	1.01046	1.06293	0.930091	1.00605	0.954824	1.05484	1.01655	1	NA	≥ 40.00	≤ 4.40
X020586	PRMT1	IPI00018522.4	612	17	10	11	0.825705	0.964927	0.82481	0.905392	0.81319	0.951275	0.92915	1	1	≥ 40.00	≤ 4.40
X020586	CARM1	IPI00639957.2	341	10	7	7	0.920807	0.948779	0.979526	0.975873	0.897136	0.973992	0.962706	1	1	≥ 40.00	≤ 4.40
X020586	PSMA1	IPI00472442.4	250	9	6	6	1.31067	1.39647	1.73566	1.14607	1.75221	1.06716	1.09884	1	NA	≥ 40.00	≤ 4.40
X020586	PSMA3	IPI00419249.5	107	6	3	3	1.25619	1.00554	1.7389	0.946435	2.12097	0.857447	0.918994	1	2.35	≥ 40.00	≤ 4.40
X020586	PSMA6	IPI00029623.1	139	5	3	3	1.01999	1.19694	1.51224	1.06783	1.35765	0.904075	0.985005	1	1	≥ 40.00	≤ 4.40
X020586	PSMA7	IPI00024175.3	102	5	3	3	1.71805	1.0054	1.88716	0.927141	1.96749	1.04243	1.2646	1	1	≥ 40.00	≤ 4.40
X020586	PPME1	IPI00412157.4	139	6	3	3	0.996817	0.971361	0.876458	1.21184	0.762743	0.759955	1.05048	1	1	≥ 40.00	≤ 4.40
X020586	RIPK1	IPI00013773.2	157	4	4	4	0.899633	0.833401	0.801398	1.02249	0.828002	0.954204	0.904258	1	0.54	≥ 40.00	≤ 4.40
X020586	RIPK2	IPI00021917.1	117	4	2	2	1.02765	1.00723	1.00659	0.971553	0.904719	1.17847	1.02668	1	NA	≥ 40.00	≤ 4.40
X020586	RNMT	IPI00410657.2	118	4	3	3	1.07686	1.05657	1.00714	1.09302	0.959028	1.24404	0.990771	1	1	≥ 40.00	≤ 4.40
X020586	HSDL2	IPI00414384.1	425	7	7	7	0.982338	1.08753	1.06796	0.963278	1.05114	1.02952	0.998612	1	NA	≥ 40.00	≤ 4.40
X020586	CBR1	IPI00295386.7	131	6	3	3	0.900409	0.905901	0.941014	0.870044	0.962425	0.851553	0.833929	1	NA	≥ 40.00	≤ 4.40
X020586	FASN	IPI00026781.2	2023	60	41	42	0.936864	0.955409	0.928839	0.863929	0.933344	0.958002	0.909307	1	1	≥ 40.00	≤ 4.40
X020586	HSD17B1	IPI00902797.1	222	7	3	3	0.94541	1.28998	1.3906	1.05371	1.0074	0.872559	0.979686	1	NA	≥ 40.00	≤ 4.40
X020586	HPGD	IPI00305286.1	129	3	3	3	0.748575	0.764058	0.658639	0.778377	0.747478	0.814256	0.955746	1	1	≥ 40.00	≤ 4.40
X020586	SPR	IPI00017469.1	117	4	3	3	0.993024	1.09873	1.04855	0.978869	0.821594	1.14742	0.893331	1	NA	≥ 40.00	≤ 4.40
X020586	GMDS	IPI00030207.1	106	4	2	2	0.891855	0.703769	0.764877	0.847646	0.729715	0.676227	1.85588	1	1	≥ 40.00	≤ 4.40
X020586	HSD17B10	IPI00017726.1	430	10	8	8	0.932949	1.08104	1.02068	1.04916	0.911349	1.12671	1.01266	1	NA	≥ 40.00	≤ 4.40
X020586	HSD17B4	IPI00909582.1	460	15	10	10	0.733996	0.777815	0.702	1.12927	0.700776	0.758044	0.750919	1	1	≥ 40.00	≤ 4.40
X020586	HSD11B2	IPI00300050.3	379	11	7	8	0.765843	0.9335	0.844819	0.886234	0.7331	0.776451	0.933006	1	1	≥ 40.00	≤ 4.40
X020586	CTSA	IPI00640525.2	35	2	2	2	1.82179	1.68288	3.83454	1.4778	5.2104	1.18575	1.426	1	1	≥ 40.00	≤ 4.40
X020586	TF	IPI00022463.1	1200	35	24	24	0.96336	1.07091	1.03412	1.04069	1.07616	1.0272	0.989074	1	1	≥ 40.00	≤ 4.40
X020586	TARBP1	IPI00298447.3	517	19	10	10	1.10753	0.840653	0.932791	0.84438	1.00482	0.771031	1.1545	1	NA	≥ 40.00	≤ 4.40
X020586	THOP1	IPI00549189.4	235	11	7	7	0.882903	1.06879	0.873761	1.10805	0.956292	0.972906	1.01423	1	NA	≥ 40.00	≤ 4.40
X020586	ABCB7	IPI00556553.1	115	3	2	2	1.11215	0.863264	0.8252	0.659809	0.709666	0.680663	0.72517	1	1	≥ 40.00	≤ 4.40
X020586	ABCB8	IPI00019022.2	142	6	2	2	1.15681	0.951324	1.10253	0.997552	1.3354	1.08825	1.03784	1	NA	≥ 40.00	≤ 4.40
X020586	AGPAT3	IPI00749011.1	44	2	2	2	1.24145	0.88905	1.42212	1.08837	1.94236	1.19127	1.32391	1	NA	≥ 40.00	≤ 4.40
X020586	ALG1	IPI00549761.3	135	5	4	4	0.868689	0.889885	0.945384	1.07311	1.00934	0.89331	0.967609	1	NA	≥ 40.00	≤ 4.40
X020586	ALG3	IPI00178700.5	185	5	4	4	0.913749	0.961583	0.926881	1.11011	1.05609	0.94208	1.02094	1	NA	≥ 40.00	≤ 4.40
X020586	ATAD3A	IPI00643435.1	329	16	7	7	0.95347	0.981479	1.03255	0.941379	0.967028	0.948915	0.95766	1	0.59	≥ 40.00	≤ 4.40
X020586	ATP1A1	IPI00006482.1	300	12	6	6	1.08211	1.14463	1.30128	1.04429	1.10793	1.07711	1.02581	1	NA	≥ 40.00	≤ 4.40
X020586	ATP2A2	IPI00219078.5	1275	46	26	32	0.9157	0.900515	0.922571	0.895707	0.935096	0.855368	0.947819	1	1	≥ 40.00	≤ 4.40
X020586	AUP1	IPI00001891.1	146	7	4	4	1.00926	0.921261	1.05491	0.974797	1.14712	0.98401	0.969445	1	NA	≥ 40.00	≤ 4.40
X020586	C2ORF18	IPI00550440.3	103	4	2	2	0.973102	1.02374	1.00802	1.14198	0.990849	0.946751	1.30022	1	NA	≥ 40.00	≤ 4.40
X020586	C3ORF21	IPI00171410.1	123	4	2	2	1.07368	0.990492	1.03622	1.41368	1.03405	1.0369	0.941622	1	1	≥ 40.00	≤ 4.40
X020586	CDS2	IPI00032150.3	142	4	2	2	1.03685	0.988641	0.935405	1.02891	1.09783	0.876812	1.12167	1	1	≥ 40.00	≤ 4.40
X020586	CEPT1	IPI00005775.3	68	3	2	2	0.808928	1.10063	0.895397	1.0309	0.66175	0.751339	0.946042	1	NA	≥ 40.00	≤ 4.40
X020586	CISD2	IPI00166865.3	79	3	2	2	0.976581	1.33528	1.26714	1.11437	0.83591	1.04089	1.1176	1	NA	≥ 40.00	≤ 4.40
X020586	CKAP4	IPI00141318.2	151	6	2	2	1.144	1.19672	1.40313	1.07492	1.13372	0.915867	1.09778	1	NA	≥ 40.00	≤ 4.40
X020586	CLCC1	IPI00045511.1	89	6	3	3	0.833408	0.926427	0.981335	1.04304	0.971398	1.01504	1.09606	1	1	≥ 40.00	≤ 4.40
X020586	DDOST	IPI00297084.7	347	12	10	10	0.999705	1.13806	1.08436	1.05777	1.09781	1.08468	1.08866	1	1	≥ 40.00	≤ 4.40
X020586	DGAT1	IPI00015799.2	66	3	2	2	0.899813	0.969658	1.17628	1.23708	1.15685	1.01689	1.28983	1	1	≥ 40.00	≤ 4.40
X020586	DHCR24	IPI00016703.2	62	3	2	2	0.829624	1.06914	1.08767	0.912729	0.811705	0.833639	0.901107	1	1	≥ 40.00	≤ 4.40
X020586	DHCR7	IPI00294501.1	370	15	9	10	0.771694	0.898247	0.737809	0.879498	0.708298	0.793685	0.898482	1	1	≥ 40.00	≤ 4.40
X020586	DNAJC19	IPI00304306.5	87	4	2	2	0.965648	1.05222	1.01005	0.943033	0.69096	1.09397	0.989919	1	2.22	≥ 40.00	≤ 4.40
X020586	EI24	IPI00872497.3	113	4	3	3	0.889537	0.990558	0.925607	0.929771	0.799297	0.952638	0.934484	1	1	≥ 40.00	≤ 4.40
X020586	ELOVL1	IPI00010187.1	144	4	3	3	0.902561	1.17371	0.908261	1.03422	0.993536	0.782685	1.05762	1	NA	≥ 40.00	≤ 4.40
X020586	ELOVL5	IPI00910962.1	123	5	4	4	0.91328	0.999042	0.884821	1.0083	0.832989	0.89897	1.01256	1	1	≥ 40.00	≤ 4.40
X020586	ENPP1	IPI00184311.4	70	2	2	2	0.990178	0.931087	1.02551	0.821512	1.07364	0.949026	0.90766	1	2.1	≥ 40.00	≤ 4.40
X020586	ERGIC1	IPI00874235.1	78	3	3	3	1.00836	1.04635	1.11041	0.948035	1.13349	1.06695	1.04331	1	1.04	≥ 40.00	≤ 4.40
X020586	ERLIN2	IPI00026942.5	398	11	4	4	0.935194	1.00298	0.77656	0.902264	0.900169	0.925509	0.904482	1	1	≥ 40.00	≤ 4.40
X020586	FAM62A	IPI00746655.1	163	6	5	5	1.28827	0.97832	1.01986	1.02955	0.931886	0.895114	0.925883	1	1	≥ 40.00	≤ 4.40
X020586	GPR177	IPI00384961.3	63	3	3	3	0.87102	0.93511	0.841818	1.23956	0.982158	0.953432	1.15737	1	NA	≥ 40.00	≤ 4.40
X020586	GPR89A	IPI00472858.9	301	12	5	5	0.844925	0.97299	0.947715	0.989145	0.898288	1.09276	1.03537	1	1	≥ 40.00	≤ 4.40
X020586	GPSN2	IPI00644037.1	261	12	8	10	0.924486	0.872785	0.950185	1.04544	0.935793	0.801649	0.992693	1	NA	≥ 40.00	≤ 4.40
X020586	ILVBL	IPI00554541.2	99	4	2	2	1.0099	1.08139	1.12612	1.11129	1.38337	0.829425	1.06457	1	1	≥ 40.00	≤ 4.40
X020586	IMMT	IPI00009960.6	1567	50	32	35	0.843338	0.981522	0.805264	0.927351	0.879884	0.899528	0.894369	1	1	≥ 40.00	≤ 4.40
X020586	KDELR1	IPI00028116.1	250	6	2	2	0.82156	0.946811	0.730601	0.88786	0.666074	0.682986	1.10154	1	NA	≥ 40.00	≤ 4.40
X020586	KIAA0090	IPI00642584.2	50	3	2	2	1.01024	0.841341	1.09251	0.887968	1.06723	1.1703	1.08547	1	1	≥ 40.00	≤ 4.40
X020586	KIAA1524	IPI00154283.4	137	8	4	4	1.09015	0.872063	1.04093	1.04695	1.05531	0.936828	0.836607	1	NA	≥ 40.00	≤ 4.40
X020586	KIAA1715	IPI00028369.6	348	11	9	9	0.975551	0.923837	1.04872	0.902721	1.18217	0.823753	1.03765	1	1	≥ 40.00	≤ 4.40
X020586	LASS2	IPI00642378.2	77	5	2	2	0.952979	1.00106	1.22436	1.04283	1.33857	0.967609	1.18708	1	NA	≥ 40.00	≤ 4.40
X020586	LMBR1	IPI00413720.3	45	3	2	2	0.903652	0.954998	0.864546	0.970705	0.996592	0.91892	0.850184	1	1.81	≥ 40.00	≤ 4.40
X020586	LPCAT3	IPI00306419.5	528	16	10	10	0.838961	0.933366	0.806104	1.01859	0.855831	0.90242	0.95483	1	NA	≥ 40.00	≤ 4.40
X020586	LRRC59	IPI00396321.1	256	10	7	7	1.10484	0.985006	1.03665	1.1039	0.78531	0.732565	0.957368	1	NA	≥ 40.00	≤ 4.40
X020586	Mitsugumin 23	IPI00031697.1	99	3	3	3	0.991586	1.18513	1.32476	1.14635	1.37087	0.831203	1.03945	1	NA	≥ 40.00	≤ 4.40
X020586	NCKAP1	IPI00409684.2	192	7	4	4	1.02189	0.953923	1.0678	1.01425	1.19401	0.943691	0.906809	1	0.51	≥ 40.00	≤ 4.40
X020586	ND4	IPI00008495.4	67	3	2	2	0.704711	0.768329	0.907492	1.01744	0.892432	1.02266	0.926904	1	0.52	≥ 40.00	≤ 4.40
X020586	OPA1	IPI00107753.2	1508	46	32	33	0.911335	0.958238	0.911628	1.05489	0.954595	1.00043	0.975594	1	1	≥ 40.00	≤ 4.40
X020586	OSTC	IPI00872620.1	65	2	2	2	0.886914	0.940569	0.967027	1.01477	0.85566	0.795737	1.05684	1	1	≥ 40.00	≤ 4.40
X020586	PEX11B	IPI00021978.1	106	4	3	3	1.00502	1.2875	1.15363	1.25928	1.08469	1.53096	1.03674	1	2.24	≥ 40.00	≤ 4.40
X020586	PEX3	IPI00010232.1	35	3	2	2	1.06339	1.03366	0.890805	1.89023	1.05846	0.964743	1.02363	1	1	≥ 40.00	≤ 4.40
X020586	PIGA	IPI00020966.1	143	5	4	4	1.01537	1.0602	1.31053	1.11501	1.32405	1.0126	1.06582	1	1	≥ 40.00	≤ 4.40
X020586	PIGM	IPI00024023.1	77	3	2	2	0.879851	1.30469	0.97844	1.16108	1.0948	1.19236	1.55453	1	NA	≥ 40.00	≤ 4.40
X020586	PIGS	IPI00465308.3	58	3	2	2	0.91915	1.09203	0.935549	1.10216	0.908075	0.955395	1.10702	1	1	≥ 40.00	≤ 4.40
X020586	PLD3	IPI00328243.2	160	7	4	4	1.25859	0.869173	1.24548	0.820652	1.4942	0.779764	1.07033	1	1	≥ 40.00	≤ 4.40
X020586	PTDSS1	IPI00010746.1	298	10	7	8	0.757443	0.86349	0.813895	0.873951	0.821299	0.889376	0.873365	1	1	≥ 40.00	≤ 4.40
X020586	PTPLAD1	IPI00008998.3	476	16	11	11	0.906096	1.0089	1.00306	0.983661	1.03868	0.863104	0.96982	1	NA	≥ 40.00	≤ 4.40
X020586	REEP5	IPI00024670.5	74	4	2	2	1.28532	1.27088	1.79411	0.65244	2.21114	1.00463	0.871345	1	1.23	≥ 40.00	≤ 4.40
X020586	RFT1	IPI00059368.2	268	8	6	6	0.857048	0.949989	0.896983	0.995563	0.924908	0.871058	1.04074	1	1	≥ 40.00	≤ 4.40
X020586	RNF139	IPI00289584.4	147	6	4	4	0.952829	0.965483	0.906181	1.14231	0.950253	0.986794	1.07419	1	NA	≥ 40.00	≤ 4.40
X020586	RNF5	IPI00910392.1	51	2	2	2	1.02719	0.930375	1.11369	1.19393	1.53049	0.964823	1.21127	1	NA	≥ 40.00	≤ 4.40
X020586	RPN1	IPI00025874.2	792	21	15	15	0.8991	1.03455	0.950923	0.982364	0.946557	0.942054	0.927494	1	NA	≥ 40.00	≤ 4.40
X020586	RPN2	IPI00028635.4	368	9	5	6	0.774524	1.17876	1.05956	1.02622	0.932804	1.09484	1.01202	1	1	≥ 40.00	≤ 4.40
X020586	RRBP1	IPI00856098.1	127	9	3	3	1.00256	1.36594	1.31435	0.944399	1.59441	0.880409	0.782926	1	1	≥ 40.00	≤ 4.40
X020586	RTN4	IPI00021766.5	210	6	3	3	1.71663	1.51596	1.65961	1.14441	1.63672	1.4362	0.995924	1	NA	≥ 40.00	≤ 4.40
X020586	SCD	IPI00299468.3	49	3	2	2	1.23165	1.10656	1.13962	1.40131	1.18254	1.00965	1.07832	1	NA	≥ 40.00	≤ 4.40
X020586	SEC22B	IPI00006865.3	140	8	2	2	0.970794	0.897513	1.20213	0.879841	1.30726	0.927195	0.860895	1	1	≥ 40.00	≤ 4.40
X020586	SEC61A1	IPI00218466.7	346	15	8	8	0.824162	0.906909	0.802878	1.00329	0.754433	0.880126	0.940833	1	1	≥ 40.00	≤ 4.40
X020586	SEC63	IPI00218922.5	150	7	2	2	1.04017	0.848735	1.24564	0.881697	1.3017	0.859634	0.842736	1	1.38	≥ 40.00	≤ 4.40
X020586	SIGMAR1	IPI00218268.4	148	4	3	3	0.852666	0.928736	0.803518	1.04271	0.716538	0.855008	0.976201	1	1	≥ 40.00	≤ 4.40
X020586	SLC16A1	IPI00024650.1	303	12	8	8	0.985492	0.999562	0.871093	0.987629	0.857341	1.007	0.966366	1	2.36	≥ 40.00	≤ 4.40
X020586	SLC1A5	IPI00019472.4	205	7	5	5	0.945945	1.01896	1.13838	0.899866	1.06379	0.952461	0.903498	1	1	≥ 40.00	≤ 4.40
X020586	SLC25A11	IPI00219729.3	60	3	2	2	0.732688	1.05198	0.763245	0.867055	0.781298	0.945589	0.761291	1	NA	≥ 40.00	≤ 4.40
X020586	SLC25A17	IPI00014440.3	86	5	2	2	0.693414	0.807664	0.833777	0.77716	0.984642	0.761238	1.03232	1	1	≥ 40.00	≤ 4.40
X020586	SLC25A3	IPI00022202.3	365	15	9	10	0.763431	0.916371	0.770272	0.870316	0.700964	0.860197	0.912598	1	1	≥ 40.00	≤ 4.40
X020586	SLC25A5	IPI00007188.5	341	11	4	5	0.748507	0.894542	0.792894	0.86968	0.720091	0.901326	0.823006	1	1	≥ 40.00	≤ 4.40
X020586	SLC2A1	IPI00220194.6	217	12	4	6	0.901394	1.08878	0.848108	1.04061	0.897771	0.972098	1.08625	1	1	≥ 40.00	≤ 4.40
X020586	SLC30A7	IPI00302605.3	173	7	4	4	0.924348	0.988987	0.877761	0.998244	1.02193	0.879264	0.960146	1	1	≥ 40.00	≤ 4.40
X020586	SLC33A1	IPI00006205.1	197	7	5	5	0.93016	1.012	0.961251	0.858228	0.955858	0.867004	0.904347	1	NA	≥ 40.00	≤ 4.40
X020586	SLC35E3	IPI00032873.8	51	2	2	2	1.08682	1.03846	1.05454	1.10039	1.343	1.15863	1.04086	1	1	≥ 40.00	≤ 4.40
X020586	SLC43A2	IPI00743343.2	198	5	5	5	0.915337	0.964162	0.988339	0.92168	0.98483	0.949673	0.91037	1	1	≥ 40.00	≤ 4.40
X020586	SLC5A6	IPI00031822.1	160	5	3	3	0.93262	0.920652	0.843416	0.957398	0.809864	1.03522	0.951919	1	1	≥ 40.00	≤ 4.40
X020586	SLC7A5	IPI00008986.1	409	10	6	6	0.838924	0.97148	0.792418	0.944426	0.798282	0.867005	0.937257	1	1	≥ 40.00	≤ 4.40
X020586	SLC7A6	IPI00644701.1	51	2	2	2	1.07212	0.845608	0.746657	0.98811	0.997258	0.770772	0.870388	1	NA	≥ 40.00	≤ 4.40
X020586	SOAT1	IPI00745125.2	307	12	9	9	0.898378	0.958018	0.884346	0.975012	0.990313	0.970165	0.995137	1	1	≥ 40.00	≤ 4.40
X020586	SPTLC1	IPI00005745.1	187	6	6	6	1.02276	1.05727	1.06972	1.05264	1.17917	1.01069	0.917446	1	NA	≥ 40.00	≤ 4.40
X020586	SRD5A3	IPI00002344.1	73	3	3	3	0.939189	0.873614	1.28656	0.916867	1.19814	0.962707	1.04188	1	1	≥ 40.00	≤ 4.40
X020586	SSR3	IPI00009235.2	108	3	3	3	0.988994	1.03291	1.0455	1.14175	1.06768	0.978903	1.01923	1	2.15	≥ 40.00	≤ 4.40
X020586	SSR4	IPI00019385.3	130	3	2	2	0.776539	0.847187	1.02552	1.01108	0.889859	0.928568	0.946599	1	0.71	≥ 40.00	≤ 4.40
X020586	STT3A	IPI00297492.2	646	23	16	19	0.869409	0.933188	0.811056	0.893168	0.871751	0.864277	0.87841	1	1	≥ 40.00	≤ 4.40
X020586	SURF4	IPI00005737.1	449	22	7	16	0.849777	1.00048	0.799534	0.923301	0.881034	0.896338	0.938842	1	1	≥ 40.00	≤ 4.40
X020586	SYVN1	IPI00902504.1	102	4	3	3	0.944952	0.975898	0.977454	1.21764	1.07493	0.964566	1.07225	1	1	≥ 40.00	≤ 4.40
X020586	TIMM50	IPI00418497.1	213	6	5	5	0.904158	1.05761	0.971962	1.02907	0.980494	1.01665	0.925911	1	1	≥ 40.00	≤ 4.40
X020586	TM9SF2	IPI00018415.1	178	10	3	3	0.844705	0.816061	0.981382	0.947995	0.895181	0.829614	0.890469	1	0.82	≥ 40.00	≤ 4.40
X020586	TM9SF3	IPI00030847.3	139	8	5	6	0.856917	1.06058	0.908269	0.921456	0.957628	0.964571	0.954286	1	2.36	≥ 40.00	≤ 4.40
X020586	TMEM120A	IPI00470533.2	73	5	2	2	1.05909	1.35536	1.0936	1.4384	1.17833	1.07134	1.42552	1	NA	≥ 40.00	≤ 4.40
X020586	TMEM147	IPI00013293.4	90	4	2	3	0.77216	0.975292	0.811156	0.922609	0.761496	0.877559	1.09002	1	1	≥ 40.00	≤ 4.40
X020586	TMEM161A	IPI00301841.6	139	5	4	4	0.982111	0.930737	1.14884	1.02947	1.17089	0.88565	1.00205	1	1	≥ 40.00	≤ 4.40
X020586	TMEM161B	IPI00181160.7	128	5	2	2	1.00759	1.24373	1.21238	1.08461	1.107	1.0141	1.12182	1	NA	≥ 40.00	≤ 4.40
X020586	TMEM33	IPI00299084.1	281	10	7	8	1.04317	1.02477	0.913742	1.09753	0.975275	1.02794	1.26946	1	NA	≥ 40.00	≤ 4.40
X020586	TMEM43	IPI00301280.2	204	8	5	5	0.879677	0.92138	0.826792	1.001	0.904992	0.794087	0.997258	1	1	≥ 40.00	≤ 4.40
X020586	TXNDC1	IPI00395887.4	52	2	2	2	1.02737	0.936539	0.805062	0.678615	0.700455	0.738427	0.7299	1	1	≥ 40.00	≤ 4.40
X020586	VDAC1	IPI00216308.5	713	15	8	9	0.840787	1.09023	0.92122	0.958631	0.891526	1.00303	0.904262	1	NA	≥ 40.00	≤ 4.40
X020586	VDAC2	IPI00915855.1	331	7	6	6	0.823987	1.02377	0.853197	0.937916	0.821343	1.008	0.953344	1	1	≥ 40.00	≤ 4.40
X020586	VDAC3	IPI00294779.1	185	7	3	3	0.967131	1.05886	0.983343	0.95768	1.10826	1.17414	0.854921	1	NA	≥ 40.00	≤ 4.40
X020586	VKORC1	IPI00031000.3	104	3	2	2	0.866823	0.960019	0.847773	0.974316	0.902745	0.871608	0.90133	1	1	≥ 40.00	≤ 4.40
X020586	VKORC1L1	IPI00166079.4	302	8	4	4	1.49173	1.09687	1.40602	1.08871	1.7173	1.08143	1.2803	1	1	≥ 40.00	≤ 4.40
X020586	YIPF3	IPI00329688.2	85	4	2	2	0.801607	0.900982	0.757201	0.893541	0.912786	0.766907	0.781015	1	NA	≥ 40.00	≤ 4.40
X020586	COMT	IPI00011284.1	227	7	4	4	1.29211	1.07983	1.11313	0.804201	1.06427	0.909284	0.879949	1	NA	≥ 40.00	≤ 4.40
X020586	HM13	IPI00220687.1	163	5	3	3	0.857037	0.977951	0.887116	0.91132	0.863698	0.971571	0.901597	1	1	≥ 40.00	≤ 4.40
X020586	FAR1	IPI00478838.3	125	3	2	2	0.849451	1.07372	0.903692	0.841286	0.969978	0.870623	0.890826	1	0.61	≥ 40.00	≤ 4.40
X020586	HSD3B1	IPI00246994.6	161	5	5	5	0.855709	1.09674	0.935859	0.954187	0.777423	0.830543	0.948632	1	1	≥ 40.00	≤ 4.40
X020586	HSD17B12	IPI00007676.3	146	5	4	5	0.853423	0.975987	0.928354	0.997724	0.807901	1.08401	1.11558	1	1	≥ 40.00	≤ 4.40
X020586	ASPRV1	IPI00102281.3	71	3	2	3	1.58006	1.33928	3.97248	0.939075	5.97354	1.14907	1.8678	1	0.94	≥ 40.00	≤ 4.40
X020586	TPP2	IPI00640197.1	123	5	3	3	1.03624	0.744649	1.06651	0.900288	0.936929	0.917823	0.918158	1	2.48	≥ 40.00	≤ 4.40
X020586	USP24	IPI00902614.2	521	28	9	9	1.03048	0.866247	0.828673	0.753836	0.951404	0.810766	0.957179	1	NA	≥ 40.00	≤ 4.40
X020586	USP5	IPI00024664.1	380	13	8	8	0.888747	0.988238	0.939678	0.984105	1.01397	0.849682	0.986816	1	1	≥ 40.00	≤ 4.40
X020586	USP9X	IPI00221012.7	350	14	11	11	1.03257	0.901302	1.02425	0.851093	1.114	0.928274	1.04714	1	1	≥ 40.00	≤ 4.40
X020586	A2M	IPI00478003.1	2051	54	26	29	0.855987	0.922048	0.843054	0.857468	0.922341	0.995846	0.997391	1	1	≥ 40.00	≤ 4.40
X020586	A2ML1	IPI00419215.5	57	5	2	2	1.63817	1.36122	1.93379	1.01397	3.53982	1.14857	1.63331	1	1	≥ 40.00	≤ 4.40
X020586	ACAA1	IPI00012828.3	62	2	2	2	1.12487	1.03953	1.02105	1.04819	0.926766	0.861965	0.991572	1	NA	≥ 40.00	≤ 4.40
X020586	ACACA	IPI00396015.5	281	17	5	5	0.84069	0.737773	0.917164	0.859896	0.737243	0.79915	0.905069	1	1	≥ 40.00	≤ 4.40
X020586	ACADVL	IPI00028031.2	152	9	2	2	1.14245	1.08962	1.13437	1.17077	1.16451	1.05405	0.931806	1	NA	≥ 40.00	≤ 4.40
X020586	ACLY	IPI00394838.3	442	15	7	7	0.928293	1.01093	1.05135	0.865228	0.84046	0.893857	0.913937	1	1	≥ 40.00	≤ 4.40
X020586	ACOX1	IPI00296907.4	74	3	2	2	0.930383	1.20657	0.991154	1.13705	0.984459	1.08987	1.21779	1	1	≥ 40.00	≤ 4.40
X020586	ACP1	IPI00219861.3	64	2	2	2	1.22811	1.02582	1.30568	1.03806	1.25597	1.09852	1.05982	1	NA	≥ 40.00	≤ 4.40
X020586	ACTB	IPI00894498.1	715	32	5	8	1.00097	1.2644	1.22839	1.10986	1.1989	1.01676	1.03549	1	NA	≥ 40.00	≤ 4.40
X020586	ACTC1	IPI00023006.1	60	3	2	2	1.00109	1.04084	1.18638	1.01518	1.03808	1.12416	0.744729	1	NA	≥ 40.00	≤ 4.40
X020586	ACTR2	IPI00470573.1	46	4	2	2	1.03344	1.0073	1.13745	0.947358	1.22919	0.87401	0.865302	1	1	≥ 40.00	≤ 4.40
X020586	ADSS	IPI00026833.4	192	8	4	4	0.811822	0.923429	0.826089	1.01198	0.865939	0.932309	0.937611	1	0.76	≥ 40.00	≤ 4.40
X020586	AGT	IPI00032220.3	129	3	2	2	1.00545	1.06652	0.872394	0.794978	0.972895	0.877035	0.764101	1	NA	≥ 40.00	≤ 4.40
X020586	AHCY	IPI00012007.6	343	10	7	7	1.00128	1.06371	1.05599	0.918705	1.16323	1.05777	0.911703	1	1	≥ 40.00	≤ 4.40
X020586	AHSG	IPI00022431.1	81	3	2	2	1.02997	0.983648	0.985143	0.787729	1.20429	0.725674	0.741672	1	1	≥ 40.00	≤ 4.40
X020586	AIFM1	IPI00000690.1	246	7	5	5	0.872046	1.03027	1.18603	0.94426	0.98568	1.01953	0.828767	1	1	≥ 40.00	≤ 4.40
X020586	AIP	IPI00010460.1	393	13	7	7	0.970208	0.941506	0.923779	0.972271	0.942121	1.00802	0.950492	1	1	≥ 40.00	≤ 4.40
X020586	AK2	IPI00215901.1	128	6	2	2	1.3597	1.39836	1.36895	1.10352	1.26385	0.962848	0.972489	1	NA	≥ 40.00	≤ 4.40
X020586	ALDH18A1	IPI00008982.1	216	9	5	5	1.04036	0.938887	1.12455	1.02652	1.20932	0.936355	0.940793	1	0.84	≥ 40.00	≤ 4.40
X020586	ANP32B	IPI00007423.1	105	5	2	2	1.00441	1.47897	1.51089	0.855064	0.915743	1.06888	0.903441	1	1	≥ 40.00	≤ 4.40
X020586	ANXA1	IPI00218918.5	394	13	9	9	1.20717	1.29207	1.74559	0.922663	1.92302	1.05578	1.05173	1	2.21	≥ 40.00	≤ 4.40
X020586	ANXA11	IPI00414320.1	94	3	2	2	1.01068	1.13616	1.21651	0.946784	1.42049	0.895843	1.18972	1	2.11	≥ 40.00	≤ 4.40
X020586	ANXA2	IPI00418169.3	536	17	11	12	1.8292	1.03776	2.10661	0.914013	3.00112	0.9984	1.24031	1	1.21	≥ 40.00	≤ 4.40
X020586	ANXA7	IPI00002460.3	60	4	2	2	1.39826	1.34782	1.25726	1.18659	1.77564	1.19801	1.66474	1	NA	≥ 40.00	≤ 4.40
X020586	APIP	IPI00911064.1	110	3	3	3	1.31073	1.03614	1.03865	1.13214	1.17559	1.22036	1.09888	1	NA	≥ 40.00	≤ 4.40
X020586	ARCN1	IPI00298520.3	65	2	2	2	1.14231	1.30156	1.31876	1.07495	1.10363	1.09196	1.09891	1	NA	≥ 40.00	≤ 4.40
X020586	ARF3	IPI00215917.3	202	7	2	2	1.15613	1.31643	1.46699	0.963795	1.54641	0.876735	1.01522	1	NA	≥ 40.00	≤ 4.40
X020586	ARL1	IPI00219518.7	134	5	3	3	0.931098	0.911828	0.812732	0.985683	0.842012	0.924005	1.01142	1	1	≥ 40.00	≤ 4.40
X020586	ARL15	IPI00005163.3	67	3	2	2	0.886211	0.911709	0.650079	0.765124	0.670005	0.886952	0.793254	1	1	≥ 40.00	≤ 4.40
X020586	ARPC2	IPI00005161.3	116	7	2	2	0.943866	1.15178	1.29794	1.02157	1.24619	0.882335	1.03543	1	NA	≥ 40.00	≤ 4.40
X020586	ARPC3	IPI00005162.3	108	5	3	3	0.967968	1.05216	1.06387	1.02831	0.921445	0.877539	1.00249	1	NA	≥ 40.00	≤ 4.40
X020586	ATP5A1	IPI00440493.2	1105	31	25	27	1.05032	1.22015	1.1856	0.965119	1.00669	0.922448	0.892147	1	NA	≥ 40.00	≤ 4.40
X020586	ATP5B	IPI00303476.1	591	18	10	13	0.917083	1.03997	0.944907	0.764565	0.883881	0.878476	0.861664	1	NA	≥ 40.00	≤ 4.40
X020586	ATP5C1	IPI00478410.2	258	11	4	5	0.940233	1.25475	1.20511	0.996329	0.948922	1.04331	1.02607	1	1.03	≥ 40.00	≤ 4.40
X020586	ATP5D	IPI00024920.1	105	3	3	3	1.31724	1.31522	1.35522	1.12662	1.61213	0.81423	1.0144	1	NA	≥ 40.00	≤ 4.40
X020586	ATP5F1	IPI00029133.4	91	3	3	3	0.966625	1.20491	1.03815	1.01646	1.0035	0.909543	0.905633	1	1	≥ 40.00	≤ 4.40
X020586	ATP5H	IPI00220487.4	198	6	5	5	0.903439	1.21233	1.09638	1.02578	1.05645	1.12579	1.0363	1	1	≥ 40.00	≤ 4.40
X020586	ATP5I	IPI00218848.5	55	2	2	2	0.95639	1.16725	1.06173	0.934801	1.05119	0.918107	1.02772	1	1	≥ 40.00	≤ 4.40
X020586	ATP5O	IPI00007611.1	115	4	4	4	1.01565	1.10925	1.15775	0.945429	1.10047	0.91904	0.973637	1	NA	≥ 40.00	≤ 4.40
X020586	ATP6V1H	IPI00296191.1	119	6	2	2	1.06297	0.877924	0.932467	1.22163	1.31076	0.980434	1.25966	1	2.06	≥ 40.00	≤ 4.40
X020586	ATPIF1	IPI00553153.1	76	3	2	2	1.13104	1.44782	1.2653	1.08475	1.14825	1.12409	0.850667	1	NA	≥ 40.00	≤ 4.40
X020586	BAG2	IPI00000643.1	152	6	3	3	0.877694	0.946625	0.899128	0.872736	0.847223	0.738423	0.893386	1	1	≥ 40.00	≤ 4.40
X020586	BAT1	IPI00641829.5	110	5	2	2	1.17969	1.69019	1.76399	1.26044	1.96341	1.10867	1.45921	1	NA	≥ 40.00	≤ 4.40
X020586	BCAT1	IPI00382412.4	192	7	6	6	0.95635	1.05635	0.897816	1.15545	0.903616	1.01961	0.944299	1	NA	≥ 40.00	≤ 4.40
X020586	BLVRB	IPI00219910.2	77	2	2	2	1.58628	1.4501	1.35935	1.28443	1.88931	0.753949	1.11753	1	NA	≥ 40.00	≤ 4.40
X020586	BOLA2	IPI00301434.4	206	5	5	5	1.01091	1.22225	0.846542	1.10046	0.885558	0.928246	1.04943	1	1	≥ 40.00	≤ 4.40
X020586	BUB3	IPI00013468.1	213	8	4	4	0.905946	0.94195	0.823917	1.05867	1.03413	0.921006	0.876749	1	1	≥ 40.00	≤ 4.40
X020586	BZW1	IPI00916503.1	290	14	5	5	1.06714	1.09653	1.06859	1.02326	1.13283	1.03218	1.08608	1	NA	≥ 40.00	≤ 4.40
X020586	BZW2	IPI00022305.4	140	7	4	4	0.760702	0.911293	1.05992	0.945823	0.96418	0.887603	1.02072	1	1	≥ 40.00	≤ 4.40
X020586	C10ORF119	IPI00478758.2	201	8	4	4	0.712825	0.864995	0.747549	1.19196	0.849829	0.883	0.886079	1	NA	≥ 40.00	≤ 4.40
X020586	C10ORF97	IPI00549993.3	47	2	2	2	1.12177	1.11771	1.03092	1.30835	1.10887	0.978232	1.15902	1	1	≥ 40.00	≤ 4.40
X020586	C12ORF10	IPI00029444.1	537	20	13	14	1.0388	1.17759	1.06507	1.00541	0.88702	0.985602	0.984051	1	NA	≥ 40.00	≤ 4.40
X020586	C14ORF166	IPI00792100.1	155	4	3	3	1.02837	1.0837	1.13066	1.06343	0.998097	1.07577	1.12066	1	NA	≥ 40.00	≤ 4.40
X020586	C1QBP	IPI00014230.1	99	3	2	2	1.17708	1.51788	1.63047	1.14769	1.09518	0.967067	1.08369	1	NA	≥ 40.00	≤ 4.40
X020586	C20ORF70	IPI00304557.2	58	3	2	2	1.64739	1.1836	2.79325	1.08898	7.75323	1.65827	1.88702	1	1.75	≥ 40.00	≤ 4.40
X020586	C22ORF28	IPI00550689.3	83	4	2	2	0.975149	0.909349	1.2809	0.812845	1.38326	1.03571	1.00417	1	NA	≥ 40.00	≤ 4.40
X020586	C3	IPI00783987.2	251	11	5	5	1.24334	1.10266	1.33309	1.0297	1.41135	0.988589	1.22622	1	1	≥ 40.00	≤ 4.40
X020586	C4B	IPI00418163.3	417	16	13	13	1.02628	1.01841	0.993943	0.999389	1.06521	1.0086	1.04332	1	NA	≥ 40.00	≤ 4.40
X020586	C8B	IPI00294395.1	138	6	4	4	0.963146	1.04052	0.940024	0.935035	0.936808	1.00281	1.01438	1	1	≥ 40.00	≤ 4.40
X020586	C8ORF30A	IPI00009335.2	78	5	2	2	1.18861	1.02111	1.40463	1.27284	1.55401	1.04766	0.873159	1	NA	≥ 40.00	≤ 4.40
X020586	CACYBP	IPI00395627.3	90	7	3	3	0.994449	1.07896	1.03992	0.924423	1.31648	1.14031	1.04572	1	NA	≥ 40.00	≤ 4.40
X020586	CAD	IPI00301263.2	2369	71	51	52	0.854375	0.946251	1.04695	0.886775	0.928762	1.00161	0.934614	1	1	≥ 40.00	≤ 4.40
X020586	CALM1	IPI00916600.1	196	7	5	5	1.28246	1.35945	1.7307	1.00074	2.03289	1.0746	1.19426	1	1	≥ 40.00	≤ 4.40
X020586	CANX	IPI00020984.2	314	15	5	5	1.18739	1.32797	1.92008	0.981115	1.26895	1.03512	0.7915	1	NA	≥ 40.00	≤ 4.40
X020586	CAPNS1	IPI00025084.3	104	4	2	2	1.54746	1.03083	1.54711	1.01492	2.09268	0.981672	1.15394	1	1	≥ 40.00	≤ 4.40
X020586	CAPZA1	IPI00005969.3	336	8	4	4	0.795	0.821781	0.884412	0.945001	0.894608	0.926071	0.942373	1	0.57	≥ 40.00	≤ 4.40
X020586	CAPZA2	IPI00026182.5	186	3	2	2	0.878405	1.00059	0.802351	0.88139	0.903518	1.02991	0.894584	1	1	≥ 40.00	≤ 4.40
X020586	CAPZB	IPI00218782.3	437	18	12	13	0.982552	1.07934	1.14687	1.07061	1.17701	1.11229	0.989676	1	NA	≥ 40.00	≤ 4.40
X020586	CARS	IPI00027443.5	469	21	9	9	0.913584	0.976119	1.04986	0.970335	1.01575	0.9404	0.964592	1	1	≥ 40.00	≤ 4.40
X020586	CAST	IPI00761160.1	121	7	4	5	1.04937	1.02479	1.16332	0.967055	1.38943	0.926633	1.06634	1	1.36	≥ 40.00	≤ 4.40
X020586	CAT	IPI00465436.4	282	8	7	7	1.75084	1.16229	2.28511	1.0419	3.47968	0.971282	1.27274	1	1	≥ 40.00	≤ 4.40
X020586	CBS	IPI00219649.4	503	19	11	11	0.979475	1.16061	1.02826	1.06843	1.00402	0.991082	0.953413	1	1	≥ 40.00	≤ 4.40
X020586	CCT2	IPI00297779.7	400	14	8	8	1.24992	1.43315	1.73204	1.0657	1.2506	1.05492	1.11767	1	NA	≥ 40.00	≤ 4.40
X020586	CCT3	IPI00553185.2	313	12	9	9	1.19645	1.28697	1.93602	1.13722	1.34732	1.12574	1.07879	1	NA	≥ 40.00	≤ 4.40
X020586	CCT4	IPI00302927.6	444	15	10	10	1.01201	1.05382	1.31962	0.942585	1.04274	0.856203	1.03241	1	1	≥ 40.00	≤ 4.40
X020586	CCT5	IPI00010720.1	551	19	14	14	1.10626	1.34076	1.56299	1.06689	1.19051	1.05364	1.03357	1	NA	≥ 40.00	≤ 4.40
X020586	CCT6A	IPI00027626.3	312	8	6	6	1.07013	1.27317	1.50852	1.02923	1.05141	1.08527	0.946273	1	NA	≥ 40.00	≤ 4.40
X020586	CCT7	IPI00018465.1	382	12	7	7	1.04326	1.3042	1.58801	1.04906	1.02149	1.00763	0.991202	1	1	≥ 40.00	≤ 4.40
X020586	CCT8	IPI00784090.2	661	19	13	13	1.1915	1.39522	1.70495	1.0494	1.3003	1.00227	1.06159	1	NA	≥ 40.00	≤ 4.40
X020586	CDC37	IPI00013122.1	84	4	2	2	1.16204	1.04624	1.37783	0.896164	1.46773	1.00572	0.951469	1	1.71	≥ 40.00	≤ 4.40
X020586	CDC42	IPI00909484.1	36	2	2	2	1.13778	1.06976	1.48177	1.15039	1.2889	0.980389	1.03468	1	1	≥ 40.00	≤ 4.40
X020586	CDKN2A	IPI00001560.2	74	2	2	2	0.747142	0.816869	0.872864	0.980394	0.771523	0.685925	1.91249	1	1	≥ 40.00	≤ 4.40
X020586	CFL1	IPI00012011.6	557	14	11	11	0.988034	1.14766	1.01826	1.03371	1.0285	0.992943	0.981662	1	1	≥ 40.00	≤ 4.40
X020586	CHCHD3	IPI00015833.1	582	15	11	11	0.891987	1.01657	0.841374	0.984299	0.930255	0.943251	0.959259	1	1	≥ 40.00	≤ 4.40
X020586	CHP	IPI00218924.5	135	7	4	4	1.24952	1.14864	1.27308	1.07566	1.33176	1.08974	1.19256	1	NA	≥ 40.00	≤ 4.40
X020586	CLTC	IPI00024067.4	991	37	15	15	1.24991	1.36425	1.7665	0.841386	1.17998	0.895348	0.889345	1	1	≥ 40.00	≤ 4.40
X020586	CMBL	IPI00383046.3	563	21	13	15	0.937775	1.0742	0.929464	1.01479	0.870407	0.955281	0.945526	1	1	≥ 40.00	≤ 4.40
X020586	CNN2	IPI00910593.1	307	13	6	8	1.16732	1.06485	1.03149	1.11109	1.10741	0.986899	0.974274	1	NA	≥ 40.00	≤ 4.40
X020586	CNOT1	IPI00166010.6	96	5	2	2	0.810565	0.829771	1.04331	0.946107	0.900377	0.899483	1.31319	1	0.99	≥ 40.00	≤ 4.40
X020586	COASY	IPI00909064.1	108	5	3	3	0.892927	0.967513	1.01077	1.16394	0.994083	1.04721	1.06949	1	1	≥ 40.00	≤ 4.40
X020586	COL14A1	IPI00176193.6	169	6	4	4	1.26769	1.32738	1.45682	1.08926	1.31605	1.0203	1.09696	1	NA	≥ 40.00	≤ 4.40
X020586	COPB1	IPI00295851.4	514	20	12	12	0.968715	0.88642	0.891919	0.875781	0.864774	0.81646	0.98323	1	1	≥ 40.00	≤ 4.40
X020586	CORO1C	IPI00867509.1	251	9	5	5	0.971035	1.13006	0.978632	1.01948	1.09566	1.06048	0.931458	1	NA	≥ 40.00	≤ 4.40
X020586	COX4I1	IPI00006579.1	111	5	2	2	1.2205	1.18343	1.30392	1.30128	1.48526	1.19416	1.50719	1	NA	≥ 40.00	≤ 4.40
X020586	CPSF3	IPI00007818.3	67	3	2	2	1.26066	0.927469	1.01509	0.785688	0.746884	0.989577	0.953316	1	1	≥ 40.00	≤ 4.40
X020586	CRKL	IPI00004839.1	787	24	15	20	0.85642	0.933677	0.808239	0.930987	0.831571	0.910049	0.967067	1	1	≥ 40.00	≤ 4.40
X020586	CS	IPI00025366.4	121	4	2	2	0.975938	1.34753	1.36768	1.22008	1.04667	1.27035	0.948212	1	NA	≥ 40.00	≤ 4.40
X020586	CSE1L	IPI00022744.5	849	32	19	19	0.919772	0.998833	0.995041	0.948216	0.885821	0.926357	0.926184	1	1	≥ 40.00	≤ 4.40
X020586	CSH1	IPI00025785.2	240	12	4	7	0.87959	1.05499	0.884504	1.10335	0.946539	0.996222	1.02984	1	NA	≥ 40.00	≤ 4.40
X020586	CSRP2	IPI00002824.7	445	14	8	8	1.08125	1.00463	0.916538	1.01254	0.991753	1.06497	0.972362	1	NA	≥ 40.00	≤ 4.40
X020586	CSTB	IPI00021828.1	243	9	4	5	0.762185	0.934309	0.840512	1.00024	0.885178	1.03628	0.972555	1	0.55	≥ 40.00	≤ 4.40
X020586	CTH	IPI00031557.2	96	3	2	2	0.988106	1.00839	1.12949	1.12204	1.25141	1.00082	1.04306	1	1	≥ 40.00	≤ 4.40
X020586	CTPS	IPI00290142.5	589	16	10	10	0.829143	0.935041	0.994596	0.911146	0.830281	0.900137	0.987415	1	1	≥ 40.00	≤ 4.40
X020586	CTPS2	IPI00645702.1	311	9	7	7	0.975849	0.973073	1.1278	0.940341	1.06852	1.01398	1.0335	1	1	≥ 40.00	≤ 4.40
X020586	CTTN	IPI00746806.1	178	9	3	3	0.898475	0.944819	0.872122	0.891866	1.01152	0.963103	0.833556	1	1	≥ 40.00	≤ 4.40
X020586	CUL5	IPI00216003.4	226	9	4	4	1.02676	0.918526	1.07256	1.05081	1.14048	0.956406	1.02685	1	NA	≥ 40.00	≤ 4.40
X020586	CXORF15	IPI00019994.4	96	6	2	2	1.09376	0.978937	1.30094	0.948648	1.35255	1.04661	1.08651	1	1	≥ 40.00	≤ 4.40
X020586	CXORF26	IPI00107104.1	104	4	3	3	1.09088	0.984923	1.14406	1.26805	1.37108	0.982763	1.07696	1	1.02	≥ 40.00	≤ 4.40
X020586	CYFIP1	IPI00903062.1	234	12	6	6	0.992101	1.01113	0.970619	0.856046	0.992331	0.884124	0.910555	1	NA	≥ 40.00	≤ 4.40
X020586	CYP11A1	IPI00295771.6	670	24	16	17	0.828373	0.968329	0.973701	0.933508	0.883175	0.849275	0.995569	1	2.04	≥ 40.00	≤ 4.40
X020586	CYP19A1	IPI00879236.1	491	16	11	11	0.992711	1.04034	1.17956	1.06957	1.26883	1.06039	1.10292	1	1	≥ 40.00	≤ 4.40
X020586	DARS	IPI00216951.2	442	16	15	15	0.984168	1.02704	1.21464	0.994798	1.14152	0.919098	0.944566	1	1	≥ 40.00	≤ 4.40
X020586	DCD	IPI00847793.1	374	13	8	11	1.13404	1.23826	2.66861	0.944781	5.31686	1.09139	1.93264	1	1	≥ 40.00	≤ 4.40
X020586	DCI	IPI00300567.1	88	3	2	2	1.13954	1.12658	1.04009	1.12942	0.901633	1.08443	0.964774	1	NA	≥ 40.00	≤ 4.40
X020586	DCK	IPI00020454.1	1071	65	19	44	0.867546	0.978714	0.813161	1.00486	0.751991	1.02509	0.952763	1	1	≥ 40.00	≤ 4.40
X020586	DCTD	IPI00554705.1	122	4	4	4	0.921689	0.994626	1.12622	1.00756	1.24253	0.859466	1.00521	1	0.75	≥ 40.00	≤ 4.40
X020586	DCTN2	IPI00220503.9	91	3	2	2	0.796785	0.896954	1.37166	0.869256	0.787285	0.688739	0.898513	1	1	≥ 40.00	≤ 4.40
X020586	DDB1	IPI00293464.5	350	15	8	8	1.1719	1.06964	1.07422	0.987365	0.959155	1.00347	0.982283	1	1	≥ 40.00	≤ 4.40
X020586	DDX1	IPI00293655.3	264	9	4	4	1.01133	1.08873	1.28865	0.938322	1.18621	1.22569	1.10928	1	NA	≥ 40.00	≤ 4.40
X020586	DDX17	IPI00023785.6	280	10	3	3	1.01865	0.900479	1.08284	1.01416	1.10014	1.02959	1.10213	1	1	≥ 40.00	≤ 4.40
X020586	DDX3X	IPI00215637.5	814	21	16	16	0.985363	1.0393	1.0361	1.04343	1.12044	0.984098	1.02205	1	1	≥ 40.00	≤ 4.40
X020586	DHFR	IPI00887771.1	903	53	16	38	0.839748	0.970551	0.974979	0.973118	0.794797	0.956772	0.908435	1	1.28	≥ 40.00	≤ 4.40
X020586	DHX15	IPI00396435.3	304	11	7	7	0.977199	1.02228	1.10178	1.0483	1.22219	0.918465	1.01124	1	1.55	≥ 40.00	≤ 4.40
X020586	DHX36	IPI00027415.2	142	6	4	4	1.08863	1.0106	0.936173	0.959622	1.14875	0.985884	0.901669	1	1	≥ 40.00	≤ 4.40
X020586	DIAPH1	IPI00852685.1	161	11	4	4	1.00571	1.09881	1.42051	0.924839	1.35937	0.973899	1.07791	1	1	≥ 40.00	≤ 4.40
X020586	DLD	IPI00015911.1	266	10	7	7	1.16505	1.13195	1.13725	1.10751	1.32461	1.15987	0.970939	1	NA	≥ 40.00	≤ 4.40
X020586	DNAJA2	IPI00032406.1	62	4	3	3	1.03545	1.07119	1.05188	1.04461	1.07326	1.02489	0.996754	1	NA	≥ 40.00	≤ 4.40
X020586	DNAJC10	IPI00293260.5	808	31	15	18	0.821114	0.944808	0.8034	0.988752	0.786634	0.992651	0.878849	1	1	≥ 40.00	≤ 4.40
X020586	DNAJC9	IPI00154975.3	79	2	2	2	1.027	1.11844	1.16616	1.14701	1.30667	1.35191	0.957944	1	1	≥ 40.00	≤ 4.40
X020586	DRG1	IPI00031836.3	194	6	4	4	1.03081	1.14159	1.21857	1.33034	1.08228	1.13668	1.23722	1	NA	≥ 40.00	≤ 4.40
X020586	DSTN	IPI00473014.5	254	7	5	5	0.966141	1.09779	0.902737	0.986592	1.02839	1.11154	0.963985	1	1	≥ 40.00	≤ 4.40
X020586	DUT	IPI00749113.2	326	8	6	6	1.04804	1.20746	1.12571	1.12527	0.989714	1.0399	1.00935	1	NA	≥ 40.00	≤ 4.40
X020586	DYNC1H1	IPI00456969.1	594	35	9	9	1.16824	1.30433	1.70951	0.919058	1.50418	0.878672	0.951514	1	NA	≥ 40.00	≤ 4.40
X020586	ECHS1	IPI00024993.4	46	2	2	2	1.26989	1.30138	1.643	1.14418	1.43544	1.17222	1.17913	1	NA	≥ 40.00	≤ 4.40
X020586	ECM1	IPI00645849.1	66	4	2	2	1.24359	1.95126	1.91798	0.88009	2.79117	0.893849	1.15487	1	1.75	≥ 40.00	≤ 4.40
X020586	EDC4	IPI00376317.4	99	4	2	2	1.02365	1.0952	1.03977	0.848593	0.859628	0.826281	1.1195	1	NA	≥ 40.00	≤ 4.40
X020586	EEF1A1	IPI00396485.3	1036	39	15	21	0.846762	0.996508	0.868201	1.00246	0.872197	1.05708	0.925713	1	1	≥ 40.00	≤ 4.40
X020586	EEF1B2	IPI00178440.3	142	5	4	4	1.22192	1.60158	1.82366	1.16386	1.23359	1.07765	1.08854	1	NA	≥ 40.00	≤ 4.40
X020586	EEF1D	IPI00642971.3	256	8	4	4	1.37338	1.50907	1.81472	1.07942	1.42336	1.01904	0.969042	1	NA	≥ 40.00	≤ 4.40
X020586	EEF1E1	IPI00003588.1	125	3	2	2	1.07125	1.15542	1.17603	1.10489	1.09008	1.12623	0.946459	1	NA	≥ 40.00	≤ 4.40
X020586	EEF1G	IPI00000875.7	227	11	7	8	1.24464	1.47796	1.82136	1.12804	1.30932	1.09525	0.978184	1	NA	≥ 40.00	≤ 4.40
X020586	EEF2	IPI00186290.6	898	32	21	22	1.22701	1.31541	1.44045	1.07381	1.49713	0.998276	1.00459	1	NA	≥ 40.00	≤ 4.40
X020586	EIF3B	IPI00719752.2	49	3	2	2	1.30759	1.52082	1.67287	1.19259	1.0947	1.11739	1.01964	1	NA	≥ 40.00	≤ 4.40
X020586	EIF4A1	IPI00025491.1	192	6	5	5	1.27445	1.4181	1.78766	1.07992	1.82996	1.05482	0.935609	1	NA	≥ 40.00	≤ 4.40
X020586	EIF4G1	IPI00552639.2	75	4	3	3	1.32832	1.23189	1.93659	1.09196	1.42136	1.01667	0.934876	1	NA	≥ 40.00	≤ 4.40
X020586	EIF5A	IPI00376005.2	93	5	2	3	1.38997	1.36121	1.26565	1.11847	1.36873	0.933852	0.944758	1	NA	≥ 40.00	≤ 4.40
X020586	ENDOD1	IPI00001952.5	79	3	2	2	1.11782	0.963681	1.17631	1.00903	1.45893	0.766335	0.845856	1	1	≥ 40.00	≤ 4.40
X020586	EPRS	IPI00013452.9	851	36	20	20	1.11838	1.1723	1.33418	0.952585	1.14724	0.989049	1.04474	1	1	≥ 40.00	≤ 4.40
X020586	EPS15	IPI00292134.6	67	3	2	2	0.928976	0.847596	0.895709	0.745034	0.771781	0.737319	0.888046	1	NA	≥ 40.00	≤ 4.40
X020586	ERH	IPI00029631.1	54	2	2	2	1.25642	1.18293	1.24192	1.30671	1.28801	1.32656	1.04003	1	NA	≥ 40.00	≤ 4.40
X020586	ERLIN1	IPI00007940.6	154	6	4	5	0.927641	1.09529	0.893026	1.15319	0.976227	1.0288	0.838258	1	NA	≥ 40.00	≤ 4.40
X020586	ERO1L	IPI00872773.1	257	10	8	9	1.06345	0.995101	1.1472	1.17558	1.4002	1.22289	1.13013	1	NA	≥ 40.00	≤ 4.40
X020586	EWSR1	IPI00009841.5	206	7	5	5	1.2522	1.56474	2.4933	1.03894	0.887416	0.802335	1.22915	1	1	≥ 40.00	≤ 4.40
X020586	F13A1	IPI00884176.1	195	8	4	4	1.06615	1.1765	1.17465	1.09162	1.1541	0.899513	0.997466	1	NA	≥ 40.00	≤ 4.40
X020586	FARSA	IPI00031820.3	206	9	4	4	1.09194	1.01183	1.35747	1.42228	1.03857	1.17304	1.05932	1	1	≥ 40.00	≤ 4.40
X020586	FARSB	IPI00300074.3	774	29	19	20	0.993484	1.03708	1.04587	1.05038	1.00029	1.01984	1.00209	1	0.96	≥ 40.00	≤ 4.40
X020586	FBLN1	IPI00218803.3	241	9	6	7	0.873877	0.983433	0.977426	1.03404	1.06921	1.09536	0.98026	1	1	≥ 40.00	≤ 4.40
X020586	FBXO22	IPI00183208.3	245	6	4	4	0.878097	0.90253	1.09743	1.02595	1.02764	0.935893	1.05975	1	1	≥ 40.00	≤ 4.40
X020586	FKBP1A	IPI00873810.1	57	3	2	2	1.29519	1.61639	1.21653	1.11193	1.48806	1.2785	1.22733	1	NA	≥ 40.00	≤ 4.40
X020586	FLAD1	IPI00220299.1	318	13	6	6	0.845708	0.98683	0.932529	1.0071	0.882612	0.885924	0.979437	1	1.47	≥ 40.00	≤ 4.40
X020586	FLG	IPI00026256.2	259	13	6	7	1.86565	1.02633	3.79914	0.857453	6.59872	1.01044	1.62802	1	0.53	≥ 40.00	≤ 4.40
X020586	FLJ11151	IPI00305010.3	310	10	6	7	0.965396	1.1081	0.983737	1.00311	1.12959	1.062	0.941286	1	1	≥ 40.00	≤ 4.40
X020586	FLNA	IPI00333541.6	1702	61	29	29	1.12356	1.2324	1.50721	0.933656	1.22659	0.949277	0.940592	1	1	≥ 40.00	≤ 4.40
X020586	FLNB	IPI00900293.1	250	12	2	2	1.14085	1.28261	1.86477	0.920784	1.92597	0.919081	0.995805	1	1	≥ 40.00	≤ 4.40
X020586	FN3KRP	IPI00099986.5	710	32	15	25	0.903712	0.99019	0.907596	1.0058	1.00911	1.04299	1.01916	1	1	≥ 40.00	≤ 4.40
X020586	FSCN1	IPI00747810.2	97	5	3	3	1.05954	1.21402	1.3413	1.06663	1.11334	1.20251	1.23258	1	NA	≥ 40.00	≤ 4.40
X020586	FUS	IPI00260715.5	286	10	8	8	1.14912	1.11844	1.19178	1.10259	0.891439	0.908889	1.13856	1	NA	≥ 40.00	≤ 4.40
X020586	G6PD	IPI00216008.4	340	14	8	8	1.14506	1.10784	1.34619	1.1065	1.12304	1.1096	1.0405	1	NA	≥ 40.00	≤ 4.40
X020586	GALC	IPI00008790.2	156	6	3	3	0.971546	0.999637	0.97973	0.903219	1.17544	0.835379	0.904325	1	1.14	≥ 40.00	≤ 4.40
X020586	GANAB	IPI00383581.4	182	8	4	4	1.41333	1.26982	1.62765	0.969955	1.07898	0.913887	0.798267	1	NA	≥ 40.00	≤ 4.40
X020586	GARS	IPI00783097.3	239	11	6	6	1.09343	1.13003	1.30423	1.13043	1.23127	1.06456	0.975179	1	NA	≥ 40.00	≤ 4.40
X020586	GART	IPI00025273.1	2705	108	44	72	0.911112	1.04911	0.798498	0.939447	0.736212	0.977049	0.938017	1	NA	≥ 40.00	≤ 4.40
X020586	GCDH	IPI00024317.1	437	17	12	14	0.943236	1.08762	1.08751	1.04327	0.972197	1.01566	0.954672	1	1	≥ 40.00	≤ 4.40
X020586	GCLM	IPI00010090.1	178	5	5	5	0.790865	0.886878	0.778346	0.992106	0.824705	1.03292	0.931125	1	0.54	≥ 40.00	≤ 4.40
X020586	GCN1L1	IPI00001159.10	2700	91	57	59	0.884886	0.886958	0.879804	0.833461	0.896413	0.844971	0.926948	1	1	≥ 40.00	≤ 4.40
X020586	GEMIN4	IPI00789740.1	254	11	8	8	1.02856	0.961919	0.969136	1.01362	1.2363	0.981747	1.01657	1	NA	≥ 40.00	≤ 4.40
X020586	GGCT	IPI00031564.1	186	8	5	5	1.37496	0.971209	1.32058	1.02512	1.85335	1.0272	1.03237	1	1	≥ 40.00	≤ 4.40
X020586	GLOD4	IPI00007102.3	474	15	11	11	0.956005	0.892399	0.858442	0.972999	0.953781	0.91885	1.01016	1	1	≥ 40.00	≤ 4.40
X020586	GLUL	IPI00010130.3	190	9	4	5	1.08346	1.019	1.1706	0.994804	1.23802	1.25362	1.09164	1	1	≥ 40.00	≤ 4.40
X020586	GM2A	IPI00018236.2	138	5	4	4	1.14042	1.07436	1.55857	1.01561	1.93055	0.930331	1.08689	1	2	≥ 40.00	≤ 4.40
X020586	GNAS	IPI00095891.2	152	5	3	3	1.10406	1.22653	1.17628	1.12263	1.18095	1.0962	1.13848	1	NA	≥ 40.00	≤ 4.40
X020586	GNB1L	IPI00107339.4	441	13	10	10	0.886837	0.91939	0.662909	0.885179	0.716671	0.873216	0.907957	1	1	≥ 40.00	≤ 4.40
X020586	GNB2L1	IPI00641950.4	250	11	7	7	1.05287	1.19029	1.69801	0.944875	1.60022	1.06428	1.00713	1	1	≥ 40.00	≤ 4.40
X020586	GOLGA3	IPI00305267.2	55	4	2	2	1.40285	1.11831	1.46971	1.22357	2.50852	1.29301	1.74689	1	1	≥ 40.00	≤ 4.40
X020586	GOPC	IPI00186721.2	86	3	2	2	0.834352	1.04173	0.903582	1.01736	0.975918	1.05213	0.999765	1	1	≥ 40.00	≤ 4.40
X020586	GPD2	IPI00017895.2	260	9	6	6	1.03812	1.10918	1.08674	1.29784	1.20874	1.05372	1.09829	1	NA	≥ 40.00	≤ 4.40
X020586	GPHN	IPI00184477.2	80	4	2	2	0.754775	0.887726	0.883516	0.931289	0.94967	0.725856	0.850597	1	1	≥ 40.00	≤ 4.40
X020586	GPX4	IPI00884192.1	62	3	2	2	1.22252	1.15572	1.30681	1.67801	1.44743	1.09222	1.21225	1	NA	≥ 40.00	≤ 4.40
X020586	GRB2	IPI00021327.3	75	3	2	2	0.968505	1.09802	0.988661	0.939173	1.00538	0.943182	1.01125	1	1	≥ 40.00	≤ 4.40
X020586	GSDMA	IPI00166200.4	123	6	5	5	1.14413	1.5314	1.70028	0.861481	2.37759	0.835322	1.23048	1	1.91	≥ 40.00	≤ 4.40
X020586	GSPT1	IPI00910513.1	361	15	9	9	0.988165	1.08568	1.18499	1.14642	1.47665	1.06099	1.10749	1	NA	≥ 40.00	≤ 4.40
X020586	GSR	IPI00016862.1	558	15	11	11	0.788489	0.961844	0.750261	0.974593	0.708297	1.02465	0.936969	1	1	≥ 40.00	≤ 4.40
X020586	GTF2I	IPI00054042.1	71	7	2	2	1.13274	0.963038	1.62416	1.2441	0.993152	0.76246	1.37875	1	NA	≥ 40.00	≤ 4.40
X020586	HADHA	IPI00031522.2	305	16	7	7	1.04928	1.22994	1.31019	0.994514	0.997577	1.07315	0.973259	1	1	≥ 40.00	≤ 4.40
X020586	HADHB	IPI00022793.5	183	6	4	4	1.03504	1.11776	1.44812	0.958143	1.0873	0.985509	0.901463	1	1	≥ 40.00	≤ 4.40
X020586	HAL	IPI00031425.1	261	11	6	7	1.49183	1.32628	2.94729	0.716135	4.99204	0.930035	1.46186	1	1	≥ 40.00	≤ 4.40
X020586	HARS	IPI00021808.3	58	4	2	2	1.41127	1.13874	1.31601	1.59144	1.63913	1.67654	1.12186	1	NA	≥ 40.00	≤ 4.40
X020586	HBG1	IPI00744503.1	543	21	7	15	1.32212	1.58256	1.28653	1.2742	1.164	0.958712	1.03105	1	NA	≥ 40.00	≤ 4.40
X020586	HBZ	IPI00217473.5	105	4	3	3	1.0984	1.04235	0.93477	1.4214	1.00181	0.836278	0.84162	1	1	≥ 40.00	≤ 4.40
X020586	HCCS	IPI00023406.1	212	7	4	4	0.823071	0.943168	0.889865	0.952333	0.842281	0.936524	0.827404	1	NA	≥ 40.00	≤ 4.40
X020586	HDGF	IPI00514127.1	161	7	4	4	0.857855	0.944756	1.03141	0.933547	1.03977	0.930558	0.872158	1	1.46	≥ 40.00	≤ 4.40
X020586	HDHD3	IPI00009931.3	70	2	2	2	1.0732	1.16937	1.20884	1.38053	1.05332	1.37505	0.98386	1	NA	≥ 40.00	≤ 4.40
X020586	HEATR1	IPI00024279.4	161	10	3	3	0.8998	0.885058	0.887423	0.844791	0.965603	0.881657	1.06595	1	NA	≥ 40.00	≤ 4.40
X020586	HEATR2	IPI00242630.3	136	6	3	3	0.8163	0.821454	0.760457	1.36363	0.837962	0.944993	1.11406	1	1	≥ 40.00	≤ 4.40
X020586	HEXA	IPI00027851.2	147	8	5	5	1.00963	1.02168	1.04675	1.10843	1.156	1.06376	1.08006	1	1	≥ 40.00	≤ 4.40
X020586	HEXB	IPI00012585.1	78	5	2	2	0.808048	0.884035	0.773709	0.915817	0.82187	1.01855	0.817908	1	1	≥ 40.00	≤ 4.40
X020586	HIST1H1C	IPI00217467.3	224	8	3	3	1.12271	0.875037	1.23852	0.977483	1.33625	1.12532	0.808742	1	NA	≥ 40.00	≤ 4.40
X020586	HMGCL	IPI00293564.5	206	8	7	7	0.959837	1.05518	1.00787	1.03208	1.02082	1.04575	1.08045	1	1	≥ 40.00	≤ 4.40
X020586	HNRNPA3	IPI00419373.1	71	3	2	2	1.13692	1.04701	1.41874	0.978054	1.56071	1.81609	1.03739	1	NA	≥ 40.00	≤ 4.40
X020586	HNRNPC	IPI00477313.3	242	8	5	5	1.22577	1.30797	1.41983	1.11758	1.32843	2.36295	0.929413	1	1.95	≥ 40.00	≤ 4.40
X020586	HNRNPD	IPI00028888.1	142	7	4	4	1.12953	1.48765	1.59326	1.06254	1.37251	1.83236	1.21596	1	1	≥ 40.00	≤ 4.40
X020586	HNRNPF	IPI00003881.5	340	12	7	8	0.925627	0.977437	0.891978	1.04039	0.954543	1.06894	1.02259	1	1	≥ 40.00	≤ 4.40
X020586	HNRNPH1	IPI00479191.2	699	16	5	6	0.940044	1.00294	0.902113	1.02971	0.980886	1.1788	0.927198	1	1	≥ 40.00	≤ 4.40
X020586	HNRNPH2	IPI00026230.1	45	2	2	2	0.94287	1.32387	0.8771	0.96905	1.02567	1.06871	1.22472	1	0.58	≥ 40.00	≤ 4.40
X020586	HNRNPK	IPI00216746.1	339	14	7	7	1.02436	1.08683	1.33142	1.03156	1.32474	1.21358	1.1167	1	NA	≥ 40.00	≤ 4.40
X020586	HNRNPL	IPI00027834.3	108	4	2	2	0.85565	1.11415	1.06331	1.00958	1.03099	1.28448	1.0602	1	1	≥ 40.00	≤ 4.40
X020586	HNRNPM	IPI00171903.2	191	8	6	6	1.13125	1.37162	1.67215	1.0726	1.34165	1.54956	1.08511	1	NA	≥ 40.00	≤ 4.40
X020586	HNRNPU	IPI00644079.2	495	21	14	16	1.06507	1.23822	1.78252	1.13116	0.981348	0.774199	1.01807	1	1	≥ 40.00	≤ 4.40
X020586	HNRPA1L-2	IPI00215965.2	205	8	2	2	0.926235	1.22654	1.38398	1.09624	1.02876	2.5389	1.03767	1	1	≥ 40.00	≤ 4.40
X020586	HPCAL1	IPI00219344.4	60	2	2	2	1.09985	1.22569	1.04401	1.11295	1.15778	0.932418	1.25272	1	NA	≥ 40.00	≤ 4.40
X020586	HPRT1	IPI00873466.1	425	10	8	8	0.828625	0.962297	0.907454	0.929493	0.781667	1.04472	0.935448	1	1	≥ 40.00	≤ 4.40
X020586	HSP90AB1	IPI00414676.6	795	27	8	9	1.19984	1.42554	1.72932	1.07477	1.26892	0.980254	0.996047	1	NA	≥ 40.00	≤ 4.40
X020586	HSPA14	IPI00292499.4	105	5	2	2	0.899129	1.05844	0.911909	1.04844	1.05002	1.05523	0.896916	1	NA	≥ 40.00	≤ 4.40
X020586	HSPA1A	IPI00304925.5	1144	38	24	30	0.965569	1.10366	1.01491	1.03497	0.930264	0.986098	0.92257	1	1	≥ 40.00	≤ 4.40
X020586	HSPA2	IPI00007702.1	72	5	2	2	1.29798	1.10405	1.38764	1.03004	1.61769	1.23595	1.11591	1	1	≥ 40.00	≤ 4.40
X020586	HSPA5	IPI00003362.2	1178	31	22	23	1.00015	1.14602	1.21393	0.995094	1.11952	1.06747	0.924661	1	NA	≥ 40.00	≤ 4.40
X020586	HSPA8	IPI00003865.1	1286	43	16	18	0.989113	1.05589	1.06927	0.983368	0.983308	1.08448	0.947932	1	1	≥ 40.00	≤ 4.40
X020586	HSPA9	IPI00007765.5	1065	32	21	24	1.22584	1.11302	1.06017	0.960413	0.988869	1.01296	0.863397	1	NA	≥ 40.00	≤ 4.40
X020586	HSPB1	IPI00025512.2	319	8	6	6	1.13441	1.13727	1.99443	0.868519	2.51343	0.874908	1.27037	1	0.59	≥ 40.00	≤ 4.40
X020586	HSPBP1	IPI00100748.4	89	5	3	4	1.12456	1.1065	1.16929	1.24455	1.17367	1.12571	1.08442	1	NA	≥ 40.00	≤ 4.40
X020586	HSPD1	IPI00784154.1	1058	25	18	19	1.05366	1.26149	1.16383	1.04404	0.992955	1.17625	0.921221	1	NA	≥ 40.00	≤ 4.40
X020586	HSPE1	IPI00220362.5	103	4	2	2	1.16782	1.32728	1.38579	0.920632	0.887639	0.902388	0.703303	1	NA	≥ 40.00	≤ 4.40
X020586	HTATSF1	IPI00013788.1	63	3	2	2	0.975496	1.05784	1.2546	0.946014	0.973891	0.91395	0.939573	1	1	≥ 40.00	≤ 4.40
X020586	IAH1	IPI00419194.2	96	4	2	2	0.915913	0.985366	1.11035	0.990472	1.12369	0.912472	1.02461	1	NA	≥ 40.00	≤ 4.40
X020586	IARS	IPI00644127.1	388	21	8	8	1.03553	1.19366	1.21844	0.804771	0.981345	0.862238	0.935061	1	NA	≥ 40.00	≤ 4.40
X020586	IDH2	IPI00011107.2	91	4	2	2	1.1199	1.45397	1.53258	2.70842	1.06927	1.85209	1.36682	1	1	≥ 40.00	≤ 4.40
X020586	IKBKAP	IPI00293735.2	89	3	2	2	0.812231	0.785768	0.780764	0.7666	0.888321	0.738893	0.741699	1	1	≥ 40.00	≤ 4.40
X020586	IKBKG	IPI00641117.2	114	4	2	2	1.0345	1.27522	1.44434	1.37026	1.4219	1.33891	1.44029	1	NA	≥ 40.00	≤ 4.40
X020586	IMPDH2	IPI00291510.3	184	6	5	5	1.01187	1.02368	1.30743	0.868598	1.44944	0.920105	1.04147	1	NA	≥ 40.00	≤ 4.40
X020586	INPP5K	IPI00374574.2	53	3	2	2	0.796267	0.753939	0.88749	0.991919	0.902366	0.75217	1.04961	1	0.55	≥ 40.00	≤ 4.40
X020586	IPO11	IPI00913938.1	350	10	7	7	1.00196	1.1125	1.01201	1.00937	1.08933	0.99564	1.16446	1	1	≥ 40.00	≤ 4.40
X020586	IPO4	IPI00398009.2	243	9	5	5	1.02258	0.962482	0.816533	0.925949	0.895228	0.927133	0.949186	1	NA	≥ 40.00	≤ 4.40
X020586	IPO5	IPI00793443.1	922	30	22	25	0.850578	0.916866	0.90637	0.881386	0.906779	0.953857	0.888701	1	1.85	≥ 40.00	≤ 4.40
X020586	IPO7	IPI00007402.3	484	15	9	9	1.02934	0.987573	1.11485	0.936979	1.06724	0.859623	0.970966	1	NA	≥ 40.00	≤ 4.40
X020586	IPO8	IPI00007401.1	81	3	2	2	0.971804	0.908889	1.0717	1.36549	1.16242	0.812028	1.04347	1	1	≥ 40.00	≤ 4.40
X020586	IPO9	IPI00185146.5	451	14	11	11	0.855278	0.936024	0.960629	0.828341	0.953632	0.907392	0.988227	1	1	≥ 40.00	≤ 4.40
X020586	IQGAP1	IPI00009342.1	588	24	12	12	1.21877	1.06361	1.20367	1.03099	1.16497	1.04145	1.04897	1	NA	≥ 40.00	≤ 4.40
X020586	ISOC1	IPI00304082.8	98	3	3	3	1.06952	1.17131	1.16454	0.991192	1.12667	1.07664	1.20987	1	1.28	≥ 40.00	≤ 4.40
X020586	ISOC2	IPI00003031.3	120	4	3	4	0.722955	1.00337	0.85443	1.01175	0.751381	0.908452	0.926732	1	1	≥ 40.00	≤ 4.40
X020586	ISYNA1	IPI00549569.4	238	9	6	6	1.08346	1.02266	1.22335	0.844414	0.976689	0.896058	1.02893	1	1	≥ 40.00	≤ 4.40
X020586	JTV1	IPI00011916.1	51	2	2	2	1.18946	1.12044	1.33041	0.994132	1.1705	0.998972	0.949686	1	NA	≥ 40.00	≤ 4.40
X020586	KARS	IPI00307092.2	252	12	8	8	1.19888	1.22452	1.52134	1.02079	1.36636	0.904299	1.00897	1	NA	≥ 40.00	≤ 4.40
X020586	KCTD6	IPI00171437.6	103	4	3	3	0.872379	0.903266	0.86767	0.863868	0.83367	0.966153	0.999824	1	1	≥ 40.00	≤ 4.40
X020586	KHDRBS1	IPI00008575.3	209	10	6	7	1.07864	1.16151	1.33358	0.988428	0.988906	0.832923	0.921246	1	NA	≥ 40.00	≤ 4.40
X020586	KHSRP	IPI00479786.5	931	30	17	19	0.870889	0.909783	0.832484	0.925571	0.841386	0.971114	0.882448	1	1	≥ 40.00	≤ 4.40
X020586	KIAA0368	IPI00157790.7	178	8	4	4	0.944708	0.911752	0.942784	0.930338	0.66021	0.837088	0.970024	1	1	≥ 40.00	≤ 4.40
X020586	KIAA0664	IPI00024425.5	188	11	5	5	0.980126	0.981656	0.96736	1.01991	1.06093	0.938554	1.00551	1	1	≥ 40.00	≤ 4.40
X020586	KIF2C	IPI00290435.3	361	13	10	10	1.09389	0.965371	1.21011	1.05085	1.32358	0.970407	1.03105	1	NA	≥ 40.00	≤ 4.40
X020586	KIF5B	IPI00012837.1	127	6	2	2	0.925807	0.976072	1.14756	0.973812	0.777841	1.02559	0.709616	1	NA	≥ 40.00	≤ 4.40
X020586	KLHL23	IPI00062213.4	97	4	2	2	0.761215	0.884956	0.814471	0.758034	0.77257	0.897557	0.927609	1	1	≥ 40.00	≤ 4.40
X020586	KNG1	IPI00032328.2	274	9	7	7	1.07507	1.14376	1.14907	1.26252	1.24615	1.11127	1.09101	1	NA	≥ 40.00	≤ 4.40
X020586	KPNB1	IPI00001639.2	329	11	5	5	0.947742	1.14172	1.23571	0.973829	0.843366	0.855349	0.977997	1	1	≥ 40.00	≤ 4.40
X020586	LANCL2	IPI00032995.1	378	10	6	6	0.821322	0.925279	0.824919	0.97122	1.01095	0.987175	0.96023	1	1	≥ 40.00	≤ 4.40
X020586	LARS	IPI00103994.4	210	12	3	4	1.23344	1.44126	1.62476	0.751884	1.08869	0.953704	0.862059	1	NA	≥ 40.00	≤ 4.40
X020586	LCP1	IPI00010471.5	371	13	7	7	1.02991	1.17984	1.13333	1.10445	1.20308	0.95411	1.03295	1	NA	≥ 40.00	≤ 4.40
X020586	LDHA	IPI00217966.7	427	13	7	7	1.35262	1.84541	1.97232	1.16115	1.6431	0.993276	1.05763	1	NA	≥ 40.00	≤ 4.40
X020586	LGALS1	IPI00219219.3	106	4	3	3	1.41048	1.18899	1.30114	1.14361	1.36905	1.08888	1.1859	1	NA	≥ 40.00	≤ 4.40
X020586	LGALS3BP	IPI00023673.1	231	10	6	6	1.00382	1.09923	2.30296	0.984902	3.4282	1.33349	1.31307	1	1	≥ 40.00	≤ 4.40
X020586	LMNA	IPI00021405.3	248	10	5	5	1.3396	1.2844	2.26309	0.919192	3.02534	1.09163	1.25755	1	1.1	≥ 40.00	≤ 4.40
X020586	LOC284889	IPI00293276.10	165	10	3	3	0.881336	1.13106	0.783761	1.04625	0.766533	0.960251	0.936863	1	1	≥ 40.00	≤ 4.40
X020586	LOC654188	IPI00887678.1	403	18	7	11	1.21256	1.43742	1.09118	1.12477	1.19005	1.02716	1.00259	1	NA	≥ 40.00	≤ 4.40
X020586	LRPPRC	IPI00783271.1	154	8	3	3	1.17068	1.04031	1.33309	0.919996	1.33016	1.07571	1.0254	1	NA	≥ 40.00	≤ 4.40
X020586	LRRC40	IPI00152998.3	101	5	4	4	0.99857	1.13021	1.16921	1.09568	1.12031	0.999698	1.0447	1	1	≥ 40.00	≤ 4.40
X020586	LSM14A	IPI00478300.2	209	9	6	6	0.852559	1.0755	0.92778	0.98818	0.773295	0.930335	1.01688	1	NA	≥ 40.00	≤ 4.40
X020586	LUC7L2	IPI00006932.3	262	10	2	2	1.01411	1.00821	0.938849	1.04896	1.19047	0.991443	1.06784	1	NA	≥ 40.00	≤ 4.40
X020586	LUZP6	IPI00179589.4	195	5	4	4	0.975755	1.1442	1.0149	1.12083	1.0654	1.04718	0.99589	1	1.85	≥ 40.00	≤ 4.40
X020586	LYPLA1	IPI00007321.2	215	5	4	4	1.4738	0.870221	0.78286	0.8069	0.901366	0.805038	0.774946	1	1	≥ 40.00	≤ 4.40
X020586	MAP1B	IPI00008868.3	87	6	2	2	1.33078	1.41197	1.4119	1.3305	1.4932	1.36882	1.37797	1	NA	≥ 40.00	≤ 4.40
X020586	MAP4	IPI00396171.3	488	20	11	11	0.924323	1.02787	1.12296	1.01087	1.11613	0.93299	0.984933	1	NA	≥ 40.00	≤ 4.40
X020586	MARCKS	IPI00219301.7	273	4	3	3	1.04429	1.24379	1.22608	1.09334	1.01934	1.03158	0.95097	1	NA	≥ 40.00	≤ 4.40
X020586	MARS	IPI00008240.2	356	11	8	8	0.94565	1.09909	1.15082	0.937635	0.95949	0.961142	0.935885	1	1	≥ 40.00	≤ 4.40
X020586	MAT2A	IPI00010157.1	136	7	3	3	0.878336	1.02659	0.848753	0.908676	0.861171	0.753496	0.80633	1	NA	≥ 40.00	≤ 4.40
X020586	MCCC2	IPI00784044.1	278	10	6	6	0.859264	0.913783	1.07688	1.02964	1.0712	0.935794	0.968139	1	1.13	≥ 40.00	≤ 4.40
X020586	MCM3	IPI00013214.2	478	18	9	9	0.948481	1.04635	1.0807	1.02389	0.9906	1.00394	0.940867	1	1	≥ 40.00	≤ 4.40
X020586	MCM5	IPI00018350.3	401	18	10	10	0.891577	0.94641	1.13678	1.00377	1.069	0.943553	1.06286	1	1	≥ 40.00	≤ 4.40
X020586	MDH1	IPI00291005.8	122	5	3	4	1.38213	1.73987	1.81889	1.35405	1.86132	1.34493	1.44405	1	NA	≥ 40.00	≤ 4.40
X020586	MDH2	IPI00291006.2	347	12	7	8	1.69769	1.86435	1.62344	1.108	1.73588	1.43747	1.05893	1	NA	≥ 40.00	≤ 4.40
X020586	MDN1	IPI00167941.1	615	29	13	13	0.920001	0.889443	0.850223	0.924406	0.899924	0.71632	0.83831	1	1	≥ 40.00	≤ 4.40
X020586	MED23	IPI00479534.4	304	12	9	9	0.98173	0.839238	0.96202	0.800521	0.958424	0.910225	0.983371	1	1	≥ 40.00	≤ 4.40
X020586	MEMO1	IPI00514619.1	197	8	5	5	1.04035	1.00368	1.08767	0.966041	1.40878	1.12988	0.978616	1	1	≥ 40.00	≤ 4.40
X020586	MKRN1	IPI00033350.3	66	2	2	2	1.05683	1.01355	1.01805	1.08041	1.02732	0.997968	1.10852	1	1.39	≥ 40.00	≤ 4.40
X020586	MKRN2	IPI00396406.6	756	36	18	25	0.898875	0.990335	0.841334	1.01622	0.841772	1.00904	0.940361	1	1	≥ 40.00	≤ 4.40
X020586	MON2	IPI00855820.1	440	17	11	11	0.938982	0.973899	0.968368	0.923399	1.05214	0.844146	1.01702	1	0.61	≥ 40.00	≤ 4.40
X020586	MPP1	IPI00215610.2	368	16	8	9	0.96399	0.960162	0.906525	0.965032	0.872885	0.996765	0.973177	1	1	≥ 40.00	≤ 4.40
X020586	MPP6	IPI00917964.1	87	4	3	3	1.37668	0.978479	0.974242	1.26382	1.27382	0.89103	0.958354	1	NA	≥ 40.00	≤ 4.40
X020586	MRCL3	IPI00604523.1	98	5	2	2	1.18781	1.0791	1.59367	1.07174	1.92611	0.849572	1.2521	1	1	≥ 40.00	≤ 4.40
X020586	MRPL39	IPI00084571.4	143	7	3	3	0.851622	0.976646	0.806026	0.940355	0.984484	0.980681	0.839242	1	1	≥ 40.00	≤ 4.40
X020586	MSH2	IPI00017303.1	275	12	4	4	0.885372	1.0032	1.01707	0.991031	1.08584	1.00554	1.07101	1	1	≥ 40.00	≤ 4.40
X020586	MTAP	IPI00011876.3	117	3	2	2	1.17734	0.946818	1.36424	0.998128	1.49707	0.95687	1.0411	1	NA	≥ 40.00	≤ 4.40
X020586	MTHFD1	IPI00794900.1	436	17	8	8	1.05599	1.04221	1.10899	0.996601	1.11402	1.0718	1.07933	1	NA	≥ 40.00	≤ 4.40
X020586	MTHFD1L	IPI00291646.2	342	15	7	7	0.988686	1.08907	1.05903	0.935939	1.07111	1.13863	0.99207	1	NA	≥ 40.00	≤ 4.40
X020586	MVD	IPI00022745.1	98	3	3	3	1.20301	0.879338	1.3008	1.25625	1.4811	1.15062	1.10307	1	NA	≥ 40.00	≤ 4.40
X020586	MYBBP1A	IPI00607584.1	54	3	2	2	0.750332	0.797267	0.888289	1.15707	0.744685	0.987332	1.1059	1	NA	≥ 40.00	≤ 4.40
X020586	MYD88	IPI00001062.7	224	11	5	5	0.970708	0.924615	0.775635	0.96446	0.880664	1.0152	1.01143	1	1	≥ 40.00	≤ 4.40
X020586	MYH9	IPI00019502.3	1248	46	23	25	1.3659	1.32677	1.80821	0.968231	1.85356	0.96665	1.06533	1	1	≥ 40.00	≤ 4.40
X020586	MYL6	IPI00789605.1	186	6	5	5	1.11044	1.30571	1.26165	1.23249	1.2632	1.02614	0.938723	1	NA	≥ 40.00	≤ 4.40
X020586	MYO1B	IPI00376344.3	48	4	2	2	0.687588	0.711258	0.934648	0.780583	0.983996	0.808505	0.74708	1	1	≥ 40.00	≤ 4.40
X020586	NARFL	IPI00045466.1	55	2	2	2	0.984365	0.917347	0.956543	0.808771	1.05837	0.775835	0.872178	1	1	≥ 40.00	≤ 4.40
X020586	NASP	IPI00332499.1	253	9	6	6	1.4278	1.53656	1.70789	1.17288	1.33218	1.08122	1.06165	1	NA	≥ 40.00	≤ 4.40
X020586	NCDN	IPI00889000.1	67	4	2	2	0.939321	1.06063	1.05554	1.1907	0.990576	0.954089	0.909475	1	1	≥ 40.00	≤ 4.40
X020586	NCL	IPI00604620.3	184	9	4	4	1.2924	1.14635	1.8412	1.29447	1.25639	1.36836	0.937949	1	NA	≥ 40.00	≤ 4.40
X020586	NDUFA8	IPI00219034.3	52	4	2	2	1.03852	1.32642	1.03715	1.17061	1.35319	1.09438	1.30442	1	NA	≥ 40.00	≤ 4.40
X020586	NDUFV2	IPI00646556.1	54	2	2	2	1.03925	0.962582	0.922588	0.951224	0.91848	0.856706	0.933246	1	1	≥ 40.00	≤ 4.40
X020586	NFU1	IPI00455153.2	120	4	2	2	1.01396	0.843322	0.703107	0.813732	0.862075	0.894496	0.857999	1	1	≥ 40.00	≤ 4.40
X020586	NME1-NME2	IPI00604590.3	211	12	5	5	1.30452	1.11189	1.10421	1.06763	1.09054	1.06563	1.0688	1	NA	≥ 40.00	≤ 4.40
X020586	NONO	IPI00304596.3	680	26	16	19	0.983929	1.13795	1.12568	1.02772	0.917342	0.836122	1.09603	1	NA	≥ 40.00	≤ 4.40
X020586	NP	IPI00017672.4	197	9	4	4	1.62387	1.21311	1.94947	1.05054	2.47567	0.972078	1.15392	1	1	≥ 40.00	≤ 4.40
X020586	NT5DC2	IPI00783118.2	320	11	8	9	1.00259	0.992165	0.922217	1.04603	0.948214	0.943911	0.950086	1	1	≥ 40.00	≤ 4.40
X020586	NUBP1	IPI00021277.1	58	2	2	2	1.10773	1.15389	0.971361	1.30436	0.996782	1.30381	1.0636	1	1	≥ 40.00	≤ 4.40
X020586	NUBP2	IPI00644674.1	92	5	2	2	1.04818	1.10632	1.37409	1.17771	1.93002	0.992659	1.21999	1	1.88	≥ 40.00	≤ 4.40
X020586	NUDC	IPI00550746.4	372	11	8	8	1.04376	1.28599	1.43891	1.27657	1.27622	1.07835	0.980822	1	NA	≥ 40.00	≤ 4.40
X020586	NUDCD1	IPI00797537.2	123	4	4	4	1.10943	1.13608	1.06827	1.19301	1.33993	0.920978	1.06839	1	1	≥ 40.00	≤ 4.40
X020586	NUDT16L1	IPI00031650.3	280	8	6	6	1.18211	0.935039	1.3646	0.976585	1.39915	0.984759	1.08687	1	NA	≥ 40.00	≤ 4.40
X020586	NUDT21	IPI00646917.1	155	6	4	4	0.785702	0.911539	0.983498	1.17625	0.642332	0.928663	0.748388	1	1	≥ 40.00	≤ 4.40
X020586	NUP155	IPI00026625.1	1157	33	23	23	0.871945	0.891636	0.839584	0.893533	0.909652	0.882508	0.976868	1	0.51	≥ 40.00	≤ 4.40
X020586	NUP188	IPI00477040.1	49	3	2	2	1.13179	0.780169	0.846904	1.13088	0.983985	0.715036	0.894001	1	NA	≥ 40.00	≤ 4.40
X020586	NUP205	IPI00783781.1	771	32	18	18	0.984778	0.895776	0.958834	0.931858	0.965787	0.853051	0.953493	1	1	≥ 40.00	≤ 4.40
X020586	NUP93	IPI00397904.6	67	5	2	2	1.00818	1.02388	0.875629	0.776466	0.915108	0.700193	0.758955	1	NA	≥ 40.00	≤ 4.40
X020586	OAT	IPI00022334.1	50	2	2	2	1.02142	1.21005	1.40467	1.4522	0.867116	1.26041	1.17288	1	NA	≥ 40.00	≤ 4.40
X020586	OGFR	IPI00021537.5	153	3	3	3	0.854567	0.886735	0.873882	0.960478	0.83862	0.898645	0.820213	1	NA	≥ 40.00	≤ 4.40
X020586	OGT	IPI00005780.3	83	4	2	2	1.01121	1.29567	1.25928	1.25205	1.18319	1.34617	1.15706	1	NA	≥ 40.00	≤ 4.40
X020586	OLFM4	IPI00022255.1	458	13	10	10	0.83148	0.830233	0.808932	0.920248	0.853848	0.864376	0.945037	1	1	≥ 40.00	≤ 4.40
X020586	P11	IPI00795429.1	1038	41	16	22	0.899608	1.04296	0.847557	1.01074	0.773424	1.01891	0.961452	1	NA	≥ 40.00	≤ 4.40
[truncated: 217 more rows]
